# Supplementary material for: Genome re-sequencing and reannotation of the Escherichia coli ER2566 strain and transcriptome sequencing under overexpression conditions
Source: BMC Genomics. 2020 Jun 16;21:407. doi: 10.1186/s12864-020-06818-1 (PMC7296898; doi:10.1186/s12864-020-06818-1)
Supplement: Supplementary file 1 — Additional file 1: Table S1. The list of the ruled-out genes in the reannotation. [file 12864_2020_6818_MOESM1_ESM.xlsx]

## Sheet: Sheet1
Table S1: The list of the ruled-out genes in the reannotation
ID	Start	End	Product
C2566_RS00235	49627	49818	pseudogene
C2566_RS23875	49844	50733	hypothetical protein
C2566_RS00250	51238	51492	pseudogene
C2566_RS24450	68222	68272	hypothetical protein
C2566_RS24455	77729	78177	pseudogene
C2566_RS00905	180934	181176	hypothetical protein
C2566_RS01845	385550	387130	pseudogene
C2566_RS22315	494821	495066	hypothetical protein
C2566_RS24465	526887	526940	hypothetical protein
C2566_RS22340	569614	569760	hypothetical protein
C2566_RS24475	635511	635695	pseudogene
C2566_RS03045	635743	637008	pseudogene
C2566_RS24480	644605	644841	pseudogene
C2566_RS22390	646404	646562	hypothetical protein
C2566_RS03125	649881	650665	pseudogene
C2566_RS23930	659399	660096	pseudogene
C2566_RS22415	660624	660812	hypothetical protein
C2566_RS03195	661197	661894	pseudogene
C2566_RS03205	661944	663032	pseudogene
C2566_RS03210	663258	664610	pseudogene
C2566_RS03320	686352	686492	hypothetical protein
C2566_RS03555	727453	729462	pseudogene
C2566_RS22445	731044	731241	hypothetical protein
C2566_RS03575	733484	734404	pseudogene
C2566_RS24495	746406	746489	hypothetical protein
C2566_RS22460	761843	761977	pseudogene
C2566_RS03735	762033	762730	pseudogene
C2566_RS03740	762739	763221	pseudogene
C2566_RS03835	778262	778959	pseudogene
C2566_RS03840	778974	779320	pseudogene
C2566_RS04135	845581	845667	peptide
C2566_RS04495	925205	925639	pseudogene
C2566_RS04510	926973	928784	pseudogene
C2566_RS24510	943198	983395	hypothetical protein
C2566_RS04850	997529	998226	pseudogene
C2566_RS04970	1019064	1019761	pseudogene
C2566_RS24520	1030010	1030222	hypothetical protein
C2566_RS05085	1040754	1041710	pseudogene
C2566_RS24530	1057644	1057718	putative protein
C2566_RS05300	1088980	1091223	pseudogene
C2566_RS05310	1094280	1094720	pseudogene
C2566_RS05385	1109138	1109835	pseudogene
C2566_RS24540	1132452	1132535	putative protein
C2566_RS05525	1132623	1133320	pseudogene
C2566_RS24550	1236072	1236197	pseudogene
C2566_RS06090	1255979	1256686	pseudogene
C2566_RS06100	1257677	1258042	pseudogene
C2566_RS06295	1295086	1295436	pseudogene
C2566_RS24555	1295450	1295536	hypothetical protein
C2566_RS06300	1295496	1295723	pseudogene
C2566_RS24560	1296171	1296320	hypothetical protein
C2566_RS06360	1302005	1302517	pseudogene
C2566_RS06365	1302533	1303230	pseudogene
C2566_RS06370	1303286	1303864	pseudogene
C2566_RS06405	1306892	1307401	pseudogene
C2566_RS22710	1309431	1309886	pseudogene
C2566_RS06420	1309879	1310148	pseudogene
C2566_RS24045	1325202	1326214	pseudogene
C2566_RS22720	1326230	1326927	pseudogene
C2566_RS24050	1326977	1327105	hypothetical protein
C2566_RS06620	1354706	1355776	pseudogene
C2566_RS06625	1355792	1356489	pseudogene
C2566_RS06705	1370653	1371350	pseudogene
C2566_RS22765	1396659	1396825	pseudogene
C2566_RS06860	1400976	1401347	pseudogene
C2566_RS07115	1448338	1448640	pseudogene
C2566_RS07120	1448636	1450180	pseudogene
C2566_RS07130	1450552	1452057	pseudogene
C2566_RS07140	1452819	1453094	hypothetical protein
C2566_RS22800	1453306	1453584	hypothetical protein
C2566_RS22805	1453803	1454045	hypothetical protein
C2566_RS07150	1454378	1455514	pseudogene
C2566_RS07155	1455645	1456403	pseudogene
C2566_RS07295	1488178	1488405	hypothetical protein
C2566_RS07440	1505086	1505706	pseudogene
C2566_RS07500	1513044	1513796	pseudogene
C2566_RS07505	1513795	1514313	pseudogene
C2566_RS07835	1584944	1587292	pseudogene
C2566_RS24600	1612140	1612385	hypothetical protein
C2566_RS08030	1619699	1619938	pseudogene
C2566_RS08035	1619938	1620339	pseudogene
C2566_RS08790	1782969	1783666	pseudogene
C2566_RS09465	1910041	1910469	pseudogene
C2566_RS09470	1910523	1911220	pseudogene
C2566_RS09475	1911235	1911729	pseudogene
C2566_RS09490	1913488	1913948	pseudogene
C2566_RS24610	1929554	1929664	hypothetical protein
C2566_RS09645	1940004	1940177	hypothetical protein
C2566_RS22950	1940278	1940463	hypothetical protein
C2566_RS24615	1940424	1940543	hypothetical protein
C2566_RS10145	2039193	2039573	pseudogene
C2566_RS10150	2039629	2040326	pseudogene
C2566_RS10155	2040341	2041864	pseudogene
C2566_RS24635	2074398	2074562	putative protein
C2566_RS10490	2105947	2106084	pseudogene
C2566_RS24640	2106090	2106155	hypothetical protein
C2566_RS24170	2135976	2136689	pseudogene
C2566_RS10775	2153491	2155443	pseudogene
C2566_RS10790	2156701	2157222	pseudogene
C2566_RS10845	2173023	2173720	pseudogene
C2566_RS23050	2186061	2186567	pseudogene
C2566_RS24655	2215266	2215451	putative protein
C2566_RS11080	2216763	2217536	pseudogene
C2566_RS11130	2228920	2230250	pseudogene
C2566_RS24660	2263881	2264003	putative protein
C2566_RS11345	2279617	2281197	pseudogene
C2566_RS11350	2281193	2281969	pseudogene
C2566_RS24670	2311041	2311154	putative protein
C2566_RS23135	2317044	2317190	pseudogene
C2566_RS11565	2319110	2319388	hypothetical protein
C2566_RS11580	2320403	2320699	pseudogene
C2566_RS11630	2324746	2325243	pseudogene
C2566_RS11635	2325252	2325446	hypothetical protein
C2566_RS24215	2326786	2326890	hypothetical protein
C2566_RS11735	2345829	2345912	hypothetical protein
C2566_RS24680	2347660	2347830	hypothetical protein
C2566_RS24685	2472496	2472540	peptide
C2566_RS12380	2476362	2478261	pseudogene
C2566_RS12710	2540140	2542074	pseudogene
C2566_RS12785	2552821	2553069	pseudogene
C2566_RS24230	2620888	2620953	hypothetical protein
C2566_RS23240	2661977	2662246	hypothetical protein
C2566_RS13415	2669330	2670027	pseudogene
C2566_RS13420	2670044	2670688	pseudogene
C2566_RS13485	2686278	2687330	pseudogene
C2566_RS23260	2701150	2701332	hypothetical protein
C2566_RS23270	2701439	2701744	pseudogene
C2566_RS13560	2701756	2702454	pseudogene
C2566_RS24690	2702451	2702594	pseudogene
C2566_RS24695	2703258	2703359	putative protein
C2566_RS13700	2728997	2729694	pseudogene
C2566_RS24705	2780801	2780857	peptide
C2566_RS13960	2794938	2795147	hypothetical protein
C2566_RS13980	2797442	2798139	pseudogene
C2566_RS13985	2798154	2798393	pseudogene
C2566_RS24720	2803865	2804104	hypothetical protein
C2566_RS14070	2812517	2812996	pseudogene
C2566_RS14075	2813109	2813858	pseudogene
C2566_RS14085	2815140	2815652	pseudogene
C2566_RS23315	2816335	2816637	pseudogene
C2566_RS23320	2818602	2818853	hypothetical protein
C2566_RS24730	2819424	2819618	hypothetical protein
C2566_RS23330	2819536	2819727	hypothetical protein
C2566_RS14115	2819884	2820581	pseudogene
C2566_RS24735	2939554	2940251	pseudogene
C2566_RS14760	2973164	2973400	pseudogene
C2566_RS23420	3084256	3084953	pseudogene
C2566_RS23425	3143977	3144216	hypothetical protein
C2566_RS15875	3201474	3202420	pseudogene
C2566_RS16270	3296328	3297025	pseudogene
C2566_RS24755	3337252	3337259	hypothetical protein
C2566_RS16635	3360908	3361605	pseudogene
C2566_RS24760	3381153	3381347	hypothetical protein
C2566_RS24765	3423628	3423846	hypothetical protein
C2566_RS17325	3498769	3498984	pseudogene
C2566_RS17330	3499001	3499698	pseudogene
C2566_RS17335	3499753	3500193	pseudogene
C2566_RS24775	3540708	3540902	hypothetical protein
C2566_RS17575	3553917	3554114	pseudogene
C2566_RS17590	3555558	3556124	pseudogene
C2566_RS17625	3562213	3562758	pseudogene
C2566_RS17730	3590895	3591734	pseudogene
C2566_RS24785	3624628	3624711	hypothetical protein
C2566_RS17960	3639385	3639459	peptide
C2566_RS24790	3642656	3642727	putative protein
C2566_RS23550	3649915	3650097	pseudogene
C2566_RS18015	3651426	3652583	pseudogene
C2566_RS18175	3677800	3678765	pseudogene
C2566_RS24795	3767298	3767357	peptide
C2566_RS19015	3849963	3850427	pseudogene
C2566_RS20260	4071606	4072303	pseudogene
C2566_RS20265	4072358	4072831	pseudogene
C2566_RS24395	4079173	4079415	hypothetical protein
C2566_RS21150	4274395	4274622	hypothetical protein
C2566_RS23795	4338421	4338540	hypothetical protein
C2566_RS23800	4338525	4338818	hypothetical protein
C2566_RS23810	4346674	4346766	hypothetical protein
C2566_RS21625	4375561	4376064	pseudogene
C2566_RS21630	4376081	4376778	pseudogene
C2566_RS23835	4413307	4413537	hypothetical protein
C2566_RS21825	4419778	4420791	pseudogene
C2566_RS21830	4420789	4421135	pseudogene
C2566_RS21835	4421171	4421590	pseudogene
C2566_RS21840	4422450	4422830	pseudogene
C2566_RS23845	4422827	4423081	hypothetical protein
C2566_RS23850	4427466	4427612	hypothetical protein
C2566_RS21855	4427639	4427887	pseudogene
C2566_RS21860	4427952	4428998	pseudogene
C2566_RS21885	4431225	4431371	hypothetical protein
C2566_RS22035	4459207	4459844	pseudogene
