# Supplementary material for: Genome re-sequencing and reannotation of the Escherichia coli ER2566 strain and transcriptome sequencing under overexpression conditions
Source: BMC Genomics. 2020 Jun 16;21:407. doi: 10.1186/s12864-020-06818-1 (PMC7296898; doi:10.1186/s12864-020-06818-1)
Supplement: Supplementary file 2 — Additional file 2: Table S2. The list of newly added protein-coding in the reannotation. [file 12864_2020_6818_MOESM2_ESM.xlsx]

## Sheet: Sheet4
Table S2: The list of newly added protein-coding in the reannotation
ID	Start site	Stop site	Products
C2566_00047	47592	49460	Low affinity potassium transport system protein kup
C2566_00050	51247	51492	D-ribose pyranase
C2566_00077	77959	78177	Putative uncharacterized protein YifN
C2566_00084	85401	85619	hypothetical protein
C2566_00146	144068	144163	hypothetical protein
C2566_00215	212911	213018	hypothetical protein
C2566_00218	214031	214213	hypothetical protein
C2566_00246	242714	242818	hypothetical protein
C2566_00301	299415	301259	Vitamin B12 transporter BtuB
C2566_00360	355759	357333	Ankyrin repeat protein A
C2566_00383	381359	381454	hypothetical protein
C2566_00388	385296	385448	hypothetical protein
C2566_00389	385550	385744	hypothetical protein
C2566_00390	385835	387130	Putative uncharacterized protein YjbI
C2566_00391	387226	387339	Chorismate lyase
C2566_00421	416668	417961	putative protein YjcF
C2566_00493	484586	486222	Sensor histidine kinase DcuS
C2566_00644	635595	635789	hypothetical protein
C2566_00645	635818	637008	Putative protein IntB
C2566_00646	637331	637666	Putative uncharacterized protein YjgW
C2566_00647	637775	638206	Phosphoethanolamine transferase OpgE
C2566_00648	638164	638523	Putative phosphoethanolamine transferase YjgX
C2566_00655	644358	644708	Putative uncharacterized protein YjhD
C2566_00656	644593	644841	Putative uncharacterized protein YjhE
C2566_00663	650013	650426	Putative transposase InsO for insertion sequence element IS911B
C2566_00664	650592	651005	Putative uncharacterized protein
C2566_00672	659887	660096	Insertion element IS1 protein InsB
C2566_00676	661197	661574	Insertion element IS1 protein InsB
C2566_00677	661619	661894	Insertion element IS1 protein InsA
C2566_00678	661944	663032	hypothetical protein
C2566_00679	663285	664610	Outer membrane usher protein YehB
C2566_00685	668522	668662	hypothetical protein
C2566_00715	696270	696398	Methionine aminopeptidase
C2566_00718	698146	698313	hypothetical protein
C2566_00756	727453	729465	Phosphoglycerol transferase I
C2566_00762	733484	734044	Putative inactive recombination-promoting nuclease-like protein YjiQ
C2566_00763	734093	734404	Putative inactive recombination-promoting nuclease-like protein YjiP
C2566_00777	746608	746748	Protein YtiD OS
C2566_00778	746727	746828	Protein YtiC OS
C2566_00781	748825	749019	hypothetical protein
C2566_00793	761855	761977	Type 1 fimbriae regulatory protein FimB
C2566_00794	762033	762308	Insertion element IS1 protein InsA
C2566_00795	762353	762730	Insertion element IS1 protein InsB
C2566_00796	762724	763221	Type 1 fimbriae regulatory protein FimB
C2566_00800	768147	769163	Putative uncharacterized protein YjhR
C2566_00813	778262	778537	Insertion element IS1 protein InsA
C2566_00814	778582	778959	Insertion element IS1 protein InsB
C2566_00815	778970	779320	hypothetical protein
C2566_00832	797009	798225	L-carnitine CoA-transferase
C2566_00950	925205	925681	Ferrichrome outer membrane transporter/phage receptor
C2566_00953	927012	928784	Ferrichrome outer membrane transporter/phage receptor
C2566_00978	954721	954873	hypothetical protein
C2566_01025	997529	997804	Insertion element IS1 protein InsA
C2566_01026	997849	998226	Insertion element IS1 protein InsB
C2566_01055	1019064	1019339	Insertion element IS1 protein InsA
C2566_01056	1019384	1019761	Insertion element IS1 protein InsB
C2566_01080	1040754	1041986	Putative attaching and effacing protein
C2566_01081	1042011	1042169	hypothetical protein
C2566_01117	1075361	1075807	hypothetical protein
C2566_01132	1088980	1091118	Beta-galactosidase
C2566_01135	1094271	1094720	Beta-galactosidase
C2566_01154	1109138	1109515	Insertion element IS1 protein InsB
C2566_01155	1109560	1109835	Insertion element IS1 protein InsA
C2566_01179	1132174	1132455	Putative uncharacterized protein YkiA
C2566_01180	1132623	1133000	Insertion element IS1 protein InsB
C2566_01181	1133045	1133320	Insertion element IS1 protein InsA
C2566_01232	1185372	1185512	hypothetical protein
C2566_01283	1236091	1236486	putative HTH-type transcriptional regulator YbaQ
C2566_01302	1255976	1256686	Putative uncharacterized protein YlbH
C2566_01304	1257671	1258042	putative protein YlbG
C2566_01344	1295086	1295343	hypothetical protein
C2566_01345	1295538	1295720	Putative protein RenD
C2566_01357	1302005	1302475	Putative outer membrane porin protein NmpC
C2566_01358	1302533	1302910	Insertion element IS1 protein InsB
C2566_01359	1302955	1303230	Insertion element IS1 protein InsA
C2566_01360	1303259	1303864	Putative outer membrane porin protein NmpC
C2566_01366	1306892	1307467	Prophage DNA-packing protein NohA
C2566_01369	1309431	1309748	Prophage side tail fiber protein homolog StfR
C2566_01370	1309876	1310148	Putative type VI secretion system protein VgrGB
C2566_01373	1313053	1313208	copper transporter
C2566_01384	1325202	1325723	Insertion element IS150 protein InsJ
C2566_01385	1325720	1326295	Putative transposase InsK for insertion sequence element IS150
C2566_01386	1326230	1326607	Insertion element IS1 protein InsB
C2566_01387	1326652	1326927	Insertion element IS1 protein InsA
C2566_01390	1328567	1328707	hypothetical protein
C2566_01407	1349262	1351357	Peptide transporter CstA
C2566_01412	1354706	1355767	putative protein YbdN
C2566_01413	1355792	1356169	Insertion element IS1 protein InsB
C2566_01414	1356214	1356489	Insertion element IS1 protein InsA
C2566_01420	1362041	1362130	hypothetical protein
C2566_01431	1370653	1371030	Insertion element IS1 protein InsB
C2566_01432	1371075	1371350	Insertion element IS1 protein InsA
C2566_01458	1394814	1395791	Sel1-repeat-containing protein YbeQ
C2566_01460	1396659	1396820	putative J domain-containing protein DjlB
C2566_01464	1400976	1401230	Glutamate/aspartate import ATP-binding protein GltL
C2566_01492	1424615	1424737	hypothetical protein
C2566_01516	1448338	1448709	Protein RhsA
C2566_01517	1448753	1450180	Protein RhsC
C2566_01519	1450624	1452057	Putative uncharacterized protein YbfO
C2566_01522	1454378	1454656	H repeat-associated putative transposase YhhI
C2566_01523	1454657	1455514	Putative protein YbfL
C2566_01524	1455645	1456406	H repeat-associated putative transposase YbfD
C2566_01582	1505086	1505691	Aldose 1-epimerase
C2566_01592	1510225	1510350	hypothetical protein
C2566_01596	1513044	1513805	putative protein
C2566_01597	1513828	1514313	terminase small subunit
C2566_01666	1585196	1587292	putative cyclic di-GMP phosphodiesterase PdeI
C2566_01707	1619699	1619974	Serine recombinase PinE
C2566_01708	1619971	1620339	hypothetical protein
C2566_01860	1782969	1783244	Insertion element IS1 3 protein InsA
C2566_01861	1783289	1783666	Insertion element IS1 4 protein InsB
C2566_01959	1875924	1876244	Uncharacterized protein YceQ
C2566_01995	1910041	1910472	N-acetyl-D-glucosamine kinase
C2566_01996	1910523	1910798	Insertion element IS1 protein InsA
C2566_01997	1910843	1911220	Insertion element IS1 protein InsB
C2566_01998	1911289	1911729	N-acetyl-D-glucosamine kinase
C2566_02001	1913541	1913948	Inner membrane protein YmfA
C2566_02030	1940479	1940921	Putative uncharacterized protein YcgI
C2566_02039	1946497	1947397	Hemolysin E' chromosomal
C2566_02061	1973300	1973479	hypothetical protein
C2566_02091	1994647	1994865	hypothetical protein
C2566_02097	2003712	2003987	Putative uncharacterized protein YchS OS
C2566_02111	2014918	2015073	hypothetical protein
C2566_02112	2015049	2015210	hypothetical protein
C2566_02141	2039193	2039600	putative protein YciQ
C2566_02142	2039629	2039904	Insertion element IS1 protein InsA
C2566_02143	2039949	2040326	Insertion element IS1 protein InsB
C2566_02144	2040425	2041864	putative protein YciQ
C2566_02156	2050820	2051002	AcnA regulatory region 60-length spurious protein
C2566_02210	2105902	2106084	Putative uncharacterized protein YmjC
C2566_02217	2112797	2113549	Fumarate and nitrate reduction regulatory protein
C2566_02228	2123331	2123504	hypothetical protein
C2566_02242	2131844	2131978	putative protein YdaG OS
C2566_02250	2135952	2136689	hypothetical protein
C2566_02269	2153491	2155209	Primary amine oxidase
C2566_02272	2156689	2157222	Pyridoxine 4-dehydrogenase
C2566_02283	2173023	2173298	Insertion element IS1 protein InsA
C2566_02284	2173343	2173720	Insertion element IS1 protein InsB
C2566_02300	2186280	2186567	Transposase for insertion sequence element IS200
C2566_02322	2206017	2206142	TonB-dependent receptor yncD
C2566_02331	2215533	2216659	Putative transposase YncI
C2566_02332	2216763	2217554	H repeat-associated putative transposase YdcC
C2566_02336	2219501	2220394	putative isomerase YddE
C2566_02342	2228920	2229255	putative protein YddJ
C2566_02343	2229294	2230214	Putative uncharacterized protein YddK
C2566_02348	2232572	2234983	Formate dehydrogenase nitrate-inducible major subunit
C2566_02382	2275881	2276591	Chaperone protein FocC
C2566_02386	2279617	2281167	putative protein YdeU
C2566_02387	2281172	2281969	Autoinducer 2 import system permease protein LsrD
C2566_02431	2317041	2317190	hypothetical protein
C2566_02439	2320340	2320699	hypothetical protein
C2566_02450	2324746	2325252	Putative uncharacterized protein YdfE
C2566_02487	2365482	2365577	hypothetical protein
C2566_02508	2386337	2386537	hypothetical protein
C2566_02569	2444401	2445554	Inner membrane transport protein YdiM
C2566_02586	2464578	2465290	Putative anti-FlhC(2)FlhD(4) factor YdiV
C2566_02600	2476362	2476835	Putative ankyrin repeat protein B
C2566_02601	2477092	2478261	Ankyrin repeat protein A
C2566_02664	2540269	2542074	putative protein YeaG
C2566_02678	2552821	2553045	Tellurite resistance protein
C2566_02736	2604346	2604456	hypothetical protein
C2566_02737	2604493	2604699	hypothetical protein
C2566_02744	2611059	2611208	hypothetical protein
C2566_02808	2669330	2669605	Insertion element IS1 protein InsA
C2566_02809	2669650	2670027	Insertion element IS1 protein InsB
C2566_02810	2670029	2670688	Protein/nucleic acid deglycase HchA
C2566_02821	2678750	2678899	hypothetical protein
C2566_02823	2686626	2687330	Putative uncharacterized protein YeeL
C2566_02839	2701439	2701831	Putative uncharacterized protein YoeA
C2566_02840	2701756	2702298	Putative transposase InsD for insertion element IS2E
C2566_02841	2702295	2702594	Putative uncharacterized protein YdfE
C2566_02871	2728997	2729374	Insertion element IS1 protein InsB
C2566_02872	2729419	2729694	Insertion element IS1 protein InsA
C2566_02936	2797442	2797717	Insertion element IS1 protein InsA
C2566_02937	2797762	2798139	Insertion element IS1 protein InsB
C2566_02938	2798133	2798393	Putative galactitol utilization operon repressor
C2566_02956	2812535	2812996	Transposon Tn10 TetC protein
C2566_02957	2813109	2813789	Tetracycline resistance protein' class B
C2566_02961	2815137	2815652	Tetracycline resistance protein' class B
C2566_02963	2816335	2816583	putative HTH-type transcriptional regulator YdfF
C2566_02968	2818010	2818174	hypothetical protein
C2566_02970	2819884	2820261	Insertion element IS1 protein InsB
C2566_02971	2820306	2820581	Insertion element IS1 protein InsA
C2566_03011	2867393	2868386	D-galactose-binding periplasmic protein
C2566_03015	2871948	2872783	S-formylglutathione hydrolase YeiG
C2566_03069	2930394	2930558	putative protein YojO OS
C2566_03084	2939554	2939931	Insertion element IS1 protein InsB
C2566_03085	2939976	2940251	Insertion element IS1 protein InsA
C2566_03108	2973194	2973400	Putative uncharacterized protein YfaH
C2566_03142	3008051	3008224	Uncharacterized protein YfbL OS
C2566_03159	3025725	3025889	hypothetical protein
C2566_03216	3084256	3084633	Insertion element IS1 protein InsB
C2566_03217	3084678	3084953	Insertion element IS1 protein InsA
C2566_03326	3195317	3195547	hypothetical protein
C2566_03333	3201701	3202420	Hydrogenase-4 component C
C2566_03355	3226738	3226890	hypothetical protein
C2566_03421	3296328	3296603	Insertion element IS1 protein InsA
C2566_03422	3296648	3297025	Insertion element IS1 protein InsB
C2566_03423	3296960	3297106	aldehyde dehydrogenase
C2566_03488	3355094	3355219	hypothetical protein
C2566_03494	3360908	3361183	Insertion element IS1 protein InsA
C2566_03495	3361228	3361605	Insertion element IS1 protein InsB
C2566_03573	3429988	3430122	hypothetical protein
C2566_03596	3452291	3452431	hypothetical protein
C2566_03639	3498769	3498966	L-fuculose phosphate aldolase
C2566_03640	3499001	3499378	Insertion element IS1 protein InsB
C2566_03641	3499423	3499698	Insertion element IS1 protein InsA
C2566_03642	3499732	3500193	L-fuculose phosphate aldolase
C2566_03678	3540749	3540895	protein ygdT
C2566_03693	3553917	3554108	2-dehydro-3-deoxy-D-gluconate 5-dehydrogenase
C2566_03696	3555528	3556124	2-dehydro-3-deoxy-D-gluconate 5-dehydrogenase
C2566_03703	3562195	3562746	Putative uncharacterized protein YgeQ
C2566_03725	3590913	3591734	Biosynthetic arginine decarboxylase
C2566_03783	3649918	3650058	Xanthine permease XanQ
C2566_03786	3651378	3652583	Biosynthetic arginine decarboxylase
C2566_03788	3653071	3653322	putative protein YqgD OS
C2566_03817	3677800	3678642	Putative type II secretion system L-type protein YghE
C2566_03894	3757251	3757421	Uncharacterized protein
C2566_03986	3850125	3850427	Toxin YhaV
C2566_04128	3985583	3985873	hypothetical protein
C2566_04242	4071606	4071983	Insertion element IS1 protein InsB
C2566_04243	4072028	4072303	Insertion element IS1 protein InsA
C2566_04244	4072337	4072831	putative protein YhfS
C2566_04327	4166515	4166652	DUF4753 domain-containing protein
C2566_04400	4250994	4251170	Transcriptional regulator
C2566_04454	4300787	4302327	Xylose import ATP-binding protein XylG
C2566_04479	4327364	4327576	hypothetical protein
C2566_04522	4375561	4376052	Lipopolysaccharide 1'2-glucosyltransferase
C2566_04523	4376081	4376458	Insertion element IS1 protein InsB
C2566_04524	4376503	4376778	Insertion element IS1 protein InsA
C2566_04565	4419778	4420941	hypothetical protein
C2566_04566	4420788	4421099	Transposase InsN for insertion sequence element IS911
C2566_04568	4421252	4421626	hypothetical protein
C2566_04570	4422645	4422830	Putative transposase InsD for insertion element IS2E
C2566_04574	4427639	4427995	Putative transposase YkgN
C2566_04575	4427952	4429076	Transposase InsI for insertion sequence element IS30C
C2566_04607	4459359	4459844	putative HTH-type transcriptional regulator YidP
