# Supplementary material for: Genome re-sequencing and reannotation of the Escherichia coli ER2566 strain and transcriptome sequencing under overexpression conditions
Source: BMC Genomics. 2020 Jun 16;21:407. doi: 10.1186/s12864-020-06818-1 (PMC7296898; doi:10.1186/s12864-020-06818-1)
Supplement: Supplementary file 3 — Additional file 3: Table S3. The list of complete CDSs in the reannotation. [file 12864_2020_6818_MOESM3_ESM.xlsx]

## Sheet: Sheet1
Table S3: The list of complete CDSs in the reannotation,.
ID	Start	End	Strand	Product
C2566_00001	607	747	+	50S ribosomal protein L34 OS=Shigella flexneri OX=623
C2566_00002	764	1123	+	Ribonuclease P protein component OS=Shigella sonnei (strain Ss046) OX=300269
C2566_00003	1087	1344	+	Putative membrane protein insertion efficiency factor
C2566_00004	1347	2993	+	Membrane protein insertase YidC OS=Escherichia coli (strain SE11) OX=409438
C2566_00005	3099	4463	+	tRNA modification GTPase MnmE OS=Escherichia coli O9:H4 (strain HS) OX=331112
C2566_00006	4706	4780	+	Tryptophanase operon leader peptide
C2566_00007	5001	6416	+	Tryptophanase OS=Escherichia coli (strain K12) OX=83333
C2566_00008	6507	7754	+	Low affinity tryptophan permease OS=Escherichia coli (strain K12) OX=83333
C2566_00009	7886	9061	+	Multidrug resistance protein MdtL OS=Escherichia coli (strain ATCC 8739 / DSM 1576 / Crooks) OX=481805
C2566_00010	9036	9995	+	HTH-type transcriptional regulator YidZ OS=Escherichia coli (strain / EAEC) OX=585055
C2566_00011	10152	10901	+	putative protein YieE OS=Escherichia coli (strain K12) OX=83333
C2566_00012	10923	11489	+	Quinone reductase OS=Shigella flexneri OX=623
C2566_00013	11543	12880	-	Adenine permease AdeP OS=Escherichia coli (strain K12) OX=83333
C2566_00014	13047	13712	+	6-phosphogluconate phosphatase OS=Escherichia coli (strain K12) OX=83333
C2566_00015	13779	14252	+	Inner membrane protein CbrB OS=Shigella sonnei (strain Ss046) OX=300269
C2566_00016	14301	14888	+	note=UPF0167 protein CbrC OS=Escherichia coli (strain K12) OX=83333
C2566_00017	14950	15672	-	putative protein YieK OS=Escherichia coli (strain K12) OX=83333
C2566_00018	15687	16856	-	putative protein YieL OS=Escherichia coli (strain K12) OX=83333
C2566_00019	16883	18499	-	Putative outer membrane porin BglH OS=Shigella sonnei (strain Ss046) OX=300269
C2566_00020	18585	19979	-	6-phospho-beta-glucosidase BglB OS=Escherichia coli (strain K12) OX=83333
C2566_00021	19998	21875	-	PTS system beta-glucoside-specific EIIBCA component OS=Escherichia coli (strain K12) OX=83333
C2566_00022	22008	22844	-	Cryptic beta-glucoside bgl operon antiterminator OS=Escherichia coli (strain K12) OX=83333
C2566_00023	23130	23855	-	Phosphate-specific transport system accessory protein PhoU OS=Shigella flexneri OX=623
C2566_00024	23870	24643	-	Phosphate import ATP-binding protein PstB OS=Shigella sonnei (strain Ss046) OX=300269
C2566_00025	24826	25716	-	Phosphate transport system permease protein PstA OS=Escherichia coli (strain K12) OX=83333
C2566_00026	25716	26675	-	Phosphate transport system permease protein PstC OS=Escherichia coli (strain K12) OX=83333
C2566_00027	26761	27801	-	Phosphate-binding protein PstS OS=Shigella flexneri OX=623
C2566_00028	28115	29944	-	Glutamine--fructose-6-phosphate aminotransferase [isomerizing] OS=Escherichia coli (strain K12) OX=83333
C2566_00029	30106	31476	-	Bifunctional protein GlmU OS=Escherichia coli (strain SMS-3-5 / SECEC) OX=439855
C2566_00031	31829	32248	-	ATP synthase epsilon chain OS=Escherichia fergusonii (strain ATCC / DSM 13698 / CDC 0568-73) OX=585054
C2566_00032	32269	33651	-	ATP synthase subunit beta OS=Shigella sonnei (strain Ss046) OX=300269
C2566_00033	33678	34541	-	ATP synthase gamma chain OS=Shigella flexneri OX=623
C2566_00034	34592	36133	-	ATP synthase subunit alpha OS=Escherichia coli (strain K12) OX=83333
C2566_00035	36146	36679	-	ATP synthase subunit delta OS=Escherichia coli (strain K12) OX=83333
C2566_00036	36694	37164	-	ATP synthase subunit b OS=Shigella sonnei (strain Ss046) OX=300269
C2566_00037	37226	37465	-	ATP synthase subunit c OS=Salmonella paratyphi A (strain) OX=554290
C2566_00038	37512	38327	-	ATP synthase subunit a OS=Shigella sonnei (strain Ss046) OX=300269
C2566_00039	38336	38716	-	ATP synthase protein I OS=Shigella flexneri OX=623
C2566_00040	39333	39956	-	Ribosomal RNA small subunit methyltransferase G OS=Shigella boydii serotype 4 (strain Sb227) OX=300268
C2566_00041	40020	41909	-	tRNA uridine 5-carboxymethylaminomethyl modification enzyme MnmG OS=Escherichia coli (strain K12) OX=83333
C2566_00042	42288	42731	-	Protein MioC OS=Escherichia coli O157:H7 OX=83334
C2566_00043	42821	43279	-	Regulatory protein AsnC OS=Escherichia coli O157:H7 OX=83334
C2566_00044	43431	44423	+	Aspartate--ammonia ligase OS=Shigella sonnei (strain Ss046) OX=300269
C2566_00045	44428	45879	-	Protein ViaA OS=Escherichia coli (strain ATCC 8739 / DSM 1576 / Crooks) OX=481805
C2566_00046	45873	47369	-	ATPase RavA OS=Escherichia coli (strain ATCC 8739 / DSM 1576 / Crooks) OX=481805
C2566_00047	47592	49460	+	Low affinity potassium transport system protein kup OS=Escherichia coli (strain UTI89 / UPEC) OX=364106
C2566_00048	49844	50695	-	Putative transposase InsK for insertion sequence element IS150 OS=Escherichia coli (strain K12) OX=83333
C2566_00049	50692	51213	-	Insertion element IS150 protein InsJ OS=Escherichia coli (strain K12) OX=83333
C2566_00050	51247	51492	+	D-ribose pyranase OS=Escherichia coli (strain SE11) OX=409438
C2566_00051	51500	53005	+	Ribose import ATP-binding protein RbsA OS=Escherichia coli O6:K15:H31 (strain 536 / UPEC) OX=362663
C2566_00052	53010	53975	+	Ribose import permease protein RbsC OS=Escherichia coli (strain K12) OX=83333
C2566_00053	54000	54890	+	Ribose import binding protein RbsB OS=Escherichia coli (strain K12) OX=83333
C2566_00054	55016	55945	+	Ribokinase OS=Escherichia coli (strain K12) OX=83333
C2566_00055	55958	56941	+	Ribose operon repressor OS=Shigella flexneri OX=623
C2566_00056	56907	58334	-	putative transport protein HsrA OS=Escherichia coli (strain K12) OX=83333
C2566_00057	58357	59049	-	putative HTH-type transcriptional regulator YieP OS=Escherichia coli (strain K12) OX=83333
C2566_00065	64843	65682	-	HTH-type transcriptional regulator HdfR OS=Shigella flexneri OX=623
C2566_00066	65801	66139	+	note=UPF0438 protein YifE OS=Shigella flexneri OX=623
C2566_00067	66164	67684	-	putative protein YifB OS=Escherichia coli (strain K12) OX=83333
C2566_00068	68037	68135	+	ilv operon leader peptide
C2566_00069	68275	69921	+	Acetolactate synthase isozyme 2 large subunit OS=Escherichia coli (strain K12) OX=83333
C2566_00070	69918	70181	+	Acetolactate synthase isozyme 2 small subunit OS=Escherichia coli (strain K12) OX=83333
C2566_00071	70201	71130	+	Branched-chain-amino-acid aminotransferase OS=Escherichia coli O157:H7 OX=83334
C2566_00072	71195	73045	+	Dihydroxy-acid dehydratase OS=Escherichia coli O9:H4 (strain HS) OX=331112
C2566_00073	73045	74592	+	L-threonine dehydratase biosynthetic IlvA OS=Escherichia coli (strain K12) OX=83333
C2566_00074	74644	75537	-	HTH-type transcriptional regulator IlvY OS=Escherichia coli (strain K12) OX=83333
C2566_00075	75687	77162	+	Ketol-acid reductoisomerase (NADP(+)) OS=Escherichia coli (strain K12) OX=83333
C2566_00076	77249	77530	-	Peptidyl-prolyl cis-trans isomerase C OS=Escherichia coli (strain K12) OX=83333
C2566_00077	77959	78177	-	Putative uncharacterized protein YifN OS=Escherichia coli (strain K12) OX=83333
C2566_00078	78394	80415	+	ATP-dependent DNA helicase Rep OS=Escherichia coli (strain K12) OX=83333
C2566_00079	80462	81946	-	Guanosine-5'-triphosphate'3'-diphosphate pyrophosphatase OS=Escherichia coli O139:H28 (strainA/ ETEC) OX=331111
C2566_00080	82080	83345	-	ATP-dependent RNA helicase RhlB OS=Shigella sonnei (strain Ss046) OX=300269
C2566_00081	83476	83805	+	Thioredoxin 1 OS=Shigella flexneri OX=623
C2566_00082	83946	84047	+	Putative rho operon leader peptide
C2566_00083	84132	85391	+	Transcription termination factor Rho OS=Shigella flexneri OX=623
C2566_00084	85401	85619	+	hypothetical protein
C2566_00085	85631	86734	+	Undecaprenyl-phosphate alpha-N-acetylglucosaminyl 1-phosphate transferase OS=Escherichia coli (strain K12) OX=83333
C2566_00086	86746	87792	+	ECA polysaccharide chain length modulation protein OS=Shigella flexneri OX=623
C2566_00087	87848	88978	+	UDP-N-acetylglucosamine 2-epimerase OS=Escherichia coli O157:H7 OX=83334
C2566_00088	88975	90237	+	UDP-N-acetyl-D-mannosamine dehydrogenase OS=Shigella flexneri OX=623
C2566_00089	90237	91304	+	dTDP-glucose 4'6-dehydratase 2 OS=Escherichia coli (strain K12) OX=83333
C2566_00090	91323	92204	+	Glucose-1-phosphate thymidylyltransferase 2 OS=Shigella flexneri OX=623
C2566_00091	92182	92856	+	dTDP-fucosamine acetyltransferase OS=Escherichia coli (strain K12) OX=83333
C2566_00092	92861	93991	+	dTDP-4-amino-4'6-dideoxygalactose transaminase OS=Escherichia coli (strain K12) OX=83333
C2566_00093	93993	95243	+	Lipid III flippase OS=Escherichia coli (strain K12) OX=83333
C2566_00094	95240	96319	+	TDP-N-acetylfucosamine:lipid II N-acetylfucosaminyltransferase OS=Escherichia coli O6:K15:H31 (strain 536 / UPEC) OX=362663
C2566_00095	96316	97668	+	putative ECA polymerase OS=Shigella flexneri serotype 5b (strain 8401) OX=373384
C2566_00096	97671	98411	+	UDP-N-acetyl-D-mannosaminuronic acid transferase OS=Shigella dysenteriae serotype 1 (strain Sd197) OX=300267
C2566_00097	98602	99987	+	putative transport protein YifK OS=Escherichia coli (strain K12) OX=83333
C2566_00102	100673	101908	+	Anaerobic sulfatase-maturating enzyme AslB OS=Escherichia coli (strain K12) OX=83333
C2566_00103	102066	103721	-	Arylsulfatase OS=Escherichia coli (strain K12) OX=83333
C2566_00106	104407	105603	-	Protein HemY OS=Shigella flexneri OX=623
C2566_00107	105606	106811	-	Protein HemX OS=Escherichia coli (strain K12) OX=83333
C2566_00108	106833	107573	-	Uroporphyrinogen-III synthase OS=Escherichia coli (strain K12) OX=83333
C2566_00109	107570	108532	-	Porphobilinogen deaminase OS=Escherichia coli O7:K1 (strain IAI39 / ExPEC) OX=585057
C2566_00110	108898	111444	+	Adenylate cyclase OS=Escherichia coli O6:H1 (strain CFT073 / ATCC / UPEC) OX=199310
C2566_00111	111484	111804	-	Iron-sulfur cluster assembly protein CyaY OS=Escherichia coli (strain SMS-3-5 / SECEC) OX=439855
C2566_00112	111852	112115	-	hypothetical protein
C2566_00113	112274	112477	+	putative lipoprotein YifL OS=Escherichia coli (strain K12) OX=83333
C2566_00114	112514	113338	+	Diaminopimelate epimerase OS=Escherichia coli O17:K52:H18 (strain UMN026 / ExPEC) OX=585056
C2566_00115	113335	114042	+	putative protein YigA OS=Escherichia coli (strain K12) OX=83333
C2566_00116	114039	114935	+	Tyrosine recombinase XerC OS=Shigella dysenteriae serotype 1 (strain Sd197) OX=300267
C2566_00117	114935	115651	+	5-amino-6-(5-phospho-D-ribitylamino)uracil phosphatase YigB OS=Escherichia coli (strain K12) OX=83333
C2566_00118	115735	117897	+	DNA helicase II OS=Escherichia coli (strain K12) OX=83333
C2566_00119	117952	118854	-	Adenosyl-chloride synthase OS=Salinispora tropica (strain ATCC BAA-916 / DSM / CNB-440) OX=369723
C2566_00120	118937	119701	-	putative protein YigE OS=Escherichia coli (strain K12) OX=83333
C2566_00121	120071	121021	+	Magnesium transport protein CorA OS=Shigella flexneri OX=623
C2566_00122	121063	121554	-	DUF943 family protein
C2566_00123	121551	122399	-	Uncharacterized protein
C2566_00124	122531	122728	+	Magnesium transporter CorA
C2566_00125	122769	123149	-	putative protein YigF OS=Escherichia coli (strain K12) OX=83333
C2566_00126	123163	123543	-	inference=COORDINATES: similar to AA sequence:RefSeq:NP_418262.2
C2566_00127	123638	124528	-	Protein RarD OS=Escherichia coli (strain K12) OX=83333
C2566_00128	124580	125047	-	putative protein YigI OS=Escherichia coli (strain K12) OX=83333
C2566_00129	125212	126081	+	Phospholipase A1 OS=Shigella flexneri OX=623
C2566_00130	126200	128035	+	ATP-dependent DNA helicase RecQ OS=Escherichia coli (strain K12) OX=83333
C2566_00131	128099	128719	+	Threonine efflux protein OS=Escherichia coli (strain K12) OX=83333
C2566_00132	128781	129401	-	Homoserine/homoserine lactone efflux protein OS=Shigella flexneri OX=623
C2566_00133	129512	130534	+	Lysophospholipase L2 OS=Escherichia coli O6:H1 (strain CFT073 / ATCC / UPEC) OX=199310
C2566_00134	130542	131342	+	Pyridoxal phosphate phosphatase YigL OS=Escherichia coli (strain K12) OX=83333
C2566_00135	131418	132317	+	Biotin transporter OS=Escherichia coli (strain K12) OX=83333
C2566_00136	132205	133158	-	HTH-type transcriptional regulator MetR OS=Shigella flexneri OX=623
C2566_00137	133395	135656	+	5-methyltetrahydropteroyltriglutamate--homocysteine methyltransferase OS=Escherichia coli O6:H1 (strain CFT073 / ATCC / UPEC) OX=199310
C2566_00138	135750	136646	-	putative HTH-type transcriptional regulator YdhB OS=Escherichia coli (strain K12) OX=83333
C2566_00139	136724	137947	-	Cytosine permease OS=Escherichia coli O157:H7 OX=83334
C2566_00140	137973	138362	-	Allophanate hydrolase OS=Pseudomonas sp. (strain ADP) OX=47660
C2566_00141	138379	139335	-	Carbamate kinase-like protein YqeA OS=Escherichia coli (strain K12) OX=83333
C2566_00142	139328	140803	-	putative protein YahG OS=Escherichia coli (strain K12) OX=83333
C2566_00143	140749	142308	-	putative protein YahF OS=Escherichia coli (strain K12) OX=83333
C2566_00144	142403	143263	-	putative protein YahE OS=Escherichia coli (strain K12) OX=83333
C2566_00145	143269	143937	-	Peroxyureidoacrylate/ureidoacrylate amidohydrolase RutB OS=Escherichia coli O7:K1 (strain IAI39 / ExPEC)OX=585057
C2566_00146	144068	144163	+	hypothetical protein
C2566_00147	144194	145003	-	Putative carboxymethylenebutenolidase OS=Escherichia coli (strain K12) OX=83333
C2566_00148	145265	146029	+	Uridine phosphorylase OS=Escherichia coli (strain K12) OX=83333
C2566_00149	146063	147553	-	putative 52.8 kDa protein in TAR-I ttuC' 3'region
C2566_00150	147566	148072	-	tripartite tricarboxylate transporter TctB family protein
C2566_00151	148089	149063	-	tripartite tricarboxylate transporter substrate binding protein
C2566_00152	149088	149717	-	2-dehydro-3-deoxy-6-phosphogalactonate aldolase OS=Escherichia coli (strain K12) OX=83333
C2566_00153	149707	150711	-	2-dehydro-3-deoxygalactonokinase OS=Escherichia coli (strain K12) OX=83333
C2566_00154	150735	151502	-	putative HTH-type transcriptional regulator YagI OS=Escherichia coli (strain K12) OX=83333
C2566_00155	151719	153146	+	DNA recombination protein RmuC OS=Escherichia coli (strain K12) OX=83333
C2566_00156	153241	153996	+	Ubiquinone/menaquinone biosynthesis C-methyltransferase UbiE OS=Shigella flexneri OX=623
C2566_00157	154010	154615	+	Ubiquinone biosynthesis protein UbiJ OS=Escherichia coli (strain K12) OX=83333
C2566_00158	154612	156252	+	putative protein kinase UbiB OS=Escherichia coli (strain K12 / DH10B) OX=316385
C2566_00159	156331	156600	+	Sec-independent protein translocase protein TatA OS=Shigella flexneri OX=623
C2566_00160	156604	157119	+	Sec-independent protein translocase protein TatB OS=Shigella flexneri OX=623
C2566_00161	157122	157898	+	Sec-independent protein translocase protein TatC OS=Escherichia coli (strain K12) OX=83333
C2566_00162	157940	158722	+	3'-5' ssDNA/RNA exonuclease TatD OS=Escherichia coli (strain K12) OX=83333
C2566_00163	158719	159207	-	Transcription antitermination protein RfaH OS=Escherichia coli (strain K12) OX=83333
C2566_00164	159374	160867	+	3-octaprenyl-4-hydroxybenzoate carboxy-lyase OS=Shigella sonnei (strain Ss046) OX=300269
C2566_00165	160913	161614	+	NAD(P)H-flavin reductase OS=Escherichia coli (strain K12) OX=83333
C2566_00167	161897	163060	-	3-ketoacyl-CoA thiolase OS=Escherichia coli O1:K1 / APEC OX=405955
C2566_00168	163070	165259	-	Fatty acid oxidation complex subunit alpha OS=Shigella sonnei (strain Ss046) OX=300269
C2566_00169	165449	166780	+	Xaa-Pro dipeptidase OS=Escherichia coli O17:K52:H18 (strain UMN026 / ExPEC) OX=585056
C2566_00170	166780	167394	+	IMPACT family member YigZ OS=Escherichia coli (strain K12) OX=83333
C2566_00171	167433	168884	+	Trk system potassium uptake protein TrkH OS=Escherichia coli (strain K12) OX=83333
C2566_00172	168896	169441	+	Protoporphyrinogen IX dehydrogenase [menaquinone] OS=Escherichia coli (strain K12) OX=83333
C2566_00179	175118	175645	-	Molybdopterin-guanine dinucleotide biosynthesis adapter protein OS=Escherichia coli (strain K12) OX=83333
C2566_00180	175627	176211	-	Molybdenum cofactor guanylyltransferase OS=Escherichia coli (strain K12) OX=83333
C2566_00181	176281	176550	+	Protein YihD OS=Escherichia coli (strain K12) OX=83333
C2566_00182	176627	177613	+	Stress response kinase A OS=Escherichia coli (strain K12) OX=83333
C2566_00183	177630	178256	+	Thiol:disulfide interchange protein DsbA OS=Escherichia coli (strain K12) OX=83333
C2566_00184	178411	179841	+	putative protein YihF OS=Escherichia coli (strain K12) OX=83333
C2566_00185	179882	180814	-	putative acyltransferase YihG OS=Escherichia coli (strain K12) OX=83333
C2566_00186	181178	183964	+	DNA polymerase I OS=Escherichia coli (strain K12) OX=83333
C2566_00188	184345	184977	-	putative GTP-binding protein EngB OS=Shigella dysenteriae serotype 1 (strain Sd197) OX=300267
C2566_00191	185559	186068	+	Der GTPase-activating protein YihI OS=Shigella boydii serotype 18 (strain CDC 3083-94 / BS512) OX=344609
C2566_00192	186257	187630	+	Oxygen-independent coproporphyrinogen III oxidase OS=Escherichia coli (strain K12) OX=83333
C2566_00193	187820	187930	-	putative protein YshB OS=Escherichia coli (strain K12) OX=83333
C2566_00194	188042	189451	-	DNA-binding transcriptional regulator NtrC OS=Escherichia coli (strain K12) OX=83333
C2566_00195	189463	190512	-	Sensory histidine kinase/phosphatase NtrB OS=Escherichia coli (strain K12) OX=83333
C2566_00196	190798	192207	-	Glutamine synthetase OS=Escherichia coli (strain K12) OX=83333
C2566_00197	192580	194403	+	GTP-binding protein TypA/BipA OS=Escherichia coli (strain K12) OX=83333
C2566_00198	194620	195330	+	putative HTH-type transcriptional regulator YihL OS=Escherichia coli (strain K12) OX=83333
C2566_00199	195338	196318	+	putative protein YihM OS=Escherichia coli (strain K12) OX=83333
C2566_00200	196420	197685	+	Inner membrane protein YihN OS=Escherichia coli (strain K12) OX=83333
C2566_00201	197776	198534	-	Porin OmpL OS=Escherichia coli (strain K12) OX=83333
C2566_00202	198535	199938	-	Putative sulfoquinovose importer OS=Escherichia coli (strain K12) OX=83333
C2566_00203	199978	201363	-	Putative 2'3-dihydroxypropane-1-sulfonate exporter OS=Escherichia coli (strain K12) OX=83333
C2566_00204	201409	203412	-	Sulfoquinovosidase OS=Escherichia coli (strain K12) OX=83333
C2566_00205	203537	204463	-	putative protein YihR OS=Escherichia coli (strain K12) OX=83333
C2566_00206	204577	205818	-	Sulfoquinovose isomerase OS=Escherichia coli (strain K12) OX=83333
C2566_00207	205835	206713	-	Sulfofructosephosphate aldolase OS=Escherichia coli (strain K12) OX=83333
C2566_00208	206737	207633	-	3-sulfolactaldehyde reductase OS=Shigella flexneri OX=623
C2566_00209	207801	208697	+	Sulfofructose kinase OS=Escherichia coli (strain K12) OX=83333
C2566_00210	208731	209516	+	putative HTH-type transcriptional regulator YihW OS=Escherichia coli (strain K12) OX=83333
C2566_00211	209615	210214	+	Alpha-D-glucose-1-phosphate phosphatase YihX OS=Shigella flexneri OX=623
C2566_00212	210208	211080	+	note=UPF0761 membrane protein YihY OS=Shigella dysenteriae serotype 1 (strain Sd197) OX=300267
C2566_00213	211077	211514	+	D-aminoacyl-tRNA deacylase OS=Shigella sonnei (strain Ss046) OX=300269
C2566_00214	211559	212500	+	putative protein YiiD OS=Escherichia coli O157:H7 OX=83334
C2566_00215	212911	213018	+	hypothetical protein
C2566_00216	213353	213571	+	putative protein YiiE OS=Escherichia coli (strain K12) OX=83333
C2566_00217	213789	214031	+	putative protein YiiF OS=Escherichia coli (strain K12) OX=83333
C2566_00218	214031	214213	+	hypothetical protein
C2566_00219	214361	215290	-	Protein FdhE OS=Escherichia coli (strain ATCC 8739 / DSM 1576 / Crooks) OX=481805
C2566_00220	215287	215922	-	Formate dehydrogenase' cytochrome b556(fdo) subunit OS=Escherichia coli (strain K12) OX=83333
C2566_00221	215919	216821	-	Formate dehydrogenase-O iron-sulfur subunit OS=Shigella flexneri OX=623
C2566_00222	216834	219884	-	Formate dehydrogenase-O major subunit OS=Escherichia coli (strain K12) OX=83333
C2566_00223	220078	220911	+	Sulfur carrier protein FdhD OS=Shigella boydii serotype 4 (strain Sb227) OX=300268
C2566_00224	221064	222119	+	putative protein YiiG OS=Escherichia coli (strain K12) OX=83333
C2566_00225	222169	223917	-	Putative frv operon regulatory protein OS=Escherichia coli (strain K12) OX=83333
C2566_00226	223917	224987	-	Putative aminopeptidase FrvX OS=Escherichia coli (strain K12) OX=83333
C2566_00227	224977	226428	-	Fructose-like PTS system EIIBC component OS=Escherichia coli (strain K12) OX=83333
C2566_00228	226439	226885	-	PTS system fructose-like EIIA component OS=Escherichia coli (strain K12) OX=83333
C2566_00229	227362	228756	+	Sucrose porin
C2566_00230	228797	229111	-	L-rhamnose mutarotase OS=Shigella dysenteriae serotype 1 (strain Sd197) OX=300267
C2566_00231	229121	229945	-	Rhamnulose-1-phosphate aldolase OS=Escherichia coli O8 (strain IAI1) OX=585034
C2566_00233	230120	231379	-	L-rhamnose isomerase OS=Shigella sonnei (strain Ss046) OX=300269
C2566_00234	231376	232845	-	Rhamnulokinase OS=Escherichia coli O157:H7 (strain / EHEC) OX=444450
C2566_00235	233133	233969	+	HTH-type transcriptional activator RhaS OS=Escherichia coli (strain ATCC 8739 / DSM 1576 / Crooks) OX=481805
C2566_00236	233953	234891	+	HTH-type transcriptional activator RhaR OS=Shigella flexneri OX=623
C2566_00237	234888	235922	-	L-rhamnose-proton symporter OS=Shigella boydii serotype 4 (strain Sb227) OX=300268
C2566_00238	236207	236827	+	Superoxide dismutase [Mn] OS=Shigella flexneri OX=623
C2566_00239	237087	238070	+	2-keto-3-deoxygluconate permease OS=Escherichia coli O6:H1 (strain CFT073 / ATCC / UPEC) OX=199310
C2566_00240	238219	238893	+	Protein YiiM OS=Escherichia coli (strain K12) OX=83333
C2566_00242	238999	240372	-	Sensor histidine kinase CpxA OS=Escherichia coli (strain K12) OX=83333
C2566_00243	240369	241067	-	Transcriptional regulatory protein CpxR OS=Escherichia coli (strain K12) OX=83333
C2566_00244	241217	241717	+	Periplasmic protein CpxP OS=Escherichia coli (strain K12) OX=83333
C2566_00245	241866	242768	+	Ferrous-iron efflux pump FieF OS=Escherichia coli (strain SE11) OX=409438
C2566_00246	242714	242818	-	hypothetical protein
C2566_00247	242949	243911	+	ATP-dependent 6-phosphofructokinase isozyme 1 OS=Shigella sonnei (strain Ss046) OX=300269
C2566_00248	244231	245220	+	Sulfate-binding protein OS=Shigella flexneri OX=623
C2566_00249	245327	246082	+	CDP-diacylglycerol pyrophosphatase OS=Escherichia coli O8 (strain IAI1) OX=585034
C2566_00250	246137	246904	-	Triosephosphate isomerase OS=Escherichia coli O157:H7 OX=83334
C2566_00251	247012	247611	-	putative protein YiiQ OS=Escherichia coli (strain K12) OX=83333
C2566_00252	247712	248152	+	putative protein YiiR OS=Escherichia coli O157:H7 OX=83334
C2566_00253	248364	248663	+	note=UPF0381 protein YiiS OS=Escherichia coli (strain K12) OX=83333
C2566_00254	248690	249118	+	Universal stress protein D OS=Shigella flexneri OX=623
C2566_00255	249123	249869	-	Flavodoxin/ferredoxin--NADP reductase OS=Shigella flexneri OX=623
C2566_00256	249966	250976	-	Fructose-1'6-bisphosphatase class 2 OS=Shigella flexneri OX=623
C2566_00257	251111	252619	-	Glycerol kinase OS=Shigella boydii serotype 4 (strain Sb227) OX=300268
C2566_00258	252642	253487	-	Glycerol uptake facilitator protein OS=Escherichia coli (strain K12) OX=83333
C2566_00259	253913	254158	+	Cell division protein ZapB OS=Shigella sonnei (strain Ss046) OX=300269
C2566_00260	254243	254728	-	Regulator of ribonuclease activity A OS=Escherichia coli (strain UTI89 / UPEC) OX=364106
C2566_00261	254821	255747	-	1'4-dihydroxy-2-naphthoate octaprenyltransferase OS=Escherichia coli (strain K12) OX=83333
C2566_00262	255814	257145	-	ATP-dependent protease ATPase subunit HslU OS=Shigella sonnei (strain Ss046) OX=300269
C2566_00263	257155	257685	-	ATP-dependent protease subunit HslV OS=Shigella sonnei (strain Ss046) OX=300269
C2566_00265	257778	258737	-	Cell division protein FtsN OS=Escherichia coli (strain K12) OX=83333
C2566_00266	258829	259854	-	HTH-type transcriptional repressor CytR OS=Escherichia coli (strain K12) OX=83333
C2566_00267	260010	262208	-	Primosomal protein N' OS=Escherichia coli (strain K12) OX=83333
C2566_00268	262411	262623	+	50S ribosomal protein L31 OS=Shigella boydii serotype 4 (strain Sb227) OX=300268
C2566_00269	262678	263301	-	TIGR02117 family protein
C2566_00270	263308	263916	-	putative protein YiiX OS=Escherichia coli (strain K12) OX=83333
C2566_00271	264100	264417	-	Met repressor OS=Shigella flexneri OX=623
C2566_00272	264694	265854	+	Cystathionine gamma-synthase OS=Escherichia coli (strain K12) OX=83333
C2566_00273	265857	268289	+	Bifunctional aspartokinase/homoserine dehydrogenase 2 OS=Escherichia coli (strain K12) OX=83333
C2566_00274	268638	269528	+	5'10-methylenetetrahydrofolate reductase OS=Shigella flexneri OX=623
C2566_00275	269857	272037	+	Catalase-peroxidase OS=Escherichia coli (strain K12) OX=83333
C2566_00276	272130	273035	+	putative cystine transporter YijE OS=Escherichia coli (strain K12) OX=83333
C2566_00277	273062	273679	-	putative protein YijF OS=Escherichia coli (strain K12) OX=83333
C2566_00278	273954	275057	-	Glycerol dehydrogenase OS=Escherichia coli (strain K12) OX=83333
C2566_00279	275068	275730	-	Fructose-6-phosphate aldolase 2 OS=Escherichia coli (strain K12) OX=83333
C2566_00280	275742	278243	-	Multiphosphoryl transfer protein 2 OS=Escherichia coli (strain K12) OX=83333
C2566_00281	278552	279631	+	Fructose-like permease IIC component 2 OS=Escherichia coli (strain K12) OX=83333
C2566_00282	279646	279966	+	PTS system fructose-like EIIB component 2 OS=Shigella flexneri OX=623
C2566_00283	280017	282314	+	Formate acetyltransferase 2 OS=Escherichia coli (strain K12) OX=83333
C2566_00284	282280	283158	+	Pyruvate formate-lyase 2-activating enzyme OS=Escherichia coli (strain K12) OX=83333
C2566_00285	283160	283501	+	PTS system fructose-like EIIB component 3 OS=Escherichia coli (strain K12) OX=83333
C2566_00286	283488	284339	-	putative HTH-type transcriptional regulator YijO OS=Escherichia coli (strain K12) OX=83333
C2566_00287	284554	286287	-	Phosphoethanolamine transferase EptC OS=Escherichia coli (strain K12) OX=83333
C2566_00288	286469	289120	-	Phosphoenolpyruvate carboxylase OS=Shigella boydii serotype 18 (strain CDC 3083-94 / BS512) OX=344609
C2566_00290	289472	290623	-	Acetylornithine deacetylase OS=Escherichia coli O9:H4 (strain HS) OX=331112
C2566_00291	290777	291781	+	N-acetyl-gamma-glutamyl-phosphate reductase OS=Escherichia coli (strain K12) OX=83333
C2566_00292	291789	292565	+	Acetylglutamate kinase OS=Escherichia coli (strain UTI89 / UPEC) OX=364106
C2566_00293	292626	293999	+	Argininosuccinate lyase OS=Escherichia coli (strain K12) OX=83333
C2566_00295	294266	295183	+	Hydrogen peroxide-inducible genes activator OS=Escherichia coli O6:H1 (strain CFT073 / ATCC /UPEC) OX=199310
C2566_00296	295166	296566	-	Soluble pyridine nucleotide transhydrogenase OS=Escherichia coli (strain K12) OX=83333
C2566_00297	296843	297547	+	HTH-type transcriptional repressor FabR OS=Escherichia coli (strain K12) OX=83333
C2566_00298	297547	297906	+	Inner membrane protein YijD OS=Escherichia coli O157:H7 OX=83334
C2566_00299	297946	299046	-	tRNA/tmRNA (uracil-C(5))-methyltransferase OS=Escherichia coli (strain B / REL606) OX=413997
C2566_00301	299415	301259	+	Vitamin B12 transporter BtuB OS=Escherichia coli O6:H1 (strain CFT073 / ATCC / UPEC) OX=199310
C2566_00302	301204	302061	+	Glutamate racemase OS=Escherichia coli (strain K12) OX=83333
C2566_00308	307583	308611	+	UDP-N-acetylenolpyruvoylglucosamine reductase OS=Shigella dysenteriae serotype 1 (strain Sd197) OX=300267
C2566_00309	308608	309573	+	Bifunctional ligase/repressor BirA OS=Escherichia coli (strain K12) OX=83333
C2566_00310	309602	310552	-	Pantothenate kinase OS=Escherichia coli (strain K12) OX=83333
C2566_00315	311470	312654	+	Elongation factor Tu 2 OS=Escherichia coli (strain K12) OX=83333
C2566_00316	312884	313267	+	Protein translocase subunit SecE OS=Escherichia coli O157:H7 OX=83334
C2566_00317	313269	313814	+	Transcription termination/antitermination protein NusG OS=Shigella flexneri OX=623
C2566_00318	313973	314401	+	50S ribosomal protein L11 OS=Salmonella schwarzengrund (strain) OX=439843
C2566_00319	314405	315109	+	50S ribosomal protein L1 OS=Shigella flexneri OX=623
C2566_00320	315522	316019	+	50S ribosomal protein L10 OS=Shigella flexneri OX=623
C2566_00321	316086	316451	+	50S ribosomal protein L7/L12 OS=Shigella flexneri OX=623
C2566_00323	316771	320799	+	DNA-directed RNA polymerase subunit beta OS=Shigella sonnei (strain Ss046) OX=300269
C2566_00324	320876	325099	+	DNA-directed RNA polymerase subunit beta' OS=Shigella sonnei (strain Ss046) OX=300269
C2566_00325	325312	325851	+	Heat shock protein C OS=Escherichia coli (strain K12) OX=83333
C2566_00327	326261	327394	-	2-iminoacetate synthase OS=Escherichia coli (strain K12) OX=83333
C2566_00328	327391	328161	-	Thiazole synthase OS=Escherichia coli O9:H4 (strain HS) OX=331112
C2566_00329	328163	328363	-	Sulfur carrier protein ThiS OS=Escherichia coli (strain K12) OX=83333
C2566_00330	328347	329102	-	Sulfur carrier protein ThiS adenylyltransferase OS=Escherichia coli (strain K12) OX=83333
C2566_00331	329095	329730	-	Thiamine-phosphate synthase OS=Escherichia coli (strain ATCC 8739 / DSM 1576 / Crooks) OX=481805
C2566_00332	329730	331625	-	Phosphomethylpyrimidine synthase OS=Escherichia coli O157:H7 OX=83334
C2566_00334	331859	332335	-	Regulator of sigma D OS=Escherichia coli O17:K52:H18 (strain UMN026 / ExPEC) OX=585056
C2566_00335	332430	333203	+	NADH pyrophosphatase OS=Escherichia coli (strain SE11) OX=409438
C2566_00336	333243	334307	+	Uroporphyrinogen decarboxylase OS=Shigella sonnei (strain Ss046) OX=300269
C2566_00337	334317	334988	+	Endonuclease V OS=Escherichia coli O17:K52:H18 (strain UMN026 / ExPEC) OX=585056
C2566_00338	335031	335621	+	putative protein YjaG OS=Escherichia coli (strain K12) OX=83333
C2566_00339	335808	336080	+	DNA-binding protein HU-alpha OS=Escherichia coli (strain K12) OX=83333
C2566_00341	336093	336788	+	putative protein YjaH OS=Escherichia coli (strain K12) OX=83333
C2566_00342	336790	337209	-	Zinc resistance-associated protein OS=Escherichia coli O6:H1 (strain CFT073 / ATCC / UPEC) OX=199310
C2566_00343	337447	338823	+	Sensor protein ZraS OS=Escherichia coli O157:H7 OX=83334
C2566_00344	338820	340145	+	Transcriptional regulatory protein ZraR OS=Escherichia coli (strain K12) OX=83333
C2566_00345	340142	341431	-	Phosphoribosylamine--glycine ligase OS=Escherichia coli O157:H7 OX=83334
C2566_00346	341443	343032	-	Bifunctional purine biosynthesis protein PurH OS=Escherichia coli (strain K12) OX=83333
C2566_00352	348765	348845	-	gbkey=CDS
C2566_00353	349040	349483	-	putative N-acetyltransferase YjaB OS=Escherichia coli (strain K12) OX=83333
C2566_00354	349640	350569	+	Homoserine O-succinyltransferase OS=Escherichia coli (strain ATCC 8739 / DSM 1576 / Crooks) OX=481805
C2566_00355	350838	352439	+	Malate synthase A OS=Escherichia coli (strain K12) OX=83333
C2566_00356	352469	353773	+	Isocitrate lyase OS=Escherichia coli (strain K12) OX=83333
C2566_00359	354054	355790	+	Isocitrate dehydrogenase kinase/phosphatase OS=Escherichia coli (strain ATCC 8739 / DSM 1576 / Crooks)OX=481805
C2566_00360	355759	357333	-	Ankyrin repeat protein A OS=Escherichia coli (strain K12) OX=83333
C2566_00361	357650	358474	-	Transcriptional repressor IclR OS=Escherichia coli (strain K12) OX=83333
C2566_00362	358674	362357	+	Methionine synthase OS=Escherichia coli (strain K12) OX=83333
C2566_00363	362577	364208	+	putative protein YjbB OS=Shigella flexneri OX=623
C2566_00364	364299	364988	-	Peptidase E OS=Shigella boydii serotype 4 (strain Sb227) OX=300268
C2566_00365	365200	366072	+	23S rRNA pseudouridine(2604) synthase OS=Escherichia coli (strain K12) OX=83333
C2566_00366	366205	366477	-	putative protein YjbD OS=Escherichia coli (strain K12) OX=83333
C2566_00367	366730	368079	-	Lysine-sensitive aspartokinase 3 OS=Escherichia coli (strain K12) OX=83333
C2566_00369	368604	370253	+	Glucose-6-phosphate isomerase OS=Escherichia coli (strain K12 / / BW2952) OX=595496
C2566_00372	370752	370994	+	putative protein YjbE OS=Escherichia coli O157:H7 OX=83334
C2566_00373	371109	371747	+	putative lipoprotein YjbF OS=Escherichia coli (strain K12) OX=83333
C2566_00374	371744	372481	+	putative protein YjbG OS=Escherichia coli (strain K12) OX=83333
C2566_00375	372481	374577	+	putative lipoprotein YjbH OS=Escherichia coli (strain K12) OX=83333
C2566_00376	374627	374902	-	Uncharacterized protein YjbT OS=Escherichia coli O6:H1 (strain CFT073/ATCC 700928/UPEC) OX=199310 Gene Name=yjbT
C2566_00377	375172	375582	+	Protein PsiE OS=Shigella flexneri OX=623
C2566_00378	375626	377101	-	D-xylose-proton symporter OS=Escherichia coli O157:H7 OX=83334
C2566_00379	377473	378363	-	Maltose transport system permease protein MalG OS=Escherichia coli O157:H7 OX=83334
C2566_00380	378378	379922	-	Maltose transport system permease protein MalF OS=Escherichia coli (strain K12) OX=83333
C2566_00382	380076	381266	-	Maltose-binding periplasmic protein OS=Escherichia coli (strain K12) OX=83333
C2566_00383	381359	381454	-	hypothetical protein
C2566_00384	381631	382746	+	Maltose/maltodextrin import ATP-binding protein MalK OS=Escherichia coli (strain K12) OX=83333
C2566_00385	382818	384158	+	Maltoporin OS=Escherichia coli (strain K12) OX=83333
C2566_00387	384401	385321	+	Maltose operon periplasmic protein OS=Escherichia coli (strain K12) OX=83333
C2566_00388	385296	385448	-	hypothetical protein
C2566_00389	385550	385744	+	hypothetical protein
C2566_00390	385835	387130	+	Putative uncharacterized protein YjbI OS=Escherichia coli (strain K12) OX=83333
C2566_00391	387226	387339	+	Chorismate lyase
C2566_00392	387353	387850	+	Chorismate pyruvate-lyase OS=Shigella flexneri OX=623
C2566_00393	387863	388735	+	4-hydroxybenzoate octaprenyltransferase OS=Escherichia coli (strain SMS-3-5 / SECEC) OX=439855
C2566_00394	388890	391313	-	Glycerol-3-phosphate acyltransferase OS=Escherichia coli (strain UTI89 / UPEC) OX=364106
C2566_00395	391484	391852	+	Diacylglycerol kinase OS=Escherichia coli O157:H7 OX=83334
C2566_00396	391962	392570	+	LexA repressor OS=Shigella flexneri OX=623
C2566_00397	392589	393968	+	DNA damage-inducible protein F OS=Escherichia coli (strain K12) OX=83333
C2566_00398	394084	394293	+	note=UPF0337 protein YjbJ OS=Escherichia coli (strain K12) OX=83333
C2566_00399	394335	394850	-	Zinc uptake regulation protein OS=Escherichia coli (strain K12) OX=83333
C2566_00400	395169	395453	+	putative protein YjbL OS=Escherichia coli (strain K12) OX=83333
C2566_00401	395444	396190	+	putative protein YjbM OS=Escherichia coli (strain K12) OX=83333
C2566_00402	396553	397590	+	tRNA-dihydrouridine(20/20a) synthase OS=Escherichia coli O157:H7 OX=83334
C2566_00403	397724	397966	+	Phage shock protein G OS=Escherichia coli (strain K12) OX=83333
C2566_00404	398132	399115	-	Quinone oxidoreductase 1 OS=Escherichia coli (strain K12) OX=83333
C2566_00405	399198	400613	+	Replicative DNA helicase OS=Shigella flexneri OX=623
C2566_00406	400666	401745	+	Alanine racemase' biosynthetic OS=Shigella boydii OX=621
C2566_00407	401998	403191	+	Aromatic-amino-acid aminotransferase OS=Escherichia coli (strain K12) OX=83333
C2566_00408	403693	403896	-	putative protein YjbS OS=Escherichia coli (strain K12) OX=83333
C2566_00409	404298	405011	+	Class B acid phosphatase OS=Shigella flexneri OX=623
C2566_00410	405122	405538	+	note=UPF0047 protein YjbQ OS=Escherichia coli (strain K12) OX=83333
C2566_00411	405542	405898	+	putative protein YjbR OS=Escherichia coli (strain K12) OX=83333
C2566_00412	405933	408755	-	UvrABC system protein A OS=Escherichia coli (strain K12) OX=83333
C2566_00413	409010	409546	+	Single-stranded DNA-binding protein OS=Shigella flexneri OX=623
C2566_00414	409645	409926	-	putative protein YjcB OS=Escherichia coli (strain K12) OX=83333
C2566_00415	410356	411942	+	putative cyclic di-GMP phosphodiesterase PdeC OS=Escherichia coli (strain K12) OX=83333
C2566_00416	411945	412268	-	Regulatory protein SoxS OS=Escherichia coli O157:H7 OX=83334
C2566_00417	412354	412818	+	Redox-sensitive transcriptional activator SoxR OS=Shigella flexneri OX=623
C2566_00419	413364	414713	+	Guanine/hypoxanthine permease GhxP OS=Escherichia coli (strain K12) OX=83333
C2566_00420	414865	416514	+	putative Na(+)/H(+) exchanger YjcE OS=Escherichia coli (strain K12) OX=83333
C2566_00421	416668	417961	-	putative protein YjcF OS=Escherichia coli (strain K12) OX=83333
C2566_00422	418139	419788	-	Cation/acetate symporter ActP OS=Escherichia coli (strain K12) OX=83333
C2566_00423	419785	420099	-	Inner membrane protein YjcH OS=Shigella flexneri OX=623
C2566_00425	420300	422258	-	Acetyl-coenzyme A synthetase OS=Escherichia coli (strain K12) OX=83333
C2566_00426	422651	424087	+	Cytochrome c-552 OS=Shigella sonnei (strain Ss046) OX=300269
C2566_00427	424132	424698	+	Cytochrome c-type protein NrfB OS=Escherichia coli (strain K12) OX=83333
C2566_00428	424695	425366	+	Protein NrfC OS=Shigella flexneri OX=623
C2566_00429	425363	426319	+	Protein NrfD OS=Escherichia coli (strain K12) OX=83333
C2566_00430	426399	428057	+	putative cytochrome c-type biogenesis protein NrfE OS=Escherichia coli (strain K12) OX=83333
C2566_00431	428050	428433	+	Formate-dependent nitrite reductase complex subunit NrfF OS=Escherichia coli (strain K12) OX=83333
C2566_00432	428430	429026	+	Formate-dependent nitrite reductase complex subunit NrfG OS=Escherichia coli (strain K12) OX=83333
C2566_00433	429368	430681	+	Proton/glutamate-aspartate symporter OS=Escherichia coli (strain K12) OX=83333
C2566_00437	431098	431787	-	putative protein YjcO OS=Shigella flexneri OX=623
C2566_00438	431881	434028	-	Formate dehydrogenase H OS=Escherichia coli (strain K12) OX=83333
C2566_00439	434226	435692	-	Multidrug resistance outer membrane protein MdtP OS=Escherichia coli (strain K12) OX=83333
C2566_00440	435689	437740	-	Multidrug resistance protein MdtO OS=Escherichia coli (strain K12) OX=83333
C2566_00441	437740	438771	-	Multidrug resistance protein MdtN OS=Escherichia coli (strain K12) OX=83333
C2566_00442	438790	439065	-	putative protein YtcA OS=Escherichia coli (strain K12) OX=83333
C2566_00443	439274	441259	-	Putative alkyl/aryl-sulfatase YjcS OS=Escherichia coli (strain K12) OX=83333
C2566_00444	441532	442461	-	D-allose kinase OS=Escherichia coli (strain K12) OX=83333
C2566_00445	442445	443140	-	D-allulose-6-phosphate 3-epimerase OS=Escherichia coli (strain K12) OX=83333
C2566_00446	443151	444131	-	D-allose transport system permease protein AlsC OS=Escherichia coli (strain K12) OX=83333
C2566_00447	444110	445642	-	D-allose import ATP-binding protein AlsA OS=Escherichia coli (strain K12) OX=83333
C2566_00448	445769	446704	-	D-allose-binding periplasmic protein OS=Escherichia coli (strain K12) OX=83333
C2566_00449	446763	447653	-	HTH-type transcriptional regulator RpiR OS=Escherichia coli (strain K12) OX=83333
C2566_00450	448012	448461	+	Ribose-5-phosphate isomerase B OS=Escherichia coli (strain K12) OX=83333
C2566_00451	448530	448859	+	putative protein YjdP OS=Shigella sonnei (strain Ss046) OX=300269
C2566_00452	449006	449764	-	Phosphoribosyl 1'2-cyclic phosphate phosphodiesterase OS=Escherichia coli (strain K12) OX=83333
C2566_00453	449766	450200	-	Aminoalkylphosphonate N-acetyltransferase OS=Escherichia coli (strain K12) OX=83333
C2566_00454	450187	450744	-	Ribose 1'5-bisphosphate phosphokinase PhnN OS=Escherichia coli (strain K12) OX=83333
C2566_00455	450744	451880	-	Alpha-D-ribose 1-methylphosphonate 5-triphosphate diphosphatase OS=Escherichia coli (strain K12) OX=83333
C2566_00456	451877	452557	-	Alpha-D-ribose 1-methylphosphonate 5-triphosphate synthase subunit PhnL OS=Escherichia coli (strain K12) OX=83333
C2566_00457	452668	453426	-	Putative phosphonates utilization ATP-binding protein PhnK OS=Escherichia coli (strain K12) OX=83333
C2566_00458	453423	454268	-	Alpha-D-ribose 1-methylphosphonate 5-phosphate C-P lyase OS=Escherichia coli (strain K12) OX=83333
C2566_00459	454261	455325	-	Alpha-D-ribose 1-methylphosphonate 5-triphosphate synthase subunit PhnI OS=Escherichia coli (strain K12) OX=83333
C2566_00460	455325	455909	-	Alpha-D-ribose 1-methylphosphonate 5-triphosphate synthase subunit PhnH OS=Escherichia coli (strain K12) OX=83333
C2566_00461	455906	456358	-	Alpha-D-ribose 1-methylphosphonate 5-triphosphate synthase subunit PhnG OS=Escherichia coli (strain K12) OX=83333
C2566_00462	456359	457084	-	putative transcriptional regulator PhnF OS=Escherichia coli (strain K12) OX=83333
C2566_00463	457105	457884	-	Phosphonate transport system permease protein PhnE OS=Escherichia coli (strain B / BL21-DE3) OX=469008
C2566_00465	457990	459006	-	Phosphonates-binding periplasmic protein OS=Escherichia coli (strain K12) OX=83333
C2566_00466	459031	459819	-	Phosphonates import ATP-binding protein PhnC OS=Escherichia coli O6:K15:H31 (strain 536 / UPEC) OX=362663
C2566_00467	459952	460395	-	Protein PhnB OS=Escherichia coli (strain K12) OX=83333
C2566_00473	460953	461288	-	Protein PhnA OS=Shigella flexneri OX=623
C2566_00474	461689	463917	+	Clamp-binding protein CrfC OS=Escherichia coli OX=562
C2566_00475	463914	464792	+	putative protein YjcZ OS=Escherichia coli (strain K12) OX=83333
C2566_00476	465056	466558	+	Proline/betaine transporter OS=Escherichia coli (strain K12) OX=83333
C2566_00478	466670	466759	+	Putative membrane protein PmrR OS=Escherichia coli (strain K12) OX=83333
C2566_00479	466735	467835	-	Sensor protein BasS OS=Escherichia coli (strain K12) OX=83333
C2566_00480	467836	468504	-	Transcriptional regulatory protein BasR OS=Escherichia coli (strain K12) OX=83333
C2566_00481	468501	470144	-	Phosphoethanolamine transferase EptA OS=Escherichia coli (strain K12) OX=83333
C2566_00482	470248	471585	-	Arginine/agmatine antiporter OS=Shigella flexneri OX=623
C2566_00483	471722	472483	-	HTH-type transcriptional regulator AdiY OS=Escherichia coli (strain K12) OX=83333
C2566_00484	472808	475078	-	Biodegradative arginine decarboxylase OS=Escherichia coli (strain K12) OX=83333
C2566_00485	475274	476182	-	Melibiose operon regulatory protein OS=Escherichia coli (strain K12) OX=83333
C2566_00486	476465	477820	+	Alpha-galactosidase OS=Escherichia coli (strain K12) OX=83333
C2566_00487	477923	479344	+	Melibiose carrier protein OS=Escherichia coli (strain K12) OX=83333
C2566_00488	479483	480112	-	Inner membrane protein YjdF OS=Escherichia coli (strain K12) OX=83333
C2566_00489	480235	481881	-	Fumarate hydratase class I' anaerobic OS=Escherichia coli (strain K12) OX=83333
C2566_00490	481959	483299	-	Anaerobic C4-dicarboxylate transporter DcuB OS=Shigella flexneri OX=623
C2566_00491	483367	483546	+	locus_tag=C2566_00491
C2566_00492	483870	484589	-	Transcriptional regulatory protein DcuR OS=Escherichia coli (strain K12) OX=83333
C2566_00493	484586	486222	-	Sensor histidine kinase DcuS OS=Escherichia coli (strain K12) OX=83333
C2566_00494	486403	486633	+	putative protein YjdI OS=Escherichia coli (strain K12) OX=83333
C2566_00495	486645	486917	+	putative protein YjdJ OS=Escherichia coli (strain K12) OX=83333
C2566_00496	487144	487440	+	Endoribonuclease antitoxin GhoS OS=Escherichia coli O157:H7 OX=83334
C2566_00497	487468	487641	+	Toxin GhoT OS=Escherichia coli (strain K12) OX=83333
C2566_00498	487760	489277	-	Lysine--tRNA ligase' heat inducible OS=Escherichia coli O157:H7 OX=83334
C2566_00499	489514	490971	-	Dipeptide and tripeptide permease C OS=Escherichia coli (strain K12) OX=83333
C2566_00500	491030	493177	-	Inducible lysine decarboxylase OS=Escherichia coli (strain K12) OX=83333
C2566_00501	493257	494591	-	putative cadaverine/lysine antiporter OS=Escherichia coli (strain K12) OX=83333
C2566_00502	494957	496495	-	Transcriptional activator CadC OS=Escherichia coli (strain K12) OX=83333
C2566_00504	497294	497869	-	HTH-type transcriptional regulator YjdC OS=Shigella flexneri OX=623
C2566_00505	497906	499603	-	Thiol:disulfide interchange protein DsbD OS=Shigella flexneri serotype 5b (strain 8401) OX=373384
C2566_00506	499579	499917	-	Divalent-cation tolerance protein CutA OS=Escherichia coli (strain SMS-3-5 / SECEC) OX=439855
C2566_00507	500033	501334	-	Anaerobic C4-dicarboxylate transporter DcuA OS=Shigella flexneri OX=623
C2566_00508	501452	502888	-	Aspartate ammonia-lyase OS=Escherichia coli O157:H7 OX=83334
C2566_00509	503225	503701	+	note=UPF0716 protein FxsA OS=Escherichia coli (strain K12) OX=83333
C2566_00510	503717	504973	-	L-methionine/branched-chain amino acid exporter YjeH OS=Escherichia coli (strain K12) OX=83333
C2566_00511	505249	505542	+	10 kDa chaperonin OS=Shigella flexneri OX=623
C2566_00512	505586	507232	+	60 kDa chaperonin OS=Escherichia coli O17:K52:H18 (strain UMN026 / ExPEC) OX=585056
C2566_00513	507370	507723	+	putative protein YjeI OS=Shigella flexneri OX=623
C2566_00514	507916	508785	-	putative protein YjeJ OS=Escherichia coli (strain K12) OX=83333
C2566_00515	509180	510208	-	L-lysine 2'3-aminomutase OS=Escherichia coli (strain K12) OX=83333
C2566_00516	510250	510816	+	Elongation factor P OS=Shigella sonnei (strain Ss046) OX=300269
C2566_00517	510868	510993	+	Entericidin A OS=Escherichia coli O157:H7 OX=83334
C2566_00518	511104	511250	+	Entericidin B OS=Escherichia coli O6:H1 (strain CFT073 / ATCC / UPEC) OX=199310
C2566_00519	511426	511743	+	Quaternary ammonium compound-resistance protein SugE OS=Shigella flexneri OX=623
C2566_00520	511737	512273	-	Outer membrane lipoprotein Blc OS=Escherichia coli (strain K12) OX=83333
C2566_00521	512362	513495	-	Beta-lactamase OS=Escherichia coli (strain K12) OX=83333
C2566_00522	513558	513917	-	Fumarate reductase subunit D OS=Shigella flexneri OX=623
C2566_00523	513928	514323	-	Fumarate reductase subunit C OS=Shigella sonnei (strain Ss046) OX=300269
C2566_00524	514334	515068	-	Fumarate reductase iron-sulfur subunit OS=Shigella flexneri OX=623
C2566_00525	515061	516869	-	Fumarate reductase flavoprotein subunit OS=Escherichia coli (strain K12) OX=83333
C2566_00526	517194	518171	+	Elongation factor P--(R)-beta-lysine ligase OS=Escherichia coli O127:H6 (strain/69 / EPEC) OX=574521
C2566_00527	518390	519892	+	Inner membrane transporter YjeM OS=Escherichia coli (strain K12) OX=83333
C2566_00528	520042	523365	-	Miniconductance mechanosensitive channel MscM OS=Escherichia coli (strain K12) OX=83333
C2566_00529	523387	524355	-	Phosphatidylserine decarboxylase proenzyme OS=Shigella flexneri OX=623
C2566_00530	524452	525504	-	Small ribosomal subunit biogenesis GTPase RsgA OS=Shigella boydii serotype 18 (strain CDC 3083-94 /BS512) OX=344609
C2566_00531	525599	526144	+	Oligoribonuclease OS=Escherichia coli (strain K12) OX=83333
C2566_00535	526923	528062	-	Epoxyqueuosine reductase OS=Escherichia coli (strain K12) OX=83333
C2566_00536	528076	529608	+	Bifunctional NAD(P)H-hydrate repair enzyme Nnr OS=Escherichia coli (strain K12) OX=83333
C2566_00537	529580	530041	+	tRNA threonylcarbamoyladenosine biosynthesis protein TsaE OS=Shigella flexneri OX=623
C2566_00538	530060	531397	+	N-acetylmuramoyl-L-alanine amidase AmiB OS=Escherichia coli (strain K12) OX=83333
C2566_00539	531407	533254	+	DNA mismatch repair protein MutL OS=Escherichia coli (strain K12 / DH10B) OX=316385
C2566_00540	533247	534197	+	tRNA dimethylallyltransferase OS=Shigella flexneri serotype 5b (strain 8401) OX=373384
C2566_00541	534283	534591	+	RNA-binding protein Hfq OS=Shigella flexneri serotype 5b (strain 8401) OX=373384
C2566_00542	534667	535947	+	GTPase HflX OS=Escherichia coli (strain K12) OX=83333
C2566_00543	536033	537292	+	Protein HflK OS=Escherichia coli O157:H7 OX=83334
C2566_00544	537295	538299	+	Modulator of FtsH protease HflC OS=Escherichia coli O157:H7 OX=83334
C2566_00545	538381	538578	+	putative protein YjeT OS=Shigella flexneri OX=623
C2566_00546	538682	539980	+	Adenylosuccinate synthetase OS=Shigella dysenteriae serotype 1 (strain Sd197) OX=300267
C2566_00547	540185	540610	+	HTH-type transcriptional repressor NsrR OS=Escherichia coli O8 (strain IAI1) OX=585034
C2566_00548	540649	543090	+	Ribonuclease R OS=Escherichia coli (strain K12) OX=83333
C2566_00549	543270	544001	+	23S rRNA (guanosine-2'-O-)-methyltransferase RlmB OS=Shigella flexneri OX=623
C2566_00550	544128	544529	+	putative protein YjfI OS=Escherichia coli O157:H7 OX=83334
C2566_00551	544548	545246	+	putative protein YjfJ OS=Escherichia coli O6:H1 (strain CFT073 / ATCC / UPEC) OX=199310
C2566_00552	545297	545956	+	putative protein YjfK OS=Escherichia coli (strain K12) OX=83333
C2566_00553	545974	546372	+	note=UPF0719 inner membrane protein YjfL OS=Escherichia coli (strain K12) OX=83333
C2566_00554	546382	547020	+	putative protein YjfM OS=Escherichia coli (strain K12) OX=83333
C2566_00555	547023	548186	+	Putative acid--amine ligase YjfC OS=Escherichia coli (strain K12) OX=83333
C2566_00556	548270	549895	+	Putative acyl-CoA dehydrogenase AidB OS=Escherichia coli (strain K12) OX=83333
C2566_00557	550012	550287	-	putative protein YjfN OS=Escherichia coli O157:H7 OX=83334
C2566_00558	550436	550765	-	Lipoprotein BsmA OS=Escherichia coli (strain K12) OX=83333
C2566_00559	550947	551696	+	Esterase YjfP OS=Escherichia coli (strain K12) OX=83333
C2566_00560	551693	552448	-	HTH-type transcriptional regulator UlaR OS=Escherichia coli (strain SE11) OX=409438
C2566_00561	552556	553620	-	putative L-ascorbate-6-phosphate lactonase UlaG OS=Shigella sonnei (strain Ss046) OX=300269
C2566_00562	553975	555372	+	Ascorbate-specific PTS system EIIC component OS=Escherichia coli (strain K12) OX=83333
C2566_00563	555388	555693	+	Ascorbate-specific PTS system EIIB component OS=Escherichia coli O157:H7 OX=83334
C2566_00564	555703	556167	+	Ascorbate-specific PTS system EIIA component OS=Shigella sonnei (strain Ss046) OX=300269
C2566_00565	556181	556831	+	3-keto-L-gulonate-6-phosphate decarboxylase UlaD OS=Shigella sonnei (strain Ss046) OX=300269
C2566_00566	556841	557695	+	L-ribulose-5-phosphate 3-epimerase UlaE OS=Escherichia coli O139:H28 (strainA / ETEC) OX=331111
C2566_00567	557695	558381	+	L-ribulose-5-phosphate 4-epimerase UlaF OS=Escherichia coli (strain ATCC 8739 / DSM 1576 / Crooks) OX=481805
C2566_00568	558510	558785	-	putative protein YjfY OS=Shigella flexneri OX=623
C2566_00569	559113	559508	+	30S ribosomal protein S6 OS=Escherichia coli (strain K12) OX=83333
C2566_00570	559515	559829	+	Primosomal replication protein N OS=Shigella flexneri OX=623
C2566_00571	559834	560061	+	30S ribosomal protein S18 OS=Shigella flexneri OX=623
C2566_00572	560103	560552	+	50S ribosomal protein L9 OS=Escherichia coli (strain K12) OX=83333
C2566_00573	560654	561931	-	Hexuronate transporter OS=Escherichia coli (strain K12) OX=83333
C2566_00574	562024	564096	-	L-aspartate oxidase OS=Clostridium perfringens (strain 13 / Type A) OX=195102
C2566_00575	564093	565634	-	Acetate CoA-transferase YdiF OS=Escherichia coli (strain K12) OX=83333
C2566_00576	565644	566420	-	Short-chain-enoyl-CoA hydratase OS=Clostridium acetobutylicum (strain ATCC 824 / DSM 792 / JCM 1419 /LMG 5710 / VKM B-1787) OX=272562
C2566_00577	566430	567272	-	sugar phosphate isomerase/epimerase
C2566_00578	567282	568073	-	3-oxoacyl-[acyl-carrier-protein] reductase FabG OS=Bacillus subtilis (strain 168) OX=224308
C2566_00579	568286	568933	+	Putative uncharacterized protein YtfA OS=Escherichia coli (strain K12) OX=83333
C2566_00580	568917	569555	-	putative protein YtfB OS=Escherichia coli (strain K12) OX=83333
C2566_00581	569774	570394	+	FKBP-type 22 kDa peptidyl-prolyl cis-trans isomerase OS=Shigella flexneri OX=623
C2566_00582	570703	572115	+	D-serine/D-alanine/glycine transporter OS=Escherichia coli (strain K12) OX=83333
C2566_00583	572160	572822	-	Iron-sulfur cluster repair protein YtfE OS=Shigella flexneri OX=623
C2566_00584	572930	573895	-	Inner membrane protein YtfF OS=Escherichia coli (strain K12) OX=83333
C2566_00585	574004	574864	-	Quinone oxidoreductase 2 OS=Escherichia coli (strain K12) OX=83333
C2566_00586	574953	575333	+	putative HTH-type transcriptional regulator YtfH OS=Shigella flexneri OX=623
C2566_00587	575456	577399	-	2''3'-cyclic-nucleotide 2'-phosphodiesterase/3'-nucleotidase OS=Escherichia coli (strain K12) OX=83333
C2566_00588	577589	578329	+	3'(2')'5'-bisphosphate nucleotidase CysQ OS=Escherichia coli O6:H1 (strain CFT073 / ATCC / UPEC)OX=199310
C2566_00589	578319	578876	-	putative protein YtfJ OS=Escherichia coli (strain K12) OX=83333
C2566_00590	579201	579407	+	putative protein YtfK OS=Escherichia coli (strain K12) OX=83333
C2566_00591	579469	580812	-	note=UPF0053 inner membrane protein YtfL OS=Escherichia coli (strain K12) OX=83333
C2566_00593	581135	581773	-	Peptide methionine sulfoxide reductase MsrA OS=Shigella flexneri OX=623
C2566_00594	581979	583712	+	Translocation and assembly module subunit TamA OS=Escherichia coli (strain K12) OX=83333
C2566_00595	583709	587488	+	Translocation and assembly module subunit TamB OS=Escherichia coli (strain K12) OX=83333
C2566_00596	587491	587832	+	Gamma-glutamylcyclotransferase family protein YtfP OS=Escherichia coli (strain K12) OX=83333
C2566_00597	588212	588742	-	Inorganic pyrophosphatase OS=Escherichia coli O6:H1 (strain CFT073 / ATCC / UPEC) OX=199310
C2566_00598	589052	590008	+	ABC transporter periplasmic-binding protein YtfQ OS=Escherichia coli (strain K12) OX=83333
C2566_00600	590148	591650	+	putative ABC transporter ATP-binding protein YtfR OS=Escherichia coli (strain K12) OX=83333
C2566_00601	591664	592686	+	Inner membrane ABC transporter permease protein YtfT OS=Escherichia coli (strain K12) OX=83333
C2566_00602	592673	593668	+	Inner membrane ABC transporter permease protein YjfF OS=Escherichia coli (strain K12) OX=83333
C2566_00603	593701	594699	-	Fructose-1'6-bisphosphatase class 1 OS=Shigella flexneri serotype 5b (strain 8401) OX=373384
C2566_00604	594875	596248	+	UDP-N-acetylmuramate--L-alanyl-gamma-D-glutamyl-meso-2'6-diaminoheptandioate ligase OS=Escherichia coli(strain K12) OX=83333
C2566_00606	596404	596955	-	note=UPF0307 protein YjgA OS=Shigella sonnei (strain Ss046) OX=300269
C2566_00607	597050	598402	+	Metalloprotease PmbA OS=Escherichia coli (strain K12) OX=83333
C2566_00608	598585	598971	+	Soluble cytochrome b562 OS=Escherichia coli OX=562
C2566_00609	599016	599480	-	Anaerobic ribonucleoside-triphosphate reductase-activating protein OS=Escherichia coli O157:H7 OX=83334
C2566_00610	599639	601777	-	Anaerobic ribonucleoside-triphosphate reductase OS=Escherichia coli (strain K12) OX=83333
C2566_00611	602171	603826	-	Trehalose-6-phosphate hydrolase OS=Escherichia coli (strain K12) OX=83333
C2566_00612	603876	605297	-	PTS system trehalose-specific EIIBC component OS=Escherichia coli (strain K12) OX=83333
C2566_00613	605416	606363	-	HTH-type transcriptional regulator TreR OS=Escherichia coli (strain K12) OX=83333
C2566_00615	606742	609438	+	Magnesium-transporting ATPase' P-type 1 OS=Escherichia coli (strain K12) OX=83333
C2566_00616	609644	610030	-	2-iminobutanoate/2-iminopropanoate deaminase OS=Escherichia coli (strain K12) OX=83333
C2566_00617	610103	610564	-	Aspartate carbamoyltransferase regulatory chain OS=Shigella sonnei (strain Ss046) OX=300269
C2566_00618	610577	611512	-	Aspartate carbamoyltransferase OS=Shigella sonnei (strain Ss046) OX=300269
C2566_00619	611516	611650	-	pyr operon leader peptide
C2566_00620	611931	612326	-	RutC family protein YjgH OS=Escherichia coli (strain K12) OX=83333
C2566_00621	612457	613170	-	Cyclic-di-GMP-binding biofilm dispersal mediator protein OS=Escherichia coli (strain K12) OX=83333
C2566_00622	613241	613834	+	HTH-type transcriptional repressor BdcR OS=Escherichia coli (strain K12) OX=83333
C2566_00623	613979	614431	+	Toxin-antitoxin biofilm protein TabA OS=Escherichia coli (strain K12) OX=83333
C2566_00624	614554	616206	+	putative protein YjgL OS=Escherichia coli (strain K12) OX=83333
C2566_00625	616279	617283	-	Ornithine carbamoyltransferase OS=Escherichia coli O17:K52:H18 (strain UMN026 / ExPEC) OX=585056
C2566_00626	617445	617861	+	Regulator of ribonuclease activity B OS=Shigella flexneri OX=623
C2566_00627	617907	618410	-	putative N-acetyltransferase YjgM OS=Escherichia coli (strain K12) OX=83333
C2566_00628	618603	619799	+	Inner membrane protein YjgN OS=Escherichia coli O157:H7 OX=83334
C2566_00629	619855	622710	-	Valine--tRNA ligase OS=Escherichia coli O157:H7 OX=83334
C2566_00630	622710	623153	-	DNA polymerase III subunit chi OS=Escherichia coli (strain K12) OX=83333
C2566_00633	623507	625018	-	putative cytosol aminopeptidase OS=Escherichia coli (strain SMS-3-5 / SECEC) OX=439855
C2566_00634	625285	626385	+	Lipopolysaccharide export system permease protein LptF OS=Shigella flexneri OX=623
C2566_00635	626385	627467	+	Lipopolysaccharide export system permease protein LptG OS=Escherichia coli (strain K12) OX=83333
C2566_00636	627628	629130	-	putative protein YjgR OS=Escherichia coli (strain K12) OX=83333
C2566_00637	629208	630206	-	HTH-type transcriptional regulator IdnR OS=Escherichia coli (strain K12) OX=83333
C2566_00638	630273	631592	-	Gnt-II system L-idonate transporter OS=Escherichia coli (strain K12) OX=83333
C2566_00639	631655	632419	-	5-keto-D-gluconate 5-reductase OS=Escherichia coli (strain K12) OX=83333
C2566_00640	632443	633474	-	L-idonate 5-dehydrogenase (NAD(P)(+)) OS=Escherichia coli (strain K12) OX=83333
C2566_00641	633691	634254	+	Thermosensitive gluconokinase OS=Escherichia coli (strain K12) OX=83333
C2566_00642	634258	635277	-	Aldehyde reductase Ahr OS=Escherichia coli (strain K12) OX=83333
C2566_00644	635595	635789	+	hypothetical protein
C2566_00645	635818	637008	+	Putative protein IntB OS=Escherichia coli (strain K12) OX=83333
C2566_00646	637331	637666	+	Putative uncharacterized protein YjgW
C2566_00647	637775	638206	-	Phosphoethanolamine transferase OpgE OS=Escherichia coli (strain K12) OX=83333
C2566_00648	638164	638523	-	Putative phosphoethanolamine transferase YjgX OS=Escherichia coli (strain K12) OX=83333
C2566_00650	639092	639321	+	locus_tag=C2566_00650
C2566_00651	639835	641163	-	Transposase InsG for insertion sequence element IS4 OS=Escherichia coli (strain K12) OX=83333
C2566_00652	641790	643007	+	Putative metabolite transport protein YjhB OS=Escherichia coli (strain K12) OX=83333
C2566_00653	643019	644137	+	putative oxidoreductase YjhC OS=Escherichia coli (strain K12) OX=83333
C2566_00654	644180	644305	+	putative protein YthA OS=Escherichia coli (strain K12) OX=83333
C2566_00655	644358	644708	-	Putative uncharacterized protein YjhD OS=Escherichia coli (strain K12) OX=83333
C2566_00656	644593	644841	+	Putative uncharacterized protein YjhE OS=Escherichia coli (strain K12) OX=83333
C2566_00657	644929	645201	+	Putative transposase InsN for insertion sequence element IS911B OS=Escherichia coli (strain K12) OX=83333
C2566_00658	645443	646096	+	Putative transposase InsO for insertion sequence element IS911B OS=Escherichia coli (strain K12) OX=83333
C2566_00659	646031	646444	-	hypothetical protein
C2566_00660	646507	648504	-	Glycine betaine transporter OS=Acinetobacter baylyi (strain ATCC / BD413 / ADP1) OX=62977
C2566_00661	648658	649476	-	Insertion element IS600 uncharacterized 31 kDa protein OS=Shigella sonnei OX=624
C2566_00662	649512	649814	-	Insertion element IS600 uncharacterized 11 kDa protein OS=Shigella sonnei OX=624
C2566_00663	650013	650426	+	Putative transposase InsO for insertion sequence element IS911B OS=Escherichia coli (strain K12) OX=83333
C2566_00664	650592	651005	+	Putative uncharacterized protein OS=Escherichia coli (strain K12) OX=83333
C2566_00665	651562	652329	-	Fe(3+) dicitrate transport ATP-binding protein FecE OS=Escherichia coli (strain K12) OX=83333
C2566_00666	652330	653286	-	Fe(3+) dicitrate transport system permease protein FecD OS=Escherichia coli (strain K12) OX=83333
C2566_00667	653283	654281	-	Fe(3+) dicitrate transport system permease protein FecC OS=Escherichia coli (strain K12) OX=83333
C2566_00668	654278	655180	-	Fe(3+) dicitrate-binding periplasmic protein OS=Escherichia coli (strain K12) OX=83333
C2566_00669	655225	657549	-	Fe(3+) dicitrate transport protein FecA OS=Escherichia coli (strain K12) OX=83333
C2566_00670	657636	658589	-	Protein FecR OS=Escherichia coli (strain K12) OX=83333
C2566_00671	658586	659107	-	putative RNA polymerase sigma factor FecI OS=Escherichia coli (strain K12) OX=83333
C2566_00672	659887	660096	+	Insertion element IS1 protein InsB OS=Shigella sonnei OX=624
C2566_00673	660116	660181	-	gbkey=CDS
C2566_00674	660414	660518	+	locus_tag=C2566_00674
C2566_00675	660857	661114	+	hypothetical protein
C2566_00676	661197	661574	-	Insertion element IS1 protein InsB OS=Shigella sonnei OX=624
C2566_00677	661619	661894	-	Insertion element IS1 protein InsA OS=Haemophilus ducreyi (strain 35000HP / ATCC 700724) OX=233412
C2566_00678	661944	663032	+	hypothetical protein
C2566_00679	663285	664610	+	Outer membrane usher protein YehB OS=Escherichia coli (strain K12) OX=83333
C2566_00680	664623	665582	+	hypothetical protein
C2566_00681	665621	666520	-	Transcriptional activator protein NhaR OS=Shigella flexneri OX=623
C2566_00682	666586	667752	-	Na(+)/H(+) antiporter NhaA OS=Escherichia coli O9:H4 (strain HS) OX=331112
C2566_00684	668282	668491	+	Protein HokC OS=Shigella flexneri OX=623
C2566_00685	668522	668662	-	hypothetical protein
C2566_00686	668685	669797	-	Putative transposase InsL for insertion sequence element IS186B OS=Escherichia coli (strain K12) OX=83333
C2566_00687	669944	671074	-	Chaperone protein DnaJ OS=Escherichia fergusonii (strain ATCC / DSM 13698 / CDC 0568-73) OX=585054
C2566_00689	671163	673079	-	Chaperone protein DnaK OS=Shigella sonnei (strain Ss046) OX=300269
C2566_00690	673456	673860	+	note=UPF0412 protein YaaI OS=Shigella flexneri OX=623
C2566_00691	673886	674599	+	note=UPF0174 protein YaaW OS=Escherichia coli (strain K12) OX=83333
C2566_00692	674748	675314	+	Succinate-acetate/proton symporter SatP OS=Escherichia coli (strain K12) OX=83333
C2566_00693	675349	675936	-	Molybdopterin adenylyltransferase OS=Escherichia coli (strain K12) OX=83333
C2566_00694	676051	677004	-	Transaldolase OS=Shigella boydii serotype 4 (strain Sb227) OX=300268
C2566_00695	677283	678713	+	putative transporter YaaJ OS=Escherichia coli (strain K12) OX=83333
C2566_00696	678783	679559	+	note=UPF0246 protein YaaA OS=Escherichia coli (strain K12) OX=83333
C2566_00697	679712	680008	-	putative protein YaaX OS=Escherichia coli (strain K12) OX=83333
C2566_00698	680222	681508	-	Threonine synthase OS=Escherichia coli (strain K12) OX=83333
C2566_00699	681509	682441	-	Homoserine kinase OS=Escherichia coli (strain K12) OX=83333
C2566_00700	682443	684905	-	Bifunctional aspartokinase/homoserine dehydrogenase 1 OS=Escherichia coli (strain K12) OX=83333
C2566_00702	684987	685052	-	thr operon leader peptide
C2566_00703	685266	685952	-	putative tRNA/rRNA methyltransferase LasT OS=Escherichia coli (strain K12) OX=83333
C2566_00704	686588	687304	+	Aerobic respiration control protein ArcA OS=Shigella flexneri OX=623
C2566_00705	687364	688716	-	Inner membrane protein CreD OS=Escherichia coli (strain K12) OX=83333
C2566_00706	688774	690198	-	Sensor protein CreC OS=Escherichia coli (strain K12) OX=83333
C2566_00707	690198	690887	-	Transcriptional regulatory protein CreB OS=Escherichia coli (strain K12) OX=83333
C2566_00708	690900	691373	-	Protein CreA OS=Shigella flexneri OX=623
C2566_00709	691584	692453	+	Right origin-binding protein OS=Shigella flexneri OX=623
C2566_00710	692450	693097	-	putative phosphoglycerate mutase GpmB OS=Shigella flexneri serotype 5b (strain 8401) OX=373384
C2566_00711	693149	693661	+	Non-canonical purine NTP phosphatase OS=Escherichia coli (strain ATCC 8739 / DSM 1576 / Crooks) OX=481805
C2566_00713	693808	694104	-	Trp operon repressor OS=Escherichia coli (strain K12) OX=83333
C2566_00714	694224	696161	-	Soluble lytic murein transglycosylase OS=Escherichia coli (strain K12) OX=83333
C2566_00715	696270	696398	-	Methionine aminopeptidase
C2566_00716	696372	698039	+	Energy-dependent translational throttle protein EttA OS=Escherichia coli (strain K12) OX=83333
C2566_00718	698146	698313	-	hypothetical protein
C2566_00719	698347	699579	-	Trifunctional NAD biosynthesis/regulator protein NadR OS=Escherichia coli (strain K12) OX=83333
C2566_00720	699600	700982	-	DNA repair protein RadA OS=Escherichia coli (strain K12) OX=83333
C2566_00721	701031	701999	-	Phosphoserine phosphatase OS=Escherichia coli O157:H7 OX=83334
C2566_00722	702105	702749	+	putative inner membrane protein Smp OS=Escherichia coli (strain K12) OX=83333
C2566_00723	702777	703793	+	Lipoate-protein ligase A OS=Escherichia coli (strain K12) OX=83333
C2566_00724	703794	705125	-	Toxin YjjJ OS=Escherichia coli (strain K12) OX=83333
C2566_00725	705292	706011	-	Purine nucleoside phosphorylase DeoD-type OS=Escherichia coli O17:K52:H18 (strain UMN026 / ExPEC) OX=585056
C2566_00726	706068	707291	-	Phosphopentomutase OS=Shigella flexneri serotype 5b (strain 8401) OX=373384
C2566_00727	707343	708665	-	Thymidine phosphorylase OS=Escherichia coli (strain K12 / DH10B) OX=316385
C2566_00728	708792	709571	-	Deoxyribose-phosphate aldolase OS=Escherichia coli O17:K52:H18 (strain UMN026 / ExPEC) OX=585056
C2566_00729	709829	711379	+	putative protein YjjI OS=Escherichia coli (strain K12) OX=83333
C2566_00730	711351	712214	+	Putative glycyl-radical enzyme activating enzyme YjjW OS=Escherichia coli (strain K12) OX=83333
C2566_00735	712634	713413	-	putative metal-dependent hydrolase YjjV OS=Escherichia coli (strain K12) OX=83333
C2566_00736	713410	714483	-	putative protein YjjU OS=Escherichia coli (strain K12) OX=83333
C2566_00737	714605	714766	-	note=UPF0391 membrane protein YtjA OS=Escherichia coli (strain ATCC 8739 / DSM 1576 / Crooks) OX=481805
C2566_00738	714893	715498	-	Osmotically-inducible protein Y OS=Escherichia coli O6:H1 (strain CFT073 / ATCC / UPEC) OX=199310
C2566_00739	715891	717507	-	Peptide chain release factor 3 OS=Escherichia coli O157:H7 (strain / EHEC) OX=444450
C2566_00740	717571	718248	-	Pyrimidine 5'-nucleotidase YjjG OS=Escherichia coli O157:H7 OX=83334
C2566_00741	718263	718709	-	Ribosomal-protein-alanine acetyltransferase OS=Shigella flexneri OX=623
C2566_00742	718678	719091	-	DNA polymerase III subunit psi OS=Escherichia coli (strain K12) OX=83333
C2566_00743	719194	720225	+	Ribosomal RNA small subunit methyltransferase C OS=Escherichia coli O45:K1 (strain S88 / ExPEC) OX=585035
C2566_00747	720854	721129	-	putative protein YjjZ OS=Escherichia coli (strain K12) OX=83333
C2566_00748	721231	722019	+	Ferric iron reductase protein FhuF OS=Escherichia coli (strain K12) OX=83333
C2566_00749	722057	722734	-	Transcriptional activator protein BglJ OS=Escherichia coli (strain K12) OX=83333
C2566_00750	722692	723417	-	putative protein YjjQ OS=Escherichia coli O157:H7 OX=83334
C2566_00751	723973	724806	+	Inner membrane protein YjjP OS=Escherichia coli (strain K12) OX=83333
C2566_00752	724797	725270	+	note=UPF0442 protein YjjB OS=Escherichia coli (strain K12) OX=83333
C2566_00753	725377	725916	+	Primosomal protein 1 OS=Escherichia coli (strain SMS-3-5 / SECEC) OX=439855
C2566_00754	725919	726656	+	DNA replication protein DnaC OS=Escherichia coli (strain K12) OX=83333
C2566_00755	726705	727199	+	putative protein YjjA OS=Escherichia coli (strain K12) OX=83333
C2566_00756	727453	729465	+	Phosphoglycerol transferase I OS=Escherichia coli (strain K12) OX=83333
C2566_00758	729569	730777	+	IS4-like element ISVsa5 family transposase
C2566_00759	730791	730988	-	locus_tag=C2566_00759
C2566_00760	731487	731651	-	putative protein YjiS OS=Escherichia coli (strain K12) OX=83333
C2566_00761	731828	733240	+	putative HTH-type transcriptional regulator YjiR OS=Escherichia coli (strain K12) OX=83333
C2566_00762	733484	734044	-	Putative inactive recombination-promoting nuclease-like protein YjiQ OS=Escherichia coli (strain K12)OX=83333
C2566_00763	734093	734404	-	Putative inactive recombination-promoting nuclease-like protein YjiP OS=Escherichia coli (strain K12)OX=83333
C2566_00764	734883	736115	+	Multidrug resistance protein MdtM OS=Escherichia coli (strain K12) OX=83333
C2566_00765	736156	737436	+	putative protein YjiN OS=Escherichia coli (strain K12) OX=83333
C2566_00766	737552	738703	+	Putative dehydratase subunit YjiM OS=Escherichia coli (strain K12) OX=83333
C2566_00767	738713	739480	+	putative protein YjiL OS=Escherichia coli (strain K12) OX=83333
C2566_00768	739477	739734	+	putative protein YtiA OS=Escherichia coli (strain K12) OX=83333
C2566_00769	739688	740659	+	putative protein YjiK OS=Escherichia coli (strain K12) OX=83333
C2566_00770	740727	741905	+	putative protein YjiJ OS=Escherichia coli (strain K12) OX=83333
C2566_00771	741918	742472	-	putative RNA 2'-phosphotransferase OS=Escherichia coli O17:K52:H18 (strain UMN026 / ExPEC) OX=585056
C2566_00772	742722	743405	+	putative protein YjiH OS=Escherichia coli (strain K12) OX=83333
C2566_00773	743402	743863	+	Inner membrane protein YjiG OS=Escherichia coli O6:H1 (strain CFT073 / ATCC / UPEC) OX=199310
C2566_00774	743876	745048	+	Isoaspartyl dipeptidase OS=Escherichia coli (strain K12) OX=83333
C2566_00775	745113	746024	+	HTH-type transcriptional regulator YjiE OS=Escherichia coli (strain K12) OX=83333
C2566_00776	746017	746409	-	Anti-adapter protein IraD OS=Escherichia coli O17:K52:H18 (strain UMN026 / ExPEC) OX=585056
C2566_00777	746608	746748	-	Protein YtiD OS=Escherichia coli (strain K12) OX=83333
C2566_00778	746727	746828	-	Protein YtiC OS=Escherichia coli (strain K12) OX=83333
C2566_00779	747082	747912	+	putative protein YjiC OS=Escherichia coli (strain K12) OX=83333
C2566_00780	748053	748826	-	Uxu operon transcriptional regulator OS=Escherichia coli (strain K12) OX=83333
C2566_00781	748825	749019	+	hypothetical protein
C2566_00782	749041	750501	-	D-mannonate oxidoreductase OS=Escherichia coli (strain K12) OX=83333
C2566_00783	750582	751766	-	Mannonate dehydratase OS=Escherichia coli (strain K12) OX=83333
C2566_00784	752106	753449	+	High-affinity gluconate transporter OS=Escherichia coli (strain K12) OX=83333
C2566_00785	753692	754594	-	Type 1 fimbrin D-mannose specific adhesin OS=Escherichia coli (strain K12) OX=83333
C2566_00786	754614	755117	-	Protein FimG OS=Escherichia coli (strain K12) OX=83333
C2566_00787	755130	755660	-	Protein FimF OS=Escherichia coli (strain K12) OX=83333
C2566_00788	755670	758306	-	Outer membrane usher protein FimD OS=Escherichia coli (strain K12) OX=83333
C2566_00789	758373	759098	-	Chaperone protein FimC OS=Escherichia coli (strain K12) OX=83333
C2566_00790	759135	759581	-	Fimbrin-like protein FimI OS=Escherichia coli (strain K12) OX=83333
C2566_00791	759739	760287	-	Type-1 fimbrial protein' A chain OS=Escherichia coli (strain K12) OX=83333
C2566_00792	760769	761365	-	Type 1 fimbriae regulatory protein FimE OS=Escherichia coli (strain K12) OX=83333
C2566_00793	761855	761977	-	Type 1 fimbriae regulatory protein FimB OS=Escherichia coli (strain K12) OX=83333
C2566_00794	762033	762308	+	Insertion element IS1 protein InsA OS=Haemophilus ducreyi (strain 35000HP / ATCC 700724) OX=233412
C2566_00795	762353	762730	+	Insertion element IS1 protein InsB OS=Shigella sonnei OX=624
C2566_00796	762724	763221	-	Type 1 fimbriae regulatory protein FimB OS=Escherichia coli (strain K12) OX=83333
C2566_00797	764677	765393	+	putative N-acetylneuraminic acid outer membrane channel protein NanC OS=Shigella flexneri OX=623
C2566_00798	765413	766519	+	N-acetylneuraminate epimerase OS=Escherichia coli (strain K12) OX=83333
C2566_00799	766584	767564	+	putative 9-O-acetyl-N-acetylneuraminic acid deacetylase OS=Escherichia coli (strain K12) OX=83333
C2566_00800	768147	769163	-	Putative uncharacterized protein YjhR OS=Escherichia coli (strain K12) OX=83333
C2566_00801	769503	769748	+	locus_tag=C2566_00801
C2566_00802	770125	770382	+	note=UPF0386 protein YjhX OS=Escherichia coli O17:K52:H18 (strain UMN026 / ExPEC) OX=585056
C2566_00803	770394	770939	+	putative N-acetyltransferase YjhQ OS=Escherichia coli (strain K12) OX=83333
C2566_00804	770995	771741	+	putative protein YjhP OS=Escherichia coli (strain K12) OX=83333
C2566_00805	771868	772128	+	locus_tag=C2566_00805
C2566_00806	772527	773648	+	Putative aminopeptidase SgcX OS=Escherichia coli (strain K12) OX=83333
C2566_00807	773645	773923	+	Putative phosphotransferase enzyme IIB component SgcB OS=Escherichia coli (strain K12) OX=83333
C2566_00808	773935	775248	+	Putative permease IIC component OS=Escherichia coli (strain K12) OX=83333
C2566_00809	775261	776067	+	Putative sgc region protein SgcQ OS=Escherichia coli (strain K12) OX=83333
C2566_00810	776198	776629	+	Putative phosphotransferase IIA component SgcA OS=Escherichia coli (strain K12) OX=83333
C2566_00811	776641	777273	+	Protein SgcE OS=Escherichia coli (strain K12) OX=83333
C2566_00812	777290	778072	+	Putative sgc region transcriptional regulator OS=Escherichia coli (strain K12) OX=83333
C2566_00813	778262	778537	+	Insertion element IS1 protein InsA OS=Haemophilus ducreyi (strain 35000HP / ATCC 700724) OX=233412
C2566_00814	778582	778959	+	Insertion element IS1 protein InsB OS=Shigella sonnei OX=624
C2566_00815	778970	779320	-	hypothetical protein
C2566_00816	779803	780066	-	30S ribosomal protein S20 OS=Shigella dysenteriae serotype 1 (strain Sd197) OX=300267
C2566_00817	780169	780384	+	Uncharacterized protein YaaY OS=Escherichia coli (strain K12)
C2566_00818	780395	781336	+	Bifunctional riboflavin kinase/FMN adenylyltransferase OS=Escherichia coli (strain K12) OX=83333
C2566_00819	781379	784195	+	Isoleucine--tRNA ligase OS=Escherichia coli (strain ATCC 8739 / DSM 1576 / Crooks) OX=481805
C2566_00820	784195	784689	+	Lipoprotein signal peptidase OS=Shigella dysenteriae serotype 1 (strain Sd197) OX=300267
C2566_00821	784814	785263	+	FKBP-type 16 kDa peptidyl-prolyl cis-trans isomerase OS=Shigella flexneri OX=623
C2566_00822	785265	786215	+	4-hydroxy-3-methylbut-2-enyl diphosphate reductase OS=Escherichia coli (strain SMS-3-5 / SECEC) OX=439855
C2566_00823	786281	787195	+	Non-specific ribonucleoside hydrolase RihC OS=Escherichia coli O17:K52:H18 (strain UMN026 / ExPEC) OX=585056
C2566_00824	787362	788183	+	4-hydroxy-tetrahydrodipicolinate reductase OS=Escherichia coli O9:H4 (strain HS) OX=331112
C2566_00825	788639	789787	+	Carbamoyl-phosphate synthase small chain OS=Escherichia coli O157:H7 OX=83334
C2566_00826	789805	793026	+	Carbamoyl-phosphate synthase large chain OS=Escherichia coli O157:H7 OX=83334
C2566_00827	793288	793683	+	Transcriptional activatory protein CaiF OS=Escherichia coli (strain K12) OX=83333
C2566_00829	793892	794482	-	Carnitine operon protein CaiE OS=Shigella flexneri OX=623
C2566_00830	794488	795273	-	Carnitinyl-CoA dehydratase OS=Escherichia coli (strain K12) OX=83333
C2566_00831	795382	796935	-	Crotonobetaine/carnitine--CoA ligase OS=Escherichia coli O157:H7 (strain / EHEC) OX=444450
C2566_00832	797009	798225	-	L-carnitine CoA-transferase OS=Escherichia coli (strain ATCC 8739 / DSM 1576 / Crooks) OX=481805
C2566_00833	798354	799496	-	Crotonobetainyl-CoA reductase OS=Shigella sonnei (strain Ss046) OX=300269
C2566_00834	799527	801041	-	L-carnitine/gamma-butyrobetaine antiporter OS=Escherichia coli (strain ATCC 8739 / DSM 1576 / Crooks)OX=481805
C2566_00835	801515	802285	+	Protein FixA OS=Escherichia coli (strain K12) OX=83333
C2566_00836	802300	803241	+	Protein FixB OS=Shigella sonnei (strain Ss046) OX=300269
C2566_00837	803292	804578	+	Protein FixC OS=Escherichia coli (strain K12) OX=83333
C2566_00838	804575	804862	+	Ferredoxin-like protein FixX OS=Escherichia coli (strain K12) OX=83333
C2566_00839	804919	806250	+	Putative metabolite transport protein YaaU OS=Escherichia coli (strain K12) OX=83333
C2566_00840	806358	806888	+	Glutathione-regulated potassium-efflux system ancillary protein KefF OS=Escherichia coli (strain K12)OX=83333
C2566_00841	806881	808743	+	Glutathione-regulated potassium-efflux system protein KefC OS=Shigella boydii serotype 4 (strain Sb227)OX=300268
C2566_00842	808824	809414	+	Dihydrofolate reductase OS=Escherichia coli (strain K12) OX=83333
C2566_00843	809492	810334	-	Bis(5'-nucleosyl)-tetraphosphatase' symmetrical OS=Escherichia coli (strain K12 / DH10B) OX=316385
C2566_00844	810341	810718	-	Protein ApaG OS=Shigella flexneri OX=623
C2566_00845	810721	811542	-	Ribosomal RNA small subunit methyltransferase A OS=Shigella sonnei (strain Ss046) OX=300269
C2566_00846	811539	812528	-	4-hydroxythreonine-4-phosphate dehydrogenase OS=Escherichia coli (strain K12) OX=83333
C2566_00847	812528	813814	-	Chaperone SurA OS=Escherichia coli (strain UTI89 / UPEC) OX=364106
C2566_00848	813867	816221	-	LPS-assembly protein LptD OS=Escherichia coli (strain K12) OX=83333
C2566_00849	816476	817291	+	Co-chaperone protein DjlA OS=Escherichia coli (strain K12) OX=83333
C2566_00851	817408	818067	-	Ribosomal large subunit pseudouridine synthase A OS=Shigella flexneri OX=623
C2566_00852	818079	820985	-	RNA polymerase-associated protein RapA OS=Escherichia coli (strain K12) OX=83333
C2566_00853	821150	823501	-	DNA polymerase II OS=Escherichia coli (strain K12) OX=83333
C2566_00854	823576	824271	-	L-ribulose-5-phosphate 4-epimerase AraD OS=Escherichia coli (strain K12) OX=83333
C2566_00857	824556	826058	-	L-arabinose isomerase OS=Escherichia coli (strain SMS-3-5 / SECEC) OX=439855
C2566_00858	826069	827769	-	Ribulokinase OS=Escherichia coli (strain ATCC 8739 / DSM 1576 / Crooks) OX=481805
C2566_00859	828108	828986	+	Arabinose operon regulatory protein OS=Escherichia coli (strain K12) OX=83333
C2566_00860	829072	829836	+	Inner membrane protein YabI OS=Escherichia coli (strain K12) OX=83333
C2566_00861	829950	830648	-	Thiamine import ATP-binding protein ThiQ OS=Shigella boydii serotype 4 (strain Sb227) OX=300268
C2566_00862	830632	832242	-	Thiamine transport system permease protein ThiP OS=Escherichia coli (strain K12) OX=83333
C2566_00863	832218	833201	-	Thiamine-binding periplasmic protein OS=Escherichia coli (strain K12) OX=83333
C2566_00865	833365	835020	-	HTH-type transcriptional regulator SgrR OS=Shigella sonnei (strain Ss046) OX=300269
C2566_00867	835109	835240	+	Putative inhibitor of glucose uptake transporter SgrT OS=Escherichia coli (strain K12) OX=83333
C2566_00868	835342	836520	+	Sugar efflux transporter A OS=Escherichia coli (strain K12) OX=83333
C2566_00869	836569	837174	-	3-isopropylmalate dehydratase small subunit OS=Shigella sonnei (strain Ss046) OX=300269
C2566_00870	837185	838585	-	3-isopropylmalate dehydratase large subunit OS=Escherichia coli (strain SE11) OX=409438
C2566_00871	838588	839679	-	3-isopropylmalate dehydrogenase OS=Escherichia coli (strain K12) OX=83333
C2566_00872	839679	841250	-	2-isopropylmalate synthase OS=Escherichia coli (strain K12/BW2952) OX=595496
C2566_00874	841343	841429	-	leu operon leader peptide
C2566_00875	842089	843033	+	HTH-type transcriptional regulator LeuO OS=Escherichia coli (strain K12) OX=83333
C2566_00876	843351	845075	+	Acetolactate synthase isozyme 3 large subunit OS=Escherichia coli (strain K12) OX=83333
C2566_00877	845078	845569	+	Acetolactate synthase isozyme 3 small subunit OS=Escherichia coli (strain K12) OX=83333
C2566_00878	845749	846753	+	Catabolite repressor/activator OS=Escherichia coli O157:H7 OX=83334
C2566_00879	847355	847813	+	Transcriptional regulator MraZ OS=Escherichia coli (strain SE11) OX=409438
C2566_00880	847815	848756	+	Ribosomal RNA small subunit methyltransferase H OS=Shigella boydii serotype 18 (strain CDC 3083-94/BS512) OX=344609
C2566_00881	848753	849118	+	Cell division protein FtsL OS=Shigella flexneri OX=623
C2566_00882	849134	850900	+	Peptidoglycan D'D-transpeptidase FtsI OS=Escherichia coli (strain K12) OX=83333
C2566_00883	850887	852374	+	UDP-N-acetylmuramoyl-L-alanyl-D-glutamate--2'6-diaminopimelate ligase OS=Escherichia coli (strain K12)OX=83333
C2566_00884	852371	853729	+	UDP-N-acetylmuramoyl-tripeptide--D-alanyl-D-alanine ligase OS=Escherichia coli (strain K12) OX=83333
C2566_00885	853723	854805	+	Phospho-N-acetylmuramoyl-pentapeptide-transferase OS=Shigella flexneri OX=623
C2566_00886	854808	856124	+	UDP-N-acetylmuramoylalanine--D-glutamate ligase OS=Escherichia coli (strain K12) OX=83333
C2566_00887	856124	857368	+	putative peptidoglycan glycosyltransferase FtsW OS=Escherichia coli (strain K12) OX=83333
C2566_00888	857365	858432	+	UDP-N-acetylglucosamine--N-acetylmuramyl-(pentapeptide) pyrophosphoryl-undecaprenol N-acetylglucosamine transferase OS=Escherichia coli (strain K12 / DH10B) OX=316385
C2566_00889	858486	859961	+	UDP-N-acetylmuramate--L-alanine ligase OS=Escherichia coli (strain UTI89 / UPEC) OX=364106
C2566_00890	859954	860874	+	D-alanine--D-alanine ligase B OS=Escherichia coli (strain K12) OX=83333
C2566_00891	860876	861706	+	Cell division protein FtsQ OS=Escherichia coli (strain K12) OX=83333
C2566_00892	861703	862965	+	Cell division protein FtsA OS=Escherichia coli (strain K12) OX=83333
C2566_00893	863026	864177	+	Cell division protein FtsZ OS=Escherichia coli O6:H1 (strain CFT073 / ATCC / UPEC) OX=199310
C2566_00894	864278	865195	+	UDP-3-O-acyl-N-acetylglucosamine deacetylase OS=Shigella flexneri OX=623
C2566_00895	865351	865938	+	Secretion monitor OS=Shigella flexneri OX=623
C2566_00896	866000	868705	+	Protein translocase subunit SecA OS=Escherichia coli (strain SE11) OX=409438
C2566_00898	868765	869154	+	8-oxo-dGTP diphosphatase OS=Escherichia coli (strain K12) OX=83333
C2566_00901	869370	869567	-	DNA gyrase inhibitor YacG OS=Escherichia coli (strain UTI89 / UPEC) OX=364106
C2566_00902	869577	870320	-	Cell division protein ZapD OS=Escherichia coli (strain SE11) OX=409438
C2566_00903	870320	870940	-	Dephospho-CoA kinase OS=Shigella sonnei (strain Ss046) OX=300269
C2566_00904	871165	872208	+	GMP reductase OS=Escherichia coli O6:H1 (strain CFT073 / ATCC / UPEC) OX=199310
C2566_00905	872243	873445	-	Protein transport protein HofC OS=Escherichia coli (strain K12) OX=83333
C2566_00906	873435	874820	-	Protein transport protein HofB OS=Escherichia coli (strain K12) OX=83333
C2566_00907	874830	875270	-	Prepilin peptidase-dependent protein D OS=Escherichia coli (strain K12) OX=83333
C2566_00908	875473	876366	-	Nicotinate-nucleotide pyrophosphorylase [carboxylating] OS=Escherichia coli (strain K12) OX=83333
C2566_00909	876454	877005	+	1'6-anhydro-N-acetylmuramyl-L-alanine amidase AmpD OS=Escherichia coli (strain K12) OX=83333
C2566_00910	877002	877856	+	Protein AmpE OS=Shigella flexneri OX=623
C2566_00911	877899	879269	-	Aromatic amino acid transport protein AroP OS=Escherichia coli (strain K12) OX=83333
C2566_00912	879813	880577	+	Pyruvate dehydrogenase complex repressor OS=Escherichia coli (strain K12) OX=83333
C2566_00914	880738	883401	+	Pyruvate dehydrogenase E1 component OS=Escherichia coli (strain K12) OX=83333
C2566_00915	883416	885308	+	Dihydrolipoyllysine-residue acetyltransferase component of pyruvate dehydrogenase complex OS=Escherichia coli (strain K12) OX=83333
C2566_00916	885633	887057	+	Dihydrolipoyl dehydrogenase OS=Shigella flexneri OX=623
C2566_00917	887128	888981	-	putative protein YacH OS=Escherichia coli (strain K12) OX=83333
C2566_00918	889336	891933	+	Aconitate hydratase B OS=Escherichia coli (strain K12) OX=83333
C2566_00919	892109	892471	+	note=UPF0231 protein YacL OS=Escherichia coli (strain SE11) OX=409438
C2566_00920	892509	893303	-	S-adenosylmethionine decarboxylase proenzyme OS=Escherichia coli (strain SMS-3-5 / SECEC) OX=439855
C2566_00921	893319	894185	-	Polyamine aminopropyltransferase OS=Escherichia coli (strain K12) OX=83333
C2566_00922	894291	894599	-	putative protein YacC OS=Escherichia coli O6:H1 (strain CFT073 / ATCC / UPEC) OX=199310
C2566_00923	894804	896354	+	Blue copper oxidase CueO OS=Escherichia coli (strain K12) OX=83333
C2566_00924	896556	898946	-	Quinoprotein glucose dehydrogenase OS=Escherichia coli (strain K12) OX=83333
C2566_00925	899152	899688	+	Hypoxanthine phosphoribosyltransferase OS=Escherichia coli (strain K12) OX=83333
C2566_00926	899729	900391	-	Carbonic anhydrase 2 OS=Shigella flexneri OX=623
C2566_00927	900500	901426	+	putative ABC transporter ATP-binding protein YadG OS=Escherichia coli (strain K12) OX=83333
C2566_00928	901423	902193	+	Inner membrane transport permease YadH OS=Shigella flexneri OX=623
C2566_00929	902298	902738	+	Putative phosphotransferase enzyme IIA component YadI OS=Escherichia coli (strain K12) OX=83333
C2566_00930	902802	904031	+	putative protein YadE OS=Escherichia coli (strain K12) OX=83333
C2566_00931	904035	904415	-	Aspartate 1-decarboxylase OS=Shigella flexneri OX=623
C2566_00932	904689	905591	+	Recombination-promoting nuclease RpnC OS=Escherichia coli (strain K12) OX=83333
C2566_00933	905665	906516	-	Pantothenate synthetase OS=Escherichia coli (strain K12 / DH10B) OX=316385
C2566_00934	906528	907322	-	3-methyl-2-oxobutanoate hydroxymethyltransferase OS=Escherichia coli (strain K12) OX=83333
C2566_00935	907436	908674	-	putative fimbrial-like protein YadC OS=Escherichia coli (strain K12) OX=83333
C2566_00936	908724	909320	-	putative fimbrial-like protein YadK OS=Escherichia coli (strain K12) OX=83333
C2566_00937	909347	909952	-	putative fimbrial-like protein YadL OS=Escherichia coli (strain K12) OX=83333
C2566_00938	909964	910533	-	putative fimbrial-like protein YadM OS=Escherichia coli (strain K12) OX=83333
C2566_00939	910550	913147	-	Outer membrane usher protein HtrE OS=Escherichia coli (strain K12) OX=83333
C2566_00940	913182	913922	-	putative fimbrial chaperone YadV OS=Escherichia coli (strain K12) OX=83333
C2566_00941	914020	914604	-	putative fimbrial-like protein YadN OS=Escherichia coli (strain K12) OX=83333
C2566_00942	914974	915453	-	2-amino-4-hydroxy-6-hydroxymethyldihydropteridine pyrophosphokinase OS=Escherichia coli (strain K12)OX=83333
C2566_00943	915450	916814	-	Poly(A) polymerase I OS=Escherichia coli O157:H7 OX=83334
C2566_00944	916907	917833	-	Glutamyl-Q tRNA(Asp) synthetase OS=Escherichia coli (strain K12 / BW2952) OX=595496
C2566_00945	917870	918325	-	RNA polymerase-binding transcription factor DksA OS=Shigella flexneri OX=623
C2566_00946	918503	919207	-	Sugar fermentation stimulation protein A OS=Escherichia coli (strain SE11) OX=409438
C2566_00947	919222	919752	-	RNA 2''3'-cyclic phosphodiesterase OS=Escherichia coli (strain K12) OX=83333
C2566_00948	919826	922255	+	ATP-dependent RNA helicase HrpB OS=Escherichia coli (strain K12) OX=83333
C2566_00949	922451	924985	+	Penicillin-binding protein 1B OS=Escherichia coli (strain K12) OX=83333
C2566_00950	925205	925681	+	Ferrichrome outer membrane transporter/phage receptor OS=Escherichia coli (strain K12) OX=83333
C2566_00951	925652	926557	-	Transposase InsD for insertion element IS2A/D/F/H/I/K OS=Escherichia coli OX=562
C2566_00952	926515	926880	-	Transposase InsC for insertion element IS2K OS=Escherichia coli (strain K12) OX=83333
C2566_00953	927012	928784	+	Ferrichrome outer membrane transporter/phage receptor OS=Escherichia coli (strain K12) OX=83333
C2566_00954	928835	929632	+	Iron(3+)-hydroxamate import ATP-binding protein FhuC OS=Escherichia coli (strain K12) OX=83333
C2566_00955	929632	930522	+	Iron(3+)-hydroxamate-binding protein FhuD OS=Escherichia coli (strain K12) OX=83333
C2566_00956	930519	932501	+	Iron(3+)-hydroxamate import system permease protein FhuB OS=Escherichia coli (strain K12) OX=83333
C2566_00957	932659	933939	-	Glutamate-1-semialdehyde 2'1-aminomutase OS=Escherichia coli O8 (strain IAI1) OX=585034
C2566_00958	934164	935585	+	H(+)/Cl(-) exchange transporter ClcA OS=Escherichia coli (strain SE11) OX=409438
C2566_00959	935667	936011	+	Iron-sulfur cluster insertion protein ErpA OS=Shigella sonnei (strain Ss046) OX=300269
C2566_00960	936058	936681	-	note=UPF0126 inner membrane protein YadS OS=Escherichia coli (strain K12) OX=83333
C2566_00961	936719	937519	-	Vitamin B12-binding protein OS=Escherichia coli (strain K12) OX=83333
C2566_00962	937512	938210	-	5'-methylthioadenosine/S-adenosylhomocysteine nucleosidase OS=Escherichia coli (strain SMS-3-5 / SECEC)OX=439855
C2566_00963	938294	939811	+	Deoxyguanosinetriphosphate triphosphohydrolase OS=Escherichia coli O9:H4 (strain HS) OX=331112
C2566_00964	939941	941365	+	Periplasmic serine endoprotease DegP OS=Escherichia coli O157:H7 OX=83334
C2566_00965	941520	942677	+	Carbohydrate diacid regulator OS=Escherichia coli (strain K12) OX=83333
C2566_00966	942766	943152	-	note=UPF0325 protein YaeH OS=Escherichia coli O139:H28 (strain E24377A / ETEC) OX=331111
C2566_00967	943314	944126	-	Phosphodiesterase YaeI OS=Escherichia coli (strain K12) OX=83333
C2566_00968	944180	945004	-	2'3'4'5-tetrahydropyridine-2'6-dicarboxylate N-succinyltransferase OS=Escherichia coli O9:H4 (strain HS) OX=331112
C2566_00969	945035	947707	-	Bifunctional uridylyltransferase/uridylyl-removing enzyme OS=Escherichia coli (strain ATCC 8739 / DSM 1576 / Crooks) OX=481805
C2566_00970	947769	948563	-	Methionine aminopeptidase OS=Escherichia coli (strain K12) OX=83333
C2566_00972	948931	949656	+	30S ribosomal protein S2 OS=Shigella dysenteriae serotype 1 (strain Sd197) OX=300267
C2566_00973	949914	950765	+	Elongation factor Ts OS=Escherichia coli (strain SE11) OX=409438
C2566_00974	950912	951637	+	Uridylate kinase OS=Shigella sonnei (strain Ss046) OX=300269
C2566_00975	951929	952486	+	Ribosome-recycling factor OS=Escherichia fergusonii (strain ATCC / DSM 13698 / CDC 0568-73) OX=585054
C2566_00976	952578	953774	+	1-deoxy-D-xylulose 5-phosphate reductoisomerase OS=Escherichia coli (strain K12) OX=83333
C2566_00977	953963	954721	+	Ditrans'polycis-undecaprenyl-diphosphate synthase ((2E'6E)-farnesyl-diphosphate specific) OS=Shigella flexneri OX=623
C2566_00978	954721	954873	+	hypothetical protein
C2566_00979	954842	955591	+	Phosphatidate cytidylyltransferase OS=Escherichia coli O157:H7 OX=83334
C2566_00980	955603	956955	+	Regulator of sigma-E protease RseP OS=Escherichia coli (strain K12) OX=83333
C2566_00981	956985	959417	+	Outer membrane protein assembly factor BamA OS=Shigella sonnei (strain Ss046) OX=300269
C2566_00982	959539	960024	+	Chaperone protein Skp OS=Escherichia coli O6:H1 (strain CFT073 / ATCC / UPEC) OX=199310
C2566_00983	960028	961053	+	UDP-3-O-(3-hydroxymyristoyl)glucosamine N-acyltransferase OS=Escherichia coli (strain K12) OX=83333
C2566_00984	961158	961613	+	3-hydroxyacyl-[acyl-carrier-protein] dehydratase FabZ OS=Shigella flexneri OX=623
C2566_00985	961617	962405	+	Acyl-[acyl-carrier-protein]--UDP-N-acetylglucosamine O-acyltransferase OS=Shigella flexneri OX=623
C2566_00986	962405	963553	+	Lipid-A-disaccharide synthase OS=Escherichia coli O139:H28 (strainA / ETEC) OX=331111
C2566_00987	963550	964146	+	Ribonuclease HII OS=Escherichia coli (strain ATCC 8739 / DSM 1576 / Crooks) OX=481805
C2566_00988	964183	967665	+	DNA polymerase III subunit alpha OS=Escherichia coli (strain K12) OX=83333
C2566_00989	967678	968637	+	Acetyl-coenzyme A carboxylase carboxyl transferase subunit alpha OS=Escherichia coli (strain ATCC 8739/ DSM 1576 / Crooks) OX=481805
C2566_00990	968736	970877	+	Constitutive lysine decarboxylase OS=Escherichia coli (strain K12) OX=83333
C2566_00991	970934	971323	+	putative protein YaeR OS=Escherichia coli (strain K12) OX=83333
C2566_00992	971388	972686	+	tRNA(Ile)-lysidine synthase OS=Escherichia coli O6:H1 (strain CFT073 / ATCC / UPEC) OX=199310
C2566_00993	972735	972995	-	Protein rof OS=Escherichia coli (strain K12) OX=83333
C2566_00994	972982	973182	-	note=UPF0253 protein YaeP OS=Shigella flexneri OX=623
C2566_00995	973348	973893	+	putative protein YaeQ OS=Escherichia coli (strain K12) OX=83333
C2566_00996	973890	974312	+	Peptidyl-tRNA hydrolase ArfB OS=Escherichia coli (strain K12) OX=83333
C2566_00997	974326	975036	+	Lipoprotein NlpE OS=Escherichia coli (strain K12) OX=83333
C2566_00999	975236	976060	-	putative lipoprotein peptidase YaeF OS=Escherichia coli (strain K12) OX=83333
C2566_01000	976113	977831	-	Proline--tRNA ligase OS=Shigella flexneri OX=623
C2566_01001	977942	978649	-	tRNA (adenine(37)-N6)-methyltransferase OS=Escherichia coli (strain K12) OX=83333
C2566_01002	978646	979050	-	Outer membrane lipoprotein RcsF OS=Escherichia coli O6:H1 (strain CFT073 / ATCC / UPEC) OX=199310
C2566_01003	979168	979983	-	D-methionine-binding lipoprotein MetQ OS=Escherichia coli O157:H7 OX=83334
C2566_01004	980023	980676	-	D-methionine transport system permease protein MetI OS=Escherichia coli (strain K12) OX=83333
C2566_01005	980669	981700	-	Methionine import ATP-binding protein MetN OS=Escherichia coli (strain UTI89 / UPEC) OX=364106
C2566_01006	981888	982460	+	D-glycero-beta-D-manno-heptose-1'7-bisphosphate 7-phosphatase OS=Escherichia coli O157:H7 OX=83334
C2566_01014	988308	989111	+	2'5-diketo-D-gluconic acid reductase B OS=Escherichia coli (strain K12) OX=83333
C2566_01015	989108	990022	-	putative HTH-type transcriptional regulator YafC OS=Escherichia coli (strain K12) OX=83333
C2566_01016	990284	991063	+	note=UPF0294 protein YafD OS=Shigella sonnei (strain Ss046) OX=300269
C2566_01017	991067	991690	+	putative protein YafE OS=Escherichia coli (strain K12) OX=83333
C2566_01018	991738	992958	-	Membrane-bound lytic murein transglycosylase D OS=Escherichia coli O6:H1 (strain CFT073 / ATCC/ UPEC) OX=199310
C2566_01019	993168	993923	-	Hydroxyacylglutathione hydrolase OS=Escherichia coli (strain ATCC 8739 / DSM 1576 / Crooks) OX=481805
C2566_01020	993957	994679	+	putative protein YafS OS=Escherichia coli (strain K12) OX=83333
C2566_01021	994676	995143	-	Ribonuclease H OS=Escherichia coli (strain SE11) OX=409438
C2566_01022	995199	995939	+	DNA polymerase III subunit epsilon OS=Escherichia coli (strain K12) OX=83333
C2566_01024	996478	997263	+	putative lipoprotein YafT OS=Escherichia coli (strain K12) OX=83333
C2566_01025	997529	997804	+	Insertion element IS1 protein InsA OS=Haemophilus ducreyi (strain 35000HP / ATCC 700724) OX=233412
C2566_01026	997849	998226	+	Insertion element IS1 protein InsB OS=Shigella sonnei OX=624
C2566_01027	998246	998599	+	hypothetical protein
C2566_01029	999030	1000166	+	H repeat-associated putative transposase YhhI OS=Escherichia coli (strain K12) OX=83333
C2566_01030	1000207	1000977	-	Omega-amidase YafV OS=Escherichia coli (strain B / BL21-DE3) OX=469008
C2566_01031	1001158	1001604	+	Inhibitor of vertebrate lysozyme OS=Escherichia coli O157:H7 OX=83334
C2566_01032	1001647	1004091	-	Acyl-coenzyme A dehydrogenase OS=Escherichia coli (strain K12) OX=83333
C2566_01033	1004331	1004909	+	Phosphoheptose isomerase OS=Shigella sonnei (strain Ss046) OX=300269
C2566_01035	1005115	1005882	+	Putative glutamine amidotransferase YafJ OS=Escherichia coli (strain K12) OX=83333
C2566_01036	1005853	1006593	-	Putative L'D-transpeptidase YafK OS=Escherichia coli (strain K12) OX=83333
C2566_01037	1006749	1007027	-	mRNA interferase toxin YafQ OS=Escherichia coli (strain B / BL21-DE3) OX=469008
C2566_01038	1007030	1007290	-	Antitoxin DinJ OS=Escherichia coli (strain B / BL21-DE3) OX=469008
C2566_01039	1007476	1008249	+	putative endopeptidase YafL OS=Escherichia coli (strain K12) OX=83333
C2566_01041	1008425	1008922	+	REP-associated tyrosine transposase OS=Escherichia coli (strain K12) OX=83333
C2566_01043	1009138	1010877	-	Putative truncated flagellar export/assembly protein LfhA OS=Escherichia coli (strain K12) OX=83333
C2566_01044	1010972	1011607	+	Putative truncated flagellar export/assembly protein LafU OS=Escherichia coli (strain K12) OX=83333
C2566_01045	1011678	1012733	+	DNA polymerase IV OS=Shigella sonnei (strain Ss046) OX=300269
C2566_01046	1012785	1013078	+	Antitoxin YafN OS=Escherichia coli (strain K12) OX=83333
C2566_01047	1013081	1013479	+	mRNA interferase toxin YafO OS=Escherichia coli (strain K12) OX=83333
C2566_01048	1013567	1013941	+	putative N-acetyltransferase YafP OS=Escherichia coli (strain K12) OX=83333
C2566_01049	1014175	1014441	+	putative protein YkfJ OS=Escherichia coli O157:H7 OX=83334
C2566_01050	1014410	1014910	+	Putative peptide chain release factor OS=Escherichia coli (strain K12) OX=83333
C2566_01051	1014967	1016424	-	Cytosol non-specific dipeptidase OS=Escherichia coli (strain K12) OX=83333
C2566_01052	1016685	1017143	+	Xanthine phosphoribosyltransferase OS=Shigella flexneri OX=623
C2566_01053	1017235	1018479	+	Esterase FrsA OS=Escherichia coli (strain SMS-3-5 / SECEC) OX=439855
C2566_01054	1018537	1018938	+	Sigma factor-binding protein Crl OS=Shigella sonnei (strain Ss046) OX=300269
C2566_01055	1019064	1019339	+	Insertion element IS1 protein InsA OS=Haemophilus ducreyi (strain 35000HP / ATCC 700724) OX=233412
C2566_01056	1019384	1019761	+	Insertion element IS1 protein InsB OS=Shigella sonnei OX=624
C2566_01057	1019772	1020809	-	Outer membrane pore protein E OS=Escherichia coli (strain K12) OX=83333
C2566_01058	1021097	1022200	+	Glutamate 5-kinase OS=Shigella flexneri serotype 5b (strain 8401) OX=373384
C2566_01059	1022212	1023465	+	Gamma-glutamyl phosphate reductase OS=Shigella flexneri serotype 5b (strain 8401) OX=373384
C2566_01061	1023782	1024192	-	putative protein YagP OS=Escherichia coli (strain K12) OX=83333
C2566_01062	1024171	1025127	-	putative protein YagQ OS=Escherichia coli (strain K12) OX=83333
C2566_01063	1025137	1027335	-	Putative xanthine dehydrogenase YagR molybdenum-binding subunit OS=Escherichia coli O157:H7 OX=83334
C2566_01064	1027332	1028288	-	Putative xanthine dehydrogenase YagS FAD-binding subunit OS=Escherichia coli (strain K12) OX=83333
C2566_01065	1028285	1028974	-	Putative xanthine dehydrogenase YagT iron-sulfur-binding subunit OS=Escherichia coli (strain K12) OX=83333
C2566_01066	1029391	1030005	+	Inner membrane protein YagU OS=Escherichia coli (strain K12) OX=83333
C2566_01068	1030252	1030581	-	YkgJ family cysteine cluster protein
C2566_01069	1030894	1031604	-	putative fimbrial chaperone EcpE OS=Escherichia coli (strain K12) OX=83333
C2566_01070	1031573	1033216	-	Fimbria adhesin EcpD OS=Escherichia coli (strain K12) OX=83333
C2566_01071	1033206	1035731	-	putative outer membrane usher protein EcpC OS=Escherichia coli O157:H7 OX=83334
C2566_01072	1035757	1036425	-	putative fimbrial chaperone EcpB OS=Escherichia coli (strain / EAEC) OX=585055
C2566_01073	1036483	1037118	-	Common pilus major fimbrillin subunit EcpA OS=Shigella boydii serotype 4 (strain Sb227) OX=300268
C2566_01074	1037144	1037686	-	HTH-type transcriptional regulator EcpR OS=Escherichia coli (strain K12 / DH10B) OX=316385
C2566_01075	1038509	1038733	+	Uncharacterized protein YkgL OS=Escherichia coli (strain K12) OX=83333 Gene Name=ykgL
C2566_01076	1038771	1038911	-	50S ribosomal protein L36 OS=Escherichia coli O7:K1 (strain IAI39 / ExPEC) OX=585057
C2566_01077	1038911	1039177	-	50S ribosomal protein L31 type B 1 OS=Escherichia coli O157:H7 OX=83334
C2566_01078	1039538	1039639	-	putative membrane protein YkgR OS=Escherichia coli (strain K12) OX=83333
C2566_01079	1040113	1040202	-	gbkey=CDS
C2566_01080	1040754	1041986	+	Putative attaching and effacing protein OS=Escherichia coli (strain K12) OX=83333
C2566_01081	1042011	1042169	-	hypothetical protein
C2566_01082	1042126	1042977	-	Putative HTH-type transcriptional regulator YkgA OS=Escherichia coli (strain K12) OX=83333
C2566_01083	1043280	1043408	+	locus_tag=C2566_01083
C2566_01084	1043568	1044161	-	Inner membrane protein RclC OS=Escherichia coli (strain K12) OX=83333
C2566_01085	1044173	1044409	-	Uncharacterized protein RclB
C2566_01086	1044518	1045843	-	putative pyridine nucleotide-disulfide oxidoreductase RclA OS=Escherichia coli (strain K12) OX=83333
C2566_01087	1046069	1046923	+	RCS-specific HTH-type transcriptional activator RclR OS=Escherichia coli (strain K12) OX=83333
C2566_01088	1047450	1048169	+	putative protein YkgE OS=Escherichia coli (strain K12) OX=83333
C2566_01089	1048180	1049607	+	putative electron transport protein YkgF OS=Escherichia coli (strain K12) OX=83333
C2566_01090	1049600	1050295	+	putative protein YkgG OS=Escherichia coli (strain K12) OX=83333
C2566_01091	1050538	1051206	-	putative protein YkgH OS=Escherichia coli (strain K12) OX=83333
C2566_01092	1051419	1053089	-	Oxygen-dependent choline dehydrogenase OS=Escherichia coli (strain K12 / DH10B) OX=316385
C2566_01093	1053103	1054575	-	NAD/NADP-dependent betaine aldehyde dehydrogenase OS=Escherichia coli (strain / EAEC) OX=585055
C2566_01094	1054589	1055176	-	HTH-type transcriptional regulator BetI OS=Escherichia coli O157:H7 OX=83334
C2566_01095	1055305	1057338	+	High-affinity choline transport protein OS=Escherichia coli (strain K12) OX=83333
C2566_01096	1058213	1059301	+	Cyclic di-GMP phosphodiesterase PdeL OS=Escherichia coli (strain K12) OX=83333
C2566_01097	1059343	1060275	-	putative HTH-type transcriptional regulator YahB OS=Escherichia coli (strain K12) OX=83333
C2566_01098	1060367	1060864	-	putative protein YahC OS=Escherichia coli (strain K12) OX=83333
C2566_01099	1061122	1061727	+	Putative ankyrin repeat protein YahD OS=Escherichia coli (strain K12) OX=83333
C2566_01100	1061767	1062630	+	putative protein YahE OS=Escherichia coli (strain K12) OX=83333
C2566_01101	1062620	1064167	+	putative protein YahF OS=Escherichia coli (strain K12) OX=83333
C2566_01102	1064167	1065585	+	putative protein YahG OS=Escherichia coli (strain K12) OX=83333
C2566_01103	1065611	1065931	+	Putative uncharacterized protein YahH OS=Escherichia coli (strain K12) OX=83333
C2566_01107	1066007	1066957	+	Carbamate kinase-like protein YahI OS=Escherichia coli (strain K12) OX=83333
C2566_01108	1066967	1068349	+	putative protein YahJ OS=Escherichia coli (strain K12) OX=83333
C2566_01109	1068726	1069775	+	Aldehyde reductase YahK OS=Escherichia coli (strain K12) OX=83333
C2566_01110	1070019	1070834	+	putative protein YahL OS=Escherichia coli (strain K12) OX=83333
C2566_01112	1071247	1071492	+	hypothetical protein
C2566_01113	1071509	1072141	-	putative membrane protein YahN OS=Escherichia coli (strain K12) OX=83333
C2566_01114	1072327	1072602	+	putative protein YahO OS=Escherichia coli (strain K12) OX=83333
C2566_01115	1072700	1074286	-	Propionate catabolism operon regulatory protein OS=Escherichia coli (strain K12) OX=83333
C2566_01116	1074525	1075415	+	2-methylisocitrate lyase OS=Escherichia coli (strain K12) OX=83333
C2566_01117	1075361	1075807	-	hypothetical protein
C2566_01121	1075855	1077024	+	2-methylcitrate synthase OS=Escherichia coli (strain K12) OX=83333
C2566_01122	1077058	1078509	+	2-methylcitrate dehydratase OS=Escherichia coli (strain K12) OX=83333
C2566_01123	1078549	1080435	+	Propionate--CoA ligase OS=Escherichia coli (strain K12) OX=83333
C2566_01124	1080671	1081930	+	Cytosine permease OS=Escherichia coli (strain K12) OX=83333
C2566_01125	1081920	1083203	+	Cytosine deaminase OS=Escherichia coli (strain K12) OX=83333
C2566_01126	1083540	1084439	-	HTH-type transcriptional regulator CynR OS=Escherichia coli (strain K12) OX=83333
C2566_01127	1084548	1085207	+	Carbonic anhydrase 1 OS=Escherichia coli (strain K12) OX=83333
C2566_01128	1085238	1085708	+	Cyanate hydratase OS=Escherichia coli (strain K12) OX=83333
C2566_01129	1085714	1086895	+	Cyanate transport protein CynX OS=Escherichia coli (strain K12) OX=83333
C2566_01130	1086998	1087618	-	Galactoside O-acetyltransferase OS=Escherichia coli (strain K12) OX=83333
C2566_01131	1087675	1088928	-	Lactose permease OS=Escherichia coli (strain K12) OX=83333
C2566_01132	1088980	1091118	-	Beta-galactosidase OS=Escherichia coli (strain ATCC 8739 / DSM 1576 / Crooks) OX=481805
C2566_01133	1091275	1091556	+	gbkey=CDS
C2566_01134	1091589	1094240	-	DNA-dependent RNA polymerase
C2566_01135	1094271	1094720	-	Beta-galactosidase OS=Escherichia coli O9:H4 (strain HS) OX=331112
C2566_01136	1094843	1095934	-	Lactose operon repressor OS=Escherichia coli (strain K12) OX=83333
C2566_01137	1096002	1096835	-	DNA-binding transcriptional activator MhpR OS=Escherichia coli (strain K12) OX=83333
C2566_01138	1097026	1098690	+	3-(3-hydroxy-phenyl)propionate/3-hydroxycinnamic acid hydroxylase OS=Escherichia coli (strain/ EAEC) OX=585055
C2566_01139	1098692	1099636	+	2'3-dihydroxyphenylpropionate/2'3-dihydroxicinnamic acid 1'2-dioxygenase OS=Escherichia coli (strain SMS-3-5 / SECEC) OX=439855
C2566_01140	1099654	1100520	+	2-hydroxy-6-oxononadienedioate/2-hydroxy-6-oxononatrienedioate hydrolase OS=Escherichia coli O9:H4 (strain HS) OX=331112
C2566_01141	1100530	1101339	+	2-keto-4-pentenoate hydratase OS=Escherichia coli (strain K12) OX=83333
C2566_01142	1101336	1102286	+	Acetaldehyde dehydrogenase OS=Escherichia coli (strain SE11) OX=409438
C2566_01143	1102283	1103296	+	4-hydroxy-2-oxovalerate aldolase OS=Escherichia coli (strain SE11) OX=409438
C2566_01146	1103674	1104885	+	3-(3-hydroxy-phenyl)propionate transporter OS=Escherichia coli (strain K12) OX=83333
C2566_01147	1104987	1105526	+	putative protein YaiL OS=Escherichia coli (strain K12) OX=83333
C2566_01149	1105752	1106585	-	S-formylglutathione hydrolase FrmB OS=Escherichia coli (strain ATCC 8739 / DSM 1576 / Crooks) OX=481805
C2566_01150	1106678	1107787	-	S-(hydroxymethyl)glutathione dehydrogenase OS=Escherichia coli O139:H28 (strainA / ETEC) OX=331111
C2566_01151	1107822	1108097	-	Transcriptional repressor FrmR OS=Escherichia coli (strain UTI89 / UPEC) OX=364106
C2566_01152	1108283	1109056	-	Outer membrane protein YaiO OS=Escherichia coli (strain K12) OX=83333
C2566_01153	1109058	1109123	-	gbkey=CDS
C2566_01154	1109138	1109515	-	Insertion element IS1 protein InsB OS=Shigella sonnei OX=624
C2566_01155	1109560	1109835	-	Insertion element IS1 protein InsA OS=Haemophilus ducreyi (strain 35000HP / ATCC 700724) OX=233412
C2566_01156	1109999	1110961	+	Taurine-binding periplasmic protein OS=Escherichia coli (strain K12) OX=83333
C2566_01157	1110974	1111741	+	Taurine import ATP-binding protein TauB OS=Escherichia coli O157:H7 OX=83334
C2566_01158	1111738	1112565	+	Taurine transport system permease protein TauC OS=Escherichia coli (strain K12) OX=83333
C2566_01159	1112562	1113413	+	Alpha-ketoglutarate-dependent taurine dioxygenase OS=Escherichia coli (strain K12) OX=83333
C2566_01160	1113520	1114494	-	Delta-aminolevulinic acid dehydratase OS=Escherichia coli (strain K12) OX=83333
C2566_01161	1115017	1117923	+	Putative uncharacterized protein YaiT OS=Escherichia coli (strain K12) OX=83333
C2566_01162	1118011	1118634	+	Inhibitor of hydrogen peroxide resistance OS=Escherichia coli O157:H7 OX=83334
C2566_01163	1118635	1119792	-	D-alanyl-D-alanine-carboxypeptidase/endopeptidase AmpH OS=Escherichia coli O157:H7 OX=83334
C2566_01164	1120144	1121364	+	Peptide antibiotic transporter SbmA OS=Escherichia coli (strain K12) OX=83333
C2566_01165	1121377	1122471	+	putative protein YaiW OS=Escherichia coli (strain K12) OX=83333
C2566_01166	1122530	1122838	-	Inner membrane protein YaiY OS=Escherichia coli (strain K12) OX=83333
C2566_01167	1123098	1123310	+	putative protein YaiZ OS=Escherichia coli (strain K12) OX=83333
C2566_01168	1123334	1124428	-	D-alanine--D-alanine ligase A OS=Shigella flexneri OX=623
C2566_01169	1124891	1125151	+	Anti-adapter protein IraP OS=Escherichia coli O9:H4 (strain HS) OX=331112
C2566_01170	1125252	1126667	+	Alkaline phosphatase OS=Escherichia coli (strain K12) OX=83333
C2566_01171	1126786	1127106	+	Phosphate starvation-inducible protein PsiF OS=Escherichia coli (strain K12) OX=83333
C2566_01172	1127208	1128323	+	putative diguanylate cyclase DgcC OS=Escherichia coli (strain K12) OX=83333
C2566_01173	1128340	1129149	-	Pyrroline-5-carboxylate reductase OS=Shigella flexneri OX=623
C2566_01174	1129269	1129727	+	note=UPF0178 protein YaiI OS=Shigella dysenteriae serotype 1 (strain Sd197) OX=300267
C2566_01175	1129910	1130434	+	Shikimate kinase 2 OS=Shigella sonnei (strain Ss046) OX=300269
C2566_01176	1130484	1130675	+	putative protein YaiA OS=Escherichia coli O157:H7 OX=83334
C2566_01177	1130933	1131610	+	Protein AroM OS=Shigella flexneri OX=623
C2566_01178	1131682	1131966	+	Pyrimidine/purine nucleoside phosphorylase OS=Escherichia coli (strain UTI89 / UPEC) OX=364106
C2566_01179	1132174	1132455	+	Putative uncharacterized protein YkiA OS=Escherichia coli (strain K12)
C2566_01180	1132623	1133000	-	Insertion element IS1 protein InsB OS=Shigella sonnei OX=624
C2566_01181	1133045	1133320	-	Insertion element IS1 protein InsA OS=Haemophilus ducreyi (strain 35000HP / ATCC 700724) OX=233412
C2566_01182	1133390	1134367	-	Recombination-associated protein RdgC OS=Shigella boydii serotype 18 (strain CDC 3083-94 / BS512) OX=344609
C2566_01183	1134426	1135334	+	Fructokinase OS=Escherichia coli (strain K12) OX=83333
C2566_01185	1135579	1136847	-	Putative transporter AraJ OS=Escherichia coli (strain K12) OX=83333
C2566_01186	1136889	1140035	-	Nuclease SbcCD subunit C OS=Escherichia coli (strain K12) OX=83333
C2566_01187	1140032	1141234	-	Nuclease SbcCD subunit D OS=Escherichia coli O157:H7 OX=83334
C2566_01188	1141424	1142113	+	Phosphate regulon transcriptional regulatory protein PhoB OS=Escherichia coli (strain K12) OX=83333
C2566_01189	1142171	1143466	+	Phosphate regulon sensor protein PhoR OS=Escherichia coli (strain K12) OX=83333
C2566_01190	1143873	1145192	+	Branched-chain amino acid transport system 2 carrier protein OS=Escherichia coli (strain K12) OX=83333
C2566_01191	1145268	1146641	+	Proline-specific permease ProY OS=Escherichia coli O6:H1 (strain CFT073 / ATCC / UPEC) OX=199310
C2566_01192	1146797	1148614	+	Maltodextrin glucosidase OS=Escherichia coli (strain K12) OX=83333
C2566_01193	1148619	1149200	-	Acyl carrier protein phosphodiesterase OS=Escherichia coli O17:K52:H18 (strain UMN026 / ExPEC) OX=585056
C2566_01194	1149293	1150363	+	S-adenosylmethionine:tRNA ribosyltransferase-isomerase OS=Escherichia coli (strain K12) OX=83333
C2566_01195	1150419	1151546	+	Queuine tRNA-ribosyltransferase OS=Shigella sonnei (strain Ss046) OX=300269
C2566_01196	1151569	1151901	+	Sec translocon accessory complex subunit YajC OS=Shigella flexneri OX=623
C2566_01197	1151929	1153776	+	Protein translocase subunit SecD OS=Shigella flexneri OX=623
C2566_01198	1153787	1154758	+	Protein translocase subunit SecF OS=Escherichia coli (strain K12) OX=83333
C2566_01199	1154887	1155234	+	Putative HNH nuclease YajD OS=Shigella flexneri OX=623
C2566_01200	1155411	1156295	-	Nucleoside-specific channel-forming protein Tsx OS=Shigella flexneri OX=623
C2566_01201	1156594	1157133	-	putative lipoprotein YajI OS=Escherichia coli (strain K12) OX=83333
C2566_01202	1157284	1157733	+	Transcriptional repressor NrdR OS=Escherichia coli (strain K12) OX=83333
C2566_01203	1157737	1158840	+	Riboflavin biosynthesis protein RibD OS=Escherichia coli (strain K12) OX=83333
C2566_01204	1158929	1159399	+	6'7-dimethyl-8-ribityllumazine synthase OS=Shigella flexneri OX=623
C2566_01205	1159419	1159838	+	Transcription antitermination protein NusB OS=Escherichia coli (strain K12) OX=83333
C2566_01206	1159916	1160893	+	Thiamine-monophosphate kinase OS=Escherichia coli (strain K12) OX=83333
C2566_01207	1160871	1161389	+	Phosphatidylglycerophosphatase A OS=Escherichia coli (strain K12) OX=83333
C2566_01208	1161443	1162417	-	putative oxidoreductase YajO OS=Escherichia coli (strain K12) OX=83333
C2566_01209	1162597	1164459	-	1-deoxy-D-xylulose-5-phosphate synthase OS=Shigella boydii serotype 18 (strain CDC 3083-94 / BS512) OX=344609
C2566_01210	1164484	1165383	-	Farnesyl diphosphate synthase OS=Escherichia coli (strain K12) OX=83333
C2566_01211	1165383	1165625	-	Exodeoxyribonuclease 7 small subunit OS=Escherichia fergusonii (strain ATCC / DSM 13698 / CDC 0568-73) OX=585054
C2566_01212	1165831	1167279	+	tRNA sulfurtransferase OS=Escherichia coli O9:H4 (strain HS) OX=331112
C2566_01213	1167333	1167923	-	Protein/nucleic acid deglycase 3 OS=Escherichia coli (strain K12) OX=83333
C2566_01214	1167886	1168797	-	2-dehydropantoate 2-reductase OS=Escherichia coli (strain K12) OX=83333
C2566_01215	1168965	1169456	+	note=UPF0234 protein YajQ OS=Escherichia coli O157:H7 (strain EC4115 / EHEC) OX=444450
C2566_01216	1169584	1170948	-	Inner membrane transport protein YajR OS=Escherichia coli (strain K12) OX=83333
C2566_01217	1171329	1172300	+	Secretory immunoglobulin A-binding protein EsiB OS=Escherichia coli O6:H1 (strain CFT073 / ATCC / UPEC) OX=199310
C2566_01218	1172356	1172898	-	GCN5-related N-acetyltransferase
C2566_01219	1172882	1173193	-	DUF1778 domain-containing protein
C2566_01220	1173378	1174268	-	Protoheme IX farnesyltransferase OS=Shigella boydii serotype 4 (strain Sb227) OX=300268
C2566_01221	1174280	1174609	-	Cytochrome bo(3) ubiquinol oxidase subunit 4 OS=Shigella flexneri OX=623
C2566_01222	1174609	1175223	-	Cytochrome bo(3) ubiquinol oxidase subunit 3 OS=Shigella flexneri OX=623
C2566_01223	1175213	1177204	-	Cytochrome bo(3) ubiquinol oxidase subunit 1 OS=Escherichia coli (strain K12) OX=83333
C2566_01224	1177226	1178173	-	Cytochrome bo(3) ubiquinol oxidase subunit 2 OS=Escherichia coli O6:H1 (strain CFT073 / ATCC/ UPEC) OX=199310
C2566_01225	1178635	1180110	-	Protein AmpG OS=Escherichia coli (strain K12) OX=83333
C2566_01226	1180154	1180732	-	putative lipoprotein YajG OS=Escherichia coli (strain K12) OX=83333
C2566_01227	1181040	1181354	+	DNA-binding transcriptional regulator BolA OS=Escherichia coli (strain K12) OX=83333
C2566_01228	1181698	1182996	+	Trigger factor OS=Shigella flexneri OX=623
C2566_01229	1183242	1183865	+	ATP-dependent Clp protease proteolytic subunit OS=Escherichia coli O157:H7 OX=83334
C2566_01230	1183991	1185265	+	ATP-dependent Clp protease ATP-binding subunit ClpX OS=Shigella flexneri OX=623
C2566_01232	1185372	1185512	-	hypothetical protein
C2566_01233	1185535	1186647	-	Putative transposase InsL for insertion sequence element IS186B OS=Escherichia coli (strain K12) OX=83333
C2566_01234	1186803	1189157	+	Lon protease OS=Escherichia coli (strain K12) OX=83333
C2566_01235	1189366	1189638	+	DNA-binding protein HU-beta OS=Escherichia coli (strain K12) OX=83333
C2566_01237	1189830	1191701	+	Peptidyl-prolyl cis-trans isomerase D OS=Escherichia coli (strain K12) OX=83333
C2566_01238	1191852	1192223	+	putative protein YbaV OS=Shigella flexneri OX=623
C2566_01239	1192329	1192727	+	Long-chain acyl-CoA thioesterase FadM OS=Escherichia coli (strain K12) OX=83333
C2566_01240	1192779	1193474	-	7-cyano-7-deazaguanine synthase OS=Escherichia coli O8 (strain IAI1) OX=585034
C2566_01241	1193539	1195239	-	putative protein YbaE OS=Escherichia coli (strain K12) OX=83333
C2566_01242	1195339	1196157	+	HMP-PP phosphatase OS=Escherichia coli (strain SE11) OX=409438
C2566_01243	1196310	1196768	+	DNA-binding transcriptional activator DecR OS=Escherichia coli (strain K12) OX=83333
C2566_01244	1196798	1198570	+	Multidrug resistance-like ATP-binding protein MdlA OS=Escherichia coli (strain K12) OX=83333
C2566_01245	1198563	1200344	+	Multidrug resistance-like ATP-binding protein MdlB OS=Escherichia coli (strain K12) OX=83333
C2566_01246	1200525	1200863	+	Nitrogen regulatory protein P-II 2 OS=Escherichia coli (strain K12) OX=83333
C2566_01247	1200893	1202179	+	Ammonia channel OS=Escherichia coli (strain K12) OX=83333
C2566_01248	1202228	1203088	-	Acyl-CoA thioesterase 2 OS=Escherichia coli O157:H7 OX=83334
C2566_01249	1203306	1203878	+	putative lipoprotein YbaY OS=Escherichia coli (strain K12) OX=83333
C2566_01250	1203909	1204220	-	DNA base-flipping protein OS=Shigella flexneri OX=623
C2566_01252	1204599	1204952	+	putative protein YbaA OS=Escherichia coli O157:H7 OX=83334
C2566_01253	1204994	1206544	-	putative cyclic di-GMP phosphodiesterase PdeB OS=Escherichia coli (strain K12) OX=83333
C2566_01254	1206708	1207178	-	Inner membrane protein YlaC OS=Escherichia coli O157:H7 OX=83334
C2566_01255	1207294	1207845	-	Maltose O-acetyltransferase OS=Escherichia coli (strain K12) OX=83333
C2566_01256	1208017	1208235	-	Hemolysin expression-modulating protein Hha OS=Escherichia coli (strain K12) OX=83333
C2566_01257	1208261	1208635	-	Hha toxicity modulator TomB OS=Escherichia coli O157:H7 OX=83334
C2566_01258	1209181	1212330	-	Multidrug efflux pump subunit AcrB OS=Escherichia coli (strain K12) OX=83333
C2566_01259	1212353	1213546	-	Multidrug efflux pump subunit AcrA OS=Escherichia coli (strain K12) OX=83333
C2566_01260	1213688	1214335	+	HTH-type transcriptional regulator AcrR OS=Escherichia coli (strain K12) OX=83333
C2566_01261	1214463	1217825	+	Mechanosensitive channel MscK OS=Escherichia coli (strain K12) OX=83333
C2566_01262	1218037	1218198	-	putative protein YbaM OS=Escherichia coli (strain K12) OX=83333
C2566_01263	1218212	1218739	-	Primosomal replication protein N'' OS=Escherichia coli (strain K12) OX=83333
C2566_01264	1218809	1219186	+	Inner membrane protein YbaN OS=Escherichia coli (strain K12) OX=83333
C2566_01265	1219339	1219890	+	Adenine phosphoribosyltransferase OS=Escherichia coli (strain K12) OX=83333
C2566_01266	1220019	1221950	+	DNA polymerase III subunit tau OS=Escherichia coli (strain K12) OX=83333
C2566_01268	1222003	1222332	+	Nucleoid-associated protein YbaB OS=Salmonella typhi OX=90370
C2566_01269	1222332	1222937	+	Recombination protein RecR OS=Shigella sonnei (strain Ss046) OX=300269
C2566_01270	1223047	1224921	+	Chaperone protein HtpG OS=Escherichia coli (strain K12) OX=83333
C2566_01271	1225102	1225746	+	Adenylate kinase OS=Escherichia fergusonii (strain ATCC / DSM 13698 / CDC 0568-73) OX=585054
C2566_01272	1225798	1225995	+	locus_tag=C2566_01272
C2566_01273	1225982	1226944	+	Ferrochelatase OS=Escherichia coli O17:K52:H18 (strain UMN026 / ExPEC) OX=585056
C2566_01274	1226941	1227900	-	Acetyl esterase OS=Escherichia coli O9:H4 (strain HS) OX=331112
C2566_01275	1228052	1229356	+	Inosine-guanosine kinase OS=Escherichia coli O6:H1 (strain CFT073 / ATCC / UPEC) OX=199310
C2566_01277	1229489	1231165	-	Putative cation/proton antiporter YbaL OS=Escherichia coli (strain K12) OX=83333
C2566_01278	1231403	1232623	-	Fosmidomycin resistance protein OS=Escherichia coli (strain K12) OX=83333
C2566_01279	1232841	1234493	+	Protein UshA OS=Escherichia coli (strain K12) OX=83333
C2566_01280	1234530	1235009	-	Cys-tRNA(Pro)/Cys-tRNA(Cys) deacylase YbaK OS=Escherichia coli (strain K12) OX=83333
C2566_01282	1235213	1236007	-	putative protein YbaP OS=Escherichia coli (strain K12) OX=83333
C2566_01283	1236091	1236486	+	putative HTH-type transcriptional regulator YbaQ OS=Escherichia coli (strain K12) OX=83333
C2566_01287	1236903	1239407	-	Copper-exporting P-type ATPase OS=Escherichia coli (strain K12) OX=83333
C2566_01288	1239669	1240601	+	Glutaminase 1 OS=Escherichia coli (strain K12) OX=83333
C2566_01289	1240604	1241896	+	Inner membrane transport protein YbaT OS=Escherichia coli (strain K12) OX=83333
C2566_01290	1242021	1242428	+	HTH-type transcriptional regulator CueR OS=Shigella flexneri OX=623
C2566_01291	1242429	1242887	-	Inner membrane protein YbbJ OS=Shigella flexneri OX=623
C2566_01292	1242884	1243801	-	Protein QmcA OS=Shigella flexneri OX=623
C2566_01293	1243947	1244624	+	putative iron export ATP-binding protein FetA OS=Escherichia coli (strain K12) OX=83333
C2566_01294	1244611	1245390	+	putative iron export permease protein FetB OS=Escherichia coli (strain K12) OX=83333
C2566_01295	1245453	1246307	-	putative protein YbbN OS=Escherichia coli (strain K12) OX=83333
C2566_01296	1246368	1247138	-	putative oxidoreductase YbbO OS=Escherichia coli (strain K12) OX=83333
C2566_01297	1247167	1247760	-	Thioesterase 1/protease 1/lysophospholipase L1 OS=Escherichia coli O6:H1 (strain CFT073 / ATCC/ UPEC) OX=199310
C2566_01298	1247761	1248447	+	putative ABC transporter ATP-binding protein YbbA OS=Escherichia coli (strain K12) OX=83333
C2566_01299	1248444	1250858	+	putative ABC transporter permease YbbP OS=Escherichia coli (strain K12) OX=83333
C2566_01300	1251288	1255568	+	Protein RhsD OS=Escherichia coli (strain K12) OX=83333
C2566_01301	1255608	1255976	+	putative protein YbbC OS=Escherichia coli (strain K12) OX=83333
C2566_01302	1255976	1256686	+	Putative uncharacterized protein YlbH OS=Escherichia coli (strain K12) OX=83333
C2566_01303	1256667	1256927	+	Putative uncharacterized protein YbbD OS=Escherichia coli (strain K12) OX=83333
C2566_01304	1257671	1258042	-	putative protein YlbG OS=Shigella dysenteriae serotype 1 (strain Sd197) OX=300267
C2566_01305	1258158	1259252	-	tRNA 2-selenouridine synthase OS=Escherichia coli (strain K12 / DH10B) OX=316385
C2566_01306	1259321	1260247	-	HTH-type transcriptional activator AllS OS=Escherichia coli (strain K12) OX=83333
C2566_01307	1260477	1260959	+	Ureidoglycolate lyase OS=Shigella flexneri OX=623
C2566_01308	1261037	1261852	+	HTH-type transcriptional repressor AllR OS=Escherichia coli O157:H7 OX=83334
C2566_01309	1261942	1263723	+	Glyoxylate carboligase OS=Escherichia coli O157:H7 OX=83334
C2566_01310	1263736	1264512	+	Hydroxypyruvate isomerase OS=Escherichia coli (strain K12) OX=83333
C2566_01311	1264612	1265490	+	2-hydroxy-3-oxopropionate reductase OS=Escherichia coli (strain K12) OX=83333
C2566_01312	1265659	1267113	+	Putative allantoin permease OS=Escherichia coli (strain K12) OX=83333
C2566_01313	1267173	1268534	+	Allantoinase OS=Escherichia coli O8 (strain IAI1) OX=585034
C2566_01314	1268591	1269892	+	Putative purine permease YbbY OS=Escherichia coli (strain K12) OX=83333
C2566_01315	1269914	1271059	+	Glycerate 3-kinase OS=Escherichia coli (strain K12) OX=83333
C2566_01317	1271287	1272072	-	(S)-ureidoglycine aminohydrolase OS=Escherichia coli (strain K12) OX=83333
C2566_01318	1272083	1273318	-	Allantoate amidohydrolase OS=Escherichia coli (strain K12) OX=83333
C2566_01319	1273340	1274389	-	Ureidoglycolate dehydrogenase (NAD(+)) OS=Escherichia coli O157:H7 OX=83334
C2566_01320	1274706	1276373	+	Protein FdrA OS=Escherichia coli (strain K12) OX=83333
C2566_01321	1276383	1277642	+	putative protein YlbE OS=Escherichia coli (strain K12) OX=83333
C2566_01322	1277653	1278468	+	putative protein YlbF OS=Escherichia coli (strain K12) OX=83333
C2566_01323	1278465	1279358	+	Carbamate kinase OS=Escherichia coli (strain K12) OX=83333
C2566_01324	1279495	1280562	-	N5-carboxyaminoimidazole ribonucleotide synthase OS=Escherichia coli (strain K12) OX=83333
C2566_01325	1280559	1281068	-	N5-carboxyaminoimidazole ribonucleotide mutase OS=Escherichia coli (strain K12) OX=83333
C2566_01326	1281186	1281908	-	UDP-2'3-diacylglucosamine hydrolase OS=Shigella flexneri OX=623
C2566_01327	1281911	1282405	-	Peptidyl-prolyl cis-trans isomerase B OS=Escherichia coli (strain K12) OX=83333
C2566_01328	1282579	1283964	+	Cysteine--tRNA ligase OS=Escherichia coli (strain ATCC 8739 / DSM 1576 / Crooks) OX=481805
C2566_01329	1284000	1284521	-	Inner membrane protein YbcI OS=Escherichia coli (strain K12) OX=83333
C2566_01330	1284629	1284841	-	putative protein YbcJ OS=Escherichia coli (strain K12) OX=83333
C2566_01331	1284843	1285709	-	Bifunctional protein FolD OS=Escherichia coli (strain K12) OX=83333
C2566_01332	1286180	1286722	+	putative fimbrial-like protein SfmA OS=Escherichia coli (strain K12) OX=83333
C2566_01333	1286942	1287634	+	putative fimbrial chaperone SfmC OS=Escherichia coli (strain K12) OX=83333
C2566_01334	1287665	1290274	+	Outer membrane usher protein SfmD OS=Escherichia coli (strain K12) OX=83333
C2566_01335	1290316	1291293	+	putative fimbrial-like protein SfmH OS=Escherichia coli (strain K12) OX=83333
C2566_01336	1291304	1291819	+	putative fimbrial-like protein SfmF OS=Escherichia coli (strain K12) OX=83333
C2566_01337	1291822	1292454	-	Fimbriae Z protein OS=Escherichia coli (strain K12) OX=83333
C2566_01339	1292789	1293952	-	Prophage integrase IntD OS=Escherichia coli (strain K12) OX=83333
C2566_01340	1293808	1294179	-	Excisionase
C2566_01341	1294151	1294429	-	Uncharacterized protein
C2566_01342	1294477	1294695	-	Transcriptional regulator TraR/DksA family
C2566_01343	1294794	1295075	-	Cell division protein ZapA
C2566_01344	1295086	1295343	-	hypothetical protein
C2566_01345	1295538	1295720	+	Putative protein RenD OS=Escherichia coli (strain K12) OX=83333 Gene Name=renD
C2566_01346	1295791	1296123	+	Multidrug transporter EmrE OS=Escherichia coli (strain K12) OX=83333
C2566_01347	1296378	1297904	+	putative protein YbcK OS=Escherichia coli (strain K12) OX=83333
C2566_01348	1298369	1298920	+	note=UPF0098 protein YbcL OS=Escherichia coli (strain K12) OX=83333
C2566_01349	1298930	1299727	+	putative HTH-type transcriptional regulator YbcM OS=Escherichia coli (strain K12) OX=83333
C2566_01350	1299844	1299945	+	hypothetical protein
C2566_01351	1299942	1300397	+	putative protein YbcN OS=Escherichia coli (strain K12) OX=83333
C2566_01352	1300397	1300567	+	Prophage NinE OS=Escherichia coli (strain K12) OX=83333
C2566_01353	1300560	1300850	+	Putative nuclease YbcO OS=Escherichia coli (strain K12) OX=83333
C2566_01354	1300847	1301209	+	Crossover junction endodeoxyribonuclease RusA OS=Escherichia coli O1:K1 / APEC OX=405955
C2566_01355	1301209	1301346	+	putative protein YlcG OS=Escherichia coli (strain K12) OX=83333
C2566_01356	1301432	1301815	+	Prophage antitermination protein Q QuuD OS=Escherichia coli (strain K12) OX=83333
C2566_01357	1302005	1302475	-	Putative outer membrane porin protein NmpC OS=Escherichia coli (strain K12) OX=83333
C2566_01358	1302533	1302910	-	Insertion element IS1 protein InsB OS=Shigella sonnei OX=624
C2566_01359	1302955	1303230	-	Insertion element IS1 protein InsA OS=Haemophilus ducreyi (strain 35000HP / ATCC 700724) OX=233412
C2566_01360	1303259	1303864	-	Putative outer membrane porin protein NmpC OS=Escherichia coli (strain K12) OX=83333
C2566_01361	1304453	1304668	+	Prophage lysis protein S EssD OS=Escherichia coli (strain K12) OX=83333
C2566_01362	1304668	1305165	+	Lysozyme RrrD OS=Escherichia coli (strain K12) OX=83333
C2566_01363	1305162	1305623	+	Prophage Rz endopeptidase RzpD OS=Escherichia coli (strain K12) OX=83333
C2566_01364	1305655	1305948	-	Prophage lipoprotein Bor OS=Escherichia coli (strain K12) OX=83333
C2566_01365	1306309	1306503	-	Uncharacterized protein
C2566_01366	1306892	1307467	+	Prophage DNA-packing protein NohA OS=Escherichia coli (strain K12) OX=83333
C2566_01367	1307412	1307567	+	gbkey=CDS
C2566_01368	1307612	1309372	+	host specificity protein J
C2566_01369	1309431	1309748	+	Prophage side tail fiber protein homolog StfR OS=Escherichia coli (strain K12) OX=83333
C2566_01370	1309876	1310148	-	Putative type VI secretion system protein VgrGB OS=Dickeya dadantii (strain 3937) OX=198628
C2566_01371	1310885	1312333	-	Sensor kinase CusS OS=Escherichia coli (strain K12) OX=83333
C2566_01372	1312323	1313006	-	Transcriptional regulatory protein CusR OS=Escherichia coli O157:H7 OX=83334
C2566_01373	1313053	1313208	+	copper transporter
C2566_01374	1313163	1314536	+	Cation efflux system protein CusC OS=Escherichia coli (strain K12) OX=83333
C2566_01375	1314694	1315026	+	Cation efflux system protein CusF OS=Escherichia coli (strain K12) OX=83333
C2566_01376	1315042	1316265	+	Cation efflux system protein CusB OS=Escherichia coli (strain K12) OX=83333
C2566_01377	1316277	1319420	+	Cation efflux system protein CusA OS=Escherichia coli (strain K12) OX=83333
C2566_01378	1319522	1320898	+	Phenylalanine-specific permease OS=Escherichia coli (strain K12) OX=83333
C2566_01379	1320966	1322213	-	Miniconductance mechanosensitive channel YbdG OS=Shigella flexneri OX=623
C2566_01380	1322321	1322974	-	Oxygen-insensitive NAD(P)H nitroreductase OS=Escherichia coli (strain K12) OX=83333
C2566_01381	1323068	1323436	-	putative protein YbdF OS=Escherichia coli (strain K12) OX=83333
C2566_01382	1323501	1323749	-	putative protein YbdJ OS=Escherichia coli (strain K12) OX=83333
C2566_01383	1323815	1324933	-	Putative glutamate--cysteine ligase 2 OS=Escherichia coli (strain K12 / / BW2952) OX=595496
C2566_01384	1325202	1325723	+	Insertion element IS150 protein InsJ OS=Escherichia coli (strain K12) OX=83333
C2566_01385	1325720	1326295	+	Putative transposase InsK for insertion sequence element IS150 OS=Escherichia coli (strain K12) OX=83333
C2566_01386	1326230	1326607	-	Insertion element IS1 protein InsB OS=Shigella sonnei OX=624
C2566_01387	1326652	1326927	-	Insertion element IS1 protein InsA OS=Haemophilus ducreyi (strain 35000HP / ATCC 700724) OX=233412
C2566_01388	1327203	1327355	+	Toxic protein HokE OS=Escherichia coli (strain K12) OX=83333
C2566_01389	1327432	1328544	+	Putative transposase InsL for insertion sequence element IS186B OS=Escherichia coli (strain K12) OX=83333
C2566_01390	1328567	1328707	+	hypothetical protein
C2566_01391	1328826	1329569	-	Enterobactin synthase component D OS=Escherichia coli (strain K12) OX=83333
C2566_01392	1329621	1331861	-	Ferrienterobactin receptor OS=Escherichia coli (strain K12) OX=83333
C2566_01393	1332105	1333307	+	Enterochelin esterase OS=Escherichia coli (strain K12) OX=83333
C2566_01394	1333310	1333528	+	Enterobactin biosynthesis protein YbdZ OS=Escherichia coli (strain K12) OX=83333
C2566_01395	1333525	1337406	+	Enterobactin synthase component F OS=Escherichia coli (strain K12) OX=83333
C2566_01396	1337622	1338755	+	Ferric enterobactin transport protein FepE OS=Escherichia coli (strain K12) OX=83333
C2566_01397	1338752	1339567	-	Ferric enterobactin transport ATP-binding protein FepC OS=Escherichia coli (strain K12) OX=83333
C2566_01398	1339564	1340556	-	Ferric enterobactin transport system permease protein FepG OS=Escherichia coli (strain K12) OX=83333
C2566_01399	1340553	1341557	-	Ferric enterobactin transport system permease protein FepD OS=Escherichia coli (strain K12) OX=83333
C2566_01400	1341668	1342918	+	Enterobactin exporter EntS OS=Shigella sonnei (strain Ss046) OX=300269
C2566_01401	1342922	1343878	-	Ferrienterobactin-binding periplasmic protein OS=Escherichia coli O6:H1 (strain CFT073 / ATCC/ UPEC) OX=199310
C2566_01402	1344253	1345428	+	Isochorismate synthase EntC OS=Escherichia coli (strain K12) OX=83333
C2566_01403	1345438	1347048	+	Enterobactin synthase component E OS=Escherichia coli (strain K12) OX=83333
C2566_01404	1347062	1347919	+	Enterobactin synthase component B OS=Escherichia coli O157:H7 OX=83334
C2566_01405	1347919	1348665	+	2'3-dihydro-2'3-dihydroxybenzoate dehydrogenase OS=Escherichia coli (strain K12) OX=83333
C2566_01406	1348668	1349081	+	Proofreading thioesterase EntH OS=Shigella dysenteriae serotype 1 (strain Sd197) OX=300267
C2566_01407	1349262	1351357	+	Peptide transporter CstA OS=Escherichia coli (strain K12) OX=83333
C2566_01408	1351539	1351736	+	putative protein YbdD OS=Escherichia coli (strain K12) OX=83333
C2566_01409	1351746	1352834	-	Hydroxycarboxylate dehydrogenase A OS=Escherichia coli (strain K12) OX=83333
C2566_01410	1352943	1354103	+	Methionine aminotransferase OS=Escherichia coli (strain K12) OX=83333
C2566_01411	1354104	1354733	-	putative protein YbdM OS=Escherichia coli (strain K12) OX=83333
C2566_01412	1354706	1355767	-	putative protein YbdN OS=Escherichia coli (strain K12) OX=83333
C2566_01413	1355792	1356169	-	Insertion element IS1 protein InsB OS=Shigella sonnei OX=624
C2566_01414	1356214	1356489	-	Insertion element IS1 protein InsA OS=Haemophilus ducreyi (strain 35000HP / ATCC 700724) OX=233412
C2566_01415	1356523	1357284	-	Thiol:disulfide interchange protein DsbG OS=Escherichia coli (strain K12) OX=83333
C2566_01416	1357656	1358219	+	Alkyl hydroperoxide reductase C OS=Escherichia coli (strain K12) OX=83333
C2566_01417	1358434	1360029	+	Alkyl hydroperoxide reductase subunit F OS=Escherichia coli (strain K12) OX=83333
C2566_01418	1360150	1360578	-	Universal stress protein UP12 OS=Escherichia coli (strain K12) OX=83333
C2566_01419	1360799	1362037	+	putative zinc-type alcohol dehydrogenase-like protein YbdR OS=Escherichia coli (strain K12) OX=83333
C2566_01420	1362041	1362130	-	hypothetical protein
C2566_01421	1362268	1362678	-	Regulator of nucleoside diphosphate kinase OS=Escherichia coli (strain K12) OX=83333
C2566_01423	1362908	1363714	-	Ribonuclease I OS=Escherichia coli (strain K12) OX=83333
C2566_01424	1363828	1365291	-	Citrate/succinate antiporter OS=Escherichia coli (strain K12) OX=83333
C2566_01425	1365342	1366220	-	2-(5''-triphosphoribosyl)-3'-dephosphocoenzyme-A synthase OS=Escherichia coli (strain SE11) OX=409438
C2566_01426	1366195	1366746	-	Apo-citrate lyase phosphoribosyl-dephospho-CoA transferase OS=Shigella sonnei (strain Ss046) OX=300269
C2566_01427	1366750	1368282	-	Citrate lyase alpha chain OS=Escherichia coli (strain K12) OX=83333
C2566_01428	1368293	1369201	-	Citrate lyase subunit beta OS=Escherichia coli (strain K12) OX=83333
C2566_01429	1369198	1369494	-	Citrate lyase acyl carrier protein OS=Shigella flexneri serotype 5b (strain 8401) OX=373384
C2566_01430	1369509	1370567	-	[Citrate [pro-3S]-lyase] ligase OS=Escherichia coli (strain K12) OX=83333
C2566_01431	1370653	1371030	-	Insertion element IS1 protein InsB OS=Shigella sonnei OX=624
C2566_01432	1371075	1371350	-	Insertion element IS1 protein InsA OS=Haemophilus ducreyi (strain 35000HP / ATCC 700724) OX=233412
C2566_01433	1371483	1373141	+	Sensor histidine kinase DpiB OS=Escherichia coli (strain K12) OX=83333
C2566_01434	1373110	1373790	+	Transcriptional regulatory protein DpiA OS=Escherichia coli (strain K12) OX=83333
C2566_01435	1373831	1375216	-	Anaerobic C4-dicarboxylate transporter DcuC OS=Escherichia coli (strain K12) OX=83333
C2566_01436	1375804	1376364	+	Lipid A palmitoyltransferase PagP OS=Escherichia coli (strain K12) OX=83333
C2566_01438	1376533	1376742	+	Cold shock-like protein CspE OS=Shigella flexneri OX=623
C2566_01439	1376797	1377180	-	Putative fluoride ion transporter CrcB OS=Shigella dysenteriae serotype 1 (strain Sd197) OX=300267
C2566_01440	1377273	1378061	+	Deaminated glutathione amidase OS=Escherichia coli O157:H7 OX=83334
C2566_01441	1378190	1378393	+	putative Sec-independent protein translocase protein TatE OS=Escherichia coli O157:H7 OX=83334
C2566_01442	1378494	1379459	-	Lipoyl synthase OS=Shigella flexneri OX=623
C2566_01443	1379668	1380621	-	putative HTH-type transcriptional regulator YbeF OS=Escherichia coli (strain K12) OX=83333
C2566_01444	1380880	1381521	-	Octanoyltransferase OS=Escherichia coli (strain UTI89 / UPEC) OX=364106
C2566_01445	1381622	1381885	-	note=UPF0250 protein YbeD OS=Shigella flexneri OX=623
C2566_01446	1381995	1383206	-	D-alanyl-D-alanine carboxypeptidase DacA OS=Escherichia coli O157:H7 OX=83334
C2566_01447	1383346	1384434	-	Endolytic peptidoglycan transglycosylase RlpA OS=Escherichia coli (strain K12) OX=83333
C2566_01448	1384445	1385557	-	Peptidoglycan glycosyltransferase MrdB OS=Escherichia coli (strain K12) OX=83333
C2566_01449	1385560	1387461	-	Peptidoglycan D'D-transpeptidase MrdA OS=Escherichia coli O6:H1 (strain CFT073 / ATCC / UPEC)OX=199310
C2566_01450	1387492	1387959	-	Ribosomal RNA large subunit methyltransferase H OS=Escherichia coli (strain SMS-3-5 / SECEC) OX=439855
C2566_01451	1387963	1388280	-	Ribosomal silencing factor RsfS OS=Escherichia coli (strain K12) OX=83333
C2566_01452	1388540	1389151	-	Adenosylcobalamin/alpha-ribazole phosphatase OS=Escherichia coli (strain K12) OX=83333
C2566_01453	1389175	1389816	-	putative nicotinate-nucleotide adenylyltransferase OS=Shigella sonnei (strain Ss046) OX=300269
C2566_01454	1389818	1390849	-	DNA polymerase III subunit delta OS=Escherichia coli (strain K12) OX=83333
C2566_01455	1390849	1391430	-	LPS-assembly lipoprotein LptE OS=Escherichia coli (strain UTI89 / UPEC) OX=364106
C2566_01456	1391445	1394027	-	Leucine--tRNA ligase OS=Escherichia fergusonii (strain ATCC / DSM 13698 / CDC 0568-73) OX=585054
C2566_01457	1394262	1394744	+	putative protein YbeL OS=Escherichia coli (strain K12) OX=83333
C2566_01458	1394814	1395791	-	Sel1-repeat-containing protein YbeQ OS=Escherichia coli (strain K12) OX=83333
C2566_01459	1395955	1396662	+	putative protein YbeR OS=Escherichia coli (strain K12) OX=83333
C2566_01460	1396659	1396820	+	putative J domain-containing protein DjlB OS=Escherichia coli (strain K12) OX=83333
C2566_01461	1396970	1398109	+	putative J domain-containing protein DjlC OS=Escherichia coli (strain K12) OX=83333
C2566_01462	1398169	1399839	-	Chaperone protein HscC OS=Escherichia coli (strain K12) OX=83333
C2566_01463	1399923	1400858	-	Pyrimidine-specific ribonucleoside hydrolase RihA OS=Escherichia coli (strain K12) OX=83333
C2566_01464	1400976	1401230	-	Glutamate/aspartate import ATP-binding protein GltL OS=Escherichia coli (strain K12) OX=83333
C2566_01465	1401395	1401916	+	Insertion element IS150 protein InsJ OS=Escherichia coli (strain K12) OX=83333
C2566_01466	1402399	1402764	+	Putative transposase InsK for insertion sequence element IS150 OS=Escherichia coli (strain K12) OX=83333
C2566_01467	1402761	1403147	-	Glutamate/aspartate import ATP-binding protein GltL OS=Escherichia coli (strain K12) OX=83333
C2566_01468	1403147	1403821	-	Glutamate/aspartate import permease protein GltK OS=Escherichia coli (strain K12) OX=83333
C2566_01469	1403821	1404561	-	Glutamate/aspartate import permease protein GltJ OS=Escherichia coli (strain K12) OX=83333
C2566_01471	1404731	1405639	-	Glutamate/aspartate import solute-binding protein OS=Escherichia coli (strain K12) OX=83333
C2566_01472	1406094	1407971	+	Rhomboid protease AarA OS=Providencia stuartii OX=588
C2566_01473	1408098	1409636	-	Apolipoprotein N-acyltransferase OS=Escherichia coli (strain K12) OX=83333
C2566_01474	1409661	1410539	-	Magnesium and cobalt efflux protein CorC OS=Shigella flexneri OX=623
C2566_01475	1410629	1411096	-	Endoribonuclease YbeY OS=Escherichia fergusonii (strain ATCC / DSM 13698 / CDC 0568-73) OX=585054
C2566_01476	1411093	1412172	-	PhoH-like protein OS=Escherichia coli O157:H7 OX=83334
C2566_01477	1412286	1413710	-	tRNA-2-methylthio-N(6)-dimethylallyladenosine synthase OS=Escherichia coli O139:H28 (strainA/ ETEC) OX=331111
C2566_01478	1413856	1415031	+	2-octaprenyl-3-methyl-6-methoxy-1'4-benzoquinol hydroxylase OS=Escherichia coli (strain K12) OX=83333
C2566_01486	1416268	1417932	-	Asparagine synthetase B [glutamine-hydrolyzing] OS=Escherichia coli (strain K12) OX=83333
C2566_01487	1418329	1419081	-	Ribonucleotide monophosphatase NagD OS=Escherichia coli (strain K12) OX=83333
C2566_01488	1419129	1420349	-	N-acetylglucosamine repressor OS=Shigella flexneri OX=623
C2566_01489	1420358	1421506	-	N-acetylglucosamine-6-phosphate deacetylase OS=Escherichia coli (strain K12) OX=83333
C2566_01490	1421566	1422366	-	Glucosamine-6-phosphate deaminase OS=Shigella boydii serotype 4 (strain Sb227) OX=300268
C2566_01491	1422699	1424645	+	PTS system N-acetylglucosamine-specific EIICBA component OS=Escherichia coli (strain K12) OX=83333
C2566_01492	1424615	1424737	-	hypothetical protein
C2566_01493	1424848	1426512	+	Glutamine--tRNA ligase OS=Escherichia coli (strain SE11) OX=409438
C2566_01494	1427089	1428495	+	Chitoporin OS=Escherichia coli (strain K12) OX=83333
C2566_01495	1428545	1428871	+	putative lipoprotein ChiQ OS=Escherichia coli (strain K12) OX=83333
C2566_01496	1428955	1429401	-	Ferric uptake regulation protein OS=Escherichia coli (strain K12) OX=83333
C2566_01497	1429394	1429480	-	fur leader peptide
C2566_01498	1429690	1430220	-	Flavodoxin 1 OS=Escherichia coli O157:H7 OX=83334
C2566_01499	1430360	1430722	-	putative protein YbfE OS=Escherichia coli (strain K12) OX=83333
C2566_01500	1430793	1431557	-	Esterase YbfF OS=Escherichia coli (strain K12) OX=83333
C2566_01501	1431742	1432287	+	Negative modulator of initiation of replication OS=Escherichia coli (strain K12) OX=83333
C2566_01502	1432313	1433953	+	Phosphoglucomutase OS=Escherichia coli (strain K12) OX=83333
C2566_01503	1434167	1434661	+	putative lipoprotein YbfP OS=Escherichia coli (strain K12) OX=83333
C2566_01504	1434702	1435352	-	Putative uncharacterized protein YbfG OS=Escherichia coli (strain K12) OX=83333
C2566_01505	1435476	1435673	-	Parent=C2566_01505_gene
C2566_01506	1435701	1437020	-	Putrescine transporter PotE OS=Escherichia coli (strain K12) OX=83333
C2566_01507	1437017	1439215	-	Inducible ornithine decarboxylase OS=Escherichia coli (strain K12) OX=83333
C2566_01508	1439338	1439595	+	putative protein YbfK OS=Escherichia coli (strain K12) OX=83333
C2566_01509	1439811	1440488	-	KDP operon transcriptional regulatory protein KdpE OS=Escherichia coli (strain K12) OX=83333
C2566_01510	1440485	1443169	-	Sensor protein KdpD OS=Escherichia coli (strain K12) OX=83333
C2566_01511	1443162	1443734	-	Potassium-transporting ATPase KdpC subunit OS=Escherichia coli (strain SE11) OX=409438
C2566_01512	1443743	1445791	-	Potassium-transporting ATPase ATP-binding subunit OS=Escherichia coli O7:K1 (strain IAI39 / ExPEC) OX=585057
C2566_01513	1445814	1447487	-	Potassium-transporting ATPase potassium-binding subunit OS=Escherichia coli (strain ATCC 8739 / DSM 1576 / Crooks) OX=481805
C2566_01514	1447487	1447576	-	Potassium-transporting ATPase KdpF subunit
C2566_01515	1447889	1448095	+	putative protein YbfA OS=Escherichia coli (strain K12) OX=83333
C2566_01516	1448338	1448709	+	Protein RhsA OS=Escherichia coli (strain K12) OX=83333
C2566_01517	1448753	1450180	+	Protein RhsC OS=Escherichia coli (strain K12) OX=83333
C2566_01518	1450180	1450506	+	putative protein YbfB OS=Escherichia coli (strain K12) OX=83333
C2566_01519	1450624	1452057	+	Putative uncharacterized protein YbfO OS=Escherichia coli (strain K12) OX=83333
C2566_01520	1452054	1452623	+	putative protein YbfC OS=Escherichia coli (strain K12) OX=83333
C2566_01521	1454162	1454230	+	gbkey=CDS
C2566_01522	1454378	1454656	+	H repeat-associated putative transposase YhhI OS=Escherichia coli (strain K12) OX=83333
C2566_01523	1454657	1455514	+	Putative protein YbfL OS=Escherichia coli (strain K12) OX=83333
C2566_01524	1455645	1456406	+	H repeat-associated putative transposase YbfD OS=Escherichia coli (strain K12) OX=83333
C2566_01525	1456554	1457063	+	putative protein YbgA OS=Escherichia coli (strain K12) OX=83333
C2566_01526	1457060	1458481	+	Deoxyribodipyrimidine photo-lyase OS=Escherichia coli (strain K12) OX=83333
C2566_01527	1458520	1460001	-	Dipeptide permease D OS=Shigella flexneri OX=623
C2566_01528	1460272	1461015	+	GTP cyclohydrolase 1 type 2 OS=Escherichia coli (strain K12) OX=83333
C2566_01529	1461038	1461694	+	putative protein YbgJ OS=Escherichia coli O157:H7 OX=83334
C2566_01530	1461688	1462620	+	putative protein YbgK OS=Escherichia coli (strain K12) OX=83333
C2566_01531	1462610	1463344	+	note=UPF0271 protein YbgL OS=Escherichia coli (strain ATCC 8739 / DSM 1576 / Crooks) OX=481805
C2566_01532	1463380	1464171	+	Endonuclease 8 OS=Escherichia coli O9:H4 (strain HS) OX=331112
C2566_01533	1464168	1465214	-	Putative regulator AbrB OS=Escherichia coli (strain K12) OX=83333
C2566_01534	1465366	1466427	-	putative protein YbgO OS=Escherichia coli (strain K12) OX=83333
C2566_01535	1466424	1467155	-	putative fimbrial chaperone YbgP OS=Escherichia coli (strain K12) OX=83333
C2566_01536	1467170	1469620	-	putative outer membrane usher protein YbgQ OS=Escherichia coli (strain K12) OX=83333
C2566_01537	1469680	1470246	-	putative fimbrial-like protein YbgD OS=Escherichia coli (strain K12) OX=83333
C2566_01538	1470636	1471919	-	Citrate synthase OS=Escherichia coli (strain K12) OX=83333
C2566_01539	1472125	1472232	-	hypothetical protein
C2566_01540	1472613	1473017	+	Succinate dehydrogenase cytochrome b556 subunit OS=Escherichia coli (strain K12) OX=83333
C2566_01541	1473011	1473358	+	Succinate dehydrogenase hydrophobic membrane anchor subunit OS=Escherichia coli (strain K12) OX=83333
C2566_01542	1473358	1475124	+	Succinate dehydrogenase flavoprotein subunit OS=Escherichia coli (strain K12) OX=83333
C2566_01543	1475140	1475856	+	Succinate dehydrogenase iron-sulfur subunit OS=Escherichia coli (strain K12) OX=83333
C2566_01545	1476157	1478958	+	2-oxoglutarate dehydrogenase E1 component OS=Escherichia coli O6:H1 (strain CFT073 / ATCC / UPEC)OX=199310
C2566_01546	1478973	1480190	+	Dihydrolipoyllysine-residue succinyltransferase component of 2-oxoglutarate dehydrogenase complex OS=Escherichia coli (strain K12) OX=83333
C2566_01550	1480556	1481722	+	Succinate--CoA ligase [ADP-forming] subunit beta OS=Escherichia coli (strain SMS-3-5 / SECEC) OX=439855
C2566_01551	1481722	1482591	+	Succinate--CoA ligase [ADP-forming] subunit alpha OS=Escherichia coli (strain K12) OX=83333
C2566_01552	1482695	1483417	-	Mannosyl-D-glycerate transport/metabolism system repressor MngR OS=Escherichia coli (strain K12) OX=83333
C2566_01553	1483526	1485502	+	PTS system 2-O-alpha-mannosyl-D-glycerate-specific EIIABC component OS=Escherichia coli (strain K12)OX=83333
C2566_01554	1485520	1488153	+	Mannosylglycerate hydrolase OS=Escherichia coli (strain K12) OX=83333
C2566_01555	1489000	1490568	+	Cytochrome bd-I ubiquinol oxidase subunit 1 OS=Shigella flexneri OX=623
C2566_01556	1490584	1491723	+	Cytochrome bd-I ubiquinol oxidase subunit 2 OS=Escherichia coli (strain K12) OX=83333
C2566_01557	1491738	1491851	+	Cytochrome bd-I ubiquinol oxidase subunit X OS=Escherichia coli (strain K12) OX=83333
C2566_01558	1491851	1492144	+	putative protein YbgE OS=Shigella flexneri OX=623
C2566_01559	1492294	1492698	+	Acyl-CoA thioester hydrolase YbgC OS=Shigella flexneri OX=623
C2566_01560	1492695	1493387	+	Tol-Pal system protein TolQ OS=Shigella flexneri OX=623
C2566_01561	1493391	1493819	+	Tol-Pal system protein TolR OS=Shigella flexneri OX=623
C2566_01562	1493884	1495149	+	Tol-Pal system protein TolA OS=Escherichia coli (strain K12) OX=83333
C2566_01563	1495282	1496574	+	Tol-Pal system protein TolB OS=Escherichia coli (strain UTI89 / UPEC) OX=364106
C2566_01564	1496609	1497130	+	Peptidoglycan-associated lipoprotein OS=Shigella flexneri OX=623
C2566_01565	1497140	1497931	+	Cell division coordinator CpoB OS=Escherichia coli (strain K12) OX=83333
C2566_01576	1499374	1500417	+	Quinolinate synthase A OS=Escherichia coli (strain K12 / DH10B) OX=316385
C2566_01577	1500455	1501174	+	Nicotinamide riboside transporter PnuC OS=Shigella flexneri OX=623
C2566_01578	1501171	1502112	-	Zinc transporter ZitB OS=Escherichia coli (strain K12) OX=83333
C2566_01579	1502226	1502606	-	putative protein YbgS OS=Shigella flexneri OX=623
C2566_01580	1502922	1503974	+	Phospho-2-dehydro-3-deoxyheptonate aldolase' Phe-sensitive OS=Escherichia coli (strain K12) OX=83333
C2566_01581	1504132	1504884	-	2'3-bisphosphoglycerate-dependent phosphoglycerate mutase OS=Shigella flexneri serotype 5b (strain 8401)OX=373384
C2566_01582	1505086	1505691	-	Aldose 1-epimerase OS=Shigella flexneri OX=623
C2566_01583	1505947	1507230	-	Putative acyl-CoA thioester hydrolase YbhC OS=Escherichia coli (strain K12) OX=83333
C2566_01584	1507365	1508435	-	Prophage integrase IntE OS=Escherichia coli (strain K12) OX=83333
C2566_01585	1508413	1508631	-	Excisionase
C2566_01586	1508671	1508838	-	hypothetical protein
C2566_01587	1508911	1509195	-	ASCH domain-containing protein
C2566_01588	1509188	1509472	-	DUF4752 family protein
C2566_01589	1509472	1509654	-	gbkey=CDS
C2566_01590	1509650	1509838	+	locus_tag=C2566_01590
C2566_01591	1509991	1510170	-	hypothetical protein
C2566_01592	1510225	1510350	+	hypothetical protein
C2566_01593	1510300	1510848	-	hypothetical protein
C2566_01594	1510868	1511419	+	PBSX phage terminase small subunit OS=Bacillus subtilis (strain 168) OX=224308
C2566_01595	1511422	1513044	+	putative protein OS=Haemophilus influenzae (strain ATCC 51907 / DSM 11121 / KW20 / Rd)OX=71421
C2566_01596	1513044	1513805	+	putative protein OS=Haemophilus influenzae (strain ATCC 51907 / DSM 11121 / KW20 / Rd)OX=71421
C2566_01597	1513828	1514313	+	terminase small subunit
C2566_01598	1514313	1514708	+	putative protein YmfS OS=Escherichia coli (strain K12) OX=83333
C2566_01599	1514750	1515775	-	4''-mycarosyl isovaleryl-CoA transferase OS=Streptomyces thermotolerans OX=80858
C2566_01600	1515971	1516075	+	gbkey=CDS
C2566_01601	1516603	1517505	+	hypothetical protein
C2566_01602	1517543	1518688	-	Exopolysaccharide production protein ExoZ OS=Rhizobium meliloti (strain 1021) OX=266834
C2566_01603	1519074	1519157	-	gbkey=CDS
C2566_01604	1519472	1519948	-	note=UPF0098 protein YbhB OS=Escherichia coli (strain K12) OX=83333
C2566_01605	1520007	1521296	-	Adenosylmethionine-8-amino-7-oxononanoate aminotransferase OS=Escherichia coli (strain K12) OX=83333
C2566_01606	1521383	1522423	+	Biotin synthase OS=Shigella sonnei (strain Ss046) OX=300269
C2566_01607	1522420	1523574	+	8-amino-7-oxononanoate synthase OS=Escherichia coli (strain ATCC 8739 / DSM 1576 / Crooks) OX=481805
C2566_01608	1523561	1524316	+	Malonyl-[acyl-carrier protein] O-methyltransferase OS=Escherichia coli (strain K12) OX=83333
C2566_01609	1524309	1524986	+	ATP-dependent dethiobiotin synthetase BioD 1 OS=Escherichia coli (strain K12) OX=83333
C2566_01610	1525565	1527586	+	UvrABC system protein B OS=Shigella sonnei (strain Ss046) OX=300269
C2566_01611	1527778	1528686	-	Putative gluconeogenesis factor OS=Escherichia coli (strain K12) OX=83333
C2566_01613	1529083	1530072	+	GTP 3''8-cyclase OS=Escherichia coli O157:H7 OX=83334
C2566_01614	1530094	1530606	+	Molybdenum cofactor biosynthesis protein B OS=Escherichia coli (strain K12) OX=83333
C2566_01615	1530609	1531094	+	Cyclic pyranopterin monophosphate synthase OS=Escherichia coli (strain K12) OX=83333
C2566_01616	1531087	1531332	+	Molybdopterin synthase sulfur carrier subunit OS=Escherichia coli (strain K12) OX=83333
C2566_01617	1531334	1531786	+	Molybdopterin synthase catalytic subunit OS=Escherichia coli (strain K12) OX=83333
C2566_01618	1531922	1532626	+	Inner membrane protein YbhL OS=Escherichia coli (strain K12) OX=83333
C2566_01619	1532831	1533544	+	putative protein YbhM OS=Escherichia coli (strain K12) OX=83333
C2566_01620	1533580	1534536	-	Inner membrane protein YbhN OS=Escherichia coli (strain K12) OX=83333
C2566_01621	1534536	1535777	-	Cardiolipin synthase B OS=Escherichia coli O157:H7 OX=83334
C2566_01622	1535774	1536535	-	putative protein YbhP OS=Escherichia coli O6:H1 (strain CFT073 / ATCC / UPEC) OX=199310
C2566_01623	1536668	1537078	+	Inner membrane protein YbhQ OS=Shigella flexneri OX=623
C2566_01624	1537040	1538146	-	putative multidrug ABC transporter permease YbhR OS=Shigella flexneri OX=623
C2566_01625	1538157	1539290	-	putative multidrug ABC transporter permease YbhS OS=Escherichia coli (strain K12) OX=83333
C2566_01626	1539283	1541019	-	putative multidrug ABC transporter ATP-binding protein YbhF OS=Shigella flexneri OX=623
C2566_01627	1541012	1542007	-	note=UPF0194 membrane protein YbhG OS=Shigella flexneri serotype 5b (strain 8401) OX=373384
C2566_01628	1542010	1542681	-	HTH-type transcriptional dual regulator CecR OS=Shigella flexneri OX=623
C2566_01629	1542910	1544274	+	ATP-dependent RNA helicase RhlE OS=Escherichia coli (strain K12) OX=83333
C2566_01630	1544506	1544955	-	N-glycosidase YbiA OS=Escherichia coli (strain K12) OX=83333
C2566_01631	1544973	1547258	+	ATP-dependent DNA helicase DinG OS=Escherichia coli (strain K12) OX=83333
C2566_01632	1547286	1548248	+	putative protein YbiB OS=Escherichia coli (strain K12) OX=83333
C2566_01633	1548389	1549474	+	Hydroxycarboxylate dehydrogenase B OS=Escherichia coli (strain K12) OX=83333
C2566_01635	1549703	1549963	-	putative protein YbiJ OS=Escherichia coli (strain K12) OX=83333
C2566_01636	1550228	1550494	-	putative protein YbiI OS=Escherichia coli (strain K12) OX=83333
C2566_01637	1550568	1551242	-	PKHD-type hydroxylase YbiX OS=Escherichia coli O9:H4 (strain HS) OX=331112
C2566_01638	1551287	1553569	-	Catecholate siderophore receptor Fiu OS=Escherichia coli (strain UTI89 / UPEC) OX=364106
C2566_01639	1553834	1554094	-	putative protein McbA OS=Escherichia coli (strain K12) OX=83333
C2566_01640	1554370	1555296	+	Ribosomal RNA large subunit methyltransferase F OS=Escherichia coli (strain K12) OX=83333
C2566_01641	1555293	1557518	-	Moderate conductance mechanosensitive channel YbiO OS=Escherichia coli (strain K12) OX=83333
C2566_01642	1557779	1558501	-	Glutamine transport ATP-binding protein GlnQ OS=Escherichia coli (strain K12) OX=83333
C2566_01643	1558498	1559157	-	Glutamine transport system permease protein GlnP OS=Escherichia coli O157:H7 OX=83334
C2566_01644	1559296	1560042	-	Glutamine-binding periplasmic protein OS=Escherichia coli O157:H7 OX=83334
C2566_01645	1560446	1560949	-	DNA protection during starvation protein OS=Shigella flexneri OX=623
C2566_01646	1561248	1562135	-	Threonine/homoserine exporter RhtA OS=Escherichia coli O157:H7 OX=83334
C2566_01647	1562488	1563003	+	Outer membrane protein X OS=Shigella flexneri OX=623
C2566_01648	1563052	1564635	-	Phosphoethanolamine transferase OpgE OS=Escherichia coli (strain K12) OX=83333
C2566_01649	1564907	1565035	-	Small protein MntS OS=Escherichia coli (strain K12) OX=83333
C2566_01650	1565221	1565688	+	Transcriptional regulator MntR OS=Escherichia coli (strain K12) OX=83333
C2566_01651	1565685	1566803	+	Inner membrane protein YbiR OS=Escherichia coli (strain K12) OX=83333
C2566_01652	1566862	1567782	-	putative L'D-transpeptidase YbiS OS=Escherichia coli O157:H7 OX=83334
C2566_01653	1568001	1569593	+	putative ABC transporter ATP-binding protein YbiT OS=Escherichia coli O157:H7 OX=83334
C2566_01654	1569761	1571026	-	putative protein YbiU OS=Escherichia coli (strain K12) OX=83333
C2566_01655	1571178	1571993	-	Sugar phosphatase YbiV OS=Escherichia coli (strain K12) OX=83333
C2566_01656	1572139	1574571	-	Putative formate acetyltransferase 3 OS=Escherichia coli (strain K12) OX=83333
C2566_01657	1574577	1575476	-	Putative pyruvate formate-lyase 3-activating enzyme OS=Escherichia coli (strain K12) OX=83333
C2566_01658	1575607	1576269	+	Fructose-6-phosphate aldolase 1 OS=Escherichia coli (strain K12) OX=83333
C2566_01659	1576345	1577094	-	Molybdopterin-synthase adenylyltransferase OS=Escherichia coli (strain K12) OX=83333
C2566_01660	1577094	1578329	-	Molybdopterin molybdenumtransferase OS=Escherichia coli (strain K12) OX=83333
C2566_01661	1578533	1579498	+	Isoaspartyl peptidase OS=Escherichia coli (strain K12) OX=83333
C2566_01662	1579485	1581356	+	Glutathione import ATP-binding protein GsiA OS=Escherichia coli (strain K12) OX=83333
C2566_01663	1581376	1582914	+	Glutathione-binding protein GsiB OS=Escherichia coli (strain K12) OX=83333
C2566_01664	1582932	1583852	+	Glutathione transport system permease protein GsiC OS=Escherichia coli (strain UTI89 / UPEC) OX=364106
C2566_01665	1583855	1584766	+	Glutathione transport system permease protein GsiD OS=Escherichia coli (strain K12) OX=83333
C2566_01666	1585196	1587292	+	putative cyclic di-GMP phosphodiesterase PdeI OS=Escherichia coli (strain K12) OX=83333
C2566_01667	1587300	1588628	+	putative diguanylate cyclase DgcI OS=Escherichia coli (strain K12) OX=83333
C2566_01668	1588675	1590000	-	Ribosomal protein S12 methylthiotransferase RimO OS=Escherichia coli O17:K52:H18 (strain UMN026 / ExPEC)OX=585056
C2566_01669	1590213	1590596	+	Biofilm regulator BssR OS=Escherichia coli (strain K12) OX=83333
C2566_01670	1590707	1591822	+	Aldose sugar dehydrogenase YliI OS=Escherichia coli (strain K12) OX=83333
C2566_01671	1591819	1592445	-	Glutathione S-transferase GstB OS=Shigella flexneri OX=623
C2566_01672	1592692	1593894	+	D-alanyl-D-alanine carboxypeptidase DacC OS=Escherichia coli (strain K12) OX=83333
C2566_01673	1593941	1594699	-	Deoxyribose operon repressor OS=Escherichia coli (strain K12) OX=83333
C2566_01674	1594757	1595353	-	Putative undecaprenyl-diphosphatase YbjG OS=Escherichia coli (strain K12) OX=83333
C2566_01675	1595638	1596870	+	Multidrug transporter MdfA OS=Escherichia coli (strain K12) OX=83333
C2566_01676	1596911	1597189	-	putative protein YbjH OS=Shigella flexneri OX=623
C2566_01677	1597281	1598096	-	5-amino-6-(5-phospho-D-ribitylamino)uracil phosphatase YbjI OS=Escherichia coli (strain K12) OX=83333
C2566_01678	1598096	1599223	-	Inner membrane protein YbjJ OS=Escherichia coli (strain K12) OX=83333
C2566_01679	1599388	1599924	+	HTH-type transcriptional regulator RcdA OS=Escherichia coli (strain K12) OX=83333
C2566_01680	1600104	1600436	-	hypothetical protein
C2566_01681	1600545	1601561	-	Tyrosine recombinase XerC OS=Thermodesulfovibrio yellowstonii (strain ATCC / DSM 11347 / YP87)OX=289376
C2566_01682	1601748	1601939	-	putative protein YdcA OS=Escherichia coli (strain K12) OX=83333
C2566_01683	1601955	1602524	-	Putative uncharacterized protein ORFI in retron EC67 OS=Escherichia coli OX=562
C2566_01684	1602650	1602871	+	Putative uncharacterized protein ORFA in retron EC67 OS=Escherichia coli OX=562
C2566_01685	1602904	1604349	+	putative replication endonuclease from prophage-like region OS=Escherichia coli O6:H1 (strain CFT073/ ATCC / UPEC) OX=199310
C2566_01686	1604502	1604690	+	hypothetical protein
C2566_01687	1604701	1604934	+	DinI-like protein in retron EC67 OS=Escherichia coli OX=562
C2566_01688	1605127	1605462	-	Putative uncharacterized protein ORFG in retron EC67 OS=Escherichia coli OX=562
C2566_01689	1605935	1606858	+	hypothetical protein
C2566_01690	1607021	1607983	+	RNA-directed DNA polymerase from retron EC86 OS=Escherichia coli OX=562
C2566_01691	1608001	1609026	-	Putative uncharacterized protein ORF5 in retron EC67 OS=Escherichia coli OX=562
C2566_01692	1609026	1610792	-	Uncharacterized protein
C2566_01693	1610935	1611687	+	Capsid scaffolding
C2566_01694	1611657	1611827	+	locus_tag=C2566_01694
C2566_01695	1611824	1612252	+	Regulatory protein
C2566_01696	1612348	1612779	+	Phage tail protein
C2566_01697	1612772	1613218	+	Phage virion morphogenesis protein
C2566_01698	1613160	1613966	-	hypothetical protein
C2566_01699	1614070	1614648	+	Phage baseplate assembly protein V
C2566_01700	1614645	1615004	+	GPW/gp25 family protein
C2566_01701	1614991	1615899	+	Baseplate J family protein
C2566_01702	1615892	1616497	+	Phage tail protein I
C2566_01703	1616494	1618116	+	Putative uncharacterized protein YfdL OS=Escherichia coli (strain K12) OX=83333
C2566_01704	1618118	1618555	+	putative protein YfdK OS=Escherichia coli (strain K12) OX=83333
C2566_01705	1618527	1619129	-	Prophage tail fiber assembly protein TfaE OS=Escherichia coli (strain K12) OX=83333
C2566_01706	1619129	1619668	-	Putative uncharacterized protein StfE OS=Escherichia coli (strain K12) OX=83333
C2566_01707	1619699	1619974	+	Serine recombinase PinE OS=Escherichia coli (strain K12) OX=83333
C2566_01708	1619971	1620339	+	hypothetical protein
C2566_01709	1620430	1620648	+	Prophage late control protein OgrK OS=Escherichia coli (strain K12) OX=83333
C2566_01711	1620884	1622569	-	Putative transport protein YbjL OS=Escherichia coli (strain SMS-3-5 / SECEC) OX=439855
C2566_01712	1622839	1623216	+	Inner membrane protein YbjM OS=Shigella flexneri OX=623
C2566_01713	1623246	1623503	-	Glutaredoxin 1 OS=Escherichia coli (strain K12) OX=83333
C2566_01714	1623663	1623950	+	putative protein YbjC OS=Escherichia coli (strain K12) OX=83333
C2566_01715	1623934	1624656	+	Oxygen-insensitive NADPH nitroreductase OS=Escherichia coli (strain K12) OX=83333
C2566_01716	1624717	1625619	+	Ribosomal protein S6--L-glutamate ligase OS=Escherichia coli O17:K52:H18 (strain UMN026 / ExPEC) OX=585056
C2566_01717	1625707	1626183	+	putative protein YbjN OS=Shigella flexneri OX=623
C2566_01718	1626534	1627646	+	Putrescine-binding periplasmic protein OS=Escherichia coli (strain K12) OX=83333
C2566_01719	1627741	1628874	+	Putrescine transport ATP-binding protein PotG OS=Escherichia coli (strain K12) OX=83333
C2566_01720	1628884	1629837	+	Putrescine transport system permease protein PotH OS=Escherichia coli (strain K12) OX=83333
C2566_01721	1629834	1630679	+	Putrescine transport system permease protein PotI OS=Escherichia coli (strain K12) OX=83333
C2566_01722	1630739	1631227	+	Inner membrane protein YbjO OS=Escherichia coli (strain K12) OX=83333
C2566_01723	1631268	1632395	+	23S rRNA (uracil(747)-C(5))-methyltransferase RlmC OS=Escherichia coli (strain ATCC 8739 / DSM 1576/ Crooks) OX=481805
C2566_01724	1632594	1633325	-	ABC transporter arginine-binding protein 1 OS=Escherichia coli (strain K12) OX=83333
C2566_01726	1633616	1634284	-	Arginine ABC transporter permease protein ArtM OS=Escherichia coli (strain K12) OX=83333
C2566_01727	1634284	1635000	-	Arginine ABC transporter permease protein ArtQ OS=Shigella flexneri OX=623
C2566_01728	1635007	1635738	-	Putative ABC transporter arginine-binding protein 2 OS=Escherichia coli (strain K12) OX=83333
C2566_01729	1635756	1636484	-	Arginine transport ATP-binding protein ArtP OS=Shigella flexneri OX=623
C2566_01730	1636702	1637217	-	putative lipoprotein YbjP OS=Escherichia coli (strain K12) OX=83333
C2566_01731	1637343	1637666	+	note=UPF0145 protein YbjQ OS=Escherichia coli O17:K52:H18 (strain UMN026 / ExPEC) OX=585056
C2566_01732	1637663	1638493	+	N-acetylmuramoyl-L-alanine amidase AmiD OS=Escherichia coli (strain K12) OX=83333
C2566_01733	1638490	1639503	-	putative protein YbjS OS=Escherichia coli (strain K12) OX=83333
C2566_01734	1639602	1641032	-	Putative NAD(P)-binding protein YbjT OS=Escherichia coli (strain K12) OX=83333
C2566_01735	1641043	1642044	-	Low specificity L-threonine aldolase OS=Escherichia coli (strain K12) OX=83333
C2566_01736	1642081	1643799	-	Pyruvate dehydrogenase [ubiquinone] OS=Escherichia coli (strain K12) OX=83333
C2566_01737	1643932	1644900	-	NADH oxidoreductase HCR OS=Escherichia coli (strain K12) OX=83333
C2566_01738	1644912	1646564	-	Hydroxylamine reductase OS=Escherichia coli O9:H4 (strain HS) OX=331112
C2566_01739	1646708	1647607	-	Lysine exporter LysO OS=Escherichia coli (strain K12) OX=83333
C2566_01740	1648102	1648797	-	Aquaporin Z OS=Shigella flexneri OX=623
C2566_01741	1649222	1650880	+	putative protein YbjD OS=Escherichia coli (strain K12) OX=83333
C2566_01742	1650877	1651869	-	putative protein YbjX OS=Escherichia coli (strain K12) OX=83333
C2566_01743	1652002	1653099	+	Macrolide export protein MacA OS=Escherichia coli (strain K12) OX=83333
C2566_01744	1653096	1655042	+	Macrolide export ATP-binding/permease protein MacB OS=Escherichia coli (strain K12) OX=83333
C2566_01746	1655115	1655339	-	Cold shock-like protein CspD OS=Escherichia coli (strain K12) OX=83333
C2566_01747	1655662	1655982	+	ATP-dependent Clp protease adapter protein ClpS OS=Shigella sonnei (strain Ss046) OX=300269
C2566_01748	1656013	1658289	+	ATP-dependent Clp protease ATP-binding subunit ClpA OS=Escherichia coli O6:H1 (strain CFT073 / ATCC / UPEC) OX=199310
C2566_01749	1658310	1658493	+	locus_tag=C2566_01749
C2566_01753	1659327	1659545	-	Translation initiation factor IF-1 OS=Klebsiella pneumoniae subsp. pneumoniae (strain ATCC / MGH 78578) OX=272620
C2566_01754	1659830	1660534	-	Leucyl/phenylalanyl-tRNA--protein transferase OS=Shigella boydii serotype 4 (strain Sb227) OX=300268
C2566_01755	1660576	1662297	-	ATP-binding/permease protein CydC OS=Escherichia coli (strain K12) OX=83333
C2566_01756	1662298	1664064	-	ATP-binding/permease protein CydD OS=Escherichia coli (strain K12) OX=83333
C2566_01757	1664187	1665152	-	Thioredoxin reductase OS=Escherichia coli (strain K12) OX=83333
C2566_01758	1665697	1666191	+	Leucine-responsive regulatory protein OS=Escherichia coli (strain K12) OX=83333
C2566_01759	1666326	1670354	+	DNA translocase FtsK OS=Escherichia coli O6:H1 (strain CFT073 / ATCC / UPEC) OX=199310
C2566_01760	1670509	1671120	+	Outer-membrane lipoprotein carrier protein OS=Escherichia coli (strain K12) OX=83333
C2566_01761	1671131	1672474	+	Replication-associated recombination protein A OS=Escherichia coli (strain K12) OX=83333
C2566_01762	1672565	1673857	+	Serine--tRNA ligase OS=Shigella sonnei (strain Ss046) OX=300269
C2566_01764	1674096	1676540	+	Dimethyl sulfoxide reductase DmsA OS=Escherichia coli (strain K12) OX=83333
C2566_01765	1676551	1677168	+	Anaerobic dimethyl sulfoxide reductase chain B OS=Escherichia coli (strain K12) OX=83333
C2566_01766	1677170	1678033	+	Anaerobic dimethyl sulfoxide reductase chain C OS=Escherichia coli (strain K12) OX=83333
C2566_01767	1678068	1678694	-	putative hydrolase YcaC OS=Escherichia coli (strain K12) OX=83333
C2566_01768	1679008	1680156	+	putative MFS-type transporter YcaD OS=Escherichia coli (strain K12) OX=83333
C2566_01769	1680366	1681796	+	Inner membrane transporter YcaM OS=Escherichia coli (strain K12) OX=83333
C2566_01770	1681797	1682705	-	putative HTH-type transcriptional regulator YcaN OS=Escherichia coli (strain K12) OX=83333
C2566_01771	1682805	1683395	+	putative NAD(P)H oxidoreductase YcaK OS=Escherichia coli (strain K12) OX=83333
C2566_01772	1683477	1684217	-	Pyruvate formate-lyase 1-activating enzyme OS=Escherichia coli O157:H7 OX=83334
C2566_01773	1684409	1686691	-	Formate acetyltransferase 1 OS=Escherichia coli (strain K12) OX=83333
C2566_01774	1686746	1687603	-	putative formate transporter 1 OS=Escherichia coli (strain K12) OX=83333
C2566_01775	1688008	1689768	-	Ribosomal protein S12 methylthiotransferase accessory factor YcaO OS=Escherichia coli (strain K12) OX=83333
C2566_01776	1689898	1690590	+	note=UPF0702 transmembrane protein YcaP OS=Escherichia coli (strain K12) OX=83333
C2566_01777	1690789	1691877	+	Phosphoserine aminotransferase OS=Shigella sonnei (strain Ss046) OX=300269
C2566_01778	1691948	1693231	+	3-phosphoshikimate 1-carboxyvinyltransferase OS=Escherichia coli (strain ATCC 8739 / DSM 1576 / Crooks)OX=481805
C2566_01779	1693400	1694164	+	putative metalloprotease YcaL OS=Escherichia coli (strain K12) OX=83333
C2566_01780	1694337	1695020	+	Cytidylate kinase OS=Shigella flexneri serotype 5b (strain 8401) OX=373384
C2566_01781	1695131	1696804	+	30S ribosomal protein S1 OS=Escherichia coli (strain K12) OX=83333
C2566_01782	1696964	1697248	+	Integration host factor subunit beta OS=Escherichia coli (strain SE11) OX=409438
C2566_01783	1697456	1699720	+	putative protein YcaI OS=Escherichia coli (strain K12) OX=83333
C2566_01784	1699757	1701505	+	Lipid A export ATP-binding/permease protein MsbA OS=Shigella boydii serotype 4 (strain Sb227) OX=300268
C2566_01785	1701502	1702488	+	Tetraacyldisaccharide 4'-kinase OS=Escherichia coli (strain K12) OX=83333
C2566_01786	1702525	1703757	+	putative protein YcaQ OS=Escherichia coli (strain K12) OX=83333
C2566_01787	1703809	1703991	+	note=UPF0434 protein YcaR OS=Shigella sonnei (strain Ss046) OX=300269
C2566_01788	1703988	1704734	+	3-deoxy-manno-octulosonate cytidylyltransferase OS=Escherichia coli (strain K12 / DH10B) OX=316385
C2566_01789	1704888	1705781	+	putative protein YcbJ OS=Escherichia coli O157:H7 OX=83334
C2566_01790	1705758	1706537	-	Envelope biogenesis factor ElyC OS=Escherichia coli (strain K12) OX=83333
C2566_01791	1706673	1707458	+	tRNA 5-carboxymethoxyuridine methyltransferase OS=Escherichia coli (strain K12) OX=83333
C2566_01792	1707455	1708777	+	Chromosome partition protein MukF OS=Shigella dysenteriae serotype 1 (strain Sd197) OX=300267
C2566_01793	1708758	1709462	+	Chromosome partition protein MukE OS=Escherichia coli (strain K12) OX=83333
C2566_01794	1709462	1713922	+	Chromosome partition protein MukB OS=Escherichia coli (strain ATCC 8739 / DSM 1576 / Crooks) OX=481805
C2566_01795	1714183	1716030	+	putative L'D-transpeptidase YcbB OS=Escherichia coli (strain K12) OX=83333
C2566_01796	1716211	1716759	+	putative protein YcbK OS=Shigella flexneri OX=623
C2566_01797	1716786	1717433	+	Hydroxyacylglutathione hydrolase GloC OS=Escherichia coli (strain K12) OX=83333
C2566_01798	1717655	1718845	-	Aspartate aminotransferase OS=Escherichia coli (strain K12) OX=83333
C2566_01799	1719030	1720118	-	Outer membrane protein F OS=Escherichia coli (strain K12) OX=83333
C2566_01800	1720721	1722121	-	Asparagine--tRNA ligase OS=Escherichia coli O139:H28 (strainA / ETEC) OX=331111
C2566_01801	1722290	1723492	-	Nicotinate phosphoribosyltransferase OS=Escherichia coli (strain K12) OX=83333
C2566_01802	1723758	1726370	+	Aminopeptidase N OS=Escherichia coli (strain K12) OX=83333
C2566_01803	1726413	1727180	-	Aliphatic sulfonates import ATP-binding protein SsuB OS=Escherichia coli (strain K12) OX=83333
C2566_01804	1727177	1727968	-	Putative aliphatic sulfonates transport permease protein SsuC OS=Escherichia coli (strain K12) OX=83333
C2566_01805	1727979	1729124	-	Alkanesulfonate monooxygenase OS=Escherichia coli O9:H4 (strain HS) OX=331112
C2566_01806	1729121	1730080	-	Putative aliphatic sulfonates-binding protein OS=Escherichia coli (strain K12) OX=83333
C2566_01807	1730073	1730648	-	FMN reductase (NADPH) OS=Escherichia coli (strain K12) OX=83333
C2566_01808	1731004	1731543	+	Fimbrial subunit ElfA OS=Escherichia coli (strain K12) OX=83333
C2566_01809	1731626	1732327	+	putative fimbrial chaperone protein ElfD OS=Escherichia coli (strain K12) OX=83333
C2566_01810	1732352	1734952	+	putative outer membrane usher protein ElfC OS=Escherichia coli (strain K12) OX=83333
C2566_01811	1734943	1736013	+	putative fimbrial-like protein ElfG OS=Escherichia coli (strain K12) OX=83333
C2566_01812	1736025	1736567	+	putative fimbrial-like protein YcbU OS=Escherichia coli (strain K12) OX=83333
C2566_01813	1736527	1737090	+	putative fimbrial-like protein YcbV OS=Escherichia coli (strain K12) OX=83333
C2566_01814	1737104	1737793	+	putative fimbrial chaperone YcbF OS=Escherichia coli (strain K12) OX=83333
C2566_01816	1737904	1738914	+	Dihydroorotate dehydrogenase (quinone) OS=Shigella boydii serotype 18 (strain CDC 3083-94 / BS512) OX=344609
C2566_01817	1739088	1739630	+	Cell division protein ZapC OS=Escherichia coli (strain K12) OX=83333
C2566_01818	1739627	1740736	-	putative protein YcbX OS=Escherichia coli (strain K12) OX=83333
C2566_01819	1740980	1743088	+	Ribosomal RNA large subunit methyltransferase K/L OS=Escherichia coli (strain K12) OX=83333
C2566_01820	1743100	1745007	+	ABC transporter ATP-binding protein uup OS=Escherichia coli (strain K12) OX=83333
C2566_01821	1745137	1746390	+	Paraquat-inducible protein A OS=Escherichia coli (strain K12) OX=83333
C2566_01822	1746395	1748035	+	Paraquat-inducible protein B OS=Escherichia coli (strain K12) OX=83333
C2566_01823	1748032	1748595	+	putative lipoprotein YmbA OS=Shigella flexneri OX=623
C2566_01824	1748851	1749018	+	Ribosome modulation factor OS=Escherichia coli (strain K12) OX=83333
C2566_01825	1749088	1749714	-	3-hydroxydecanoyl-[acyl-carrier-protein] dehydratase OS=Escherichia coli O9:H4 (strain HS) OX=331112
C2566_01826	1749675	1751435	-	Putative Lon protease OS=Escherichia coli (strain K12) OX=83333
C2566_01827	1751621	1752073	+	Macrodomain Ter protein OS=Escherichia coli O157:H7 (strain / EHEC) OX=444450
C2566_01828	1752149	1753189	-	Outer membrane protein A OS=Escherichia coli (strain K12) OX=83333
C2566_01829	1753546	1754055	-	Cell division inhibitor SulA OS=Shigella sonnei (strain Ss046) OX=300269
C2566_01830	1754274	1754903	+	Protein Sxy OS=Escherichia coli (strain K12) OX=83333
C2566_01831	1754866	1757028	-	Inner membrane protein YccS OS=Escherichia coli (strain K12) OX=83333
C2566_01832	1757038	1757484	-	Inner membrane protein YccF OS=Shigella flexneri OX=623
C2566_01833	1757607	1759661	+	DNA helicase IV OS=Escherichia coli (strain K12) OX=83333
C2566_01834	1759693	1760151	-	Methylglyoxal synthase OS=Escherichia coli (strain SMS-3-5 / SECEC) OX=439855
C2566_01835	1760247	1760909	-	note=UPF0319 protein YccT OS=Shigella flexneri OX=623
C2566_01836	1761082	1761495	+	putative protein YccU OS=Escherichia coli (strain K12) OX=83333
C2566_01837	1761540	1761857	-	Heat shock protein HspQ OS=Shigella sonnei (strain Ss046) OX=300269
C2566_01838	1761915	1763090	-	Ribosomal RNA large subunit methyltransferase I OS=Escherichia coli (strain K12) OX=83333
C2566_01839	1763200	1763478	+	Acylphosphatase OS=Escherichia coli (strain K12) OX=83333
C2566_01840	1763475	1763804	-	Sulfurtransferase TusE OS=Shigella flexneri OX=623
C2566_01841	1763895	1764554	-	Modulator of FtsH protease YccA OS=Escherichia coli (strain K12) OX=83333
C2566_01843	1765275	1766393	+	Hydrogenase-1 small chain OS=Escherichia coli (strain K12) OX=83333
C2566_01844	1766390	1768183	+	Hydrogenase-1 large chain OS=Shigella flexneri OX=623
C2566_01845	1768202	1768909	+	putative Ni/Fe-hydrogenase 1 B-type cytochrome subunit OS=Escherichia coli (strain K12) OX=83333
C2566_01846	1768906	1769493	+	Hydrogenase 1 maturation protease OS=Escherichia coli (strain K12) OX=83333
C2566_01847	1769490	1769888	+	Hydrogenase-1 operon protein HyaE OS=Escherichia coli (strain K12) OX=83333
C2566_01848	1769885	1770742	+	Hydrogenase-1 operon protein HyaF OS=Escherichia coli (strain K12) OX=83333
C2566_01849	1770876	1772420	+	Cytochrome bd-II ubiquinol oxidase subunit 1 OS=Escherichia coli (strain K12) OX=83333
C2566_01850	1772432	1773568	+	Cytochrome bd-II ubiquinol oxidase subunit 2 OS=Escherichia coli (strain K12) OX=83333
C2566_01851	1773581	1773673	+	Putative cytochrome bd-II ubiquinol oxidase subunit AppX OS=Escherichia coli (strain K12) OX=83333
C2566_01852	1773753	1775051	+	Periplasmic AppA protein OS=Escherichia coli (strain K12) OX=83333
C2566_01853	1775166	1777346	-	Tyrosine-protein kinase etk OS=Escherichia coli (strain K12) OX=83333
C2566_01854	1777366	1777812	-	Low molecular weight protein-tyrosine-phosphatase Etp OS=Escherichia coli (strain K12) OX=83333
C2566_01855	1777800	1778939	-	Putative polysaccharide export protein GfcE OS=Shigella flexneri OX=623
C2566_01856	1778985	1781081	-	putative lipoprotein GfcD OS=Escherichia coli (strain K12) OX=83333
C2566_01857	1781081	1781827	-	putative protein GfcC OS=Escherichia coli (strain K12) OX=83333
C2566_01858	1781824	1782468	-	putative lipoprotein GfcB OS=Escherichia coli (strain K12) OX=83333
C2566_01859	1782575	1782880	-	Threonine-rich inner membrane protein GfcA OS=Escherichia coli (strain K12) OX=83333
C2566_01860	1782969	1783244	+	Insertion element IS1 3 protein InsA OS=Escherichia coli (strain K12) OX=83333
C2566_01861	1783289	1783666	+	Insertion element IS1 4 protein InsB OS=Escherichia coli (strain K12) OX=83333
C2566_01862	1784099	1784311	-	Cold shock-like protein CspH
C2566_01864	1784597	1784809	+	Cold shock-like protein CspG OS=Shigella flexneri OX=623
C2566_01865	1784775	1785008	+	cold shock protein
C2566_01866	1784983	1785213	+	Cold shock protein YmcE
C2566_01867	1785203	1785376	+	Protein GnsA OS=Escherichia coli (strain K12) OX=83333
C2566_01868	1785425	1786498	-	Putative electron transport protein YccM OS=Escherichia coli (strain K12) OX=83333
C2566_01869	1786570	1789314	-	Sensor protein TorS OS=Escherichia coli (strain K12) OX=83333
C2566_01870	1789397	1790425	+	Periplasmic protein TorT OS=Escherichia coli (strain K12) OX=83333
C2566_01871	1790398	1791090	-	TorCAD operon transcriptional regulatory protein TorR OS=Escherichia coli (strain K12) OX=83333
C2566_01872	1791220	1792392	+	Cytochrome c-type protein TorC OS=Escherichia coli (strain K12) OX=83333
C2566_01873	1792392	1794938	+	Trimethylamine-N-oxide reductase 1 OS=Escherichia coli (strain K12) OX=83333
C2566_01874	1794935	1795534	+	Chaperone protein TorD OS=Escherichia coli (strain K12) OX=83333
C2566_01876	1795686	1795991	-	Chaperone modulatory protein CbpM OS=Shigella sonnei (strain Ss046) OX=300269
C2566_01877	1795991	1796911	-	Curved DNA-binding protein OS=Escherichia coli (strain K12 / / BW2952) OX=595496
C2566_01878	1797172	1798428	+	putative protein YccE OS=Escherichia coli (strain K12) OX=83333
C2566_01879	1798721	1799962	+	Glucose-1-phosphatase OS=Escherichia coli (strain K12) OX=83333
C2566_01880	1800000	1800227	-	putative protein YccJ OS=Shigella flexneri OX=623
C2566_01881	1800248	1800844	-	NAD(P)H dehydrogenase (quinone) OS=Escherichia coli O17:K52:H18 (strain UMN026 / ExPEC) OX=585056
C2566_01882	1801217	1801390	+	putative protein YmdF OS=Escherichia coli (strain K12) OX=83333
C2566_01883	1801648	1802976	-	Putative pyrimidine permease RutG OS=Escherichia coli (strain K12) OX=83333
C2566_01884	1802997	1803491	-	FMN reductase (NADH) RutF OS=Escherichia coli O7:K1 (strain IAI39 / ExPEC) OX=585057
C2566_01885	1803502	1804092	-	putative malonic semialdehyde reductase RutE OS=Escherichia coli O8 (strain IAI1) OX=585034
C2566_01886	1804102	1804902	-	Putative aminoacrylate hydrolase RutD OS=Escherichia coli (strain K12) OX=83333
C2566_01887	1804910	1805296	-	Putative aminoacrylate peracid reductase RutC OS=Escherichia coli (strain SMS-3-5 / SECEC) OX=439855
C2566_01888	1805308	1806003	-	Peroxyureidoacrylate/ureidoacrylate amidohydrolase RutB OS=Escherichia coli (strain B / REL606) OX=413997
C2566_01889	1806000	1807091	-	Pyrimidine monooxygenase RutA OS=Escherichia coli O55:H7 (strain / EPEC) OX=701177
C2566_01890	1807379	1808017	+	HTH-type transcriptional regulator RutR OS=Escherichia coli (strain K12) OX=83333
C2566_01891	1808057	1812019	-	Bifunctional protein PutA OS=Escherichia coli (strain K12) OX=83333
C2566_01892	1812074	1812283	+	hypothetical protein
C2566_01893	1812442	1813950	+	Sodium/proline symporter OS=Escherichia coli (strain K12) OX=83333
C2566_01894	1814493	1815323	+	Ferrous iron permease EfeU OS=Escherichia coli O157:H7 OX=83334
C2566_01895	1815381	1816508	+	Iron uptake system component EfeO OS=Shigella sonnei (strain Ss046) OX=300269
C2566_01896	1816514	1817785	+	Deferrochelatase/peroxidase EfeB OS=Escherichia coli (strain K12) OX=83333
C2566_01897	1818130	1819194	+	Protein PhoH OS=Escherichia coli (strain K12) OX=83333
C2566_01898	1819244	1819657	-	Biofilm PGA synthesis protein PgaD OS=Escherichia coli (strain K12) OX=83333
C2566_01899	1819659	1820984	-	Poly-beta-1'6-N-acetyl-D-glucosamine synthase OS=Escherichia coli (strain K12) OX=83333
C2566_01900	1820977	1822995	-	Poly-beta-1'6-N-acetyl-D-glucosamine N-deacetylase OS=Escherichia coli (strain K12) OX=83333
C2566_01901	1823004	1825427	-	Poly-beta-1'6-N-acetyl-D-glucosamine export protein OS=Escherichia coli O157:H7 OX=83334
C2566_01902	1826014	1827372	+	putative diguanylate cyclase DgcT OS=Escherichia coli (strain K12) OX=83333
C2566_01903	1827413	1828279	-	Transposase InsF for insertion sequence IS3E OS=Escherichia coli (strain K12) OX=83333
C2566_01904	1828276	1828575	-	Transposase InsE for insertion sequence IS3fB OS=Escherichia coli (strain K12) OX=83333
C2566_01906	1829308	1830246	+	Glyoxylate/hydroxypyruvate reductase A OS=Escherichia coli O9:H4 (strain HS) OX=331112
C2566_01907	1830301	1831038	+	putative phosphatase YcdX OS=Shigella boydii serotype 18 (strain CDC 3083-94 / BS512) OX=344609
C2566_01908	1831062	1831616	+	Chaperone protein YcdY OS=Escherichia coli (strain K12) OX=83333
C2566_01909	1831688	1832209	+	Inner membrane protein YcdZ OS=Escherichia coli (strain K12) OX=83333
C2566_01910	1832273	1833106	-	Curli production assembly/transport component CsgG OS=Escherichia coli O6:H1 (strain CFT073 / ATCC/ UPEC) OX=199310
C2566_01911	1833133	1833549	-	Curli production assembly/transport component CsgF OS=Shigella flexneri OX=623
C2566_01912	1833574	1833963	-	Curli production assembly/transport component CsgE OS=Escherichia coli (strain K12) OX=83333
C2566_01913	1833968	1834618	-	CsgBAC operon transcriptional regulatory protein OS=Escherichia coli (strain K12) OX=83333
C2566_01914	1835373	1835828	+	Minor curlin subunit OS=Escherichia coli (strain K12) OX=83333
C2566_01915	1835869	1836324	+	Major curlin subunit OS=Escherichia coli (strain K12) OX=83333
C2566_01916	1836383	1836715	+	Curli assembly protein CsgC OS=Escherichia coli O17:K52:H18 (strain UMN026 / ExPEC) OX=585056
C2566_01917	1836836	1837147	+	putative protein YmdA OS=Escherichia coli (strain K12) OX=83333
C2566_01918	1837242	1837775	+	O-acetyl-ADP-ribose deacetylase OS=Escherichia coli (strain K12) OX=83333
C2566_01919	1837717	1839198	+	Cardiolipin synthase C OS=Escherichia coli (strain K12) OX=83333
C2566_01920	1839206	1840363	-	Glucans biosynthesis protein C OS=Escherichia coli (strain K12 / / BW2952) OX=595496
C2566_01921	1840790	1842292	+	Glucans biosynthesis protein G OS=Escherichia coli (strain K12) OX=83333
C2566_01922	1842315	1844828	+	Glucans biosynthesis glucosyltransferase H OS=Escherichia coli (strain K12) OX=83333
C2566_01923	1845001	1845228	+	putative protein YceK OS=Escherichia coli (strain K12) OX=83333
C2566_01924	1845229	1845603	-	Acidic protein MsyB OS=Escherichia coli (strain K12) OX=83333
C2566_01925	1845686	1846912	-	Multidrug resistance protein MdtG OS=Escherichia coli (strain ATCC 8739 / DSM 1576 / Crooks) OX=481805
C2566_01926	1847084	1848004	-	Lipid A biosynthesis lauroyltransferase OS=Escherichia coli (strain K12) OX=83333
C2566_01927	1848229	1849281	+	note=UPF0176 protein YceA OS=Escherichia coli (strain K12) OX=83333
C2566_01928	1849323	1849898	-	Protein YceI OS=Shigella sonnei (strain Ss046) OX=300269
C2566_01929	1849902	1850468	-	Cytochrome b561 OS=Escherichia coli (strain K12) OX=83333
C2566_01930	1850729	1850842	-	putative protein YceO OS=Shigella flexneri OX=623
C2566_01931	1850890	1852008	-	N-methyl-L-tryptophan oxidase OS=Escherichia coli (strain K12 / DH10B) OX=316385
C2566_01932	1852123	1852377	-	Biofilm regulator BssS OS=Escherichia coli O6:H1 (strain CFT073 / ATCC / UPEC) OX=199310
C2566_01933	1852667	1852912	-	DNA damage-inducible protein I OS=Shigella flexneri OX=623
C2566_01934	1852986	1854032	-	Dihydroorotase OS=Escherichia coli O9:H4 (strain HS) OX=331112
C2566_01936	1854138	1854698	-	putative lipoprotein YceB OS=Shigella flexneri OX=623
C2566_01937	1854832	1855479	-	Glutaredoxin 2 OS=Escherichia coli (strain K12) OX=83333
C2566_01938	1855543	1856751	-	Multidrug resistance protein MdtH OS=Escherichia coli (strain K12) OX=83333
C2566_01939	1856987	1857571	+	Ribosomal-protein-alanine acetyltransferase OS=Shigella flexneri OX=623
C2566_01940	1857582	1858229	+	note=UPF0502 protein YceH OS=Escherichia coli (strain K12 / MC4100 / BW2952) OX=595496
C2566_01941	1858231	1859154	+	Putative oxidoreductase YceM OS=Escherichia coli (strain K12) OX=83333
C2566_01942	1859264	1860799	+	Lipid II flippase MurJ OS=Escherichia coli (strain K12) OX=83333
C2566_01943	1860839	1861255	-	Flagella synthesis protein FlgN OS=Escherichia coli (strain K12) OX=83333
C2566_01944	1861260	1861553	-	Negative regulator of flagellin synthesis OS=Escherichia coli (strain K12) OX=83333
C2566_01945	1861629	1862288	-	Flagella basal body P-ring formation protein FlgA OS=Escherichia coli (strain K12) OX=83333
C2566_01946	1862443	1862859	+	Flagellar basal body rod protein FlgB OS=Shigella flexneri OX=623
C2566_01947	1862863	1863267	+	Flagellar basal-body rod protein FlgC OS=Escherichia coli O6:H1 (strain CFT073 / ATCC / UPEC)OX=199310
C2566_01948	1863279	1863974	+	Basal-body rod modification protein FlgD OS=Escherichia coli (strain K12) OX=83333
C2566_01949	1863999	1865204	+	Flagellar hook protein FlgE OS=Escherichia coli (strain K12) OX=83333
C2566_01950	1865224	1865979	+	Flagellar basal-body rod protein FlgF OS=Escherichia coli (strain K12) OX=83333
C2566_01951	1866151	1866933	+	Flagellar basal-body rod protein FlgG OS=Escherichia coli (strain K12) OX=83333
C2566_01952	1866986	1867684	+	Flagellar L-ring protein OS=Shigella flexneri OX=623
C2566_01953	1867696	1868793	+	Flagellar P-ring protein OS=Escherichia coli O157:H7 (strain / EHEC) OX=444450
C2566_01954	1868793	1869734	+	Peptidoglycan hydrolase FlgJ OS=Escherichia coli (strain K12) OX=83333
C2566_01955	1869800	1871443	+	Flagellar hook-associated protein 1 OS=Escherichia coli (strain K12) OX=83333
C2566_01956	1871455	1872408	+	Flagellar hook-associated protein 3 OS=Escherichia coli (strain K12) OX=83333
C2566_01957	1872604	1875789	-	Ribonuclease E OS=Escherichia coli (strain K12) OX=83333
C2566_01959	1875924	1876244	+	Uncharacterized protein YceQ
C2566_01960	1876362	1877321	+	Ribosomal large subunit pseudouridine synthase C OS=Shigella flexneri OX=623
C2566_01961	1877433	1878056	-	Maf-like protein YceF OS=Shigella flexneri OX=623
C2566_01963	1878216	1878737	+	Large ribosomal RNA subunit accumulation protein YceD OS=Escherichia coli (strain K12) OX=83333
C2566_01964	1878789	1878962	+	50S ribosomal protein L32 OS=Shigella boydii serotype 18 (strain CDC 3083-94 / BS512) OX=344609
C2566_01965	1879073	1880113	+	Phosphate acyltransferase OS=Shigella sonnei (strain Ss046) OX=300269
C2566_01966	1880181	1881134	+	3-oxoacyl-[acyl-carrier-protein] synthase 3 OS=Escherichia coli (strain ATCC 8739 / DSM 1576 / Crooks)OX=481805
C2566_01967	1881150	1882079	+	Malonyl CoA-acyl carrier protein transacylase OS=Escherichia coli O6:H1 (strain CFT073 / ATCC/ UPEC) OX=199310
C2566_01968	1882092	1882826	+	3-oxoacyl-[acyl-carrier-protein] reductase FabG OS=Shigella flexneri OX=623
C2566_01969	1883037	1883273	+	Acyl carrier protein OS=Klebsiella pneumoniae subsp. pneumoniae (strain ATCC / MGH 78578) OX=272620
C2566_01970	1883361	1884602	+	3-oxoacyl-[acyl-carrier-protein] synthase 2 OS=Shigella flexneri OX=623
C2566_01971	1884722	1885531	+	Aminodeoxychorismate lyase OS=Escherichia coli (strain K12) OX=83333
C2566_01972	1885534	1886556	+	Endolytic murein transglycosylase OS=Escherichia coli (strain K12) OX=83333
C2566_01973	1886546	1887187	+	Thymidylate kinase OS=Shigella boydii serotype 4 (strain Sb227) OX=300268
C2566_01974	1887184	1888188	+	DNA polymerase III subunit delta' OS=Escherichia coli (strain K12) OX=83333
C2566_01975	1888199	1888996	+	putative metal-dependent hydrolase YcfH OS=Escherichia coli O157:H7 OX=83334
C2566_01976	1889291	1890724	+	PTS system glucose-specific EIICB component OS=Escherichia coli (strain K12) OX=83333
C2566_01977	1890784	1892973	-	FhuE receptor OS=Escherichia coli (strain K12) OX=83333
C2566_01978	1893307	1893666	+	Purine nucleoside phosphoramidase OS=Escherichia coli (strain K12) OX=83333
C2566_01979	1893669	1894046	+	putative protein YcfL OS=Escherichia coli (strain K12) OX=83333
C2566_01980	1894060	1894701	+	Penicillin-binding protein activator LpoB OS=Shigella sonnei (strain Ss046) OX=300269
C2566_01981	1894682	1895506	+	Thiamine kinase OS=Escherichia coli (strain ATCC 8739 / DSM 1576 / Crooks) OX=481805
C2566_01982	1895517	1896542	+	Beta-hexosaminidase OS=Escherichia coli (strain ATCC 8739 / DSM 1576 / Crooks) OX=481805
C2566_01983	1896565	1897107	+	note=UPF0227 protein YcfP OS=Escherichia coli (strain ATCC 8739 / DSM 1576 / Crooks) OX=481805
C2566_01985	1897515	1898819	+	NADH dehydrogenase OS=Escherichia coli (strain K12) OX=83333
C2566_01986	1899046	1899585	+	putative protein YcfJ OS=Shigella flexneri OX=623
C2566_01987	1899647	1900342	-	HTH-type transcriptional repressor ComR OS=Escherichia coli (strain K12) OX=83333
C2566_01988	1900520	1900777	+	Multiple stress resistance protein BhsA OS=Escherichia coli O157:H7 OX=83334
C2566_01989	1900860	1901819	-	putative L'D-transpeptidase YcfS OS=Escherichia coli (strain K12) OX=83333
C2566_01990	1901966	1905460	-	Transcription-repair-coupling factor OS=Escherichia coli (strain K12) OX=83333
C2566_01991	1905540	1906613	-	Inner membrane protein YcfT OS=Escherichia coli (strain K12) OX=83333
C2566_01992	1906875	1908074	+	Lipoprotein-releasing system transmembrane protein LolC OS=Escherichia coli (strain K12) OX=83333
C2566_01993	1908067	1908768	+	Lipoprotein-releasing system ATP-binding protein LolD OS=Shigella sonnei (strain Ss046) OX=300269
C2566_01994	1908774	1910012	+	Lipoprotein-releasing system transmembrane protein LolE OS=Escherichia coli (strain K12) OX=83333
C2566_01995	1910041	1910472	+	N-acetyl-D-glucosamine kinase OS=Escherichia coli O9:H4 (strain HS) OX=331112
C2566_01996	1910523	1910798	+	Insertion element IS1 protein InsA OS=Haemophilus ducreyi (strain 35000HP / ATCC 700724) OX=233412
C2566_01997	1910843	1911220	+	Insertion element IS1 protein InsB OS=Shigella sonnei OX=624
C2566_01998	1911289	1911729	+	N-acetyl-D-glucosamine kinase OS=Escherichia coli (strain SMS-3-5 / SECEC) OX=439855
C2566_01999	1911745	1912584	+	NAD-dependent protein deacylase OS=Escherichia coli (strain K12) OX=83333
C2566_02000	1912703	1913491	-	Inner membrane protein YcfZ OS=Escherichia coli (strain K12) OX=83333
C2566_02001	1913541	1913948	-	Inner membrane protein YmfA OS=Escherichia coli (strain K12) OX=83333
C2566_02002	1914006	1915052	-	Spermidine/putrescine-binding periplasmic protein OS=Shigella flexneri OX=623
C2566_02003	1915049	1915843	-	Spermidine/putrescine transport system permease protein PotC OS=Escherichia coli (strain K12) OX=83333
C2566_02004	1915840	1916697	-	Spermidine/putrescine transport system permease protein PotB OS=Salmonella typhimurium (strain LT2 /SGSC1412 / ATCC) OX=99287
C2566_02005	1916681	1917817	-	Spermidine/putrescine import ATP-binding protein PotA OS=Shigella boydii serotype 4 (strain Sb227) OX=300268
C2566_02006	1918067	1919293	+	Peptidase T OS=Escherichia coli O9:H4 (strain HS) OX=331112
C2566_02007	1919342	1920463	-	50S ribosomal protein L16 3-hydroxylase OS=Escherichia coli (strain K12) OX=83333
C2566_02008	1920539	1921999	-	Sensor protein PhoQ OS=Escherichia coli (strain K12) OX=83333
C2566_02009	1921999	1922670	-	Transcriptional regulatory protein PhoP OS=Escherichia coli O6:H1 (strain CFT073 / ATCC / UPEC)OX=199310
C2566_02010	1922838	1924208	-	Adenylosuccinate lyase OS=Escherichia coli (strain K12) OX=83333
C2566_02011	1924212	1924853	-	High frequency lysogenization protein HflD OS=Shigella sonnei (strain Ss046) OX=300269
C2566_02012	1924889	1925995	-	tRNA-specific 2-thiouridylase MnmA OS=Escherichia coli (strain K12) OX=83333
C2566_02013	1926049	1926510	-	Phosphatase NudJ OS=Shigella flexneri OX=623
C2566_02014	1926520	1927173	-	Ribosomal large subunit pseudouridine synthase E OS=Escherichia coli O157:H7 OX=83334
C2566_02015	1927345	1928595	+	Isocitrate dehydrogenase [NADP] OS=Escherichia coli (strain K12) OX=83333
C2566_02016	1928698	1929021	-	Anti-adapter protein IraM
C2566_02017	1929717	1930121	-	putative protein YcgX OS=Escherichia coli (strain K12) OX=83333
C2566_02018	1930342	1931073	-	HTH-type transcriptional repressor BluR OS=Escherichia coli (strain K12) OX=83333
C2566_02019	1931278	1932489	-	Blue light- and temperature-regulated antirepressor BluF OS=Escherichia coli (strain K12) OX=83333
C2566_02020	1932803	1933039	+	putative two-component-system connector protein YcgZ OS=Escherichia coli (strain K12) OX=83333
C2566_02021	1933082	1933354	+	Probable two-component-system connector protein YmgA OS=Escherichia coli (strain K12) OX=83333 Gene Name=ymgA
C2566_02022	1933383	1933649	+	putative two-component-system connector protein AriR OS=Escherichia coli (strain K12) OX=83333
C2566_02023	1933762	1934010	+	putative protein YmgC OS=Escherichia coli (strain K12) OX=83333
C2566_02024	1934342	1935865	+	putative cyclic di-GMP phosphodiesterase PdeG OS=Escherichia coli (strain K12) OX=83333
C2566_02025	1935997	1936215	+	Inner membrane protein YmgF OS=Escherichia coli (strain K12) OX=83333
C2566_02026	1936615	1938135	+	putative protein YuaQ OS=Escherichia coli (strain K12) OX=83333
C2566_02027	1938220	1939236	+	putative protein YdeU OS=Escherichia coli (strain K12) OX=83333
C2566_02028	1939319	1939648	-	putative protein YmgD OS=Shigella flexneri OX=623
C2566_02029	1939658	1939942	-	note=UPF0757 protein YmgG OS=Shigella sonnei (strain Ss046) OX=300269
C2566_02030	1940479	1940921	+	Putative uncharacterized protein YcgI OS=Escherichia coli (strain K12) OX=83333 Gene Name=ycgI
C2566_02031	1941293	1941559	-	Cell division topological specificity factor OS=Shigella flexneri OX=623
C2566_02032	1941563	1942375	-	Septum site-determining protein MinD OS=Escherichia coli (strain K12) OX=83333
C2566_02033	1942399	1943094	-	putative septum site-determining protein MinC OS=Escherichia coli (strain K12 / / BW2952) OX=595496
C2566_02034	1943614	1943982	+	putative protein YcgJ OS=Escherichia coli (strain K12) OX=83333
C2566_02035	1944085	1944486	-	Inhibitor of g-type lysozyme OS=Escherichia coli (strain K12) OX=83333
C2566_02036	1944728	1945021	+	Protein YcgL OS=Shigella sonnei (strain Ss046) OX=300269
C2566_02037	1945093	1945752	+	putative protein YcgM OS=Escherichia coli (strain K12) OX=83333
C2566_02038	1945844	1946290	+	note=UPF0260 protein YcgN OS=Shigella flexneri OX=623
C2566_02039	1946497	1947397	-	Hemolysin E' chromosomal OS=Escherichia coli (strain K12) OX=83333
C2566_02041	1947770	1948189	+	Protein UmuD OS=Escherichia coli O157:H7 OX=83334
C2566_02042	1948189	1949457	+	Protein UmuC OS=Escherichia coli (strain K12) OX=83333
C2566_02043	1949503	1950033	-	Disulfide bond formation protein B OS=Escherichia coli O157:H7 OX=83334
C2566_02044	1950179	1951720	-	Na(+)/H(+) antiporter NhaB OS=Escherichia coli (strain SE11) OX=409438
C2566_02045	1951941	1952660	+	Fatty acid metabolism regulator protein OS=Shigella flexneri OX=623
C2566_02046	1952712	1954244	-	putative protein YcgB OS=Escherichia coli (strain K12) OX=83333
C2566_02047	1954574	1955872	+	D-amino acid dehydrogenase OS=Escherichia coli (strain K12) OX=83333
C2566_02048	1955882	1956952	+	Alanine racemase' catabolic OS=Escherichia coli (strain K12) OX=83333
C2566_02049	1957338	1959074	-	K(+)/H(+) antiporter NhaP2 OS=Escherichia coli (strain K12) OX=83333
C2566_02050	1959169	1960083	-	Murein tetrapeptide carboxypeptidase OS=Escherichia coli (strain K12) OX=83333
C2566_02051	1960183	1960794	+	Endo-type membrane-bound lytic murein transglycosylase A OS=Shigella sonnei (strain Ss046) OX=300269
C2566_02052	1960796	1961530	-	Flagellar brake protein YcgR OS=Escherichia coli (strain K12) OX=83333
C2566_02053	1961731	1961985	+	note=UPF0410 protein YmgE OS=Escherichia coli O127:H6 (strain E2348/69 / EPEC) OX=574521
C2566_02054	1962163	1962603	+	putative protein YcgY OS=Escherichia coli (strain K12) OX=83333
C2566_02055	1962682	1964379	-	Periplasmic trehalase OS=Escherichia coli (strain K12) OX=83333
C2566_02056	1964699	1966117	-	Protein-lysine deacetylase OS=Escherichia coli (strain K12) OX=83333
C2566_02057	1966128	1966760	-	PEP-dependent dihydroxyacetone kinase' ADP-binding subunit DhaL OS=Escherichia coli (strain K12) OX=83333
C2566_02058	1966771	1967841	-	PEP-dependent dihydroxyacetone kinase' dihydroxyacetone-binding subunit DhaK OS=Escherichia coli (strain K12) OX=83333
C2566_02059	1968069	1969988	+	PTS-dependent dihydroxyacetone kinase operon regulatory protein OS=Escherichia coli (strain K12) OX=83333
C2566_02060	1970088	1972955	-	putative protein YcgV OS=Escherichia coli (strain K12) OX=83333
C2566_02061	1973300	1973479	+	hypothetical protein
C2566_02062	1973724	1974815	-	Ribosome-binding ATPase YchF OS=Shigella flexneri OX=623
C2566_02063	1974932	1975516	-	Peptidyl-tRNA hydrolase OS=Escherichia coli (strain UTI89 / UPEC) OX=364106
C2566_02064	1975794	1976072	+	putative protein YchH OS=Escherichia coli (strain K12) OX=83333
C2566_02065	1976127	1977779	-	C4-dicarboxylic acid transporter DauA OS=Escherichia coli (strain K12) OX=83333
C2566_02066	1977931	1978944	-	Ribose-phosphate pyrophosphokinase OS=Escherichia coli O157:H7 OX=83334
C2566_02067	1979029	1979880	-	4-diphosphocytidyl-2-C-methyl-D-erythritol kinase OS=Escherichia coli (strain SE11) OX=409438
C2566_02068	1979880	1980503	-	Outer-membrane lipoprotein LolB OS=Escherichia coli (strain K12) OX=83333
C2566_02069	1980717	1981973	+	Glutamyl-tRNA reductase OS=Escherichia coli (strain ATCC 8739 / DSM 1576 / Crooks) OX=481805
C2566_02070	1982015	1983097	+	Peptide chain release factor 1 OS=Escherichia coli (strain UTI89 / UPEC) OX=364106
C2566_02071	1983097	1983930	+	Release factor glutamine methyltransferase OS=Shigella dysenteriae serotype 1 (strain Sd197) OX=300267
C2566_02072	1983927	1984319	+	Protein YchQ OS=Escherichia coli (strain K12) OX=83333
C2566_02073	1984323	1985132	+	note=UPF0162 protein YchA OS=Escherichia coli (strain K12) OX=83333
C2566_02074	1985168	1986022	+	2-dehydro-3-deoxyphosphooctonate aldolase OS=Shigella flexneri OX=623
C2566_02075	1986169	1986276	-	Small toxic polypeptide LdrB OS=Escherichia coli (strain K12) OX=83333
C2566_02076	1986284	1986502	+	locus_tag=C2566_02076
C2566_02078	1986704	1986811	-	Small toxic polypeptide LdrB OS=Escherichia coli (strain K12) OX=83333
C2566_02079	1986819	1987037	+	locus_tag=C2566_02079
C2566_02081	1987239	1987346	-	Small toxic polypeptide LdrB OS=Escherichia coli (strain K12) OX=83333
C2566_02082	1987354	1987572	+	locus_tag=C2566_02082
C2566_02084	1987751	1988851	-	Sodium-potassium/proton antiporter ChaA OS=Escherichia coli (strain K12) OX=83333
C2566_02085	1989121	1989351	+	Putative cation transport regulator ChaB OS=Shigella flexneri OX=623
C2566_02086	1989488	1990204	+	Glutathione-specific gamma-glutamylcyclotransferase OS=Escherichia coli (strain K12) OX=83333
C2566_02087	1990248	1990601	-	Protein YchN OS=Shigella flexneri OX=623
C2566_02088	1990751	1992181	+	putative protein YchO OS=Escherichia coli (strain K12) OX=83333
C2566_02089	1992182	1992832	-	Nitrate/nitrite response regulator protein NarL OS=Escherichia coli O157:H7 OX=83334
C2566_02090	1992825	1994621	-	Nitrate/nitrite sensor protein NarX OS=Shigella flexneri OX=623
C2566_02091	1994647	1994865	+	hypothetical protein
C2566_02092	1994960	1996351	+	Nitrate/nitrite transporter NarK OS=Escherichia coli (strain K12) OX=83333
C2566_02093	1996867	2000610	+	Respiratory nitrate reductase 1 alpha chain OS=Escherichia coli (strain K12) OX=83333
C2566_02094	2000607	2002145	+	Respiratory nitrate reductase 1 beta chain OS=Escherichia coli (strain K12) OX=83333
C2566_02095	2002142	2002852	+	Nitrate reductase molybdenum cofactor assembly chaperone NarJ OS=Escherichia coli (strain K12) OX=83333
C2566_02096	2002852	2003529	+	Respiratory nitrate reductase 1 gamma chain OS=Escherichia coli (strain K12) OX=83333
C2566_02097	2003712	2003987	+	Putative uncharacterized protein YchS OS=Escherichia coli O157:H7 OX=83334
C2566_02102	2004429	2005271	-	Formyltetrahydrofolate deformylase OS=Escherichia coli O6:H1 (strain CFT073 / ATCC / UPEC) OX=199310
C2566_02103	2005321	2005779	-	note=UPF0225 protein YchJ OS=Escherichia coli (strain ATCC 8739 / DSM 1576 / Crooks) OX=481805
C2566_02104	2005853	2006797	+	NTE family protein RssA OS=Shigella flexneri OX=623
C2566_02105	2006889	2007902	+	Regulator of RpoS OS=Escherichia coli (strain K12) OX=83333
C2566_02106	2008104	2009012	+	UTP--glucose-1-phosphate uridylyltransferase OS=Escherichia coli O6:H1 (strain CFT073 / ATCC/ UPEC) OX=199310
C2566_02107	2009156	2009569	-	DNA-binding protein H-NS OS=Shigella flexneri OX=623
C2566_02108	2010173	2010790	+	Thymidine kinase OS=Shigella sonnei (strain Ss046) OX=300269
C2566_02109	2011092	2013767	-	Aldehyde-alcohol dehydrogenase OS=Escherichia coli (strain K12) OX=83333
C2566_02110	2014244	2014891	+	note=UPF0056 membrane protein YhcE OS=Escherichia coli (strain K12) OX=83333
C2566_02111	2014918	2015073	+	hypothetical protein
C2566_02112	2015049	2015210	-	hypothetical protein
C2566_02113	2015584	2017260	+	Periplasmic oligopeptide-binding protein OS=Escherichia coli (strain K12) OX=83333
C2566_02114	2017346	2018266	+	Oligopeptide transport system permease protein OppB OS=Escherichia coli O157:H7 OX=83334
C2566_02115	2018281	2019189	+	Oligopeptide transport system permease protein OppC OS=Escherichia coli (strain K12) OX=83333
C2566_02116	2019201	2020214	+	Oligopeptide transport ATP-binding protein OppD OS=Escherichia coli (strain K12) OX=83333
C2566_02117	2020211	2021215	+	Oligopeptide transport ATP-binding protein OppF OS=Escherichia coli (strain K12) OX=83333
C2566_02118	2021268	2021597	-	note=UPF0263 protein YciU OS=Escherichia coli (strain SE11) OX=409438
C2566_02119	2021632	2023092	-	Cardiolipin synthase A OS=Escherichia coli (strain SMS-3-5 / SECEC) OX=439855
C2566_02120	2023235	2023405	+	Uncharacterized protein YciY OS=Escherichia coli O1:K1 / APEC OX=405955 Gene Name=yciY
C2566_02121	2023463	2024716	-	Voltage-gated potassium channel Kch OS=Escherichia coli (strain K12) OX=83333
C2566_02122	2025016	2025312	-	Protein YciI OS=Shigella flexneri OX=623
C2566_02123	2025521	2026255	+	Protein TonB OS=Escherichia coli (strain K12) OX=83333
C2566_02124	2026295	2026693	-	Acyl-CoA thioester hydrolase YciA OS=Shigella flexneri OX=623
C2566_02125	2026798	2027337	-	putative intracellular septation protein A OS=Shigella sonnei (strain Ss046) OX=300269
C2566_02126	2027367	2028110	-	note=UPF0259 membrane protein YciC OS=Escherichia coli (strain ATCC 8739 / DSM 1576 / Crooks) OX=481805
C2566_02127	2028138	2028227	-	gbkey=CDS
C2566_02128	2028467	2029105	+	Outer membrane protein W OS=Escherichia coli (strain K12) OX=83333
C2566_02129	2029165	2029671	-	Protein YciE OS=Escherichia coli (strain K12) OX=83333
C2566_02130	2029717	2030217	-	Protein YciF OS=Escherichia coli (strain K12) OX=83333
C2566_02131	2030303	2030482	-	putative protein YciG OS=Escherichia coli (strain K12) OX=83333
C2566_02132	2030863	2031669	-	Tryptophan synthase alpha chain OS=Escherichia coli (strain ATCC 8739 / DSM 1576 / Crooks) OX=481805
C2566_02133	2031669	2032862	-	Tryptophan synthase beta chain OS=Shigella flexneri OX=623
C2566_02134	2032874	2034232	-	Tryptophan biosynthesis protein TrpCF OS=Escherichia coli (strain K12) OX=83333
C2566_02135	2034236	2035831	-	Bifunctional protein TrpGD OS=Escherichia coli (strain K12) OX=83333
C2566_02136	2035831	2037393	-	Anthranilate synthase component 1 OS=Escherichia coli (strain K12) OX=83333
C2566_02138	2037485	2037529	-	trp operon leader peptide
C2566_02139	2037667	2038548	+	5'-3' exoribonuclease OS=Escherichia coli (strain K12) OX=83333
C2566_02140	2038545	2039165	+	putative protein YciO OS=Shigella flexneri OX=623
C2566_02141	2039193	2039600	+	putative protein YciQ OS=Escherichia coli (strain K12) OX=83333
C2566_02142	2039629	2039904	+	Insertion element IS1 protein InsA OS=Haemophilus ducreyi (strain 35000HP / ATCC 700724) OX=233412
C2566_02143	2039949	2040326	+	Insertion element IS1 protein InsB OS=Shigella sonnei OX=624
C2566_02144	2040425	2041864	+	putative protein YciQ OS=Escherichia coli (strain K12) OX=83333
C2566_02145	2042077	2042952	+	Ribosomal large subunit pseudouridine synthase B OS=Escherichia coli (strain K12) OX=83333
C2566_02146	2042992	2043582	-	Cob(I)yrinic acid a'c-diamide adenosyltransferase OS=Escherichia coli (strain K12) OX=83333
C2566_02147	2043579	2044337	-	putative oxidoreductase YciK OS=Escherichia coli (strain K12) OX=83333
C2566_02148	2044557	2045606	+	putative protease SohB OS=Escherichia coli (strain K12) OX=83333
C2566_02149	2045642	2045893	-	Protein YciN OS=Escherichia coli (strain K12) OX=83333
C2566_02150	2046273	2048870	+	DNA topoisomerase 1 OS=Escherichia coli (strain K12) OX=83333
C2566_02151	2049080	2050054	+	HTH-type transcriptional regulator CysB OS=Escherichia coli O6:H1 (strain CFT073 / ATCC / UPEC)OX=199310
C2566_02152	2050385	2050513	+	putative protein YmiA OS=Escherichia coli (strain K12) OX=83333
C2566_02153	2050516	2050683	+	putative protein YciX OS=Escherichia coli (strain K12) OX=83333
C2566_02155	2050797	2050892	+	hypothetical protein
C2566_02156	2050820	2051002	+	AcnA regulatory region 60-length spurious protein
C2566_02157	2051056	2053731	+	Aconitate hydratase A OS=Escherichia coli (strain K12) OX=83333
C2566_02158	2053795	2054385	-	GTP cyclohydrolase-2 OS=Escherichia coli (strain K12) OX=83333
C2566_02159	2054555	2055319	+	Phosphatidylglycerophosphatase B OS=Shigella flexneri OX=623
C2566_02160	2055468	2055776	+	Lipopolysaccharide assembly protein A OS=Shigella flexneri OX=623
C2566_02161	2055783	2056952	+	Lipopolysaccharide assembly protein B OS=Escherichia coli (strain K12) OX=83333
C2566_02162	2057085	2057882	+	Orotidine 5'-phosphate decarboxylase OS=Escherichia coli (strain SE11) OX=409438
C2566_02163	2057882	2058208	+	putative protein YciH OS=Escherichia coli (strain K12) OX=83333
C2566_02164	2058334	2058552	-	Osmotically-inducible lipoprotein B OS=Shigella flexneri OX=623
C2566_02165	2058821	2059570	-	putative HTH-type transcriptional regulator YciT OS=Escherichia coli (strain K12) OX=83333
C2566_02166	2059660	2059833	-	note=UPF0509 protein YciZ OS=Escherichia coli O6:H1 (strain CFT073 / ATCC 700928 / UPEC) OX=199310
C2566_02167	2059980	2061965	-	Cyclic di-GMP phosphodiesterase PdeR OS=Escherichia coli (strain K12) OX=83333
C2566_02168	2062019	2062123	+	Putative protein YmiB OS=Escherichia coli (strain K12) OX=83333
C2566_02169	2062200	2064134	-	Exoribonuclease 2 OS=Escherichia coli (strain ATCC 8739 / DSM 1576 / Crooks) OX=481805
C2566_02170	2064202	2065329	-	putative protein YciW OS=Escherichia coli (strain K12) OX=83333
C2566_02171	2065473	2066261	-	Enoyl-[acyl-carrier-protein] reductase [NADH] FabI OS=Escherichia coli (strain K12) OX=83333
C2566_02172	2066632	2066982	-	Uncharacterized protein YcjD
C2566_02173	2067050	2067856	-	Peptide transport system ATP-binding protein SapF OS=Shigella flexneri OX=623
C2566_02174	2067858	2068850	-	Peptide transport system ATP-binding protein SapD OS=Shigella flexneri OX=623
C2566_02175	2068850	2069740	-	Peptide transport system permease protein SapC OS=Shigella flexneri OX=623
C2566_02176	2069727	2070692	-	Putrescine export system permease protein SapB OS=Escherichia coli (strain K12) OX=83333
C2566_02177	2070689	2072332	-	putative ABC transporter periplasmic-binding protein SapA OS=Escherichia coli (strain K12) OX=83333
C2566_02178	2072644	2072889	-	putative protein YmjA OS=Shigella flexneri OX=623
C2566_02179	2073023	2074408	-	Putrescine importer PuuP OS=Escherichia coli (strain K12) OX=83333
C2566_02180	2074711	2076129	-	Gamma-glutamylputrescine synthetase PuuA OS=Escherichia coli (strain K12) OX=83333
C2566_02181	2076353	2077105	+	Gamma-glutamyl-gamma-aminobutyrate hydrolase PuuD OS=Escherichia coli (strain K12) OX=83333
C2566_02182	2077132	2077689	+	HTH-type transcriptional regulator PuuR OS=Shigella flexneri OX=623
C2566_02183	2077964	2079451	+	NADP/NAD-dependent aldehyde dehydrogenase PuuC OS=Escherichia coli (strain K12) OX=83333
C2566_02184	2079453	2080733	+	Gamma-glutamylputrescine oxidoreductase OS=Escherichia coli (strain K12) OX=83333
C2566_02185	2080771	2082036	+	4-aminobutyrate aminotransferase PuuE OS=Escherichia coli (strain K12) OX=83333
C2566_02186	2082156	2083133	-	Psp operon transcriptional activator OS=Escherichia coli (strain K12) OX=83333
C2566_02187	2083300	2083968	+	Phage shock protein A OS=Shigella flexneri OX=623
C2566_02188	2084022	2084246	+	Phage shock protein B OS=Escherichia coli (strain K12) OX=83333
C2566_02189	2084246	2084605	+	Phage shock protein C OS=Shigella flexneri OX=623
C2566_02190	2084614	2084835	+	Phage shock protein D OS=Escherichia coli O157:H7 OX=83334
C2566_02191	2084910	2085224	+	Thiosulfate sulfurtransferase PspE OS=Escherichia coli (strain K12) OX=83333
[truncated: 2,275 more rows]
