# Supplementary material for: Genome re-sequencing and reannotation of the Escherichia coli ER2566 strain and transcriptome sequencing under overexpression conditions
Source: BMC Genomics. 2020 Jun 16;21:407. doi: 10.1186/s12864-020-06818-1 (PMC7296898; doi:10.1186/s12864-020-06818-1)
Supplement: Supplementary file 4 — Additional file 4: Table S4. Comparison with BL21(DE3) and ER2566 annotation. [file 12864_2020_6818_MOESM4_ESM.xlsx]

## Sheet: allCDS-BL21vsER2566Reannotation
TableS4. Comparison with BL21(DE3) and ER2566 annotation.
BL21(DE3)						Reannotation
Start	End	Strand	Gene name	Length		Start	End	Strand	Gene name	Length
3773132	3773272	+	rpmH	141		607	747	+	rpmH	141
3773289	3773648	+	rnpA	360		764	1123	+	rnpA	360
3773612	3773869	+	yidD	258		1087	1344	+	yidD	258
3773872	3775518	+	yidC	1647		1347	2993	+	yidC	1647
3775624	3776988	+	mnmE	1365		3099	4463	+	mnmE	1365
3777231	3777305	+	tnaC	75		4706	4780	+	tnaC	75
3777526	3778941	+	tnaA	1416		5001	6416	+	tnaA	1416
3779032	3780279	+	tnaB	1248		6507	7754	+	tnaB	1248
3780411	3781586	+	mdtL	1176		7886	9061	+	mdtL	1176
3781561	3782520	+	yidZ	960		9036	9995	+	yidZ	960
3782677	3783426	+	yieE	750		10152	10901	+	yieE	750
3783448	3784014	+	chrR	567		10923	11489	+	chrR	567
3784068	3785405	-	adeP	1338		11543	12880	-	adeP	1338
3785572	3786237	+	yieH	666		13047	13712	+	yieH	666
3786304	3786777	+	cbrB	474		13779	14252	+	cbrB	474
3786826	3787413	+	cbrC	588		14301	14888	+	cbrC	588
3787475	3788197	-	yieK	723		14950	15672	-	yieK	723
3788212	3789381	-	yieL	1170		15687	16856	-	yieL	1170
3789408	3791024	-	bglH	1617		16883	18499	-	bglH	1617
3791110	3792504	-	bglB	1395		18585	19979	-	bglB	1395
3792523	3794400	-	bglF	1878		19998	21875	-	bglF	1878
3794533	3795369	-	bglG	837		22008	22844	-	bglG	837
3795655	3796380	-	phoU	726		23130	23855	-	phoU	726
3796395	3797168	-	pstB	774		23870	24643	-	pstB	774
3797351	3798241	-	pstA	891		24826	25716	-	pstA	891
3798241	3799200	-	pstC	960		25716	26675	-	pstC	960
3799286	3800326	-	pstS	1041		26761	27801	-	pstS	1041
3800640	3802469	-	glmS	1830		28115	29944	-	glmS	1830
3802631	3804001	-	glmU	1371		30106	31476	-	glmU	1371
3804354	3804773	-	atpC	420		31829	32248	-	atpC	420
3804794	3806176	-	atpD	1383		32269	33651	-	atpD	1383
3806203	3807066	-	atpG	864		33678	34541	-	atpG	864
3807117	3808658	-	atpA	1542		34592	36133	-	atpA	1542
3808671	3809204	-	atpH	534		36146	36679	-	atpH	534
3809219	3809689	-	atpF	471		36694	37164	-	atpF	471
3809751	3809990	-	atpE	240		37226	37465	-	atpE	240
3810037	3810852	-	atpB	816		37512	38327	-	atpB	816
3810861	3811241	-	atpI	381		38336	38716	-	atpI	381
3811858	3812481	-	rsmG	624		39333	39956	-	rsmG	624
3812545	3814434	-	mnmG	1890		40020	41909	-	mnmG	1890
3814813	3815256	-	mioC	444		42288	42731	-	mioC	444
3815346	3815804	-	asnC	459		42821	43279	-	asnC	459
3815956	3816948	+	asnA	993		43431	44423	+	asnA	993
3816953	3818404	-	viaA	1452		44428	45879	-	viaA	1452
3818398	3819894	-	ravA	1497		45873	47369	-	ravA	1497
3820117	3821985	+	kup	1869		47592	49460	+	kup	1869
3822369	3823220	-	insK	852		49844	50695	-	insK	852
3823217	3823738	-	insJ	522		50692	51213	-	insJ	522
						51247	51492	+	rbsD	246
3824025	3825530	+	rbsA	1506		51500	53005	+	rbsA	1506
3825535	3826500	+	rbsC	966		53010	53975	+	rbsC	966
3826525	3827415	+	rbsB	891		54000	54890	+	rbsB	891
3827541	3828470	+	rbsK	930		55016	55945	+	rbsK	930
3828474	3829466	+	rbsR	993		55958	56941	+	rbsR	984
3829432	3830859	-	hsrA	1428		56907	58334	-	hsrA	1428
3830882	3831574	-	yieP	693		58357	59049	-	yieP	693
3837368	3838207	-	hdfR	840		64843	65682	-	hdfR	840
3838326	3838664	+	yifE	339		65801	66139	+	yifE	339
3838689	3840209	-	yifB	1521		66164	67684	-	yifB	1521
3840562	3840660	+	ilvL	99		68037	68135	+	ilvL	99
3840800	3842446	+	ilvG	1647		68275	69921	+	ilvG	1647
3842443	3842706	+	ilvM	264		69918	70181	+	ilvM	264
3842726	3843655	+	ilvE	930		70201	71130	+	ilvE	930
3843720	3845570	+	ilvD	1851		71195	73048	+	ilvD	1854
3845573	3847117	+	ilvA	1545		73045	74592	+	ilvA	1548
3847169	3848062	-	ilvY	894		74644	75537	-	ilvY	894
3848212	3849687	+	ilvC	1476		75687	77162	+	ilvC	1476
3849774	3850055	-	ppiC	282		77249	77530	-	ppiC	282
3850254	3850529	-	yifN	276		77959	78177	-	yifN	219
3850919	3852940	+	rep	2022		78394	80415	+	rep	2022
3852987	3854471	-	gpp	1485		80462	81946	-	gppA	1485
3854605	3855870	-	rhlB	1266		82080	83345	-	rhlB	1266
3856001	3856330	+	trxA	330		83476	83805	+	trxA	330
3856471	3856572	+	rhoL	102		83946	84047	+	rhoL	102
3856657	3857916	+	rho	1260		84132	85391	+	rho	1260
						85401	85619	+	HP	219
3858156	3859259	+	wecA	1104		85631	86734	+	wecA	1104
3859271	3860317	+	wzzE	1047		86746	87792	+	wzzE	1047
3860373	3861503	+	wecB	1131		87848	88978	+	wecB	1131
3861500	3862762	+	wecC	1263		88975	90237	+	wecC	1263
3862762	3863829	+	rffG	1068		90237	91304	+	rffG	1068
3863848	3864729	+	rffH	882		91323	92204	+	rffH	882
3864707	3865381	+	wecD	675		92182	92856	+	wecD	675
3865386	3866516	+	wecE	1131		92861	93991	+	wecE	1131
3866518	3867768	+	wzxE	1251		93993	95243	+	wzxE	1251
3867765	3868844	+	wecF	1080		95240	96319	+	wecF	1080
3868841	3870193	+	wzyE	1353		96316	97668	+	wzyE	1353
3870196	3870936	+	wecG	741		97671	98411	+	wecG	741
3871127	3872512	+	yifK	1386		98602	99987	+	yifK	1386
3873198	3874433	+	aslB	1236		100673	101908	+	aslB	1236
3874591	3876246	-	aslA	1656		102066	103721	-	aslA	1656
3876932	3878128	-	hemY	1197		104407	105603	-	hemY	1197
3878131	3879336	-	hemX	1206		105606	106811	-	hemX	1206
3879358	3880098	-	hemD	741		106833	107573	-	hemD	741
3880095	3881036	-	hemC	942		107570	108532	-	hemC	963
3881423	3883969	+	cyaA	2547		108898	111444	+	cyaA	2547
3884009	3884329	-	cyaY	321		111484	111804	-	cyaY	321
						111852	112115	-	HP	264
3884120	3884347	+	yzcX	228
3884799	3885002	+	yifL	204		112274	112477	+	yifL	204
3885039	3885863	+	dapF	825		112514	113338	+	dapF	825
3885860	3886567	+	yigA	708		113335	114042	+	yigA	708
3886564	3887460	+	xerC	897		114039	114935	+	xerC	897
3887460	3888176	+	yigB	717		114935	115651	+	yigB	717
3888260	3890422	+	uvrD	2163		115735	117897	+	uvrD	2163
3890477	3891379	-	hypothetical protein	903		117952	118854	-	salL	903
3891462	3892226	-	yigE	765		118937	119701	-	yigE	765
3892596	3893546	+	corA	951		120071	121021	+	corA	951
3893588	3894010	-	hypothetical protein	423
						121063	121554	-	BET08_27890	492
3894076	3894924	-	hypothetical protein	849		121551	122399	-	ECBD_4222	849
						122531	122728	+	ACU57_25950	198
3895077	3895253	+	corA	177
3895294	3895674	-	yigF	381		122769	123149	-	yigF	381
3895688	3895894	-	yigG	207
3896163	3897053	-	rarD	891		123638	124528	-	rarD	891
3897105	3897572	-	yigI	468		124580	125047	-	yigI	468
3897737	3898606	+	pldA	870		125212	126081	+	pldA	870
3898725	3900560	+	recQ	1836		126200	128035	+	recQ	1836
3900624	3901244	+	rhtC	621		128099	128719	+	rhtC	621
3901306	3901926	-	rhtB	621		128781	129401	-	rhtB	621
3902037	3903059	+	pldB	1023		129512	130534	+	pldB	1023
3903067	3903867	+	yigL	801		130542	131342	+	yigL	801
3903943	3904842	+	yigM	900		131418	132317	+	bioP	900
3904730	3905683	-	metR	954		132205	133158	-	metR	954
3905920	3908181	+	metE	2262		133395	135656	+	metE	2262
3908275	3909171	-	hypothetical protein	897		135750	136646	-	ydhB	897
3909249	3910472	-	putative permease	1224		136724	137947	-	codB	1224
3910498	3910851	-	hypothetical protein	354
3910904	3911944	-	yahI	1041
						137973	138362	-	atzF	390
						138379	139335	-	yqeA	957
3911853	3913328	-	hypothetical protein	1476		139328	140803	-	yahG	1476
3913274	3914833	-	hypothetical protein	1560		140749	142308	-	yahF	1560
3914928	3915788	-	hypothetical protein	861		142403	143263	-	yahE	861
3915794	3916462	-	hypothetical protein	669		143269	143937	-	rutB	669
						144068	144163	+	HP	96
3916719	3917528	-	ysgA	810		144194	145003	-	ysgA	810
3917790	3918554	+	udp	765		145265	146029	+	udp	765
3918588	3920078	-	hypothetical protein	1491		146063	147553	-	putative 52.8 kDa protein in TAR-I ttuC' 3'region	1491
3920091	3920600	-	hypothetical protein	510		147566	148072	-	tctB	507
3920614	3921588	-	hypothetical protein	975		148089	149063	-	PBP2_Bug_TTT	975
3921613	3922242	-	hypothetical protein	630		149088	149717	-	dgoA	630
3922232	3923236	-	hypothetical protein	1005		149707	150711	-	dgoK	1005
3923260	3924027	-	putative transcriptional regulator	768		150735	151502	-	yagI	768
3924244	3925671	+	rmuC	1428		151719	153146	+	rmuC	1428
3925766	3926521	+	ubiE	756		153241	153996	+	ubiE	756
3926535	3927140	+	ubiJ	606		154010	154615	+	ubiJ	606
3927137	3928777	+	ubiB	1641		154612	156252	+	ubiB	1641
3928856	3929125	+	tatA	270		156331	156600	+	tatA	270
3929129	3929644	+	tatB	516		156604	157119	+	tatB	516
3929647	3930423	+	tatC	777		157122	157898	+	tatC	777
3930465	3931247	+	tatD	783		157940	158722	+	tatD	783
3931244	3931732	-	rfaH	489		158719	159207	-	rfaH	489
3931899	3933392	+	ubiD	1494		159374	160867	+	ubiD	1494
3933438	3934139	+	fre	702		160913	161614	+	fre	702
3934422	3935585	-	fadA	1164		161897	163060	-	fadA	1164
3935595	3937784	-	fadB	2190		163070	165259	-	fadB	2190
3937974	3939305	+	pepQ	1332		165449	166780	+	pepQ	1332
3939305	3939919	+	yigZ	615		166780	167394	+	yigZ	615
3939958	3941409	+	trkH	1452		167433	168884	+	trkH	1452
3941421	3941966	+	hemG	546		168896	169441	+	hemG	546
3947643	3948170	-	mobB	528		175118	175645	-	mobB	528
3948152	3948736	-	mobA	585		175627	176211	-	mobA	585
3948806	3949075	+	yihD	270		176281	176550	+	yihD	270
3949152	3950138	+	srkA	987		176627	177613	+	srkA	987
3950155	3950781	+	dsbA	627		177630	178256	+	dsbA	627
3950936	3952366	+	yihF	1431		178411	179841	+	yihF	1431
3952407	3953339	-	yihG	933		179882	180814	-	yihG	933
3953703	3956489	+	polA	2787		181178	183964	+	polA	2787
3956870	3957502	-	yihA	633		184345	184977	-	engB	633
3958084	3958593	+	yihI	510		185559	186068	+	yihI	510
3958782	3960155	+	hemN	1374		186257	187630	+	hemN	1374
3960345	3960455	-	yshB	111		187820	187930	-	yshB	111
3960567	3961976	-	glnG	1410		188042	189451	-	glnG	1410
3961988	3963037	-	glnL	1050		189463	190512	-	glnL	1050
3963323	3964732	-	glnA	1410		190798	192207	-	glnA	1410
3965105	3966928	+	typA	1824		192580	194403	+	typA	1824
3967145	3967855	+	yihL	711		194620	195330	+	yihL	711
3967863	3968843	+	yihM	981		195338	196318	+	yihM	981
3968945	3970210	+	yihN	1266		196420	197685	+	yihN	1266
3970301	3970993	-	ompL	693		197776	198534	-	ompL	759
3971060	3972463	-	yihO	1404		198535	199938	-	yihO	1404
3972503	3973909	-	yihP	1407		199978	201363	-	yihP	1386
3973934	3975937	-	yihQ	2004		201409	203412	-	yihQ	2004
3976062	3976988	-	yihR	927		203537	204463	-	yihR	927
3977102	3978343	-	yihS	1242		204577	205818	-	yihS	1242
3978360	3979238	-	yihT	879		205835	206713	-	yihT	879
3979262	3980158	-	yihU	897		206737	207633	-	yihU	897
3980326	3981222	+	yihV	897		207801	208697	+	yihV	897
3981256	3982041	+	yihW	786		208731	209516	+	yihW	786
3982140	3982739	+	yihX	600		209615	210214	+	yihX	600
3982733	3983605	+	yihY	873		210208	211080	+	yihY	873
3983602	3984039	+	dtd	438		211077	211514	+	dtd	438
3984036	3985025	+	yiiD	990		211559	212500	+	yiiD	942
						212911	213018	+	HP	108
3985878	3986096	+	yiiE	219		213353	213571	+	yiiE	219
3986338	3986556	+	yiiF	219		213789	214031	+	yiiF	243
						212911	213018	+	HP	108
3986886	3987815	-	fdhE	930		214361	215290	-	fdhE	930
3987812	3988447	-	fdoI	636		215287	215922	-	fdoI	636
3988444	3989346	-	fdoH	903		215919	216821	-	fdoH	903
3989359	3992409	-	fdoG	3051		216834	219884	-	fdoG	3051
3992603	3993436	+	fdhD	834		220078	220911	+	fdhD	834
3993589	3994644	+	yiiG	1056		221064	222119	+	yiiG	1056
3994694	3996442	-	frvR	1749		222169	223917	-	frvR	1749
3996442	3997512	-	frvX	1071		223917	224987	-	frvX	1071
3997502	3998953	-	frvB	1452		224977	226428	-	frvB	1452
3998964	3999410	-	frvA	447		226439	226885	-	frvA	447
3999887	4001281	+		1395		227362	228756	+	scrY	1395
4001322	4001636	-	rhaM	315		228797	229111	-	rhaM	315
4001646	4002470	-	rhaD	825		229121	229945	-	rhaD	825
4002645	4003904	-	rhaA	1260		230120	231379	-	rhaA	1260
4003901	4005370	-	rhaB	1470		231376	232845	-	rhaB	1470
4005658	4006494	+	rhaS	837		233133	233969	+	rhaS	837
4006478	4007416	+	rhaR	939		233953	234891	+	rhaR	939
4007413	4008447	-	rhaT	1035		234888	235922	-	rhaT	1035
4008732	4009352	+	sodA	621		236207	236827	+	sodA	621
4009612	4010595	+	kdgT	984		237087	238070	+	kdgT	984
4010744	4011418	+	yiiM	675		238219	238893	+	yiiM	675
4011524	4012897	-	cpxA	1374		238999	240372	-	cpxA	1374
4012894	4013592	-	cpxR	699		240369	241067	-	cpxR	699
4013742	4014242	+	cpxP	501		241217	241717	+	cpxP	501
4014391	4015293	+	fieF	903		241866	242768	+	fieF	903
						242714	242818	-	HP	105
4015474	4016436	+	pfkA	963		242949	243911	+	pfkA	963
4016756	4017745	+	sbp	990		244231	245220	+	sbp	990
4017852	4018607	+	cdh	756		245327	246082	+	cdh	756
4018662	4019429	-	tpiA	768		246137	246904	-	tpiA	768
4019537	4020136	-	yiiQ	600		247012	247611	-	yiiQ	600
4020237	4020677	+	yiiR	441		247712	248152	+	yiiR	441
4020889	4021188	+	yiiS	300		248364	248663	+	yiiS	300
4021215	4021643	+	uspD	429		248690	249118	+	uspD	429
4021648	4022394	-	fpr	747		249123	249869	-	fpr	747
4022491	4023501	-	glpX	1011		249966	250976	-	glpX	1011
4023636	4025144	-	glpK	1509		251111	252619	-	glpK	1509
4025167	4026012	-	glpF	846		252642	253487	-	glpF	846
4026438	4026683	+	zapB	246		253913	254158	+	zapB	246
4026768	4027253	-	rraA	486		254243	254728	-	rraA	486
4027346	4028272	-	menA	927		254821	255747	-	menA	927
4028339	4029670	-	hslU	1332		255814	257145	-	hslU	1332
4029680	4030210	-	hslV	531		257155	257685	-	hslV	531
4030303	4031262	-	ftsN	960		257778	258737	-	ftsN	960
4031354	4032379	-	cytR	1026		258829	259854	-	cytR	1026
4032535	4034733	-	priA	2199		260010	262208	-	priA	2199
4034936	4035148	+	rpmE	213		262411	262623	+	rpmE	213
4035203	4035826	-		624		262678	263301	-	DUF2459	624
4035833	4036441	-	yiiX	609		263308	263916	-	yiiX	609
4036625	4036942	-	metJ	318		264100	264417	-	metJ	318
4037219	4038379	+	metB	1161		264694	265854	+	metB	1161
4038382	4040814	+	metL	2433		265857	268289	+	metL	2433
4041163	4042053	+	metF	891		268638	269528	+	metF	891
4042382	4044562	+	katG	2181		269857	272037	+	katG	2181
4044655	4045560	+	yijE	906		272130	273035	+	yijE	906
4045587	4046204	-	yijF	618		273062	273679	-	yijF	618
4046479	4047582	-	gldA	1104		273954	275057	-	gldA	1104
4047593	4048255	-	fsaB	663		275068	275730	-	fsaB	663
4048267	4050768	-	frwA	2502		275742	278243	-	ptsA	2502
4051077	4052156	+	frwC	1080		278552	279631	+	frwC	1080
4052171	4052491	+	frwB	321		279646	279966	+	frwB	321
4052542	4054839	+	pflD	2298		280017	282314	+	pflD	2298
4054805	4055683	+	pflC	879		282280	283158	+	pflC	879
4055685	4056026	+	frwD	342		283160	283501	+	frwD	342
4056013	4056864	-	yijO	852		283488	284339	-	yijO	852
4057079	4058812	-	eptC	1734		284554	286287	-	eptC	1734
4058994	4061645	-	ppc	2652		286469	289120	-	ppc	2652
4061997	4063148	-	argE	1152		289472	290623	-	argE	1152
4063302	4064306	+	argC	1005		290777	291781	+	argC	1005
4064317	4065090	+	argB	774		291789	292565	+	argB	777
4065151	4066524	+	argH	1374		292626	293999	+	argH	1374
4066791	4067708	+	oxyR	918		294266	295183	+	oxyR	918
4067691	4069091	-	sthA	1401		295166	296566	-	sthA	1401
4069368	4070072	+	fabR	705		296843	297547	+	fabR	705
4070072	4070431	+	yijD	360		297547	297906	+	yijD	360
4070471	4071571	-	trmA	1101		297946	299046	-	trmA	1101
						299415	301259	+	btuB	1845
4073729	4074586	+	murI	858		301204	302061	+	murI	858
4080108	4081136	+	murB	1029		307583	308611	+	murB	1029
4081133	4082098	+	birA	966		308608	309573	+	birA	966
4082127	4083077	-	coaA	951		309602	310552	-	coaA	951
4083995	4085179	+	tufB	1185		311470	312654	+	tufB	1185
4085409	4085792	+	secE	384		312884	313267	+	secE	384
4085794	4086339	+	nusG	546		313269	313814	+	nusG	546
4086498	4086926	+	rplK	429		313973	314401	+	rplK	429
4086930	4087634	+	rplA	705		314405	315109	+	rplA	705
4088047	4088544	+	rplJ	498		315522	316019	+	rplJ	498
4088611	4088976	+	rplL	366		316086	316451	+	rplL	366
4089296	4093324	+	rpoB	4029		316771	320799	+	rpoB	4029
4093401	4097624	+	rpoC	4224		320876	325099	+	rpoC	4224
4097837	4098376	+	yjaZ	540		325312	325851	+	htrC	540
4098786	4099919	-	thiH	1134		326261	327394	-	thiH	1134
4099916	4100686	-	thiG	771		327391	328161	-	thiG	771
4100688	4100888	-	thiS	201		328163	328363	-	thiS	201
4100872	4101627	-	thiF	756		328347	329102	-	thiF	756
4101620	4102255	-	thiE	636		329095	329730	-	thiE	636
4102255	4104150	-	thiC	1896		329730	331625	-	thiC	1896
4104384	4104860	-	rsd	477		331859	332335	-	rsd	477
4104955	4105728	+	nudC	774		332430	333203	+	nudC	774
4105768	4106832	+	hemE	1065		333243	334307	+	hemE	1065
4106842	4107513	+	nfi	672		334317	334988	+	nfi	672
4107556	4108146	+	yjaG	591		335031	335621	+	yjaG	591
4108333	4108605	+	hupA	273		335808	336080	+	hupA	273
4108618	4109313	+	yjaH	696		336093	336788	+	yjaH	696
4109315	4109734	-	zraP	420		336790	337209	-	zraP	420
4109972	4111348	+	zraS	1377		337447	338823	+	zraS	1377
4111345	4112670	+	zraR	1326		338820	340145	+	zraR	1326
4112667	4113956	-	purD	1290		340142	341431	-	purD	1290
4113968	4115557	-	purH	1590		341443	343032	-	purH	1590
4121565	4122008	-	yjaB	444		349040	349483	-	yjaB	444
4122165	4123094	+	metA	930		349640	350569	+	metAS	930
4123363	4124964	+	aceB	1602		350838	352439	+	aceB	1602
4124994	4126298	+	aceA	1305		352469	353773	+	aceA	1305
4126579	4128315	+	aceK	1737		354054	355790	+	aceK	1737
						355759	357333	-	arpA	1575
4130175	4130999	-	iclR	825		357650	358474	-	iclR	825
4131199	4134882	+	metH	3684		358674	362357	+	metH	3684
4135102	4136733	+	yjbB	1632		362577	364208	+	yjbB	1632
4136824	4137513	-	pepE	690		364299	364988	-	pepE	690
4137725	4138597	+	rluF	873		365200	366072	+	rluF	873
4138730	4139002	-	yjbD	273		366205	366477	-	yjbD	273
4139255	4140604	-	lysC	1350		366730	368079	-	lysC	1350
4141129	4142778	+	pgi	1650		368604	370253	+	pgi	1650
4143277	4143519	+	yjbE	243		370752	370994	+	yjbE	243
4143634	4144272	+	yjbF	639		371109	371747	+	yjbF	639
4144269	4145006	+	yjbG	738		371744	372481	+	yjbG	738
4145006	4147102	+	yjbH	2097		372481	374577	+	yjbH	2097
4147149	4147427	-	yjbT	279		374627	374902	-	yjbT	276
4147697	4148107	+	psiE	411		375172	375582	+	psiE	411
4148151	4149626	-	xylE	1476		375626	377101	-	xylE	1476
4149998	4150888	-	malG	891		377473	378363	-	malG	891
4150903	4152447	-	malF	1545		378378	379922	-	malF	1545
4152601	4153791	-	malE	1191		380076	381266	-	malE	1191
						381359	381454	-	HP	96
4154156	4155271	+	malK	1116		381631	382746	+	malK	1116
4155343	4156683	+	lamB	1341		382818	384158	+	lamB	1341
4156926	4157846	+	malM	921		384401	385321	+	malM	921
						385296	385448	-	HP	153
						385550	385744	+	HP	195
4158327	4159655	+	yjbI	1329		385835	387130	+	yjbI	1296
						387226	387339	+	BHS87_22615	114
4159878	4160375	+	ubiC	498		387353	387850	+	ubiC	498
4160388	4161260	+	ubiA	873		387863	388735	+	ubiA	873
4161415	4163838	-	plsB	2424		388890	391313	-	plsB	2424
4164009	4164377	+	dgkA	369		391484	391852	+	dgkA	369
4164487	4165095	+	lexA	609		391962	392570	+	lexA	609
4165114	4166493	+	dinF	1380		392589	393968	+	dinF	1380
4166609	4166818	+	yjbJ	210		394084	394293	+	yjbJ	210
4166860	4167375	-	zur	516		394335	394850	-	zur	516
4167694	4167978	+	yjbL	285		395169	395453	+	yjbL	285
4167969	4168715	+	yjbM	747		395444	396190	+	yjbM	747
4169078	4170115	+	dusA	1038		396553	397590	+	dusA	1038
4170249	4170491	+	pspG	243		397724	397966	+	pspG	243
4170657	4171640	-	qorA	984		398132	399115	-	qorA	984
4171723	4173138	+	dnaB	1416		399198	400613	+	dnaB	1416
4173191	4174270	+	alr	1080		400666	401745	+	alr	1080
4174523	4175716	+	tyrB	1194		401998	403191	+	tyrB	1194
						403693	403896	-	yjbS	204
4176823	4177536	+	aphA	714		404298	405011	+	aphA	714
4177647	4178063	+	yjbQ	417		405122	405538	+	yjbQ	417
4178067	4178423	+	yjbR	357		405542	405898	+	yjbR	357
4178458	4181280	-	uvrA	2823		405933	408755	-	uvrA	2823
4181535	4182071	+	ssb	537		409010	409546	+	ssb	537
4182170	4182451	-	yjcB	282		409645	409926	-	yjcB	282
4182881	4184467	+	yjcC	1587		410356	411942	+	pdeC	1587
4184470	4184793	-	soxS	324		411945	412268	-	soxS	324
4184879	4185343	+	soxR	465		412354	412818	+	soxR	465
4185889	4187238	+	ghxP	1350		413364	414713	+	ghxP	1350
4187390	4189039	+	yjcE	1650		414865	416514	+	yjcE	1650
						416668	417961	-	yjcF	1294
4190664	4192313	-	actP	1650		418139	419788	-	actP	1650
4192310	4192624	-	yjcH	315		419785	420099	-	yjcH	315
4192825	4194783	-	acs	1959		420300	422258	-	acs	1959
4195176	4196612	+	nrfA	1437		422651	424087	+	nrfA	1437
4196657	4197223	+	nrfB	567		424132	424698	+	nrfB	567
4197220	4197891	+	nrfC	672		424695	425366	+	nrfC	672
4197888	4198844	+	nrfD	957		425363	426319	+	nrfD	957
4198924	4200582	+	nrfE	1659		426399	428057	+	nrfE	1659
4200575	4200958	+	nrfF	384		428050	428433	+	nrfF	384
4200955	4201551	+	nrfG	597		428430	429026	+	nrfG	597
4201893	4203206	+	gltP	1314		429368	430681	+	gltP	1314
4203623	4204312	-	yjcO	690		431098	431787	-	yjcO	690
4204406	4206553	-	fdhF	2148		431881	434028	-	fdhF	2148
4206751	4208217	-	mdtP	1467		434226	435692	-	mdtP	1467
4208214	4210265	-	mdtO	2052		435689	437740	-	mdtO	2052
4210265	4211296	-	mdtN	1032		437740	438771	-	mdtN	1032
						438790	439065	-	ytcA	276
4211799	4213784	-	yjcS	1986		439274	441259	-	yjcS	1986
4214057	4214986	-	alsK	930		441532	442461	-	alsK	930
4214970	4215665	-	alsE	696		442445	443140	-	alsE	696
4215676	4216656	-	alsC	981		443151	444131	-	alsC	981
4216635	4218167	-	alsA	1533		444110	445642	-	alsA	1533
4218294	4219229	-	alsB	936		445769	446704	-	alsB	936
4219288	4220178	-	alsR	891		446763	447653	-	rpiR	891
4220537	4220986	+	rpiB	450		448012	448461	+	rpiB	450
4221055	4221384	+	yjdP	330		448530	448859	+	yjdP	330
4221531	4222289	-	phnP	759		449006	449764	-	phnP	759
4222291	4222725	-	phnO	435		449766	450200	-	phnO	435
4222712	4223269	-	phnN	558		450187	450744	-	phnN	558
4223269	4224405	-	phnM	1137		450744	451880	-	phnM	1137
4224402	4225082	-	phnL	681		451877	452557	-	phnL	681
4225193	4225951	-	phnK	759		452668	453426	-	phnK	759
4225948	4226793	-	phnJ	846		453423	454268	-	phnJ	846
4226786	4227850	-	phnI	1065		454261	455325	-	phnI	1065
4227850	4228434	-	phnH	585		455325	455909	-	phnH	585
4228431	4228883	-	phnG	453		455906	456358	-	phnG	453
4228884	4229609	-	phnF	726		456359	457084	-	phnF	726
4229630	4230448	-	phnE	819		457105	457884	-	phnE	780
4230515	4231531	-	phnD	1017		457990	459006	-	phnD	1017
4231556	4232344	-	phnC	789		459031	459819	-	phnC	789
4232477	4232920	-	yjdN	444		459952	460395	-	phnB	444
4233478	4233813	-	yjdM	336		460953	461288	-	phnA	336
4234214	4236442	+	crfC	2229		461689	463917	+	crfC	2229
4236439	4237317	+	yjcZ	879		463914	464792	+	yjcZ	879
4237581	4239083	+	proP	1503		465056	466558	+	proP	1503
4239195	4239284	+	pmrR	90		466670	466759	+	pmrR	90
4239260	4240351	-	basS	1092		466735	467835	-	basS	1101
4240361	4241029	-	basR	669		467836	468504	-	basR	669
4241026	4242669	-	eptA	1644		468501	470144	-	eptA	1644
4242773	4244110	-	adiC	1338		470248	471585	-	adiC	1338
4244247	4245008	-	adiY	762		471722	472483	-	adiY	762
4245333	4247603	-	adiA	2271		472808	475078	-	adiA	2271
4247799	4248707	-	melR	909		475274	476182	-	melR	909
4248990	4250345	+	melA	1356		476465	477820	+	melA	1356
4250460	4251869	+	melB	1410		477923	479344	+	melB	1422
4252008	4252637	-	yjdF	630		479483	480112	-	yjdF	630
4252760	4254406	-	fumB	1647		480235	481881	-	fumB	1647
4254484	4255824	-	dcuB	1341		481959	483299	-	dcuB	1341
4256395	4257114	-	dcuR	720		483870	484589	-	dcuR	720
						484586	486222	-	dcuS	1637
4258928	4259158	+	yjdI	231		486403	486633	+	yjdI	231
4259170	4259442	+	yjdJ	273		486645	486917	+	yjdJ	273
4259669	4259965	+	ghoS	297		487144	487440	+	ghoS	297
						487468	487641	+	ghoT	174
4260285	4261802	-	lysU	1518		487760	489277	-	lysU	1518
4262039	4263496	-	dtpC	1458		489514	490971	-	dtpC	1458
4263555	4265702	-	cadA	2148		491030	493177	-	cadA	2148
4265782	4267116	-	cadB	1335		493257	494591	-	cadB	1335
4267482	4269020	-	cadC	1539		494957	496495	-	cadC	1539
4269819	4270394	-	yjdC	576		497294	497869	-	yjdC	576
4270431	4272128	-	dsbD	1698		497906	499603	-	dsbD	1698
4272104	4272442	-	cutA	339		499579	499917	-	cutA	339
4272558	4273859	-	dcuA	1302		500033	501334	-	dcuA	1302
4273977	4275413	-	aspA	1437		501452	502888	-	aspA	1437
4275750	4276226	+	fxsA	477		503225	503701	+	fxsA	477
4276242	4277498	-	yjeH	1257		503717	504973	-	yjeH	1257
4277774	4278067	+	groS	294		505249	505542	+	groS	294
4278111	4279757	+	groL	1647		505586	507232	+	groL	1647
4279895	4280248	+	yjeI	354		507370	507723	+	yjeI	354
4280441	4281310	-	yjeJ	870		507916	508785	-	yjeJ	870
4281705	4282733	-	epmB	1029		509180	510208	-	epmB	1029
4282775	4283341	+	efp	567		510250	510816	+	efp	567
4283393	4283518	+	ecnA	126		510868	510993	+	ecnA	126
4283629	4283775	+	ecnB	147		511104	511250	+	ecnB	147
4283951	4284268	+	sugE	318		511426	511743	+	sugE	318
4284262	4284798	-	blc	537		511737	512273	-	blc	537
4284887	4286020	-	ampC	1134		512362	513495	-	ampC	1134
4286083	4286442	-	frdD	360		513558	513917	-	frdD	360
4286453	4286848	-	frdC	396		513928	514323	-	frdC	396
4286859	4287593	-	frdB	735		514334	515068	-	frdB	735
4287586	4289394	-	frdA	1809		515061	516869	-	frdA	1809
4289719	4290696	+	epmA	978		517194	518171	+	epmA	978
4290915	4292417	+	yjeM	1503		518390	519892	+	yjeM	1503
4292567	4295890	-	mscM	3324		520042	523365	-	mscM	3324
4295912	4296880	-	psd	969		523387	524355	-	psd	969
4296977	4298029	-	rsgA	1053		524452	525504	-	rsgA	1053
4298124	4298669	+	orn	546		525599	526144	+	orn	546
4299448	4300587	-	queG	1140		526923	528062	-	queG	1140
4300586	4302133	+	nnr	1548		528076	529608	+	nnr	1533
4302105	4302566	+	tsaE	462		529580	530041	+	tsaE	462
4302585	4303922	+	amiB	1338		530060	531397	+	amiB	1338
4303932	4305779	+	mutL	1848		531407	533254	+	mutL	1848
4305772	4306722	+	miaA	951		533247	534197	+	miaA	951
4306808	4307116	+	hfq	309		534283	534591	+	hfq	309
4307192	4308472	+	hflX	1281		534667	535947	+	hflX	1281
4308558	4309817	+	hflK	1260		536033	537292	+	hflK	1260
4309820	4310824	+	hflC	1005		537295	538299	+	hflC	1005
4310906	4311103	+	yjeT	198		538381	538578	+	yjeT	198
4311207	4312505	+	purA	1299		538682	539980	+	purA	1299
4312710	4313135	+	nsrR	426		540185	540610	+	nsrR	426
4313174	4315615	+	rnr	2442		540649	543090	+	rnr	2442
4315795	4316526	+	rlmB	732		543270	544001	+	rlmB	732
4316653	4317054	+	yjfI	402		544128	544529	+	yjfI	402
4317073	4317771	+	yjfJ	699		544548	545246	+	yjfJ	699
4317822	4318481	+	yjfK	660		545297	545956	+	yjfK	660
4318499	4318897	+	yjfL	399		545974	546372	+	yjfL	399
4318907	4319545	+	yjfM	639		546382	547020	+	yjfM	639
4319548	4320711	+	yjfC	1164		547023	548186	+	yjfC	1164
4320795	4322420	+	aidB	1626		548270	549895	+	aidB	1626
4322537	4322812	-	yjfN	276		550012	550287	-	yjfN	276
4322961	4323290	-	bsmA	330		550436	550765	-	bsmA	330
4323472	4324221	+	yjfP	750		550947	551696	+	yjfP	750
4324218	4324973	-	ulaR	756		551693	552448	-	ulaR	756
4325081	4326145	-	ulaG	1065		552556	553620	-	ulaG	1065
4326500	4327897	+	ulaA	1398		553975	555372	+	ulaA	1398
4327913	4328218	+	ulaB	306		555388	555693	+	ulaB	306
4328228	4328692	+	ulaC	465		555703	556167	+	ulaC	465
4328706	4329356	+	ulaD	651		556181	556831	+	ulaD	651
4329366	4330220	+	ulaE	855		556841	557695	+	ulaE	855
4330220	4330906	+	ulaF	687		557695	558381	+	ulaF	687
4331035	4331310	-	yjfY	276		558510	558785	-	yjfY	276
4331638	4332033	+	rpsF	396		559113	559508	+	rpsF	396
4332040	4332354	+	priB	315		559515	559829	+	priB	315
4332359	4332586	+	rpsR	228		559834	560061	+	rpsR	228
4332628	4333077	+	rplI	450		560103	560552	+	rplI	450
4333179	4334456	-		1278		560654	561931	-	exuT	1278
4334549	4336621	-		2073		562024	564096	-	nadB	2073
4336618	4338159	-		1542		564093	565634	-	ydiF	1542
4338169	4338945	-		777		565644	566420	-	crt	777
4338955	4339797	-	hypothetical protein	843		566430	567272	-	ycjR	843
4339807	4340598	-		792		567282	568073	-	fabG	792
4341132	4341458	+	ytfA	327		568286	568933	+	ytfA	648
4341442	4342080	-	ytfB	639		568917	569555	-	ytfB	639
4342299	4342919	+	fklB	621		569774	570394	+	fklB	621
4343228	4344640	+	cycA	1413		570703	572115	+	cycA	1413
4344685	4345347	-	ytfE	663		572160	572822	-	ytfE	663
4345455	4346420	-	ytfF	966		572930	573895	-	ytfF	966
4346529	4347389	-	qorB	861		574004	574864	-	qorB	861
4347478	4347858	+	ytfH	381		574953	575333	+	ytfH	381
4347981	4349924	-	cpdB	1944		575456	577399	-	cpdB	1944
4350114	4350854	+	cysQ	741		577589	578329	+	cysQ	741
4350844	4351401	-	ytfJ	558		578319	578876	-	ytfJ	558
4351726	4351932	+	ytfK	207		579201	579407	+	ytfK	207
4351994	4353337	-	ytfL	1344		579469	580812	-	ytfL	1344
4353660	4354298	-	msrA	639		581135	581773	-	msrA	639
4354504	4356237	+	tamA	1734		581979	583712	+	tamA	1734
4356234	4360013	+	tamB	3780		583709	587488	+	tamB	3780
4360016	4360357	+	ytfP	342		587491	587832	+	ytfP	342
4360098	4360280	-	yzfA	183
4360578	4360730	+	ECD_04389	153
4360737	4361267	-	ppa	531		588212	588742	-	ppa	531
4361577	4362533	+	ytfQ	957		589052	590008	+	ytfQ	957
4362673	4364175	+	ytfR	1503		590148	591650	+	ytfR	1503
4364189	4365211	+	ytfT	1023		591664	592686	+	ytfT	1023
4365198	4366193	+	yjfF	996		592673	593668	+	yjfF	996
4366226	4367224	-	fbp	999		593701	594699	-	fbp	999
4367400	4368773	+	mpl	1374		594875	596248	+	mpl	1374
4368929	4369480	-	yjgA	552		596404	596955	-	yjgA	552
4369575	4370927	+	pmbA	1353		597050	598402	+	pmbA	1353
						598585	598971	+	cybC	387
4371541	4372005	-	nrdG	465		599016	599480	-	nrdG	465
4372164	4374302	-	nrdD	2139		599639	601777	-	nrdD	2139
4374696	4376351	-	treC	1656		602171	603826	-	treC	1656
4376401	4377822	-	treB	1422		603876	605297	-	treB	1422
4377941	4378888	-	treR	948		605416	606363	-	treR	948
4379073	4379126	+	mgtL	54
4379267	4381963	+	mgtA	2697		606742	609438	+	mgtA	2697
4382169	4382555	-	ridA	387		609644	610030	-	ridA	387
4382628	4383089	-	pyrI	462		610103	610564	-	pyrI	462
4383102	4384037	-	pyrB	936		610577	611512	-	pyrB	936
4384041	4384175	-	pyrL	135		611516	611650	-	pyrL	135
4384456	4384851	-	yjgH	396		611931	612326	-	yjgH	396
4384982	4385695	-	bdcA	714		612457	613170	-	bdcA	714
4385766	4386359	+	bdcR	594		613241	613834	+	bdcR	594
4386504	4386956	+	tabA	453		613979	614431	+	tabA	453
4387079	4388731	+	yjgL	1653		614554	616206	+	yjgL	1653
4388804	4389808	-	argI	1005		616279	617283	-	argI	1005
4389970	4390386	+	rraB	417		617445	617861	+	rraB	417
4390432	4390935	-	yjgM	504		617907	618410	-	yjgM	504
4391128	4392324	+	yjgN	1197		618603	619799	+	yjgN	1197
4392380	4395235	-	valS	2856		619855	622710	-	valS	2856
4395235	4395678	-	holC	444		622710	623153	-	holC	444
4396032	4397543	-	pepA	1512		623507	625018	-	pepA	1512
4397810	4398910	+	lptF	1101		625285	626385	+	lptF	1101
4398910	4399992	+	lptG	1083		626385	627467	+	lptG	1083
4400153	4401655	-	yjgR	1503		627628	629130	-	yjgR	1503
4401733	4402731	-	idnR	999		629208	630206	-	idnR	999
4402798	4404117	-	idnT	1320		630273	631592	-	idnT	1320
4404180	4404944	-	idnO	765		631655	632419	-	idnO	765
4404968	4405999	-	idnD	1032		632443	633474	-	idnD	1032
4406216	4406779	+	idnK	564		633691	634254	+	idnK	564
4406783	4407802	-	ahr	1020		634258	635277	-	ahr	1020
						635595	635789	+	HP	195
4408343	4409533	+	intB	1191		635818	637008	+	intB	1191
4409856	4410191	+	yjgW	336		637331	637666	-	yjgW	336
4411517	4411846	+	yjgZ	330		637775	638206	-	opgE	432
4412189	4412332	+	putative expressed protein	144		638164	638523	-	yjgX	360
4412360	4413688	-	insG	1329		639835	641163	-	insG	1329
4414315	4415532	+	yjhB	1218		641790	643007	+	yjhB	1218
4415544	4416662	+	yjhC	1119		643019	644137	+	yjhC	1119
4417454	4417726	+	insN	273		644180	644305	+	ythA	126
4417782	4418621	+		840		644358	644708	-	yjhD	351
4418737	4419000	+		264		644593	644841	+	yjhE	249
4419032	4421035	-		2004		644929	645201	+	insN2	273
4421183	4422001	-	yis2	819		645443	646096	+	insO2	654
4422037	4422339	-	ECD_04150	303
4423117	4423530	+	yjhV	414		646031	646444	-	HP	414
						646507	648504	-	ACIAD3460	1998
						648658	649476	-	HP	819
						649512	649814	-	HP	303
						650013	650426	+	insO2	414
						650592	651005	+	b4286	414
4424087	4424854	-	fecE	768		651562	652329	-	fecE	768
4424855	4425811	-	fecD	957		652330	653286	-	fecD	957
4425808	4426806	-	fecC	999		653283	654281	-	fecC	999
4426803	4427705	-	fecB	903		654278	655180	-	fecB	903
4427750	4430074	-	fecA	2325		655225	657549	-	fecA	2325
4430161	4431114	-	fecR	954		657636	658589	-	fecR	954
4431111	4431632	-	fecI	522		658586	659107	-	fecI	522
4431924	4432199	+	insB	276		659887	660096	+	insB	210
4433346	4433639	+	HP	294		660857	661114	+	HP	258
4433722	4434225	-	insB	504		661197	661574	-	insB	378
4434144	4434419	-	insA	276		661619	661894	-	insA	276
						661944	663032	+	HP	1089
						663285	664610	+	yehB	1326
						664623	665582	+	HP	960
18714	19619	+	nhaR	906		665621	666520	-	nhaR	900
17488	18654	+	nhaA	1167		666586	667752	-	nhaA	1167
16749	16958	-	mokC	210		668282	668491	+	hokC	210
						668522	668662	-	HP	141
15443	16555	+	insL2	1113		668685	669797	-	insL2	1113
14166	15296	+	dnaJ	1131		669944	671074	-	dnaJ	1131
12161	14077	+	dnaK	1917		671163	673079	-	dnaK	1917
11380	11784	-	yaaI	405		673456	673860	+	yaaI	405
10828	11313	+	htgA	486
10641	11354	-	yaaW	714		673886	674599	+	yaaW	714
9926	10492	-	satP	567		674748	675314	+	satP	567
9304	9891	+	mog	588		675349	675936	-	mog	588
8236	9189	+	talB	954		676051	677004	-	tal	954
6527	7957	-	yaaJ	1431		677283	678713	+	yaaJ	1431
5681	6457	-	yaaA	777		678783	679559	+	yaaA	777
5232	5528	+	yaaX	297		679712	680008	-	yaaX	297
3733	5019	+	thrC	1287		680222	681508	-	thrC	1287
2800	3732	+	thrB	933		681509	682441	-	thrB	933
336	2798	+	thrA	2463		682443	684905	-	thrA	2463
190	255	+	thrL	66		684987	685052	-	thrL	66
4558243	4558929	+	yjtD	687		685266	685952	-	lasT	687
4557703	4557843	+	yjjY	141
4556891	4557607	-	arcA	717		686588	687304	+	arcA	717
4555479	4556831	+	creD	1353		687364	688716	-	creD	1353
4553997	4555421	+	creC	1425		688774	690198	-	creC	1425
4553308	4553997	+	creB	690		690198	690887	-	creB	690
4552822	4553295	+	creA	474		690900	691373	-	creA	474
4551742	4552611	-	rob	870		691584	692453	+	rob	870
4551098	4551745	+	ytjC	648		692450	693097	-	gpmB	648
4550525	4551046	-	yjjX	522		693149	693661	+	yjjX	513
4550114	4550440	+	trpR	327		693808	694104	-	trpR	297
4548087	4550024	+	slt	1938		694224	696161	-	slt	1938
						696270	696398	-	A9819_24985	129
4546209	4547876	-	ettA	1668		696372	698039	+	ettA	1668
						698146	698313	-	HP	168
4544670	4545902	+	nadR	1233		698347	699579	-	nadR	1233
4543267	4544649	+	radA	1383		699600	700982	-	radA	1383
4542250	4543218	+	serB	969		701031	701999	-	serB	969
4541500	4542144	-	ytjB	645		702105	702749	+	ytjB	645
4540456	4541472	-	lplA	1017		702777	703793	+	lplA	1017
4540161	4540424	-		264		703794	705125	-	yjjJ	1332
4539281	4540000	+	deoD	720		705292	706011	-	deoD	720
4537978	4539201	+	deoB	1224		706068	707291	-	deoB	1224
4536604	4537926	+	deoA	1323		707343	708665	-	deoA	1323
4535698	4536477	+	deoC	780		708792	709571	-	deoC	780
4533890	4535440	-	yjjI	1551		709829	711379	+	yjjI	1551
4533055	4533918	-	yjjW	864		711351	712214	+	yjjW	864
4531856	4532635	+	yjjV	780		712634	713413	-	yjjV	780
4530786	4531859	+	yjjU	1074		713410	714483	-	yjjU	1074
4530485	4530664	+	ytjA	180		714605	714766	-	ytjA	162
4529771	4530376	+	osmY	606		714893	715498	-	osmY	606
4527789	4529378	+	prfC	1590		715891	717507	-	prfC	1617
4527021	4527698	+	yjjG	678		717571	718248	-	yjjG	678
4526560	4527006	+	rimI	447		718263	718709	-	rimI	447
4526178	4526591	+	holD	414		718678	719091	-	holD	414
4525044	4526075	-	rsmC	1032		719194	720225	+	rsmC	1032
4524179	4524415	+	yjjZ	237		720854	721129	-	yjjZ	276
4523250	4524038	-	fhuF	789		721231	722019	+	fhuF	789
4522535	4523212	+	bglJ	678		722057	722734	-	bglJ	678
4521852	4522577	+	yjjQ	726		722692	723417	-	yjjQ	726
4520463	4521233	-	yjjP	771		723973	724806	+	yjjP	834
4519999	4520472	-	yjjB	474		724797	725270	+	yjjB	474
4519353	4519892	-	dnaT	540		725377	725916	+	dnaT	540
4518613	4519350	-	dnaC	738		725919	726656	+	dnaC	738
4518070	4518564	-	yjjA	495		726705	727199	+	yjjA	495
						727453	729465	+	mdoB	2013
						729569	730777	+	DDE_Tnp_1	1209
						731487	731651	-	yjiS	165
						731828	733240	+	yjiR	1413
4515525	4517816	-	opgB	2292
4514365	4515387	+	lgoD	1023
4511737	4513098	-	lgoT	1362
4510033	4511688	+	tsr	1656
4509468	4509914	+	hpaR	447
4507907	4509196	-	hpaG	1290
4506444	4507910	-	hpaE	1467
4505591	4506442	-	hpaD	852
4505201	4505581	-	hpaF	381
4504330	4505133	-	hpaH	804
4503531	4504319	-	hpaI	789
4502031	4503407	-	hpaX	1377
4501131	4502021	-	hpaA	891
4499318	4500880	-	hpaB	1563
4498788	4499300	-	hpaC	513
4496245	4498395	-	yjiY	2151
4495992	4496195	-	yjiX	204
4495025	4495981	-	yjiA	957
4494065	4494979	+	mrr	915
4490365	4493877	-	hsdR	3513
4488575	4490164	-	hsdM	1590
4487528	4487755	-	insA	228
4487106	4487609	-	insB	504
4485809	4486150	-	symE	342
4484268	4485647	-	mcrB	1380
4483222	4484268	-	mcrC	1047
4479293	4479796	+	insB	504
4479099	4479374	+	insA	276
						733484	734044	-	yjiQ	561
4478277	4479044	+	yjiPQ	768		734093	734404	-	yjiP	312
4476566	4477798	-	mdtM	1233		734883	736115	+	mdtM	1233
4475245	4476525	-	yjiN	1281		736156	737436	+	yjiN	1281
4473978	4475129	-	yjiM	1152		737552	738703	+	yjiM	1152
4473201	4473968	-	yjiL	768		738713	739480	+	yjiL	768
4472947	4473204	-	ytiA	258		739477	739734	+	ytiA	258
4472022	4472882	-	yjiK	861		739688	740659	+	yjiK	972
4470776	4471954	-	yjiJ	1179		740727	741905	+	yjiJ	1179
4470209	4470763	+	kptA	555		741918	742472	-	kptA	555
4469276	4469959	-	yjiH	684		742722	743405	+	yjiH	684
4468818	4469279	-	yjiG	462		743402	743863	+	yjiG	462
4467633	4468805	-	iadA	1173		743876	745048	+	iadA	1173
4466657	4467568	-	hypT	912		745113	746024	+	yjiE	912
4466272	4466664	+	iraD	393		746017	746409	-	iraD	393
						746608	746748	-	ytiD	141
						746727	746828	-	ytiC	102
4464769	4465599	-	yjiC	831		747082	747912	+	yjiC	831
4463855	4464628	+	uxuR	774		748053	748826	-	uxuR	774
						748825	749019	+	HP	195
4462180	4463640	+	uxuB	1461		749041	750501	-	uxuB	1461
4460915	4462099	+	uxuA	1185		750582	751766	-	uxuA	1185
4459232	4460575	-	gntP	1344		752106	753449	+	gntP	1344
4458087	4458989	+	fimH	903		753692	754594	-	fimH	903
4457564	4458067	+	fimG	504		754614	755117	-	fimG	504
4457021	4457551	+	fimF	531		755130	755660	-	fimF	531
4454375	4457011	+	fimD	2637		755670	758306	-	fimD	2637
4453583	4454308	+	fimC	726		758373	759098	-	fimC	726
4453007	4453546	+	fimI	540		759135	759581	-	fimI	447
4452394	4452942	+	fimA	549		759739	760287	-	fimA	549
4451316	4451912	+	fimE	597		760769	761365	-	fimE	597
						761855	761977	+	fimB1	123
4450373	4450648	-	insA	276		762033	762308	+	insA	276
4449951	4450454	-	insB	504		762353	762730	+	insB	378
						762724	763221	-	fimB2	498
4447288	4448004	-	nanC	717		764677	765393	+	nanC	717
4446162	4447268	-	nanM	1107		765413	766519	+	nanM	1107
4445117	4446097	-	nanS	981		766584	767564	+	nanS	981
						768147	769163	-	yjhR	1017
4442299	4442556	-	yjhX	258		770125	770382	+	yjhX	258
4441742	4442287	-	yjhQ	546		770394	770939	+	yjhQ	546
4440940	4441686	-	yjhP	747		770995	771741	+	yjhP	747
4439033	4440154	-	sgcX	1122		772527	773648	+	sgcX	1122
4438758	4439036	-	sgcB	279		773645	773923	+	sgcB	279
4437433	4438746	-	sgcC	1314		773935	775248	+	sgcC	1314
4436614	4437420	-	sgcQ	807		775261	776067	+	sgcQ	807
4436052	4436483	-	sgcA	432		776198	776629	+	sgcA	432
4435408	4436040	-	sgcE	633		776641	777273	+	sgcE	633
4434609	4435391	-	sgcR	783		777290	778072	+	sgcR	783
19658	20617	-	hypothetical protein	960
20630	21775	-	putative usher protein	1146
22208	22912	-	hypothetical protein	705
23346	23621	+	insA	276		778262	778537	+	insA	276
23540	24043	+	insB	504		778582	778959	+	insB	378
24054	24404	-	hypothetical protein	351		778970	779320	-	hypothetical protein	351
24701	24865	-	hypothetical protein	165
24887	25150	-	rpsT	264		779803	780066	-	rpsT	264
25253	25471	+	yaaY	219		780169	780384	+	yaaY	216
25479	26420	+	ribF	942		780395	781336	+	ribF	942
26463	29279	+	ileS	2817		781379	784195	+	ileS	2817
29279	29773	+	lspA	495		784195	784689	+	lspA	495
29898	30347	+	fkpB	450		784814	785263	+	fkpB	450
30349	31299	+	ispH	951		785265	786215	+	ispH	951
31365	32279	+	rihC	915		786281	787195	+	rihC	915
32446	33267	+	dapB	822		787362	788183	+	dapB	822
33723	34871	+	carA	1149		788639	789787	+	carA	1149
34889	38110	+	carB	3222		789805	793026	+	carB	3222
38372	38767	+	caiF	396		793288	793683	+	caiF	396
38976	39566	-	caiE	591		793892	794482	-	caiE	591
39572	40465	-	caiD	894		794488	795273	-	caiD	786
40466	42019	-	caiC	1554		795382	796935	-	caiC	1554
						797009	798225	-	caiB	1217
43438	44580	-	caiA	1143		798354	799496	-	caiA	1143
44611	46125	-	caiT	1515		799527	801041	-	caiT	1515
46599	47369	+	fixA	771		801515	802285	+	fixA	771
47384	48325	+	fixB	942		802300	803241	+	fixB	942
48376	49662	+	fixC	1287		803292	804578	+	fixC	1287
49659	49946	+	fixX	288		804575	804862	+	fixX	288
50003	51334	+	yaaU	1332		804919	806250	+	yaaU	1332
51442	51972	+	kefF	531		806358	806888	+	kefF	531
51965	53827	+	kefC	1863		806881	808743	+	kefC	1863
54019	54498	+	folA	480		808824	809414	+	folA	591
54576	55418	-	apaH	843		809492	810334	-	apaH	843
55425	55802	-	apaG	378		810341	810718	-	apaG	378
55805	56626	-	rsmA	822		810721	811542	-	rsmA	822
56623	57612	-	pdxA	990		811539	812528	-	pdxA	990
57612	58898	-	surA	1287		812528	813814	-	surA	1287
58951	61305	-	lptD	2355		813867	816221	-	lptD	2355
61560	62375	+	djlA	816		816476	817291	+	djlA	816
62492	63151	-	rluA	660		817408	818067	-	rluA	660
63163	66069	-	rapA	2907		818079	820985	-	rapA	2907
66234	68585	-	polB	2352		821150	823501	-	polB	2352
68660	69355	-	araD	696		823576	824271	-	araD	696
69640	71142	-	araA	1503		824556	826058	-	araA	1503
71153	72853	-	araB	1701		826069	827769	-	araB	1701
73192	74070	+	araC	879		828108	828986	+	araC	879
74156	74920	+	yabI	765		829072	829836	+	yabI	765
75034	75732	-	thiQ	699		829950	830648	-	thiQ	699
75716	77326	-	thiP	1611		830632	832242	-	thiP	1611
77302	78285	-	thiB	984		832218	833201	-	thiB	984
78449	80104	-	sgrR	1656		833365	835020	-	sgrR	1656
80193	80324	+	sgrT	132		835109	835240	+	sgrT	132
80426	81604	+	setA	1179		835342	836520	+	setA	1179
81653	82258	-	leuD	606		836569	837174	-	leuD	606
82269	83669	-	leuC	1401		837185	838585	-	leuC	1401
83672	84763	-	leuB	1092		838588	839679	-	leuB	1092
84763	86334	-	leuA	1572		839679	841250	-	leuA	1572
86427	86513	-	leuL	87		841343	841429	-	leuL	87
87173	88117	+	leuO	945		842089	843033	+	leuO	945
88435	90159	+	ilvI	1725		843351	845075	+	ilvI	1725
90162	90653	+	ilvH	492		845078	845569	+	ilvH	492
90833	91837	+	cra	1005		845749	846753	+	cra	1005
92439	92897	+	mraZ	459		847355	847813	+	mraZ	459
92899	93840	+	rsmH	942		847815	848756	+	rsmH	942
93837	94202	+	ftsL	366		848753	849118	+	ftsL	366
94218	95984	+	ftsI	1767		849134	850900	+	ftsI	1767
95971	97458	+	murE	1488		850887	852374	+	murE	1488
97455	98813	+	murF	1359		852371	853729	+	murF	1359
98807	99889	+	mraY	1083		853723	854805	+	mraY	1083
99892	101208	+	murD	1317		854808	856124	+	murD	1317
101208	102452	+	ftsW	1245		856124	857368	+	ftsW	1245
102449	103516	+	murG	1068		857365	858432	+	murG	1068
103570	105045	+	murC	1476		858486	859961	+	murC	1476
105038	105958	+	ddlB	921		859954	860874	+	ddlB	921
105960	106790	+	ftsQ	831		860876	861706	+	ftsQ	831
106787	108049	+	ftsA	1263		861703	862965	+	ftsA	1263
108110	109261	+	ftsZ	1152		863026	864177	+	ftsZ	1152
109362	110279	+	lpxC	918		864278	865195	+	lpxC	918
110510	111022	+	secM	513		865351	865938	+	secM	588
111084	113789	+	secA	2706		866000	868705	+	secA	2706
113849	114238	+	mutT	390		868765	869154	+	mutT	390
114454	114651	-	yacG	198		869370	869567	-	yacG	198
114661	115404	-	zapD	744		869577	870320	-	zapD	744
115404	116024	-	coaE	621		870320	870940	-	coaE	621
116249	117292	+	guaC	1044		871165	872208	+	guaC	1044
117327	118529	-	hofC	1203		872243	873445	-	hofC	1203
118519	119904	-	hofB	1386		873435	874820	-	hofB	1386
119914	120354	-	ppdD	441		874830	875270	-	ppdD	441
120557	121450	-	nadC	894		875473	876366	-	nadC	894
121538	122089	+	ampD	552		876454	877005	+	ampD	552
122086	122940	+	ampE	855		877002	877856	+	ampE	855
122983	124356	-	aroP	1374		877899	879269	-	aroP	1371
124897	125661	+	pdhR	765		879813	880577	+	pdhR	765
125822	128485	+	aceE	2664		880738	883401	+	aceE	2664
128500	130392	+	aceF	1893		883416	885308	+	aceF	1893
130717	132141	+	lpd	1425		885633	887057	+	lpdA	1425
132212	134065	-	yacH	1854		887128	888981	-	yacH	1854
134420	137017	+	acnB	2598		889336	891933	+	acnB	2598
137192	137554	+	yacL	363		892109	892471	+	yacL	363
137592	138386	-	speD	795		892509	893303	-	speD	795
138402	139268	-	speE	867		893319	894185	-	speE	867
139374	139721	-	yacC	348		894291	894599	-	yacC	309
139887	141437	+	cueO	1551		894804	896354	+	cueO	1551
141639	144029	-	gcd	2391		896556	898946	-	gcd	2391
144235	144771	+	hpt	537		899152	899688	+	hpt	537
144812	145474	-	can	663		899729	900391	-	can	663
145583	146509	+	yadG	927		900500	901426	+	yadG	927
146506	147276	+	yadH	771		901423	902193	+	yadH	771
147381	147821	+	yadI	441		902298	902738	+	yadI	441
147885	149114	+	yadE	1230		902802	904031	+	yadE	1230
149118	149498	-	panD	381		904035	904415	-	panD	381
149772	150674	+	yadD	903		904689	905591	+	rpnC	903
150748	151599	-	panC	852		905665	906516	-	panC	852
151611	152405	-	panB	795		906528	907322	-	panB	795
152518	153864	-	yadC	1347		907436	908674	-	yadC	1239
153845	154441	-	yadK	597		908724	909320	-	yadK	597
154468	155070	-	yadL	603		909347	909952	-	yadL	606
155085	155654	-	yadM	570		909964	910533	-	yadM	570
155671	158271	-	htrE	2601		910550	913147	-	htrE	2598
158306	159046	-	yadV	741		913182	913922	-	yadV	741
159151	159735	-	yadN	585		914020	914604	-	yadN	585
160105	160584	-	folK	480		914974	915453	-	folK	480
160581	161945	-	pcnB	1365		915450	916814	-	pcnB	1365
162038	162964	-	gluQ	927		916907	917833	-	gluQ	927
163001	163456	-	dksA	456		917870	918325	-	dksA	456
163634	164338	-	sfsA	705		918503	919207	-	sfsA	705
164353	164883	-	ligT	531		919222	919752	-	thpR	531
164957	167386	+	hrpB	2430		919826	922255	+	hrpB	2430
167582	170107	+	mrcB	2526		922451	924985	+	mrcB	2535
170327	172570	+	fhuA	2244		925205	925681	+	fhuA1	477
						925652	926557	-	insD	906
						926515	926880	-	insC6	366
						927012	928784	+	fhuA2	1773
172621	173418	+	fhuC	798		928835	929632	+	fhuC	798
173418	174308	+	fhuD	891		929632	930522	+	fhuD	891
174305	176287	+	fhuB	1983		930519	932501	+	fhuB	1983
176445	177725	-	hemL	1281		932659	933939	-	hemL	1281
177950	179371	+	clcA	1422		934164	935585	+	clcA	1422
179453	179797	+	erpA	345		935667	936011	+	erpA	345
179844	180467	-	yadS	624		936058	936681	-	yadS	624
180505	181305	-	btuF	801		936719	937519	-	btuF	801
181298	181996	-	mtn	699		937512	938210	-	mtnN	699
182080	183597	+	dgt	1518		938294	939811	+	dgt	1518
183727	185151	+	degP	1425		939941	941365	+	degP	1425
185306	186463	+	cdaR	1158		941520	942677	+	cdaR	1158
186552	186938	-	yaeH	387		942766	943152	-	yaeH	387
187100	187912	-	yaeI	813		943314	944126	-	yaeI	813
187966	188790	-	dapD	825		944180	945004	-	dapD	825
188821	191493	-	glnD	2673		945035	947707	-	glnD	2673
191555	192349	-	map	795		947769	948563	-	map	795
192717	193442	+	rpsB	726		948931	949656	+	rpsB	726
193700	194551	+	tsf	852		949914	950765	+	tsf	852
194698	195423	+	pyrH	726		950912	951637	+	pyrH	726
195715	196272	+	frr	558		951929	952486	+	frr	558
196364	197560	+	dxr	1197		952578	953774	+	dxr	1197
197746	198507	+	ispU	762		953963	954721	+	uppS	759
						954721	954873	+	HP	153
198520	199377	+	cdsA	858		954842	955591	+	cdsA	750
199389	200741	+	rseP	1353		955603	956955	+	rseP	1353
200771	203203	+	bamA	2433		956985	959417	+	bamA	2433
203325	203810	+	skp	486		959539	960024	+	skp	486
203814	204839	+	lpxD	1026		960028	961053	+	lpxD	1026
204944	205399	+	fabZ	456		961158	961613	+	fabZ	456
205403	206191	+	lpxA	789		961617	962405	+	lpxA	789
206191	207339	+	lpxB	1149		962405	963553	+	lpxB	1149
207336	207932	+	rnhB	597		963550	964146	+	rnhB	597
207969	211451	+	dnaE	3483		964183	967665	+	dnaE	3483
211464	212423	+	accA	960		967678	968637	+	accA	960
212522	214663	+	ldcC	2142		968736	970877	+	ldcC	2142
214720	215109	+	yaeR	390		970934	971323	+	yaeR	390
215174	216472	+	tilS	1299		971388	972686	+	tilS	1299
216521	216775	-	rof	255		972735	972995	-	rof	261
216768	216968	-	yaeP	201		972982	973182	-	yaeP	201
217134	217679	+	yaeQ	546		973348	973893	+	yaeQ	546
217676	218098	+	arfB	423		973890	974312	+	arfB	423
218112	218822	+	nlpE	711		974326	975036	+	nlpE	711
219022	219846	-	yaeF	825		975236	976060	-	yaeF	825
219899	221617	-	proS	1719		976113	977831	-	proS	1719
221728	222435	-	tsaA	708		977942	978649	-	trmO	708
222432	222836	-	rcsF	405		978646	979050	-	rcsF	405
222954	223769	-	metQ	816		979168	979983	-	metQ	816
223809	224462	-	metI	654		980023	980676	-	metI	654
224455	225486	-	metN	1032		980669	981700	-	metN	1032
225674	226246	+	gmhB	573		981888	982460	+	gmhB	573
232094	232897	+	dkgB	804		988308	989111	+	dkgB	804
232894	233808	-	yafC	915		989108	990022	-	yafC	915
234049	234849	+	yafD	801		990284	991063	+	yafD	780
234853	235476	+	yafE	624		991067	991690	+	yafE	624
235524	236882	-	mltD	1359		991738	992958	-	mltD	1221
236954	237709	-	gloB	756		993168	993923	-	gloB	756
237743	238465	+	yafS	723		993957	994679	+	yafS	723
238462	238929	-	rnhA	468		994676	995143	-	rnhA	468
238994	239725	+	dnaQ	732		995199	995939	+	dnaQ	741
240264	241049	+	yafT	786		996478	997263	+	yafT	786
241315	241590	+	insA	276		997529	997804	+	insA	276
241509	242012	+	insB	504		997849	998226	+	insB	378
242014	242385	+	hypothetical protein	372		998246	998599	+	hypothetical protein	354
242816	243952	+	yhhI	1137		999030	1000166	+	yhhI	1137
243993	244763	-	yafV	771		1000207	1000977	-	yafV	771
244917	245390	+	ivy	474		1001158	1001604	+	ivy	447
245433	247877	-	fadE	2445		1001647	1004091	-	fadE	2445
248117	248695	+	gmhA	579		1004331	1004909	+	gmhA	579
248901	249668	+	yafJ	768		1005115	1005882	+	yafJ	768
249639	250379	-	yafK	741		1005853	1006593	-	yafK	741
250535	250813	-	yafQ	279		1006749	1007027	-	yafQ	279
250816	251076	-	dinJ	261		1007030	1007290	-	dinJ	261
251286	252035	+	yafL	750		1007476	1008249	+	yafL	774
252211	252708	+	rayT	498		1008425	1008922	+	rayT	498
						1009138	1010877	-	lfhA	1740
						1010972	1011607	+	lafU	636
255464	256519	+	dinB	1056		1011678	1012733	+	dinB	1056
256571	256864	+	yafN	294		1012785	1013078	+	yafN	294
256867	257265	+	yafO	399		1013081	1013479	+	yafO	399
257275	257727	+	yafP	453		1013567	1013941	+	yafP	375
257961	258227	+	ykfJ	267		1014175	1014441	+	ykfJ	267
258196	258696	+	prfH	501		1014410	1014910	+	prfH	501
258753	260210	-	pepD	1458		1014967	1016424	-	pepD	1458
260471	260929	+	gpt	459		1016685	1017143	+	gpt	459
261021	262265	+	frsA	1245		1017235	1018479	+	frsA	1245
262323	262724	+	crl	402		1018537	1018938	+	crl	402
262850	263125	+	insA	276		1019064	1019339	+	insA	276
263044	263547	+	insB	504		1019384	1019761	+	insB	378
263558	264595	-	phoE	1038		1019772	1020809	-	phoE	1038
264883	265986	+	proB	1104		1021097	1022200	+	proB	1104
265998	267251	+	proA	1254		1022212	1023465	+	proA	1254
267568	267978	-	yagP	411		1023782	1024192	-	yagP	411
267957	268913	-	paoD	957		1024171	1025127	-	yagQ	957
268923	271121	-	paoC	2199		1025137	1027335	-	yagR	2199
271118	272074	-	paoB	957		1027332	1028288	-	yagS	957
272071	272760	-	paoA	690		1028285	1028974	-	yagT	690
273177	273791	+	yagU	615		1029391	1030005	+	yagU	615
274038	274367	-	ykgJ	330		1030252	1030581	-	ykgJ	330
274680	275390	-	ecpE	711		1030894	1031604	-	ecpE	711
275359	277002	-	ecpD	1644		1031573	1033216	-	ecpD	1644
276992	279517	-	ecpC	2526		1033206	1035731	-	ecpC	2526
279543	280211	-	ecpB	669		1035757	1036425	-	ecpB	669
280269	280904	-	ecpA	636		1036483	1037118	-	ecpA	636
280930	281520	-	ecpR	591		1037144	1037686	-	ecpR	543
282295	282522	+	ykgL	228		1038509	1038733	+	ykgL	225
						1038771	1038911	-	rpmJ	141
						1038911	1039177	-	rpmE2-1	267
						1039538	1039639	-	ykgR	102
282697	282960	-	ykgM	264
284540	285772	+	eaeH	1233		1040754	1041986	+	eaeH	1233
						1042011	1042169	-	HP	159
285912	286763	-	ykgA	852		1042126	1042977	-	ykgA	852
287354	287947	-	rclC	594		1043568	1044161	-	rclC	594
287959	288195	-	rclB	237		1044173	1044409	-	rclB	237
288304	289629	-	rclA	1326		1044518	1045843	-	rclA	1326
289855	290709	+	rclR	855		1046069	1046923	+	rclR	855
291236	291955	+	ykgE	720		1047450	1048169	+	ykgE	720
291966	293393	+	ykgF	1428		1048180	1049607	+	ykgF	1428
293386	294081	+	ykgG	696		1049600	1050295	+	ykgG	696
294036	294248	-	ECD_00265	213
294324	294992	-	ykgH	669		1050538	1051206	-	ykgH	669
295205	296875	-	betA	1671		1051419	1053089	-	betA	1671
296889	298361	-	betB	1473		1053103	1054575	-	betB	1473
298375	298962	-	betI	588		1054589	1055176	-	betI	588
299091	301124	+	betT	2034		1055305	1057338	+	betT	2034
301999	303087	+	yahA	1089		1058213	1059301	+	pdeL	1089
303129	304061	-	yahB	933		1059343	1060275	-	yahB	933
304153	304650	-	yahC	498		1060367	1060864	-	yahC	498
304908	305513	+	yahD	606		1061122	1061727	+	yahD	606
305553	306416	+	yahE	864		1061767	1062630	+	yahE	864
306406	307953	+	yahF	1548		1062620	1064167	+	yahF	1548
307953	309371	+	yahG	1419		1064167	1065585	+	yahG	1419
						1065611	1065931	+	yahH	321
309793	310743	+	yahI	951		1066007	1066957	+	yahI	951
310753	312135	+	yahJ	1383		1066967	1068349	+	yahJ	1383
312512	313561	+	yahK	1050		1068726	1069775	+	yahK	1050
313805	314620	+	yahL	816		1070019	1070834	+	yahL	816
315033	315278	+	yahM	246		1071247	1071492	+		246
315295	315966	-	yahN	672		1071509	1072141	-	yahN	633
316113	316388	+	yahO	276		1072327	1072602	+	yahO	276
316486	318072	-	prpR	1587		1072700	1074286	-	prpR	1587
318311	319201	+	prpB	891		1074525	1075415	+	prpB	891
						1075361	1075807	-	HP	447
319641	320810	+	prpC	1170		1075855	1077024	+	prpC	1170
320844	322295	+	prpD	1452		1077058	1078509	+	prpD	1452
322335	324221	+	prpE	1887		1078549	1080435	+	prpE	1887
324457	325716	+	codB	1260		1080671	1081930	+	codB	1260
325706	326989	+	codA	1284		1081920	1083203	+	codA	1284
327326	328225	-	cynR	900		1083540	1084439	-	cynR	900
328334	328993	+	cynT	660		1084548	1085207	+	cynT	660
329024	329494	+	cynS	471		1085238	1085708	+	cynS	471
329527	330681	+	cynX	1155		1085714	1086895	+	cynX	1182
330784	331395	-	lacA	612		1086998	1087618	-	lacA	621
331461	332714	-	lacY	1254		1087675	1088928	-	lacY	1254
332766	335840	-	lacZ	3075		1088980	1091118	-	lacZ1	2139
						1091589	1094240	-	ECBD_2906	2652
						1094271	1094720	-	lacZ2	450
335963	337045	-	lacI	1083		1094843	1095934	-	lacI	1092
337122	337955	-	mhpR	834		1096002	1096835	-	mhpR	834
338146	339810	+	mhpA	1665		1097026	1098690	+	mhpA	1665
339812	340756	+	mhpB	945		1098692	1099636	+	mhpB	945
340774	341640	+	mhpC	867		1099654	1100520	+	mhpC	867
341650	342459	+	mhpD	810		1100530	1101339	+	mhpD	810
342456	343406	+	mhpF	951		1101336	1102286	+	mhpF	951
343403	344416	+	mhpE	1014		1102283	1103296	+	mhpE	1014
344794	346005	+	mhpT	1212		1103674	1104885	+	mhpT	1212
346107	346646	+	yaiL	540		1104987	1105526	+	yaiL	540
346872	347705	-	frmB	834		1105752	1106585	-	frmB	834
347798	348907	-	frmA	1110		1106678	1107787	-	frmA	1110
348942	349217	-	frmR	276		1107822	1108097	-	frmR	276
349403	350176	-	yaiO	774		1108283	1109056	-	yaiO	774
350258	350761	-	insB	504		1109138	1109515	-	insB	378
350680	350955	-	insA	276		1109560	1109835	-	insA	276
351119	352081	+	tauA	963		1109999	1110961	+	tauA	963
352094	352861	+	tauB	768		1110974	1111741	+	tauB	768
352858	353685	+	tauC	828		1111738	1112565	+	tauC	828
353682	354533	+	tauD	852		1112562	1113413	+	tauD	852
354640	355614	-	hemB	975		1113520	1114494	-	hemB	975
355804	356001	-	ECD_00320	198
356137	359043	+	yaiT	2907		1115017	1117923	+	yaiT	2907
359131	359754	+	yaiV	624		1118011	1118634	+	iprA	624
359755	360912	-	ampH	1158		1118635	1119792	-	ampH	1158
361264	362484	+	sbmA	1221		1120144	1121364	+	sbmA	1221
362497	363591	+	yaiW	1095		1121377	1122471	+	yaiW	1095
363650	363958	-	yaiY	309		1122530	1122838	-	yaiY	309
364218	364430	+	yaiZ	213		1123098	1123310	+	yaiZ	213
364454	365548	-	ddlA	1095		1123334	1124428	-	ddlA	1095
366011	366271	+	iraP	261		1124891	1125151	+	iraP	261
366372	367787	+	phoA	1416		1125252	1126667	+	phoA	1416
367906	368226	+	psiF	321		1126786	1127106	+	psiF	321
368328	369443	+	yaiC	1116		1127208	1128323	+	dgcC	1116
369460	370269	-	proC	810		1128340	1129149	-	proC	810
370389	370847	+	yaiI	459		1129269	1129727	+	yaiI	459
371030	371554	+	aroL	525		1129910	1130434	+	aroL	525
371604	371795	+	yaiA	192		1130484	1130675	+	yaiA	192
372053	372730	+	aroM	678		1130933	1131610	+	aroM	678
372802	373086	+	yaiE	285		1131682	1131966	+	ppnP	285
373294	373575	+	ykiA	282		1132174	1132455	-	ykiA	282
373743	374246	-	insB	504		1132623	1133000	-	insB	378
374165	374440	-	insA	276		1133045	1133320	-	insA	276
374510	375421	-	rdgC	912		1133390	1134367	-	rdgC	978
375546	376454	+	mak	909		1134426	1135334	+	mak	909
376699	377883	-	araJ	1185		1135579	1136847	-	araJ	1269
378009	381155	-	sbcC	3147		1136889	1140035	-	sbcC	3147
381152	382354	-	sbcD	1203		1140032	1141234	-	sbcD	1203
382544	383233	+	phoB	690		1141424	1142113	+	phoB	690
383291	384586	+	phoR	1296		1142171	1143466	+	phoR	1296
384993	386312	+	brnQ	1320		1143873	1145192	+	brnQ	1320
386388	387761	+	proY	1374		1145268	1146641	+	proY	1374
387917	389734	+	malZ	1818		1146797	1148614	+	malZ	1818
389739	390320	-	acpH	582		1148619	1149200	-	acpH	582
390413	391483	+	queA	1071		1149293	1150363	+	queA	1071
391539	392666	+	tgt	1128		1150419	1151546	+	tgt	1128
392689	393021	+	yajC	333		1151569	1151901	+	yajC	333
393049	394896	+	secD	1848		1151929	1153776	+	secD	1848
394907	395878	+	secF	972		1153787	1154758	+	secF	972
396006	396353	+	yajD	348		1154887	1155234	+	yajD	348
396530	397414	-	tsx	885		1155411	1156295	-	tsx	885
397713	398252	-	yajI	540		1156594	1157133	-	yajI	540
398403	398852	+	nrdR	450		1157284	1157733	+	nrdR	450
398856	399959	+	ribD	1104		1157737	1158840	+	ribD	1104
400048	400518	+	ribE	471		1158929	1159399	+	ribH	471
400538	400957	+	nusB	420		1159419	1159838	+	nusB	420
401035	402012	+	thiL	978		1159916	1160893	+	thiL	978
401990	402508	+	pgpA	519		1160871	1161389	+	pgpA	519
402562	403536	-	yajO	975		1161443	1162417	-	yajO	975
403716	405578	-	dxs	1863		1162597	1164459	-	dxs	1863
405603	406502	-	ispA	900		1164484	1165383	-	ispA	900
406502	406744	-	xseB	243		1165383	1165625	-	xseB	243
406950	408398	+	thiI	1449		1165831	1167279	+	thiI	1449
408452	409042	-	yajL	591		1167333	1167923	-	yajL	591
409005	409916	-	panE	912		1167886	1168797	-	panE	912
410084	410575	+	yajQ	492		1168965	1169456	+	yajQ	492
410703	412067	-	yajR	1365		1169584	1170948	-	yajR	1365
412484	413419	+	hypothetical protein	936		1171329	1172300	+	esiB	972
413475	414017	-	putative acetyltransferase	543		1172356	1172898	-	ECBD_3232	543
414001	414378	-	hypothetical protein	378		1172882	1173193	-	ybl13_1	312
414497	415387	-	cyoE	891		1173378	1174268	-	cyoE	891
415399	415728	-	cyoD	330		1174280	1174609	-	cyoD	330
415728	416342	-	cyoC	615		1174609	1175223	-	cyoC	615
416332	418323	-	cyoB	1992		1175213	1177204	-	cyoB	1992
418345	419292	-	cyoA	948		1177226	1178173	-	cyoA	948
419754	421229	-	ampG	1476		1178635	1180110	-	ampG	1476
421273	421851	-	yajG	579		1180154	1180732	-	yajG	579
422156	422473	+	bolA	318		1181040	1181354	+	bolA	315
422817	424115	+	tig	1299		1181698	1182996	+	tig	1299
424361	424984	+	clpP	624		1183242	1183865	+	clpP	624
425110	426384	+	clpX	1275		1183991	1185265	+	clpX	1275
						1185372	1185512	-	HP	141
426654	427766	-	insL2	1113		1185535	1186647	-	insL2	1113
427922	430276	+	lon	2355		1186803	1189157	+	lon	2355
430485	430757	+	hupB	273		1189366	1189638	+	hupB	273
430949	432820	+	ppiD	1872		1189830	1191701	+	ppiD	1872
432971	433342	+	ybaV	372		1191852	1192223	+	ybaV	372
433448	433846	+	fadM	399		1192329	1192727	+	fadM	399
433898	434593	-	queC	696		1192779	1193474	-	queC	696
434658	436358	-	ybaE	1701		1193539	1195239	-	ybaE	1701
436458	437276	+	cof	819		1195339	1196157	+	cof	819
437429	437887	+	ybaO	459		1196310	1196768	+	decR	459
437917	439689	+	mdlA	1773		1196798	1198570	+	mdlA	1773
439682	441463	+	mdlB	1782		1198563	1200344	+	mdlB	1782
441644	441982	+	glnK	339		1200525	1200863	+	glnK	339
442012	443298	+	amtB	1287		1200893	1202179	+	amtB	1287
443347	444207	-	tesB	861		1202228	1203088	-	tesB	861
444425	444997	+	ybaY	573		1203306	1203878	+	ybaY	573
445028	445417	-	ybaZ	390		1203909	1204220	-	atl	312
445718	446071	+	ybaA	354		1204599	1204952	+	ybaA	354
446113	447663	-	ylaB	1551		1204994	1206544	-	pdeB	1551
447827	448297	-	ylaC	471		1206708	1207178	-	ylaC	471
448413	448964	-	maa	552		1207294	1207845	-	maa	552
449136	449354	-	hha	219		1208017	1208235	-	hha	219
449380	449754	-	tomB	375		1208261	1208635	-	tomB	375
450300	453449	-	acrB	3150		1209181	1212330	-	acrB	3150
453472	454665	-	acrA	1194		1212353	1213546	-	acrA	1194
454807	455454	+	acrR	648		1213688	1214335	+	acrR	648
455582	458944	+	mscK	3363		1214463	1217825	+	mscK	3363
459156	459317	-	ybaM	162		1218037	1218198	-	ybaM	162
459331	459858	-	priC	528		1218212	1218739	-	priC	528
459928	460305	+	ybaN	378		1218809	1219186	+	ybaN	378
460458	461009	+	apt	552		1219339	1219890	+	apt	552
461138	463069	+	dnaX	1932		1220019	1221950	+	dnaX	1932
463122	463451	+	ybaB	330		1222003	1222332	+	ybaB	330
463451	464056	+	recR	606		1222332	1222937	+	recR	606
464166	466040	+	htpG	1875		1223047	1224921	+	htpG	1875
466221	466865	+	adk	645		1225102	1225746	+	adk	645
467101	468063	+	hemH	963		1225982	1226944	+	hemH	963
468060	469019	-	aes	960		1226941	1227900	-	aes	960
469171	470475	+	gsk	1305		1228052	1229356	+	gsk	1305
470608	472284	-	ybaL	1677		1229489	1231165	-	ybaL	1677
472522	473742	-	fsr	1221		1231403	1232623	-	fsr	1221
473960	475612	+	ushA	1653		1232841	1234493	+	ushA	1653
475649	476128	-	ybaK	480		1234530	1235009	-	ybaK	480
476332	477126	-	ybaP	795		1235213	1236007	-	ybaP	795
477264	477605	+	ybaQ	342		1236091	1236486	+	ybaQ	396
478022	480526	-	copA	2505		1236903	1239407	-	copA	2505
480788	481720	+	glsA	933		1239669	1240601	+	glsA1	933
481723	483015	+	ybaT	1293		1240604	1241896	+	ybaT	1293
483140	483547	+	cueR	408		1242021	1242428	+	cueR	408
483548	484006	-	ybbJ	459		1242429	1242887	-	ybbJ	459
484003	484920	-	qmcA	918		1242884	1243801	-	qmcA	918
485066	485743	+	fetA	678		1243947	1244624	+	fetA	678
485730	486509	+	fetB	780		1244611	1245390	+	fetB	780
486572	487426	-	ybbN	855		1245453	1246307	-	ybbN	855
487487	488296	-	ybbO	810		1246368	1247138	-	ybbO	771
488286	488912	-	tesA	627		1247167	1247760	-	tesA	594
488880	489566	+	ybbA	687		1247761	1248447	+	ybbA	687
489563	491977	+	ybbP	2415		1248444	1250858	+	ybbP	2415
492407	496687	+	rhsD	4281		1251288	1255568	+	rhsD	4281
496727	497095	+	ybbC	369		1255608	1255976	+	ybbC	369
497095	497805	+	rhsH	711		1255976	1256686	+	ylbH	711
497786	498046	+	ybbD	261		1256667	1256927	+	ybbD	261
498790	499161	-	ylbG	372		1257671	1258042	-	ylbG	372
499277	500371	-	mnmH	1095		1258158	1259252	-	selU	1095
500440	501366	-	allS	927		1259321	1260247	-	allS	927
501596	502078	+	allA	483		1260477	1260959	+	allA	483
502156	502971	+	allR	816		1261037	1261852	+	allR	816
503061	504842	+	gcl	1782		1261942	1263723	+	gcl	1782
504855	505631	+	hyi	777		1263736	1264512	+	hyi	777
505731	506609	+	glxR	879		1264612	1265490	+	glxR	879
506641	506919	+	ybbV	279
506778	508232	+	ybbW	1455		1265659	1267113	+	ybbW	1455
508292	509653	+	allB	1362		1267173	1268534	+	allB	1362
509710	511011	+	ybbY	1302		1268591	1269892	+	ybbY	1302
511033	512178	+	glxK	1146		1269914	1271059	+	glxK	1146
512406	513191	-	allE	786		1271287	1272072	-	allE	786
513202	514437	-	allC	1236		1272083	1273318	-	allC	1236
514459	515508	-	allD	1050		1273340	1274389	-	allD	1050
515825	517492	+	fdrA	1668		1274706	1276373	+	fdrA	1668
517502	518761	+	yoeA	1260		1276383	1277642	+	ylbE	1260
518772	519587	+	ylbF	816		1277653	1278468	+	ylbF	816
519584	520477	+	ybcF	894		1278465	1279358	+	arcC	894
520614	521681	-	purK	1068		1279495	1280562	-	purK	1068
521678	522187	-	purE	510		1280559	1281068	-	purE	510
522305	523027	-	lpxH	723		1281186	1281908	-	lpxH	723
523030	523524	-	ppiB	495		1281911	1282405	-	ppiB	495
523698	525083	+	cysS	1386		1282579	1283964	+	cysS	1386
525119	525640	-	ybcI	522		1284000	1284521	-	ybcI	522
525748	525960	-	ybcJ	213		1284629	1284841	-	ybcJ	213
525962	526828	-	folD	867		1284843	1285709	-	folD	867
527299	527841	+	sfmA	543		1286180	1286722	+	sfmA	543
528061	528753	+	sfmC	693		1286942	1287634	+	sfmC	693
528784	531393	+	sfmD	2610		1287665	1290274	+	sfmD	2610
531435	532412	+	sfmH	978		1290316	1291293	+	sfmH	978
532423	532938	+	sfmF	516		1291304	1291819	+	sfmF	516
532941	533573	-	sfmZ	633		1291822	1292454	-	fimZ	633
533908	535071	-	intD	1164		1292789	1293952	-	intD	1164
						1293808	1294179	-	ECBD_3121	372
534927	535328	-	Excisionase	402		1294151	1294429	-	ECBD_3120	279
535596	535814	-	hypothetical protein	219		1294477	1294695	-	ECBD_3119	219
535913	536227	-	hypothetical protein	315		1294794	1295075	-	CR534_08685	282
536205	536570	-	putative DNA N-6-adenine-methyltransferase of bacteriophage	366		1295086	1295343	-		258
536657	536842	+	renD	186		1295538	1295720	+	renD	183
536910	537242	+	emrE	333		1295791	1296123	+	emrE	333
537497	539023	+	ybcK	1527		1296378	1297904	+	ybcK	1527
539488	540039	+	ybcL	552		1298369	1298920	+	ybcL	552
540049	540846	+	ybcM	798		1298930	1299727	+	ybcM	798
						1299844	1299945	+	HP	102
541061	541516	+	ybcN	456		1299942	1300397	+	ybcN	456
541516	541686	+	ninE	171		1300397	1300567	+	ninE	171
541679	541969	+	ybcO	291		1300560	1300850	+	ybcO	291
541966	542328	+	rusA	363		1300847	1301209	+	rusA	363
542325	542465	+	ylcG	141		1301209	1301346	+	ylcG	138
542551	542934	+	quuD	384		1301432	1301815	+	quuD	384
						1302005	1302475	-	nmpC	471
543652	544155	-	insB	504		1302533	1302910	-	insB	378
544074	544349	-	insA	276		1302955	1303230	-	insA	276
						1303259	1303864	-	nmpC	606
545572	545787	+	essD	216		1304453	1304668	+	essD	216
545787	546284	+	rrrD	498		1304668	1305165	+	rrrD	498
546281	546742	+	rzpD	462		1305162	1305623	+	rzpD	462
546774	547067	-	borD	294		1305655	1305948	-	borD	294
547428	547622	-	hypothetical protein	195		1306309	1306503	-	ECBD_3097	195
548011	548586	+	nohD	576		1306892	1307467	+	nohA	576
550550	551146	+	hypothetical protein	597		1307612	1309372	+	host specificity protein J	1761
						1309431	1309748	+	stfR	318
550995	551267	-	hypothetical protein	273		1309876	1310148	-	vgrGB	273
552004	553452	-	cusS	1449		1310885	1312333	-	cusS	1449
553442	554125	-	cusR	684		1312323	1313006	-	cusR	684
						1313053	1313208	+	HP	156
554282	555655	+	cusC	1374		1313163	1314536	+	cusC	1374
555813	556145	+	cusF	333		1314694	1315026	+	cusF	333
556161	557384	+	cusB	1224		1315042	1316265	+	cusB	1224
557396	560539	+	cusA	3144		1316277	1319420	+	cusA	3144
560641	562017	+	pheP	1377		1319522	1320898	+	pheP	1377
562085	563332	-	ybdG	1248		1320966	1322213	-	ybdG	1248
563440	564093	-	nfsB	654		1322321	1322974	-	nfsB	654
564187	564555	-	ybdF	369		1323068	1323436	-	ybdF	369
564620	564868	-	ybdJ	249		1323501	1323749	-	ybdJ	249
564934	566052	-	ybdK	1119		1323815	1324933	-	ybdK	1119
566321	566842	+	insJ	522		1325202	1325723	+	insJ	522
						1325720	1326295	+	insK	576
567349	567852	-	insB	504		1326230	1326607	-	insB	378
567771	568046	-	insA	276		1326652	1326927	-	insA	276
568322	568474	+	hokE	153		1327203	1327355	+	hokE	153
568551	569663	+	insL2	1113		1327432	1328544	+	insL2	1113
						1328567	1328707	+	HP	141
569945	570574	-	entD	630		1328826	1329569	-	entD	744
570740	572980	-	fepA	2241		1329621	1331861	-	fepA	2241
573224	574426	+	fes	1203		1332105	1333307	+	fes	1203
574429	574647	+	ybdZ	219		1333310	1333528	+	ybdZ	219
574644	578525	+	entF	3882		1333525	1337406	+	entF	3882
578741	579874	+	fepE	1134		1337622	1338755	+	fepE	1134
579871	580686	-	fepC	816		1338752	1339567	-	fepC	816
580683	581675	-	fepG	993		1339564	1340556	-	fepG	993
581672	582676	-	fepD	1005		1340553	1341557	-	fepD	1005
582787	584037	+	entS	1251		1341668	1342918	+	entS	1251
584041	584997	-	fepB	957		1342922	1343878	-	fepB	957
585372	586547	+	entC	1176		1344253	1345428	+	entC	1176
586557	588167	+	entE	1611		1345438	1347048	+	entE	1611
588181	589038	+	entB	858		1347062	1347919	+	entB	858
589038	589784	+	entA	747		1347919	1348665	+	entA	747
589787	590200	+	entH	414		1348668	1349081	+	entH	414
						1349262	1351357	+	cstA	2096
592658	592855	+	ybdD	198		1351539	1351736	+	ybdD	198
592865	593953	-	ybdH	1089		1351746	1352834	-	hcxA	1089
594062	595222	+	ybdL	1161		1352943	1354103	+	ybdL	1161
595223	595852	-	ybdM	630		1354104	1354733	-	ybdM	630
595825	596886	-	ybdN	1062		1354706	1355767	-	ybdN	1062
596911	597414	-	insB	504		1355792	1356169	-	insB	378
597333	597608	-	insA	276		1356214	1356489	-	insA	276
597642	598403	-	dsbG	762		1356523	1357284	-	dsbG	762
598775	599338	+	ahpC	564		1357656	1358219	+	ahpC	564
599583	601148	+	ahpF	1566		1358434	1360029	+	ahpF	1596
601269	601697	-	uspG	429		1360150	1360578	-	uspG	429
601918	603156	+	ybdR	1239		1360799	1362037	+	ybdR	1239
						1362041	1362130	-	HP	90
603387	603797	-	rnk	411		1362268	1362678	-	rnk	411
604027	604833	-	rna	807		1362908	1363714	-	rna	807
604947	606410	-	citT	1464		1363828	1365291	-	citT	1464
606461	607339	-	citG	879		1365342	1366220	-	citG	879
607314	607865	-	citX	552		1366195	1366746	-	citX	552
607869	609401	-	citF	1533		1366750	1368282	-	citF	1533
609412	610320	-	citE	909		1368293	1369201	-	citE	909
610317	610613	-	citD	297		1369198	1369494	-	citD	297
610628	611686	-	citC	1059		1369509	1370567	-	citC	1059
611772	612275	-	insB	504		1370653	1371030	-	insB	378
612194	612469	-	insA	276		1371075	1371350	-	insA	276
612602	614260	+	citA	1659		1371483	1373141	+	dpiB	1659
614229	614909	+	citB	681		1373110	1373790	+	dpiA	681
614950	616335	-	dcuC	1386		1373831	1375216	-	dcuC	1386
616923	617483	+	pagP	561		1375804	1376364	+	pagP	561
617652	617861	+	cspE	210		1376533	1376742	+	cspE	210
617916	618299	-	flc	384		1376797	1377180	-	crcB	384
618392	619180	+	ybeM	789		1377273	1378061	+	ybeM	789
619309	619512	+	tatE	204		1378190	1378393	+	tatE	204
619613	620578	-	lipA	966		1378494	1379459	-	lipA	966
620787	621740	-	ybeF	954		1379668	1380621	-	ybeF	954
621999	622640	-	lipB	642		1380880	1381521	-	lipB	642
622741	623004	-	ybeD	264		1381622	1381885	-	ybeD	264
623114	624325	-	dacA	1212		1381995	1383206	-	dacA	1212
624465	625553	-	rlpA	1089		1383346	1384434	-	rlpA	1089
625564	626676	-	mrdB	1113		1384445	1385557	-	mrdB	1113
626679	628580	-	mrdA	1902		1385560	1387461	-	mrdA	1902
628611	629078	-	rlmH	468		1387492	1387959	-	rlmH	468
629082	629399	-	rsfS	318		1387963	1388280	-	rsfS	318
629659	630270	-	cobC	612		1388540	1389151	-	cobC	612
630294	630935	-	nadD	642		1389175	1389816	-	nadD	642
630937	631968	-	holA	1032		1389818	1390849	-	holA	1032
631968	632549	-	lptE	582		1390849	1391430	-	lptE	582
632564	635146	-	leuS	2583		1391445	1394027	-	leuS	2583
635381	635863	+	ybeL	483		1394262	1394744	+	ybeL	483
						1394814	1395791	-	ybeQ	978
637074	637781	+	ybeR	708		1395955	1396662	+	ybeR	708
						1396659	1396820	+	djlB	162
638089	639228	+	djlC	1140		1396970	1398109	+	djlC	1140
639288	640958	-	hscC	1671		1398169	1399839	-	hscC	1671
641042	641977	-	rihA	936		1399923	1400858	-	rihA	936
						1400976	1401230	-	gltL1	255
642514	643035	+	insJ	522		1401395	1401916	+	insJ	522
643032	643883	+	insK	852		1402399	1402764	+	insK	366
						1402761	1403147	-	gltL2	387
644266	644940	-	gltK	675		1403147	1403821	-	gltK	675
644940	645680	-	gltJ	741		1403821	1404561	-	gltJ	741
645850	646758	-	gltI	909		1404731	1405639	-	gltI	909
647213	649090	+	hypothetical protein	1878		1406094	1407971	+	aarA	1878
649217	650755	-	lnt	1539		1408098	1409636	-	lnt	1539
650780	651658	-	ybeX	879		1409661	1410539	-	corC	879
651748	652215	-	ybeY	468		1410629	1411096	-	ybeY	468
652212	653291	-	ybeZ	1080		1411093	1412172	-	ybeZ	1080
653405	654829	-	miaB	1425		1412286	1413710	-	miaB	1425
654975	656150	+	ubiF	1176		1413856	1415031	+	ubiF	1176
657387	659051	-	asnB	1665		1416268	1417932	-	asnB	1665
659448	660200	-	umpH	753		1418329	1419081	-	nagD	753
660248	661468	-	nagC	1221		1419129	1420349	-	nagC	1221
661477	662625	-	nagA	1149		1420358	1421506	-	nagA	1149
662685	663485	-	nagB	801		1421566	1422366	-	nagB	801
663818	665764	+	nagE	1947		1422699	1424645	+	nagE	1947
						1424615	1424737	-	HP	123
665967	667631	+	glnS	1665		1424848	1426512	+	glnS	1665
668208	669614	+	chiP	1407		1427089	1428495	+	chiP	1407
669664	669990	+	chiQ	327		1428545	1428871	+	chiQ	327
670074	670520	-	fur	447		1428955	1429401	-	fur	447
						1429394	1429480	-	uof	87
670809	671339	-	fldA	531		1429690	1430220	-	fldA	531
671479	671772	-	ybfE	294		1430360	1430722	-	ybfE	363
671912	672676	-	ybfF	765		1430793	1431557	-	ybfF	765
672861	673406	+	seqA	546		1431742	1432287	+	seqA	546
673432	675072	+	pgm	1641		1432313	1433953	+	pgm	1641
675286	675780	+	ybfP	495		1434167	1434661	+	ybfP	495
675821	676471	-	ybfGH	651		1434702	1435352	-	ybfG	651
676820	678139	-	potE	1320		1435701	1437020	-	potE	1320
678136	680334	-	speF	2199		1437017	1439215	-	speF	2199
680457	680714	+	hypothetical protein	258		1439338	1439595	+	ybfK	258
680930	681607	-	kdpE	678		1439811	1440488	-	kdpE	678
681604	684288	-	kdpD	2685		1440485	1443169	-	kdpD	2685
684281	684853	-	kdpC	573		1443162	1443734	-	kdpC	573
684862	686910	-	kdpB	2049		1443743	1445791	-	kdpB	2049
686933	688606	-	kdpA	1674		1445814	1447487	-	kdpA	1674
688606	688695	-	kdpF	90		1447487	1447576	-	kdpF	90
689008	689214	+	ybfA	207		1447889	1448095	+	ybfA	207
						1448338	1448709	+	rhsA	372
689635	691299	+	rhsC	1665		1448753	1450180	+	rhsC	1428
691299	691625	+	ybfB	327		1450180	1450506	+	ybfB	327
691743	693176	+	rhsO	1434		1450624	1452057	+	ybfO	1434
693173	693742	+	ybfC	570		1452054	1452623	+	ybfC	570
693938	694213	+	hypothetical protein	276
694425	694703	-	hypothetical protein	279		1454378	1454656	+	yhhI	279
						1454657	1455514	+	ybfL	858
694922	695164	+	hypothetical protein	243
696764	697525	+	ybfD	762		1455645	1456406	+	ybfD	762
697673	698182	+	ybgA	510		1456554	1457063	+	ybgA	510
698179	699600	+	phr	1422		1457060	1458481	+	phrB	1422
699639	701120	-	dtpD	1482		1458520	1460001	-	dtpD	1482
701391	702134	+	ybgI	744		1460272	1461015	+	ybgI	744
702157	702813	+	ybgJ	657		1461038	1461694	+	ybgJ	657
702807	703739	+	ybgK	933		1461688	1462620	+	ybgK	933
703729	704463	+	ybgL	735		1462610	1463344	+	ybgL	735
704499	705290	+	nei	792		1463380	1464171	+	nei	792
705287	706333	-	abrB	1047		1464168	1465214	-	abrB	1047
706485	707546	-	ybgO	1062		1465366	1466427	-	ybgO	1062
707543	708274	-	ybgP	732		1466424	1467155	-	ybgP	732
708289	710739	-	ybgQ	2451		1467170	1469620	-	ybgQ	2451
710799	711365	-	ybgD	567		1469680	1470246	-	ybgD	567
711755	713038	-	gltA	1284		1470636	1471919	-	gltA	1284
						1472125	1472232	-	HP	108
713747	714136	+	sdhC	390		1472613	1473017	+	sdhC	405
714130	714477	+	sdhD	348		1473011	1473358	+	sdhD	348
714477	716243	+	sdhA	1767		1473358	1475124	+	sdhA	1767
716259	716975	+	sdhB	717		1475140	1475856	+	sdhB	717
717276	720077	+	sucA	2802		1476157	1478958	+	sucA	2802
720092	721309	+	sucB	1218		1478973	1480190	+	sucB	1218
721675	722841	+	sucC	1167		1480556	1481722	+	sucC	1167
722841	723710	+	sucD	870		1481722	1482591	+	sucD	870
723814	724536	-	mngR	723		1482695	1483417	-	mngR	723
724645	726621	+	mngA	1977		1483526	1485502	+	mngA	1977
726639	729272	+	mngB	2634		1485520	1488153	+	mngB	2634
730119	731687	+	cydA	1569		1489000	1490568	+	cydA	1569
731703	732842	+	cydB	1140		1490584	1491723	+	cydB	1140
732857	732970	+	cydX	114		1491738	1491851	+	cydX	114
732970	733263	+	ybgE	294		1491851	1492144	+	ybgE	294
733413	733817	+	ybgC	405		1492294	1492698	+	ybgC	405
733814	734506	+	tolQ	693		1492695	1493387	+	tolQ	693
734510	734938	+	tolR	429		1493391	1493819	+	tolR	429
735003	736268	+	tolA	1266		1493884	1495149	+	tolA	1266
736401	737693	+	tolB	1293		1495282	1496574	+	tolB	1293
737728	738249	+	pal	522		1496609	1497130	+	pal	522
738259	739050	+	ybgF	792		1497140	1497931	+	cpoB	792
740493	741536	+	nadA	1044		1499374	1500417	+	nadA	1044
741574	742293	+	pnuC	720		1500455	1501174	+	pnuC	720
742290	743231	-	zitB	942		1501171	1502112	-	zitB	942
743345	743725	-	ybgS	381		1502226	1502606	-	ybgS	381
744041	745093	+	aroG	1053		1502922	1503974	+	aroG	1053
745251	746003	-	gpmA	753		1504132	1504884	-	gpmA	753
						1505086	1505691	-	galM	606
747066	748349	-	ybhC	1284		1505947	1507230	-	ybhC	1284
748736	749818	+	lacI	1083
750421	753072	+	1	2652
						1507365	1508435	-	intE	1071
753981	754199	-	xis	219		1508413	1508631	-	xis	219
754239	754406	-	hypothetical protein	168		1508671	1508838	-	hypothetical protein	168
754495	754776	-	hypothetical protein	282		1508911	1509195	-	ERYG_02760	285
754968	755516	-	ea22	549		1509188	1509472	-		285
755960	756145	-	hypothetical protein	186		1509991	1510170	-	hypothetical protein	180
756126	756317	-	hypothetical protein	192		1510225	1510350	+	hypothetical protein	126
756290	756472	-	hypothetical protein	183		1510300	1510848	-	hypothetical protein	549
756469	757149	-	exo	681		1510868	1511419	+	xtmA	552
757146	757931	-	bet	786		1511422	1513044	+	HI_1410	1623
757937	758353	-	gam	417		1513044	1513805	+	HI_1409	762
758308	758451	-	kil	144		1513828	1514313	+		486
758420	758584	-	cIII	165		1514313	1514708	+	ymfS	396
758657	759025	-	ea10	369		1514750	1515775	-	carE	1026
759208	759408	-	ral	201		1516603	1517505	+		903
759392	759478	-	ECD_10019	87
759487	759786	-	N	300
760101	760751	-	ECD_10021	651
760832	761017	+	ECD_10022	186
761133	761432	+	cII	300
761465	762364	+	O	900
762361	763062	+	P	702
763059	763862	+	ren	804
763859	764482	+	Q	624
764594	764788	+	ECD_10028	195
765159	765482	+	S	324
765466	765942	+	R	477
765939	766400	+	Rz	462
766432	766725	-	ECD_10032	294
767015	767548	-	ECD_10033	534
767711	767917	+	ECD_10034	207
768665	769210	+	nu1	546
769185	771110	+	A	1926
771107	771313	+	W	207
771310	772911	+	B	1602
772892	774211	+	C	1320
774221	774553	+	D	333
774609	775634	+	E	1026
775676	776074	+	Fi	399
776086	776439	+	Fii	354
776451	777029	+	Z	579
777026	777421	+	U	396
777429	778169	+	V	741
778185	778607	+	G	423
778589	779023	+	T	435
779016	781577	+	H	2562
781574	781903	+	M	330
781903	782601	+	L	699
782751	783350	+	K	600
783248	783919	+	I	672
783980	787378	+	J	3399
787440	788060	+	lom	621
788125	789330	+	ECD_10056	1206
789504	789767	+	ECD_10057	264
						1517543	1518688	-	exoZ	1146
789632	790570	-	ea59	939
791426	791902	-	ybhB	477		1519472	1519948	-	ybhB	477
791961	793250	-	bioA	1290		1520007	1521296	-	bioA	1290
793337	794377	+	bioB	1041		1521383	1522423	+	bioB	1041
794374	795528	+	bioF	1155		1522420	1523574	+	bioF	1155
795515	796270	+	bioC	756		1523561	1524316	+	bioC	756
796263	796940	+	bioD	678		1524309	1524986	+	bioD1	678
797519	799540	+	uvrB	2022		1525565	1527586	+	uvrB	2022
799732	800640	-	ybhK	909		1527778	1528686	-	ybhK	909
801037	802026	+	moaA	990		1529083	1530072	+	moaA	990
802048	802560	+	moaB	513		1530094	1530606	+	moaB	513
802563	803048	+	moaC	486		1530609	1531094	+	moaC	486
803041	803286	+	moaD	246		1531087	1531332	+	moaD	246
803288	803740	+	moaE	453		1531334	1531786	+	moaE	453
803876	804580	+	ybhL	705		1531922	1532626	+	ybhL	705
804785	805498	+	ybhM	714		1532831	1533544	+	ybhM	714
805534	806490	-	ybhN	957		1533580	1534536	-	ybhN	957
806490	807731	-	clsB	1242		1534536	1535777	-	clsB	1242
807728	808489	-	ybhP	762		1535774	1536535	-	ybhP	762
808622	809032	+	ybhQ	411		1536668	1537078	+	ybhQ	411
808994	810100	-	ybhR	1107		1537040	1538146	-	ybhR	1107
810111	811244	-	ybhS	1134		1538157	1539290	-	ybhS	1134
811237	812973	-	ybhF	1737		1539283	1541019	-	ybhF	1737
812966	813964	-	ybhG	999		1541012	1542007	-	ybhG	996
813964	814635	-	ybiH	672		1542010	1542681	-	cecR	672
814864	816228	+	rhlE	1365		1542910	1544274	+	rhlE	1365
816460	816942	-	ybiA	483		1544506	1544955	-	ybiA	450
817062	819212	+	dinG	2151		1544973	1547258	+	dinG	2286
819240	820202	+	ybiB	963		1547286	1548248	+	ybiB	963
820343	821428	+	ybiC	1086		1548389	1549474	+	hcxB	1086
821657	821917	-	ybiJ	261		1549703	1549963	-	ybiJ	261
822182	822448	-	ybiI	267		1550228	1550494	-	ybiI	267
822522	823199	-	ybiX	678		1550568	1551242	-	ybiX	675
823241	825523	-	fiu	2283		1551287	1553569	-	fiu	2283
825788	826048	-	mcbA	261		1553834	1554094	-	mcbA	261
826324	827250	+	rlmF	927		1554370	1555296	+	rlmF	927
827247	829472	-	ybiO	2226		1555293	1557518	-	ybiO	2226
829733	830455	-	glnQ	723		1557779	1558501	-	glnQ	723
830452	831111	-	glnP	660		1558498	1559157	-	glnP	660
831250	831996	-	glnH	747		1559296	1560042	-	glnH	747
832400	832903	-	dps	504		1560446	1560949	-	dps	504
833202	834089	-	rhtA	888		1561248	1562135	-	rhtA	888
834442	834957	+	ompX	516		1562488	1563003	+	ompX	516
835006	836589	-	opgE	1584		1563052	1564635	-	opgE	1584
836663	836932	+	ECD_00783	270
836861	836989	-	mntS	129		1564907	1565035	-	mntS	129
837175	837642	+	mntR	468		1565221	1565688	+	mntR	468
837639	838757	+	ybiR	1119		1565685	1566803	+	ybiR	1119
838816	839736	-	ldtB	921		1566862	1567782	-	ybiS	921
839955	841547	+	ybiT	1593		1568001	1569593	+	ybiT	1593
841715	842980	-	ybiU	1266		1569761	1571026	-	ybiU	1266
843132	843947	-	ybiV	816		1571178	1571993	-	ybiV	816
844093	846525	-	ybiW	2433		1572139	1574571	-	ybiW	2433
846531	847430	-	ybiY	900		1574577	1575476	-	ybiY	900
847561	848223	+	fsaA	663		1575607	1576269	+	fsaA	663
848299	849048	-	moeB	750		1576345	1577094	-	moeB	750
849048	850283	-	moeA	1236		1577094	1578329	-	moeA	1236
850487	851452	+	iaaA	966		1578533	1579498	+	iaaA	966
851439	853310	+	gsiA	1872		1579485	1581356	+	gsiA	1872
853330	854868	+	gsiB	1539		1581376	1582914	+	gsiB	1539
854886	855806	+	gsiC	921		1582932	1583852	+	gsiC	921
855809	856720	+	gsiD	912		1583855	1584766	+	gsiD	912
857150	859246	+	yliE	2097		1585196	1587292	+	pdeI	2097
859254	860582	+	yliF	1329		1587300	1588628	+	dgcI	1329
860629	861954	-	rimO	1326		1588675	1590000	-	rimO	1326
862167	862550	+	bssR	384		1590213	1590596	+	bssR	384
862661	863776	+	yliI	1116		1590707	1591822	+	yliI	1116
863773	864399	-	gstB	627		1591819	1592445	-	gstB	627
864646	865848	+	dacC	1203		1592692	1593894	+	dacC	1203
865895	866653	-	deoR	759		1593941	1594699	-	deoR	759
866711	867307	-	ybjG	597		1594757	1595353	-	ybjG	597
867592	868824	+	mdfA	1233		1595638	1596870	+	mdfA	1233
868865	869149	-	ybjH	285		1596911	1597189	-	ybjH	279
869235	870050	-	ybjI	816		1597281	1598096	-	ybjI	816
870050	871258	-	ybjJ	1209		1598096	1599223	-	ybjJ	1128
871342	871878	+	rcdA	537		1599388	1599924	+	rcdA	537
872058	872390	-	hypothetical protein	333		1600104	1600436	-	hypothetical protein	333
872499	873443	-		945		1600545	1601561	-	xerC	1017
873677	873829	-	hypothetical protein	153		1601748	1601939	-	ydcA	192
873909	874472	-	Repressor protein	564		1601955	1602524	-		570
874604	874825	+	hypothetical protein	222		1602650	1602871	+	hypothetical protein	222
874858	876303	+	hypothetical protein	1446		1602904	1604349	+	c0942	1446
876456	876644	+	hypothetical protein	189		1604502	1604690	+	hypothetical protein	189
876583	876888	+		306		1604701	1604934	+	HP	234
877081	877416	-	hypothetical protein	336		1605127	1605462	-	hypothetical protein	336
877688	877852	+	hypothetical protein	165
877889	878812	+	hypothetical protein	924		1605935	1606858	+	hypothetical protein	924
878975	879937	+		963		1607021	1607983	+	HP	963
879955	880983	-	HP	1029		1608001	1609026	-	HP	1026
880980	882746	-		1767		1609026	1610792	-	ECBD_2764	1767
882889	883641	+		753		1610935	1611687	+	ECBD_2763	753
883635	883781	+	hypothetical protein	147
883778	884206	+		429		1611824	1612252	+	ECBD_2762	429
884049	884339	+		291					HP
884302	884733	+		432		1612348	1612779	+	A0259_08265	432
884726	885172	+		447		1612772	1613218	+	ECBD_2760	447
885114	885920	-	hypothetical protein	807		1613160	1613966	-	hypothetical protein	807
885781	886602	+	hypothetical protein	822		1614070	1614648	+	ECBD_2758	579
886599	886958	+		360		1614645	1615004	+	ECBD_2757	360
886945	887853	+		909		1614991	1615899	+	ECBD_2756	909
887846	888451	+		606		1615892	1616497	+	ECBD_2755	606
888448	890070	+	hypothetical protein	1623		1616494	1618116	+	yfdL	1623
890072	890509	+	hypothetical protein	438		1618118	1618555	+	yfdK	438
890481	891083	-	tfaE	603		1618527	1619129	-	tfaE	603
891083	891622	-		540		1619129	1619668	-	stfE	540
891653	891928	+		276		1619699	1619974	+	pinE	276
891925	892293	+		369		1619971	1620339	+	HP	369
892351	892602	+		252		1620430	1620648	+	ogrK	219
892838	894523	-	ybjL	1686		1620884	1622569	-	ybjL	1686
894793	895170	+	ybjM	378		1622839	1623216	+	ybjM	378
895200	895457	-	grxA	258		1623246	1623503	-	grxA	258
895617	895904	+	ybjC	288		1623663	1623950	+	ybjC	288
895888	896610	+	nfsA	723		1623934	1624656	+	nfsA	723
896671	897573	+	rimK	903		1624717	1625619	+	rimK	903
897661	898137	+	ybjN	477		1625707	1626183	+	ybjN	477
898488	899600	+	potF	1113		1626534	1627646	+	potF	1113
899695	900828	+	potG	1134		1627741	1628874	+	potG	1134
900838	901791	+	potH	954		1628884	1629837	+	potH	954
901788	902633	+	potI	846		1629834	1630679	+	potI	846
902693	903181	+	ybjO	489		1630739	1631227	+	ybjO	489
903222	904349	+	rlmC	1128		1631268	1632395	+	rlmC	1128
904548	905279	-	artJ	732		1632594	1633325	-	artJ	732
905570	906238	-	artM	669		1633616	1634284	-	artM	669
906238	906954	-	artQ	717		1634284	1635000	-	artQ	717
906961	907692	-	artI	732		1635007	1635738	-	artI	732
907710	908438	-	artP	729		1635756	1636484	-	artP	729
908656	909171	-	ybjP	516		1636702	1637217	-	ybjP	516
909297	909620	+	ybjQ	324		1637343	1637666	+	ybjQ	324
909617	910447	+	amiD	831		1637663	1638493	+	amiD	831
910444	911457	-	ybjS	1014		1638490	1639503	-	ybjS	1014
911556	912986	-	ybjT	1431		1639602	1641032	-	ybjT	1431
912997	913998	-	ltaE	1002		1641043	1642044	-	ltaE	1002
914035	915753	-	poxB	1719		1642081	1643799	-	poxB	1719
915886	916854	-	hcr	969		1643932	1644900	-	hcr	969
916866	918518	-	hcp	1653		1644912	1646564	-	hcp	1653
918662	919561	-	ybjE	900		1646708	1647607	-	lysO	900
920056	920751	-	aqpZ	696		1648102	1648797	-	aqpZ	696
921176	922834	+	ybjD	1659		1649222	1650880	+	ybjD	1659
922831	923823	-	ybjX	993		1650877	1651869	-	ybjX	993
923938	925053	+	macA	1116		1652002	1653099	+	macA	1098
925050	926996	+	macB	1947		1653096	1655042	+	macB	1947
927069	927293	-	cspD	225		1655115	1655339	-	cspD	225
927616	927936	+	clpS	321		1655662	1655982	+	clpS	321
927967	930243	+	clpA	2277		1656013	1658289	+	clpA	2277
931281	931499	-	infA	219		1659327	1659545	-	infA	219
931784	932488	-	aat	705		1659830	1660534	-	aat	705
932530	934251	-	cydC	1722		1660576	1662297	-	cydC	1722
934252	936018	-	cydD	1767		1662298	1664064	-	cydD	1767
936141	937106	-	trxB	966		1664187	1665152	-	trxB	966
937651	938145	+	lrp	495		1665697	1666191	+	lrp	495
938280	942308	+	ftsK	4029		1666326	1670354	+	ftsK	4029
942463	943074	+	lolA	612		1670509	1671120	+	lolA	612
943085	944428	+	rarA	1344		1671131	1672474	+	rarA	1344
944519	945811	+	serS	1293		1672565	1673857	+	serS	1293
946050	948494	+	dmsA	2445		1674096	1676540	+	dmsA	2445
948505	949122	+	dmsB	618		1676551	1677168	+	dmsB	618
949124	949987	+	dmsC	864		1677170	1678033	+	dmsC	864
950022	950648	-	ycaC	627		1678068	1678694	-	ycaC	627
950962	952110	+	ycaD	1149		1679008	1680156	+	ycaD	1149
952320	953750	+	ycaM	1431		1680366	1681796	+	ycaM	1431
953751	954659	-	ycaN	909		1681797	1682705	-	ycaN	909
954759	955349	+	ycaK	591		1682805	1683395	+	ycaK	591
955431	956171	-	pflA	741		1683477	1684217	-	pflA	741
956363	958645	-	pflB	2283		1684409	1686691	-	pflB	2283
958700	959557	-	focA	858		1686746	1687603	-	focA	858
959962	961722	-	ycaO	1761		1688008	1689768	-	ycaO	1761
961852	962544	+	ycaP	693		1689898	1690590	+	ycaP	693
962743	963831	+	serC	1089		1690789	1691877	+	serC	1089
963902	965185	+	aroA	1284		1691948	1693231	+	aroA	1284
965354	966118	+	ycaL	765		1693400	1694164	+	ycaL	765
966291	966974	+	cmk	684		1694337	1695020	+	cmk	684
967085	968758	+	rpsA	1674		1695131	1696804	+	rpsA	1674
968918	969202	+	ihfB	285		1696964	1697248	+	ihfB	285
969410	971674	+	ycaI	2265		1697456	1699720	+	ycaI	2265
971711	973459	+	msbA	1749		1699757	1701505	+	msbA	1749
973456	974442	+	lpxK	987		1701502	1702488	+	lpxK	987
974479	975711	+	ycaQ	1233		1702525	1703757	+	ycaQ	1233
975763	975945	+	ycaR	183		1703809	1703991	+	ycaR	183
975942	976688	+	kdsB	747		1703988	1704734	+	kdsB	747
976842	977735	+	ycbJ	894		1704888	1705781	+	ycbJ	894
977712	978491	-	elyC	780		1705758	1706537	-	elyC	780
978627	979412	+	smtA	786		1706673	1707458	+	cmoM	786
979409	980731	+	mukF	1323		1707455	1708777	+	mukF	1323
980712	981416	+	mukE	705		1708758	1709462	+	mukE	705
981416	985876	+	mukB	4461		1709462	1713922	+	mukB	4461
986137	987984	+	ldtD	1848		1714183	1716030	+	ycbB	1848
988165	988713	+	ycbK	549		1716211	1716759	+	ycbK	549
988740	989387	+	ycbL	648		1716786	1717433	+	gloC	648
989609	990799	-	aspC	1191		1717655	1718845	-	aspC	1191
990984	992072	-	ompF	1089		1719030	1720118	-	ompF	1089
992674	994074	-	asnS	1401		1720721	1722121	-	asnS	1401
994243	995445	-	pncB	1203		1722290	1723492	-	pncB	1203
995711	998323	+	pepN	2613		1723758	1726370	+	pepN	2613
998366	999133	-	ssuB	768		1726413	1727180	-	ssuB	768
999130	999921	-	ssuC	792		1727177	1727968	-	ssuC	792
999932	1001077	-	ssuD	1146		1727979	1729124	-	ssuD	1146
1001074	1002033	-	ssuA	960		1729121	1730080	-	ssuA	960
1002026	1002601	-	ssuE	576		1730073	1730648	-	ssuE	576
1002957	1003496	+	elfA	540		1731004	1731543	+	elfA	540
1003579	1004280	+	elfD	702		1731626	1732327	+	elfD	702
1004305	1006905	+	elfC	2601		1732352	1734952	+	elfC	2601
1006896	1007966	+	elfG	1071		1734943	1736013	+	elfG	1071
1007978	1008520	+	ycbU	543		1736025	1736567	+	ycbU	543
1008528	1009043	+	ycbV	516		1736527	1737090	+	ycbV	564
1009036	1009746	+	ycbF	711		1737104	1737793	+	ycbF	690
1009857	1010867	+	pyrD	1011		1737904	1738914	+	pyrD	1011
1011041	1011583	+	zapC	543		1739088	1739630	+	zapC	543
1011580	1012689	-	ycbX	1110		1739627	1740736	-	ycbX	1110
1012933	1015041	+	rlmL	2109		1740980	1743088	+	rlmL	2109
1015053	1016960	+	uup	1908		1743100	1745007	+	uup	1908
1017090	1018343	+	pqiA	1254		1745137	1746390	+	pqiA	1254
1018348	1019988	+	pqiB	1641		1746395	1748035	+	pqiB	1641
1019985	1020548	+	pqiC	564		1748032	1748595	+	ymbA	564
1020804	1020971	+	rmf	168		1748851	1749018	+	rmf	168
1021041	1021559	-	fabA	519		1749088	1749714	-	fabA	627
1021628	1023388	-	ycbZ	1761		1749675	1751435	-	ycbZ	1761
1023574	1024026	+	matP	453		1751621	1752073	+	matP	453
1024102	1025142	-	ompA	1041		1752149	1753189	-	ompA	1041
1025499	1026008	-	sulA	510		1753546	1754055	-	sulA	510
1026227	1026856	+	sxy	630		1754274	1754903	+	sxy	630
1026819	1028972	-	yccS	2154		1754866	1757028	-	yccS	2163
1028991	1029437	-	yccF	447		1757038	1757484	-	yccF	447
1029560	1031614	+	helD	2055		1757607	1759661	+	helD	2055
1031646	1032104	-	mgsA	459		1759693	1760151	-	mgsA	459
1032200	1032862	-	yccT	663		1760247	1760909	-	yccT	663
1033035	1033448	+	yccU	414		1761082	1761495	+	yccU	414
1033493	1033810	-	hspQ	318		1761540	1761857	-	hspQ	318
1033868	1035058	-	rlmI	1191		1761915	1763090	-	rlmI	1176
1035153	1035431	+	yccX	279		1763200	1763478	+	yccX	279
1035428	1035757	-	tusE	330		1763475	1763804	-	tusE	330
1035848	1036507	-	yccA	660		1763895	1764554	-	yccA	660
1037228	1038346	+	hyaA	1119		1765275	1766393	+	hyaA	1119
1038343	1040136	+	hyaB	1794		1766390	1768183	+	hyaB	1794
1040155	1040862	+	hyaC	708		1768202	1768909	+	hyaC	708
1040859	1041446	+	hyaD	588		1768906	1769493	+	hyaD	588
1041443	1041841	+	hyaE	399		1769490	1769888	+	hyaE	399
1041838	1042695	+	hyaF	858		1769885	1770742	+	hyaF	858
1042829	1044373	+	cbdA	1545		1770876	1772420	+	appC	1545
1044385	1045521	+	cbdB	1137		1772432	1773568	+	appB	1137
1045534	1045626	+	cbdX	93		1773581	1773673	+	appX	93
1045706	1047004	+	appA	1299		1773753	1775051	+	appA	1299
1047119	1049299	-	etk	2181		1775166	1777346	-	etk	2181
1049319	1049765	-	etp	447		1777366	1777812	-	etp	447
1049753	1050892	-	gfcE	1140		1777800	1778939	-	gfcE	1140
1050938	1053034	-	gfcD	2097		1778985	1781081	-	gfcD	2097
1053034	1053780	-	gfcC	747		1781081	1781827	-	gfcC	747
1053777	1054421	-	gfcB	645		1781824	1782468	-	gfcB	645
1054528	1054833	-	gfcA	306		1782575	1782880	-	gfcA	306
						1782969	1783244	+	insA3	276
						1783289	1783666	+	insB4	378
1055252	1055464	-	cspH	213		1784099	1784311	-	cspH	213
1055750	1055962	+	cspG	213		1784597	1784809	+	cspG	213
						1784775	1785008	+	HP	234
1056136	1056366	+	ymcE	231		1784983	1785213	+	ymcE	231
1056356	1056529	+	gnsA	174		1785203	1785376	+	gnsA	174
1056577	1057650	-	yccM	1074		1785425	1786498	-	yccM	1074
1057722	1060466	-	torS	2745		1786570	1789314	-	torS	2745
1060549	1061577	+	torT	1029		1789397	1790425	+	torT	1029
1061550	1062242	-	torR	693		1790398	1791090	-	torR	693
1062372	1063544	+	torC	1173		1791220	1792392	+	torC	1173
1063544	1066090	+	torA	2547		1792392	1794938	+	torA	2547
1066087	1066686	+	torD	600		1794935	1795534	+	torD	600
1066838	1067143	-	cbpM	306		1795686	1795991	-	cbpM	306
1067143	1068063	-	cbpA	921		1795991	1796911	-	cbpA	921
1068324	1069583	+	yccE	1260		1797172	1798428	+	yccE	1257
1069866	1071107	+	agp	1242		1798721	1799962	+	agp	1242
1071145	1071372	-	yccJ	228		1800000	1800227	-	yccJ	228
1071393	1071989	-	wrbA	597		1800248	1800844	-	ECUMN_1186	597
1072193	1072429	+	ymdF	237		1801217	1801390	+	ymdF	174
1072362	1072535	+	ymdF	174
1072793	1074121	-	rutG	1329		1801648	1802976	-	rutG	1329
1074142	1074636	-	rutF	495		1802997	1803491	-	rutF	495
1074647	1075237	-	rutE	591		1803502	1804092	-	rutE	591
1075247	1076047	-	rutD	801		1804102	1804902	-	rutD	801
1076055	1076441	-	rutC	387		1804910	1805296	-	rutC	387
1076453	1077145	-	rutB	693		1805308	1806003	-	rutB	696
1077145	1078293	-	rutA	1149		1806000	1807091	-	rutA	1092
1078524	1079162	+	rutR	639		1807379	1808017	+	rutR	639
1079202	1083164	-	putA	3963		1808057	1812019	-	putA	3963
						1812074	1812283	+	HP	210
1083587	1085095	+	putP	1509		1812442	1813950	+	putP	1509
1085629	1086468	+	efeU	840		1814493	1815323	+	efeU	831
1086526	1087653	+	efeO	1128		1815381	1816508	+	efeO	1128
1087659	1088930	+	efeB	1272		1816514	1817785	+	efeB	1272
1089275	1090339	+	phoH	1065		1818130	1819194	+	phoH	1065
1090389	1090802	-	pgaD	414		1819244	1819657	-	pgaD	414
1090804	1092129	-	pgaC	1326		1819659	1820984	-	pgaC	1326
1092122	1094140	-	pgaB	2019		1820977	1822995	-	pgaB	2019
1094149	1096572	-	pgaA	2424		1823004	1825427	-	pgaA	2424
1097159	1098517	+	ycdT	1359		1826014	1827372	+	dgcT	1359
1098558	1099373	-	insF5	816		1827413	1828279	-	insF5	867
1099421	1099729	-	insE7	309		1828276	1828575	-	insE7	300
1100453	1101391	+	ghrA	939		1829308	1830246	+	ghrA	939
1101446	1102183	+	ycdX	738		1830301	1831038	+	ycdX	738
1102207	1102761	+	ycdY	555		1831062	1831616	+	ycdY	555
1102863	1103354	+	ycdZ	492		1831688	1832209	+	ycdZ	522
1103418	1104251	-	csgG	834		1832273	1833106	-	csgG	834
1104278	1104694	-	csgF	417		1833133	1833549	-	csgF	417
1104719	1105108	-	csgE	390		1833574	1833963	-	csgE	390
1105113	1105763	-	csgD	651		1833968	1834618	-	csgD	651
1106518	1106973	+	csgB	456		1835373	1835828	+	csgB	456
1107014	1107469	+	csgA	456		1835869	1836324	+	csgA	456
1107528	1107860	+	csgC	333		1836383	1836715	+	csgC	333
1107981	1108292	+	ymdA	312		1836836	1837147	+	ymdA	312
1108387	1108920	+	ymdB	534		1837242	1837775	+	ymdB	534
1108922	1110343	+	clsC	1422		1837717	1839198	+	clsC	1482
1110351	1111508	-	opgC	1158		1839206	1840363	-	mdoC	1158
1111902	1113437	+	opgG	1536		1840790	1842292	+	mdoG	1503
1113430	1115973	+	opgH	2544		1842315	1844828	+	mdoH	2514
1116146	1116373	+	yceK	228		1845001	1845228	+	yceK	228
1116374	1116748	-	msyB	375		1845229	1845603	-	msyB	375
1116831	1118057	-	mdtG	1227		1845686	1846912	-	mdtG	1227
1118229	1119149	-	lpxL	921		1847084	1848004	-	lpxL	921
1119374	1120426	+	yceA	1053		1848229	1849281	+	yceA	1053
1120468	1121043	-	yceI	576		1849323	1849898	-	yceI	576
1121047	1121613	-	yceJ	567		1849902	1850468	-	yceJ	567
1121874	1122014	-	yceO	141		1850729	1850842	-	yceO	114
1122035	1123153	-	solA	1119		1850890	1852008	-	solA	1119
1123268	1123522	-	bssS	255		1852123	1852377	-	bssS	255
1123812	1124057	-	dinI	246		1852667	1852912	-	dinI	246
1124131	1125177	-	pyrC	1047		1852986	1854032	-	pyrC	1047
1125283	1125843	-	yceB	561		1854138	1854698	-	yceB	561
1125977	1126624	-	grxB	648		1854832	1855479	-	grxB	648
1126688	1127896	-	mdtH	1209		1855543	1856751	-	mdtH	1209
1128132	1128716	+	rimJ	585		1856987	1857571	+	rimJ	585
1128727	1129374	+	yceH	648		1857582	1858229	+	yceH	648
1129376	1130299	+	yceM	924		1858231	1859154	+	yceM	924
1130409	1131944	+	murJ	1536		1859264	1860799	+	murJ	1536
1131984	1132400	-	flgN	417		1860839	1861255	-	flgN	417
1132405	1132698	-	flgM	294		1861260	1861553	-	flgM	294
1132774	1133433	-	flgA	660		1861629	1862288	-	flgA	660
1133588	1134004	+	flgB	417		1862443	1862859	+	flgB	417
1134008	1134412	+	flgC	405		1862863	1863267	+	flgC	405
1134424	1135119	+	flgD	696		1863279	1863974	+	flgD	696
1135144	1136349	+	flgE	1206		1863999	1865204	+	flgE	1206
1136369	1137124	+	flgF	756		1865224	1865979	+	flgF	756
1137296	1138078	+	flgG	783		1866151	1866933	+	flgG	783
1138131	1138829	+	flgH	699		1866986	1867684	+	flgH	699
1138841	1139938	+	flgI	1098		1867696	1868793	+	flgI	1098
1139938	1140879	+	flgJ	942		1868793	1869734	+	flgJ	942
1140945	1142588	+	flgK	1644		1869800	1871443	+	flgK	1644
1142600	1143553	+	flgL	954		1871455	1872408	+	flgL	954
1143749	1146934	-	rne	3186		1872604	1875789	-	rne	3186
1147069	1147389	+	yceQ	321		1875924	1876244	+	yceQ	321
1147507	1148466	+	rluC	960		1876362	1877321	+	rluC	960
1148578	1149162	-	yceF	585		1877433	1878056	-	yceF	624
1149361	1149882	+	yceD	522		1878216	1878737	+	yceD	522
1149934	1150107	+	rpmF	174		1878789	1878962	+	rpmF	174
1150188	1151258	+	plsX	1071		1879073	1880113	+	plsX	1041
1151326	1152279	+	fabH	954		1880181	1881134	+	fabH	954
1152295	1153224	+	fabD	930		1881150	1882079	+	fabD	930
1153237	1153971	+	fabG	735		1882092	1882826	+	fabG	735
1154182	1154418	+	acpP	237		1883037	1883273	+	acpP	237
1154506	1155747	+	fabF	1242		1883361	1884602	+	fabF	1242
1155867	1156676	+	pabC	810		1884722	1885531	+	pabC	810
1156679	1157701	+	yceG	1023		1885534	1886556	+	mltG	1023
1157691	1158332	+	tmk	642		1886546	1887187	+	tmk	642
1158329	1159333	+	holB	1005		1887184	1888188	+	holB	1005
1159344	1160141	+	ycfH	798		1888199	1888996	+	ycfH	798
1160436	1161869	+	ptsG	1434		1889291	1890724	+	ptsG	1434
1161929	1164118	-	fhuE	2190		1890784	1892973	-	fhuE	2190
1164452	1164811	+	hinT	360		1893307	1893666	+	hinT	360
1164814	1165191	+	ycfL	378		1893669	1894046	+	ycfL	378
1165205	1165846	+	lpoB	642		1894060	1894701	+	lpoB	642
1165827	1166651	+	thiK	825		1894682	1895506	+	thiK	825
1166662	1167687	+	nagZ	1026		1895517	1896542	+	nagZ	1026
1167710	1168252	+	ycfP	543		1896565	1897107	+	ycfP	543
1168660	1169964	+	ndh	1305		1897515	1898819	+	ndh	1305
1170191	1170730	+	ycfJ	540		1899046	1899585	+	ycfJ	540
1170792	1171424	-	ycfQ	633		1899647	1900342	-	comR	696
1171665	1171922	+	bhsA	258		1900520	1900777	+	bhsA	258
1172005	1172967	-	ldtC	963		1900860	1901819	-	ycfS	960
1173111	1176557	-	mfd	3447		1901966	1905460	-	mfd	3495
1176685	1177758	-	ycfT	1074		1905540	1906613	-	ycfT	1074
1178020	1179219	+	lolC	1200		1906875	1908074	+	lolC	1200
1179212	1179913	+	lolD	702		1908067	1908768	+	lolD	702
1179913	1181157	+	lolE	1245		1908774	1910012	+	lolE	1239
						1910041	1910472	+	nagK1	432
1181668	1181943	+	insA	276		1910523	1910798	+	insA	276
1181862	1182365	+	insB	504		1910843	1911220	+	insB	378
						1911289	1911729	+	nagK2	441
1182890	1183729	+	cobB	840		1911745	1912584	+	cobB	840
1183848	1184636	-	ycfZ	789		1912703	1913491	-	ycfZ	789
1184686	1185093	-	ymfA	408		1913541	1913948	-	ymfA	408
1185151	1186197	-	potD	1047		1914006	1915052	-	potD	1047
1186194	1186988	-	potC	795		1915049	1915843	-	potC	795
1186985	1187812	-	potB	828		1915840	1916697	-	potB	858
1187826	1188962	-	potA	1137		1916681	1917817	-	potA	1137
1189212	1190438	+	pepT	1227		1918067	1919293	+	pepT	1227
1190487	1191608	-	roxA	1122		1919342	1920463	-	roxA	1122
1191684	1193144	-	phoQ	1461		1920539	1921999	-	phoQ	1461
1193144	1193815	-	phoP	672		1921999	1922670	-	phoP	672
1193983	1195353	-	purB	1371		1922838	1924208	-	purB	1371
1195357	1195998	-	hflD	642		1924212	1924853	-	hflD	642
1196034	1197140	-	mnmA	1107		1924889	1925995	-	mnmA	1107
1197194	1197655	-	nudJ	462		1926049	1926510	-	nudJ	462
1197665	1198318	-	rluE	654		1926520	1927173	-	rluE	654
1198490	1199740	+	icd	1251		1927345	1928595	+	icd	1251
1199843	1200166	-	iraM	324		1928698	1929021	-	iraM	324
1200862	1201266	-	ycgX	405		1929717	1930121	-	ycgX	405
1201487	1202218	-	bluR	732		1930342	1931073	-	bluR	732
1202423	1203634	-	bluF	1212		1931278	1932489	-	bluF	1212
1203948	1204184	+	ycgZ	237		1932803	1933039	+	ycgZ	237
1204227	1204499	+	ymgA	273		1933082	1933354	+	ymgA	273
1204528	1204794	+	ariR	267		1933383	1933649	+	ariR	267
1204907	1205155	+	ymgC	249		1933762	1934010	+	ymgC	249
1205487	1207010	+	ycgG	1524		1934342	1935865	+	pdeG	1524
1207142	1207360	+	ymgF	219		1935997	1936215	+	ymgF	219
						1936615	1938135	+	yuaQ	1521
						1938220	1939236	+	ydeU	1017
1210464	1210793	-	ymgD	330		1939319	1939648	-	ymgD	330
1210803	1211147	-	ymgG	345		1939658	1939942	-	ymgG	285
1211854	1212066	+	ycgI	213		1940479	1940921	+	ycgI	443
1212438	1212704	-	minE	267		1941293	1941559	-	minE	267
1212708	1213520	-	minD	813		1941563	1942375	-	minD	813
1213544	1214239	-	minC	696		1942399	1943094	-	minC	696
1214759	1215127	+	ycgJ	369		1943614	1943982	+	ycgJ	369
1215230	1215631	-	pliG	402		1944085	1944486	-	pliG	402
1215840	1216166	+	ycgL	327		1944728	1945021	+	ycgL	294
1216238	1216897	+	ycgM	660		1945093	1945752	+	ycgM	660
1216974	1217435	+	ycgN	462		1945844	1946290	+	ycgN	447
						1946497	1947397	-	hlyE	901
1218915	1219334	+	umuD	420		1947770	1948189	+	umuD	420
1219334	1220602	+	umuC	1269		1948189	1949457	+	umuC	1269
1220648	1221178	-	dsbB	531		1949503	1950033	-	dsbB	531
1221324	1222865	-	nhaB	1542		1950179	1951720	-	nhaB	1542
1223086	1223805	+	fadR	720		1951941	1952660	+	fadR	720
1223857	1225389	-	ycgB	1533		1952712	1954244	-	ycgB	1533
1225719	1227017	+	dadA	1299		1954574	1955872	+	dadA	1299
1227027	1228097	+	dadX	1071		1955882	1956952	+	dadX	1071
1228483	1230219	-	cvrA	1737		1957338	1959074	-	cvrA	1737
1230314	1231228	-	ldcA	915		1959169	1960083	-	ldcA	915
1231328	1231939	+	emtA	612		1960183	1960794	+	emtA	612
1231941	1232675	-	ycgR	735		1960796	1961530	-	ycgR	735
1232876	1233130	+	ymgE	255		1961731	1961985	+	ymgE	255
1233308	1233748	+	ycgY	441		1962163	1962603	+	ycgY	441
1233827	1235524	-	treA	1698		1962682	1964379	-	treA	1698
1235844	1237262	-	dhaM	1419		1964699	1966117	-	dhaM	1419
1237273	1237905	-	dhaL	633		1966128	1966760	-	dhaL	633
1237916	1238986	-	dhaK	1071		1966771	1967841	-	dhaK	1071
1239214	1241133	+	dhaR	1920		1968069	1969988	+	dhaR	1920
1241233	1244100	-	ycgV	2868		1970088	1972955	-	ycgV	2868
						1973300	1973479	+	HP	180
1244869	1245960	-	ychF	1092		1973724	1974815	-	ychF	1092
1246077	1246661	-	pth	585		1974932	1975516	-	pth	585
1246939	1247217	+	ychH	279		1975794	1976072	+	ychH	279
1247272	1248951	-	dauA	1680		1976127	1977779	-	dauA	1653
1249076	1250023	-	prs	948		1977931	1978944	-	prs	1014
1250174	1251025	-	ispE	852		1979029	1979880	-	ispE	852
1251025	1251648	-	lolB	624		1979880	1980503	-	lolB	624
1251862	1253118	+	hemA	1257		1980717	1981973	+	hemA	1257
1253160	1254242	+	prfA	1083		1982015	1983097	+	prfA	1083
1254242	1255075	+	prmC	834		1983097	1983930	+	prmC	834
1255072	1255464	+	ychQ	393		1983927	1984319	+	ychQ	393
1255468	1256277	+	ychA	810		1984323	1985132	+	ychA	810
1256313	1257167	+	kdsA	855		1985168	1986022	+	kdsA	855
1257314	1257421	-	ldrA	108		1986169	1986276	-	ldrB	108
1257849	1257956	-	ldrB	108		1986704	1986811	-	ldrB	108
1258384	1258491	-	ldrC	108		1987239	1987346	-	ldrB	108
1258896	1259996	-	chaA	1101		1987751	1988851	-	chaA	1101
1260266	1260496	+	chaB	231		1989121	1989351	+	chaB	231
1260633	1261349	+	chaC	717		1989488	1990204	+	chaC	717
1261393	1261746	-	ychN	354		1990248	1990601	-	ychN	354
1262073	1263326	+	ychO	1254		1990751	1992181	+	ychO	1431
1263327	1263977	-	narL	651		1992182	1992832	-	narL	651
1263970	1265766	-	narX	1797		1992825	1994621	-	narX	1797
						1994647	1994865	+	HP	219
1266105	1267496	+	narK	1392		1994960	1996351	+	narK	1392
1268012	1271755	+	narG	3744		1996867	2000610	+	narG	3744
1271752	1273290	+	narH	1539		2000607	2002145	+	narH	1539
1273287	1273997	+	narJ	711		2002142	2002852	+	narJ	711
1273997	1274674	+	narI	678		2002852	2003529	+	narI	678
						2003712	2003987	+	ychS	276
1275574	1276416	-	purU	843		2004429	2005271	-	purU	843
1276466	1276924	-	ychJ	459		2005321	2005779	-	ychJ	459
1276998	1277942	+	rssA	945		2005853	2006797	+	rssA	945
1278034	1279047	+	rssB	1014		2006889	2007902	+	rssB	1014
1279249	1280157	+	galU	909		2008104	2009012	+	galU	909
1280301	1280714	-	hns	414		2009156	2009569	-	hns	414
1281318	1281935	+	tdk	618		2010173	2010790	+	tdk	618
1282237	1284912	-	adhE	2676		2011092	2013767	-	adhE	2676
1285389	1286036	+	ychE	648		2014244	2014891	+	ychE	648
						2014918	2015073	+	HP	156
						2015049	2015210	-	HP	162
1286774	1288405	+	oppA	1632		2015584	2017260	+	oppA	1677
1288491	1289411	+	oppB	921		2017346	2018266	+	oppB	921
1289426	1290334	+	oppC	909		2018281	2019189	+	oppC	909
1290346	1291359	+	oppD	1014		2019201	2020214	+	oppD	1014
1291356	1292360	+	oppF	1005		2020211	2021215	+	oppF	1005
[truncated: 2,385 more rows]

## Sheet: correction needed
bl21	end	strand	gene	length		reannotation		strand				备注
4409856	4410191	+	yjgW	336		637331	637666	-	yjgW	336	0	+
373294	373575	+	ykiA	282		1132174	1132455	-	ykiA	282	0	+
1818455	1818559	-	yoaI	105		2547310	2547414	+	yoaI	105	0	-
2867068	2867142	-	prfB	75		3639446	3640483	-	prfB	1038	963	+

## Sheet: Indentical CDS(include alias)
BL21(DE3)						Reannotation
Start	End	Strand	Gene name	Length		Start	End	Strand	Gene name	Length
3773132	3773272	+	rpmH	141		607	747	+	rpmH	141
3773289	3773648	+	rnpA	360		764	1123	+	rnpA	360
3773612	3773869	+	yidD	258		1087	1344	+	yidD	258
3773872	3775518	+	yidC	1647		1347	2993	+	yidC	1647
3775624	3776988	+	mnmE	1365		3099	4463	+	mnmE	1365
3777231	3777305	+	tnaC	75		4706	4780	+	tnaC	75
3777526	3778941	+	tnaA	1416		5001	6416	+	tnaA	1416
3779032	3780279	+	tnaB	1248		6507	7754	+	tnaB	1248
3780411	3781586	+	mdtL	1176		7886	9061	+	mdtL	1176
3781561	3782520	+	yidZ	960		9036	9995	+	yidZ	960
3782677	3783426	+	yieE	750		10152	10901	+	yieE	750
3783448	3784014	+	chrR	567		10923	11489	+	chrR	567
3784068	3785405	-	adeP	1338		11543	12880	-	adeP	1338
3785572	3786237	+	yieH	666		13047	13712	+	yieH	666
3786304	3786777	+	cbrB	474		13779	14252	+	cbrB	474
3786826	3787413	+	cbrC	588		14301	14888	+	cbrC	588
3787475	3788197	-	yieK	723		14950	15672	-	yieK	723
3788212	3789381	-	yieL	1170		15687	16856	-	yieL	1170
3789408	3791024	-	bglH	1617		16883	18499	-	bglH	1617
3791110	3792504	-	bglB	1395		18585	19979	-	bglB	1395
3792523	3794400	-	bglF	1878		19998	21875	-	bglF	1878
3794533	3795369	-	bglG	837		22008	22844	-	bglG	837
3795655	3796380	-	phoU	726		23130	23855	-	phoU	726
3796395	3797168	-	pstB	774		23870	24643	-	pstB	774
3797351	3798241	-	pstA	891		24826	25716	-	pstA	891
3798241	3799200	-	pstC	960		25716	26675	-	pstC	960
3799286	3800326	-	pstS	1041		26761	27801	-	pstS	1041
3800640	3802469	-	glmS	1830		28115	29944	-	glmS	1830
3802631	3804001	-	glmU	1371		30106	31476	-	glmU	1371
3804354	3804773	-	atpC	420		31829	32248	-	atpC	420
3804794	3806176	-	atpD	1383		32269	33651	-	atpD	1383
3806203	3807066	-	atpG	864		33678	34541	-	atpG	864
3807117	3808658	-	atpA	1542		34592	36133	-	atpA	1542
3808671	3809204	-	atpH	534		36146	36679	-	atpH	534
3809219	3809689	-	atpF	471		36694	37164	-	atpF	471
3809751	3809990	-	atpE	240		37226	37465	-	atpE	240
3810037	3810852	-	atpB	816		37512	38327	-	atpB	816
3810861	3811241	-	atpI	381		38336	38716	-	atpI	381
3811858	3812481	-	rsmG	624		39333	39956	-	rsmG	624
3812545	3814434	-	mnmG	1890		40020	41909	-	mnmG	1890
3814813	3815256	-	mioC	444		42288	42731	-	mioC	444
3815346	3815804	-	asnC	459		42821	43279	-	asnC	459
3815956	3816948	+	asnA	993		43431	44423	+	asnA	993
3816953	3818404	-	viaA	1452		44428	45879	-	viaA	1452
3818398	3819894	-	ravA	1497		45873	47369	-	ravA	1497
3820117	3821985	+	kup	1869		47592	49460	+	kup	1869
3822369	3823220	-	insK	852		49844	50695	-	insK	852
3823217	3823738	-	insJ	522		50692	51213	-	insJ	522
3824025	3825530	+	rbsA	1506		51500	53005	+	rbsA	1506
3825535	3826500	+	rbsC	966		53010	53975	+	rbsC	966
3826525	3827415	+	rbsB	891		54000	54890	+	rbsB	891
3827541	3828470	+	rbsK	930		55016	55945	+	rbsK	930
3828474	3829466	+	rbsR	993		55958	56941	+	rbsR	984
3829432	3830859	-	hsrA	1428		56907	58334	-	hsrA	1428
3830882	3831574	-	yieP	693		58357	59049	-	yieP	693
3837368	3838207	-	hdfR	840		64843	65682	-	hdfR	840
3838326	3838664	+	yifE	339		65801	66139	+	yifE	339
3838689	3840209	-	yifB	1521		66164	67684	-	yifB	1521
3840562	3840660	+	ilvL	99		68037	68135	+	ilvL	99
3840800	3842446	+	ilvG	1647		68275	69921	+	ilvG	1647
3842443	3842706	+	ilvM	264		69918	70181	+	ilvM	264
3842726	3843655	+	ilvE	930		70201	71130	+	ilvE	930
3843720	3845570	+	ilvD	1851		71195	73048	+	ilvD	1854
3845573	3847117	+	ilvA	1545		73045	74592	+	ilvA	1548
3847169	3848062	-	ilvY	894		74644	75537	-	ilvY	894
3848212	3849687	+	ilvC	1476		75687	77162	+	ilvC	1476
3849774	3850055	-	ppiC	282		77249	77530	-	ppiC	282
3850254	3850529	-	yifN	276		77959	78177	-	yifN	219
3850919	3852940	+	rep	2022		78394	80415	+	rep	2022
3852987	3854471	-	gpp	1485		80462	81946	-	gppA	1485
3854605	3855870	-	rhlB	1266		82080	83345	-	rhlB	1266
3856001	3856330	+	trxA	330		83476	83805	+	trxA	330
3856471	3856572	+	rhoL	102		83946	84047	+	rhoL	102
3856657	3857916	+	rho	1260		84132	85391	+	rho	1260
3858156	3859259	+	wecA	1104		85631	86734	+	wecA	1104
3859271	3860317	+	wzzE	1047		86746	87792	+	wzzE	1047
3860373	3861503	+	wecB	1131		87848	88978	+	wecB	1131
3861500	3862762	+	wecC	1263		88975	90237	+	wecC	1263
3862762	3863829	+	rffG	1068		90237	91304	+	rffG	1068
3863848	3864729	+	rffH	882		91323	92204	+	rffH	882
3864707	3865381	+	wecD	675		92182	92856	+	wecD	675
3865386	3866516	+	wecE	1131		92861	93991	+	wecE	1131
3866518	3867768	+	wzxE	1251		93993	95243	+	wzxE	1251
3867765	3868844	+	wecF	1080		95240	96319	+	wecF	1080
3868841	3870193	+	wzyE	1353		96316	97668	+	wzyE	1353
3870196	3870936	+	wecG	741		97671	98411	+	wecG	741
3871127	3872512	+	yifK	1386		98602	99987	+	yifK	1386
3873198	3874433	+	aslB	1236		100673	101908	+	aslB	1236
3874591	3876246	-	aslA	1656		102066	103721	-	aslA	1656
3876932	3878128	-	hemY	1197		104407	105603	-	hemY	1197
3878131	3879336	-	hemX	1206		105606	106811	-	hemX	1206
3879358	3880098	-	hemD	741		106833	107573	-	hemD	741
3880095	3881036	-	hemC	942		107570	108532	-	hemC	963
3881423	3883969	+	cyaA	2547		108898	111444	+	cyaA	2547
3884009	3884329	-	cyaY	321		111484	111804	-	cyaY	321
3884799	3885002	+	yifL	204		112274	112477	+	yifL	204
3885039	3885863	+	dapF	825		112514	113338	+	dapF	825
3885860	3886567	+	yigA	708		113335	114042	+	yigA	708
3886564	3887460	+	xerC	897		114039	114935	+	xerC	897
3887460	3888176	+	yigB	717		114935	115651	+	yigB	717
3888260	3890422	+	uvrD	2163		115735	117897	+	uvrD	2163
3891462	3892226	-	yigE	765		118937	119701	-	yigE	765
3892596	3893546	+	corA	951		120071	121021	+	corA	951
3895294	3895674	-	yigF	381		122769	123149	-	yigF	381
3896163	3897053	-	rarD	891		123638	124528	-	rarD	891
3897105	3897572	-	yigI	468		124580	125047	-	yigI	468
3897737	3898606	+	pldA	870		125212	126081	+	pldA	870
3898725	3900560	+	recQ	1836		126200	128035	+	recQ	1836
3900624	3901244	+	rhtC	621		128099	128719	+	rhtC	621
3901306	3901926	-	rhtB	621		128781	129401	-	rhtB	621
3902037	3903059	+	pldB	1023		129512	130534	+	pldB	1023
3903067	3903867	+	yigL	801		130542	131342	+	yigL	801
3903943	3904842	+	yigM	900		131418	132317	+	bioP	900
3904730	3905683	-	metR	954		132205	133158	-	metR	954
3905920	3908181	+	metE	2262		133395	135656	+	metE	2262
3916719	3917528	-	ysgA	810		144194	145003	-	ysgA	810
3917790	3918554	+	udp	765		145265	146029	+	udp	765
3924244	3925671	+	rmuC	1428		151719	153146	+	rmuC	1428
3925766	3926521	+	ubiE	756		153241	153996	+	ubiE	756
3926535	3927140	+	ubiJ	606		154010	154615	+	ubiJ	606
3927137	3928777	+	ubiB	1641		154612	156252	+	ubiB	1641
3928856	3929125	+	tatA	270		156331	156600	+	tatA	270
3929129	3929644	+	tatB	516		156604	157119	+	tatB	516
3929647	3930423	+	tatC	777		157122	157898	+	tatC	777
3930465	3931247	+	tatD	783		157940	158722	+	tatD	783
3931244	3931732	-	rfaH	489		158719	159207	-	rfaH	489
3931899	3933392	+	ubiD	1494		159374	160867	+	ubiD	1494
3933438	3934139	+	fre	702		160913	161614	+	fre	702
3934422	3935585	-	fadA	1164		161897	163060	-	fadA	1164
3935595	3937784	-	fadB	2190		163070	165259	-	fadB	2190
3937974	3939305	+	pepQ	1332		165449	166780	+	pepQ	1332
3939305	3939919	+	yigZ	615		166780	167394	+	yigZ	615
3939958	3941409	+	trkH	1452		167433	168884	+	trkH	1452
3941421	3941966	+	hemG	546		168896	169441	+	hemG	546
3947643	3948170	-	mobB	528		175118	175645	-	mobB	528
3948152	3948736	-	mobA	585		175627	176211	-	mobA	585
3948806	3949075	+	yihD	270		176281	176550	+	yihD	270
3949152	3950138	+	srkA	987		176627	177613	+	srkA	987
3950155	3950781	+	dsbA	627		177630	178256	+	dsbA	627
3950936	3952366	+	yihF	1431		178411	179841	+	yihF	1431
3952407	3953339	-	yihG	933		179882	180814	-	yihG	933
3953703	3956489	+	polA	2787		181178	183964	+	polA	2787
3956870	3957502	-	yihA	633		184345	184977	-	engB	633
3958084	3958593	+	yihI	510		185559	186068	+	yihI	510
3958782	3960155	+	hemN	1374		186257	187630	+	hemN	1374
3960345	3960455	-	yshB	111		187820	187930	-	yshB	111
3960567	3961976	-	glnG	1410		188042	189451	-	glnG	1410
3961988	3963037	-	glnL	1050		189463	190512	-	glnL	1050
3963323	3964732	-	glnA	1410		190798	192207	-	glnA	1410
3965105	3966928	+	typA	1824		192580	194403	+	typA	1824
3967145	3967855	+	yihL	711		194620	195330	+	yihL	711
3967863	3968843	+	yihM	981		195338	196318	+	yihM	981
3968945	3970210	+	yihN	1266		196420	197685	+	yihN	1266
3970301	3970993	-	ompL	693		197776	198534	-	ompL	759
3971060	3972463	-	yihO	1404		198535	199938	-	yihO	1404
3972503	3973909	-	yihP	1407		199978	201363	-	yihP	1386
3973934	3975937	-	yihQ	2004		201409	203412	-	yihQ	2004
3976062	3976988	-	yihR	927		203537	204463	-	yihR	927
3977102	3978343	-	yihS	1242		204577	205818	-	yihS	1242
3978360	3979238	-	yihT	879		205835	206713	-	yihT	879
3979262	3980158	-	yihU	897		206737	207633	-	yihU	897
3980326	3981222	+	yihV	897		207801	208697	+	yihV	897
3981256	3982041	+	yihW	786		208731	209516	+	yihW	786
3982140	3982739	+	yihX	600		209615	210214	+	yihX	600
3982733	3983605	+	yihY	873		210208	211080	+	yihY	873
3983602	3984039	+	dtd	438		211077	211514	+	dtd	438
3984036	3985025	+	yiiD	990		211559	212500	+	yiiD	942
3985878	3986096	+	yiiE	219		213353	213571	+	yiiE	219
3986338	3986556	+	yiiF	219		213789	214031	+	yiiF	243
3986886	3987815	-	fdhE	930		214361	215290	-	fdhE	930
3987812	3988447	-	fdoI	636		215287	215922	-	fdoI	636
3988444	3989346	-	fdoH	903		215919	216821	-	fdoH	903
3989359	3992409	-	fdoG	3051		216834	219884	-	fdoG	3051
3992603	3993436	+	fdhD	834		220078	220911	+	fdhD	834
3993589	3994644	+	yiiG	1056		221064	222119	+	yiiG	1056
3994694	3996442	-	frvR	1749		222169	223917	-	frvR	1749
3996442	3997512	-	frvX	1071		223917	224987	-	frvX	1071
3997502	3998953	-	frvB	1452		224977	226428	-	frvB	1452
3998964	3999410	-	frvA	447		226439	226885	-	frvA	447
4001322	4001636	-	rhaM	315		228797	229111	-	rhaM	315
4001646	4002470	-	rhaD	825		229121	229945	-	rhaD	825
4002645	4003904	-	rhaA	1260		230120	231379	-	rhaA	1260
4003901	4005370	-	rhaB	1470		231376	232845	-	rhaB	1470
4005658	4006494	+	rhaS	837		233133	233969	+	rhaS	837
4006478	4007416	+	rhaR	939		233953	234891	+	rhaR	939
4007413	4008447	-	rhaT	1035		234888	235922	-	rhaT	1035
4008732	4009352	+	sodA	621		236207	236827	+	sodA	621
4009612	4010595	+	kdgT	984		237087	238070	+	kdgT	984
4010744	4011418	+	yiiM	675		238219	238893	+	yiiM	675
4011524	4012897	-	cpxA	1374		238999	240372	-	cpxA	1374
4012894	4013592	-	cpxR	699		240369	241067	-	cpxR	699
4013742	4014242	+	cpxP	501		241217	241717	+	cpxP	501
4014391	4015293	+	fieF	903		241866	242768	+	fieF	903
4015474	4016436	+	pfkA	963		242949	243911	+	pfkA	963
4016756	4017745	+	sbp	990		244231	245220	+	sbp	990
4017852	4018607	+	cdh	756		245327	246082	+	cdh	756
4018662	4019429	-	tpiA	768		246137	246904	-	tpiA	768
4019537	4020136	-	yiiQ	600		247012	247611	-	yiiQ	600
4020237	4020677	+	yiiR	441		247712	248152	+	yiiR	441
4020889	4021188	+	yiiS	300		248364	248663	+	yiiS	300
4021215	4021643	+	uspD	429		248690	249118	+	uspD	429
4021648	4022394	-	fpr	747		249123	249869	-	fpr	747
4022491	4023501	-	glpX	1011		249966	250976	-	glpX	1011
4023636	4025144	-	glpK	1509		251111	252619	-	glpK	1509
4025167	4026012	-	glpF	846		252642	253487	-	glpF	846
4026438	4026683	+	zapB	246		253913	254158	+	zapB	246
4026768	4027253	-	rraA	486		254243	254728	-	rraA	486
4027346	4028272	-	menA	927		254821	255747	-	menA	927
4028339	4029670	-	hslU	1332		255814	257145	-	hslU	1332
4029680	4030210	-	hslV	531		257155	257685	-	hslV	531
4030303	4031262	-	ftsN	960		257778	258737	-	ftsN	960
4031354	4032379	-	cytR	1026		258829	259854	-	cytR	1026
4032535	4034733	-	priA	2199		260010	262208	-	priA	2199
4034936	4035148	+	rpmE	213		262411	262623	+	rpmE	213
4035833	4036441	-	yiiX	609		263308	263916	-	yiiX	609
4036625	4036942	-	metJ	318		264100	264417	-	metJ	318
4037219	4038379	+	metB	1161		264694	265854	+	metB	1161
4038382	4040814	+	metL	2433		265857	268289	+	metL	2433
4041163	4042053	+	metF	891		268638	269528	+	metF	891
4042382	4044562	+	katG	2181		269857	272037	+	katG	2181
4044655	4045560	+	yijE	906		272130	273035	+	yijE	906
4045587	4046204	-	yijF	618		273062	273679	-	yijF	618
4046479	4047582	-	gldA	1104		273954	275057	-	gldA	1104
4047593	4048255	-	fsaB	663		275068	275730	-	fsaB	663
4048267	4050768	-	frwA	2502		275742	278243	-	ptsA	2502
4051077	4052156	+	frwC	1080		278552	279631	+	frwC	1080
4052171	4052491	+	frwB	321		279646	279966	+	frwB	321
4052542	4054839	+	pflD	2298		280017	282314	+	pflD	2298
4054805	4055683	+	pflC	879		282280	283158	+	pflC	879
4055685	4056026	+	frwD	342		283160	283501	+	frwD	342
4056013	4056864	-	yijO	852		283488	284339	-	yijO	852
4057079	4058812	-	eptC	1734		284554	286287	-	eptC	1734
4058994	4061645	-	ppc	2652		286469	289120	-	ppc	2652
4061997	4063148	-	argE	1152		289472	290623	-	argE	1152
4063302	4064306	+	argC	1005		290777	291781	+	argC	1005
4064317	4065090	+	argB	774		291789	292565	+	argB	777
4065151	4066524	+	argH	1374		292626	293999	+	argH	1374
4066791	4067708	+	oxyR	918		294266	295183	+	oxyR	918
4067691	4069091	-	sthA	1401		295166	296566	-	sthA	1401
4069368	4070072	+	fabR	705		296843	297547	+	fabR	705
4070072	4070431	+	yijD	360		297547	297906	+	yijD	360
4070471	4071571	-	trmA	1101		297946	299046	-	trmA	1101
4073729	4074586	+	murI	858		301204	302061	+	murI	858
4080108	4081136	+	murB	1029		307583	308611	+	murB	1029
4081133	4082098	+	birA	966		308608	309573	+	birA	966
4082127	4083077	-	coaA	951		309602	310552	-	coaA	951
4083995	4085179	+	tufB	1185		311470	312654	+	tufB	1185
4085409	4085792	+	secE	384		312884	313267	+	secE	384
4085794	4086339	+	nusG	546		313269	313814	+	nusG	546
4086498	4086926	+	rplK	429		313973	314401	+	rplK	429
4086930	4087634	+	rplA	705		314405	315109	+	rplA	705
4088047	4088544	+	rplJ	498		315522	316019	+	rplJ	498
4088611	4088976	+	rplL	366		316086	316451	+	rplL	366
4089296	4093324	+	rpoB	4029		316771	320799	+	rpoB	4029
4093401	4097624	+	rpoC	4224		320876	325099	+	rpoC	4224
4097837	4098376	+	yjaZ	540		325312	325851	+	htrC	540
4098786	4099919	-	thiH	1134		326261	327394	-	thiH	1134
4099916	4100686	-	thiG	771		327391	328161	-	thiG	771
4100688	4100888	-	thiS	201		328163	328363	-	thiS	201
4100872	4101627	-	thiF	756		328347	329102	-	thiF	756
4101620	4102255	-	thiE	636		329095	329730	-	thiE	636
4102255	4104150	-	thiC	1896		329730	331625	-	thiC	1896
4104384	4104860	-	rsd	477		331859	332335	-	rsd	477
4104955	4105728	+	nudC	774		332430	333203	+	nudC	774
4105768	4106832	+	hemE	1065		333243	334307	+	hemE	1065
4106842	4107513	+	nfi	672		334317	334988	+	nfi	672
4107556	4108146	+	yjaG	591		335031	335621	+	yjaG	591
4108333	4108605	+	hupA	273		335808	336080	+	hupA	273
4108618	4109313	+	yjaH	696		336093	336788	+	yjaH	696
4109315	4109734	-	zraP	420		336790	337209	-	zraP	420
4109972	4111348	+	zraS	1377		337447	338823	+	zraS	1377
4111345	4112670	+	zraR	1326		338820	340145	+	zraR	1326
4112667	4113956	-	purD	1290		340142	341431	-	purD	1290
4113968	4115557	-	purH	1590		341443	343032	-	purH	1590
4121565	4122008	-	yjaB	444		349040	349483	-	yjaB	444
4122165	4123094	+	metA	930		349640	350569	+	metAS	930
4123363	4124964	+	aceB	1602		350838	352439	+	aceB	1602
4124994	4126298	+	aceA	1305		352469	353773	+	aceA	1305
4126579	4128315	+	aceK	1737		354054	355790	+	aceK	1737
4130175	4130999	-	iclR	825		357650	358474	-	iclR	825
4131199	4134882	+	metH	3684		358674	362357	+	metH	3684
4135102	4136733	+	yjbB	1632		362577	364208	+	yjbB	1632
4136824	4137513	-	pepE	690		364299	364988	-	pepE	690
4137725	4138597	+	rluF	873		365200	366072	+	rluF	873
4138730	4139002	-	yjbD	273		366205	366477	-	yjbD	273
4139255	4140604	-	lysC	1350		366730	368079	-	lysC	1350
4141129	4142778	+	pgi	1650		368604	370253	+	pgi	1650
4143277	4143519	+	yjbE	243		370752	370994	+	yjbE	243
4143634	4144272	+	yjbF	639		371109	371747	+	yjbF	639
4144269	4145006	+	yjbG	738		371744	372481	+	yjbG	738
4145006	4147102	+	yjbH	2097		372481	374577	+	yjbH	2097
4147149	4147427	-	yjbT	279		374627	374902	-	yjbT	276
4147697	4148107	+	psiE	411		375172	375582	+	psiE	411
4148151	4149626	-	xylE	1476		375626	377101	-	xylE	1476
4149998	4150888	-	malG	891		377473	378363	-	malG	891
4150903	4152447	-	malF	1545		378378	379922	-	malF	1545
4152601	4153791	-	malE	1191		380076	381266	-	malE	1191
4154156	4155271	+	malK	1116		381631	382746	+	malK	1116
4155343	4156683	+	lamB	1341		382818	384158	+	lamB	1341
4156926	4157846	+	malM	921		384401	385321	+	malM	921
4158327	4159655	+	yjbI	1329		385835	387130	+	yjbI	1296
4159878	4160375	+	ubiC	498		387353	387850	+	ubiC	498
4160388	4161260	+	ubiA	873		387863	388735	+	ubiA	873
4161415	4163838	-	plsB	2424		388890	391313	-	plsB	2424
4164009	4164377	+	dgkA	369		391484	391852	+	dgkA	369
4164487	4165095	+	lexA	609		391962	392570	+	lexA	609
4165114	4166493	+	dinF	1380		392589	393968	+	dinF	1380
4166609	4166818	+	yjbJ	210		394084	394293	+	yjbJ	210
4166860	4167375	-	zur	516		394335	394850	-	zur	516
4167694	4167978	+	yjbL	285		395169	395453	+	yjbL	285
4167969	4168715	+	yjbM	747		395444	396190	+	yjbM	747
4169078	4170115	+	dusA	1038		396553	397590	+	dusA	1038
4170249	4170491	+	pspG	243		397724	397966	+	pspG	243
4170657	4171640	-	qorA	984		398132	399115	-	qorA	984
4171723	4173138	+	dnaB	1416		399198	400613	+	dnaB	1416
4173191	4174270	+	alr	1080		400666	401745	+	alr	1080
4174523	4175716	+	tyrB	1194		401998	403191	+	tyrB	1194
4176823	4177536	+	aphA	714		404298	405011	+	aphA	714
4177647	4178063	+	yjbQ	417		405122	405538	+	yjbQ	417
4178067	4178423	+	yjbR	357		405542	405898	+	yjbR	357
4178458	4181280	-	uvrA	2823		405933	408755	-	uvrA	2823
4181535	4182071	+	ssb	537		409010	409546	+	ssb	537
4182170	4182451	-	yjcB	282		409645	409926	-	yjcB	282
4182881	4184467	+	yjcC	1587		410356	411942	+	pdeC	1587
4184470	4184793	-	soxS	324		411945	412268	-	soxS	324
4184879	4185343	+	soxR	465		412354	412818	+	soxR	465
4185889	4187238	+	ghxP	1350		413364	414713	+	ghxP	1350
4187390	4189039	+	yjcE	1650		414865	416514	+	yjcE	1650
4190664	4192313	-	actP	1650		418139	419788	-	actP	1650
4192310	4192624	-	yjcH	315		419785	420099	-	yjcH	315
4192825	4194783	-	acs	1959		420300	422258	-	acs	1959
4195176	4196612	+	nrfA	1437		422651	424087	+	nrfA	1437
4196657	4197223	+	nrfB	567		424132	424698	+	nrfB	567
4197220	4197891	+	nrfC	672		424695	425366	+	nrfC	672
4197888	4198844	+	nrfD	957		425363	426319	+	nrfD	957
4198924	4200582	+	nrfE	1659		426399	428057	+	nrfE	1659
4200575	4200958	+	nrfF	384		428050	428433	+	nrfF	384
4200955	4201551	+	nrfG	597		428430	429026	+	nrfG	597
4201893	4203206	+	gltP	1314		429368	430681	+	gltP	1314
4203623	4204312	-	yjcO	690		431098	431787	-	yjcO	690
4204406	4206553	-	fdhF	2148		431881	434028	-	fdhF	2148
4206751	4208217	-	mdtP	1467		434226	435692	-	mdtP	1467
4208214	4210265	-	mdtO	2052		435689	437740	-	mdtO	2052
4210265	4211296	-	mdtN	1032		437740	438771	-	mdtN	1032
4211799	4213784	-	yjcS	1986		439274	441259	-	yjcS	1986
4214057	4214986	-	alsK	930		441532	442461	-	alsK	930
4214970	4215665	-	alsE	696		442445	443140	-	alsE	696
4215676	4216656	-	alsC	981		443151	444131	-	alsC	981
4216635	4218167	-	alsA	1533		444110	445642	-	alsA	1533
4218294	4219229	-	alsB	936		445769	446704	-	alsB	936
4219288	4220178	-	alsR	891		446763	447653	-	rpiR	891
4220537	4220986	+	rpiB	450		448012	448461	+	rpiB	450
4221055	4221384	+	yjdP	330		448530	448859	+	yjdP	330
4221531	4222289	-	phnP	759		449006	449764	-	phnP	759
4222291	4222725	-	phnO	435		449766	450200	-	phnO	435
4222712	4223269	-	phnN	558		450187	450744	-	phnN	558
4223269	4224405	-	phnM	1137		450744	451880	-	phnM	1137
4224402	4225082	-	phnL	681		451877	452557	-	phnL	681
4225193	4225951	-	phnK	759		452668	453426	-	phnK	759
4225948	4226793	-	phnJ	846		453423	454268	-	phnJ	846
4226786	4227850	-	phnI	1065		454261	455325	-	phnI	1065
4227850	4228434	-	phnH	585		455325	455909	-	phnH	585
4228431	4228883	-	phnG	453		455906	456358	-	phnG	453
4228884	4229609	-	phnF	726		456359	457084	-	phnF	726
4229630	4230448	-	phnE	819		457105	457884	-	phnE	780
4230515	4231531	-	phnD	1017		457990	459006	-	phnD	1017
4231556	4232344	-	phnC	789		459031	459819	-	phnC	789
4232477	4232920	-	yjdN	444		459952	460395	-	phnB	444
4233478	4233813	-	yjdM	336		460953	461288	-	phnA	336
4234214	4236442	+	crfC	2229		461689	463917	+	crfC	2229
4236439	4237317	+	yjcZ	879		463914	464792	+	yjcZ	879
4237581	4239083	+	proP	1503		465056	466558	+	proP	1503
4239195	4239284	+	pmrR	90		466670	466759	+	pmrR	90
4239260	4240351	-	basS	1092		466735	467835	-	basS	1101
4240361	4241029	-	basR	669		467836	468504	-	basR	669
4241026	4242669	-	eptA	1644		468501	470144	-	eptA	1644
4242773	4244110	-	adiC	1338		470248	471585	-	adiC	1338
4244247	4245008	-	adiY	762		471722	472483	-	adiY	762
4245333	4247603	-	adiA	2271		472808	475078	-	adiA	2271
4247799	4248707	-	melR	909		475274	476182	-	melR	909
4248990	4250345	+	melA	1356		476465	477820	+	melA	1356
4250460	4251869	+	melB	1410		477923	479344	+	melB	1422
4252008	4252637	-	yjdF	630		479483	480112	-	yjdF	630
4252760	4254406	-	fumB	1647		480235	481881	-	fumB	1647
4254484	4255824	-	dcuB	1341		481959	483299	-	dcuB	1341
4256395	4257114	-	dcuR	720		483870	484589	-	dcuR	720
4258928	4259158	+	yjdI	231		486403	486633	+	yjdI	231
4259170	4259442	+	yjdJ	273		486645	486917	+	yjdJ	273
4259669	4259965	+	ghoS	297		487144	487440	+	ghoS	297
4260285	4261802	-	lysU	1518		487760	489277	-	lysU	1518
4262039	4263496	-	dtpC	1458		489514	490971	-	dtpC	1458
4263555	4265702	-	cadA	2148		491030	493177	-	cadA	2148
4265782	4267116	-	cadB	1335		493257	494591	-	cadB	1335
4267482	4269020	-	cadC	1539		494957	496495	-	cadC	1539
4269819	4270394	-	yjdC	576		497294	497869	-	yjdC	576
4270431	4272128	-	dsbD	1698		497906	499603	-	dsbD	1698
4272104	4272442	-	cutA	339		499579	499917	-	cutA	339
4272558	4273859	-	dcuA	1302		500033	501334	-	dcuA	1302
4273977	4275413	-	aspA	1437		501452	502888	-	aspA	1437
4275750	4276226	+	fxsA	477		503225	503701	+	fxsA	477
4276242	4277498	-	yjeH	1257		503717	504973	-	yjeH	1257
4277774	4278067	+	groS	294		505249	505542	+	groS	294
4278111	4279757	+	groL	1647		505586	507232	+	groL	1647
4279895	4280248	+	yjeI	354		507370	507723	+	yjeI	354
4280441	4281310	-	yjeJ	870		507916	508785	-	yjeJ	870
4281705	4282733	-	epmB	1029		509180	510208	-	epmB	1029
4282775	4283341	+	efp	567		510250	510816	+	efp	567
4283393	4283518	+	ecnA	126		510868	510993	+	ecnA	126
4283629	4283775	+	ecnB	147		511104	511250	+	ecnB	147
4283951	4284268	+	sugE	318		511426	511743	+	sugE	318
4284262	4284798	-	blc	537		511737	512273	-	blc	537
4284887	4286020	-	ampC	1134		512362	513495	-	ampC	1134
4286083	4286442	-	frdD	360		513558	513917	-	frdD	360
4286453	4286848	-	frdC	396		513928	514323	-	frdC	396
4286859	4287593	-	frdB	735		514334	515068	-	frdB	735
4287586	4289394	-	frdA	1809		515061	516869	-	frdA	1809
4289719	4290696	+	epmA	978		517194	518171	+	epmA	978
4290915	4292417	+	yjeM	1503		518390	519892	+	yjeM	1503
4292567	4295890	-	mscM	3324		520042	523365	-	mscM	3324
4295912	4296880	-	psd	969		523387	524355	-	psd	969
4296977	4298029	-	rsgA	1053		524452	525504	-	rsgA	1053
4298124	4298669	+	orn	546		525599	526144	+	orn	546
4299448	4300587	-	queG	1140		526923	528062	-	queG	1140
4300586	4302133	+	nnr	1548		528076	529608	+	nnr	1533
4302105	4302566	+	tsaE	462		529580	530041	+	tsaE	462
4302585	4303922	+	amiB	1338		530060	531397	+	amiB	1338
4303932	4305779	+	mutL	1848		531407	533254	+	mutL	1848
4305772	4306722	+	miaA	951		533247	534197	+	miaA	951
4306808	4307116	+	hfq	309		534283	534591	+	hfq	309
4307192	4308472	+	hflX	1281		534667	535947	+	hflX	1281
4308558	4309817	+	hflK	1260		536033	537292	+	hflK	1260
4309820	4310824	+	hflC	1005		537295	538299	+	hflC	1005
4310906	4311103	+	yjeT	198		538381	538578	+	yjeT	198
4311207	4312505	+	purA	1299		538682	539980	+	purA	1299
4312710	4313135	+	nsrR	426		540185	540610	+	nsrR	426
4313174	4315615	+	rnr	2442		540649	543090	+	rnr	2442
4315795	4316526	+	rlmB	732		543270	544001	+	rlmB	732
4316653	4317054	+	yjfI	402		544128	544529	+	yjfI	402
4317073	4317771	+	yjfJ	699		544548	545246	+	yjfJ	699
4317822	4318481	+	yjfK	660		545297	545956	+	yjfK	660
4318499	4318897	+	yjfL	399		545974	546372	+	yjfL	399
4318907	4319545	+	yjfM	639		546382	547020	+	yjfM	639
4319548	4320711	+	yjfC	1164		547023	548186	+	yjfC	1164
4320795	4322420	+	aidB	1626		548270	549895	+	aidB	1626
4322537	4322812	-	yjfN	276		550012	550287	-	yjfN	276
4322961	4323290	-	bsmA	330		550436	550765	-	bsmA	330
4323472	4324221	+	yjfP	750		550947	551696	+	yjfP	750
4324218	4324973	-	ulaR	756		551693	552448	-	ulaR	756
4325081	4326145	-	ulaG	1065		552556	553620	-	ulaG	1065
4326500	4327897	+	ulaA	1398		553975	555372	+	ulaA	1398
4327913	4328218	+	ulaB	306		555388	555693	+	ulaB	306
4328228	4328692	+	ulaC	465		555703	556167	+	ulaC	465
4328706	4329356	+	ulaD	651		556181	556831	+	ulaD	651
4329366	4330220	+	ulaE	855		556841	557695	+	ulaE	855
4330220	4330906	+	ulaF	687		557695	558381	+	ulaF	687
4331035	4331310	-	yjfY	276		558510	558785	-	yjfY	276
4331638	4332033	+	rpsF	396		559113	559508	+	rpsF	396
4332040	4332354	+	priB	315		559515	559829	+	priB	315
4332359	4332586	+	rpsR	228		559834	560061	+	rpsR	228
4332628	4333077	+	rplI	450		560103	560552	+	rplI	450
4341132	4341458	+	ytfA	327		568286	568933	+	ytfA	648
4341442	4342080	-	ytfB	639		568917	569555	-	ytfB	639
4342299	4342919	+	fklB	621		569774	570394	+	fklB	621
4343228	4344640	+	cycA	1413		570703	572115	+	cycA	1413
4344685	4345347	-	ytfE	663		572160	572822	-	ytfE	663
4345455	4346420	-	ytfF	966		572930	573895	-	ytfF	966
4346529	4347389	-	qorB	861		574004	574864	-	qorB	861
4347478	4347858	+	ytfH	381		574953	575333	+	ytfH	381
4347981	4349924	-	cpdB	1944		575456	577399	-	cpdB	1944
4350114	4350854	+	cysQ	741		577589	578329	+	cysQ	741
4350844	4351401	-	ytfJ	558		578319	578876	-	ytfJ	558
4351726	4351932	+	ytfK	207		579201	579407	+	ytfK	207
4351994	4353337	-	ytfL	1344		579469	580812	-	ytfL	1344
4353660	4354298	-	msrA	639		581135	581773	-	msrA	639
4354504	4356237	+	tamA	1734		581979	583712	+	tamA	1734
4356234	4360013	+	tamB	3780		583709	587488	+	tamB	3780
4360016	4360357	+	ytfP	342		587491	587832	+	ytfP	342
4360737	4361267	-	ppa	531		588212	588742	-	ppa	531
4361577	4362533	+	ytfQ	957		589052	590008	+	ytfQ	957
4362673	4364175	+	ytfR	1503		590148	591650	+	ytfR	1503
4364189	4365211	+	ytfT	1023		591664	592686	+	ytfT	1023
4365198	4366193	+	yjfF	996		592673	593668	+	yjfF	996
4366226	4367224	-	fbp	999		593701	594699	-	fbp	999
4367400	4368773	+	mpl	1374		594875	596248	+	mpl	1374
4368929	4369480	-	yjgA	552		596404	596955	-	yjgA	552
4369575	4370927	+	pmbA	1353		597050	598402	+	pmbA	1353
4371541	4372005	-	nrdG	465		599016	599480	-	nrdG	465
4372164	4374302	-	nrdD	2139		599639	601777	-	nrdD	2139
4374696	4376351	-	treC	1656		602171	603826	-	treC	1656
4376401	4377822	-	treB	1422		603876	605297	-	treB	1422
4377941	4378888	-	treR	948		605416	606363	-	treR	948
4379267	4381963	+	mgtA	2697		606742	609438	+	mgtA	2697
4382169	4382555	-	ridA	387		609644	610030	-	ridA	387
4382628	4383089	-	pyrI	462		610103	610564	-	pyrI	462
4383102	4384037	-	pyrB	936		610577	611512	-	pyrB	936
4384041	4384175	-	pyrL	135		611516	611650	-	pyrL	135
4384456	4384851	-	yjgH	396		611931	612326	-	yjgH	396
4384982	4385695	-	bdcA	714		612457	613170	-	bdcA	714
4385766	4386359	+	bdcR	594		613241	613834	+	bdcR	594
4386504	4386956	+	tabA	453		613979	614431	+	tabA	453
4387079	4388731	+	yjgL	1653		614554	616206	+	yjgL	1653
4388804	4389808	-	argI	1005		616279	617283	-	argI	1005
4389970	4390386	+	rraB	417		617445	617861	+	rraB	417
4390432	4390935	-	yjgM	504		617907	618410	-	yjgM	504
4391128	4392324	+	yjgN	1197		618603	619799	+	yjgN	1197
4392380	4395235	-	valS	2856		619855	622710	-	valS	2856
4395235	4395678	-	holC	444		622710	623153	-	holC	444
4396032	4397543	-	pepA	1512		623507	625018	-	pepA	1512
4397810	4398910	+	lptF	1101		625285	626385	+	lptF	1101
4398910	4399992	+	lptG	1083		626385	627467	+	lptG	1083
4400153	4401655	-	yjgR	1503		627628	629130	-	yjgR	1503
4401733	4402731	-	idnR	999		629208	630206	-	idnR	999
4402798	4404117	-	idnT	1320		630273	631592	-	idnT	1320
4404180	4404944	-	idnO	765		631655	632419	-	idnO	765
4404968	4405999	-	idnD	1032		632443	633474	-	idnD	1032
4406216	4406779	+	idnK	564		633691	634254	+	idnK	564
4406783	4407802	-	ahr	1020		634258	635277	-	ahr	1020
4408343	4409533	+	intB	1191		635818	637008	+	intB	1191
4409856	4410191	+	yjgW	336		637331	637666	-	yjgW	336
4412360	4413688	-	insG	1329		639835	641163	-	insG	1329
4414315	4415532	+	yjhB	1218		641790	643007	+	yjhB	1218
4415544	4416662	+	yjhC	1119		643019	644137	+	yjhC	1119
4423117	4423530	+	yjhV	414		646031	646444	-	HP	414
4424087	4424854	-	fecE	768		651562	652329	-	fecE	768
4424855	4425811	-	fecD	957		652330	653286	-	fecD	957
4425808	4426806	-	fecC	999		653283	654281	-	fecC	999
4426803	4427705	-	fecB	903		654278	655180	-	fecB	903
4427750	4430074	-	fecA	2325		655225	657549	-	fecA	2325
4430161	4431114	-	fecR	954		657636	658589	-	fecR	954
4431111	4431632	-	fecI	522		658586	659107	-	fecI	522
4431924	4432199	+	insB	276		659887	660096	+	insB	210
4433346	4433639	+	HP	294		660857	661114	+	HP	258
4433722	4434225	-	insB	504		661197	661574	-	insB	378
4434144	4434419	-	insA	276		661619	661894	-	insA	276
18714	19619	+	nhaR	906		665621	666520	-	nhaR	900
17488	18654	+	nhaA	1167		666586	667752	-	nhaA	1167
16749	16958	-	mokC	210		668282	668491	+	hokC	210
15443	16555	+	insL2	1113		668685	669797	-	insL2	1113
14166	15296	+	dnaJ	1131		669944	671074	-	dnaJ	1131
12161	14077	+	dnaK	1917		671163	673079	-	dnaK	1917
11380	11784	-	yaaI	405		673456	673860	+	yaaI	405
10641	11354	-	yaaW	714		673886	674599	+	yaaW	714
9926	10492	-	satP	567		674748	675314	+	satP	567
9304	9891	+	mog	588		675349	675936	-	mog	588
8236	9189	+	talB	954		676051	677004	-	tal	954
6527	7957	-	yaaJ	1431		677283	678713	+	yaaJ	1431
5681	6457	-	yaaA	777		678783	679559	+	yaaA	777
5232	5528	+	yaaX	297		679712	680008	-	yaaX	297
3733	5019	+	thrC	1287		680222	681508	-	thrC	1287
2800	3732	+	thrB	933		681509	682441	-	thrB	933
336	2798	+	thrA	2463		682443	684905	-	thrA	2463
190	255	+	thrL	66		684987	685052	-	thrL	66
4558243	4558929	+	yjtD	687		685266	685952	-	lasT	687
4556891	4557607	-	arcA	717		686588	687304	+	arcA	717
4555479	4556831	+	creD	1353		687364	688716	-	creD	1353
4553997	4555421	+	creC	1425		688774	690198	-	creC	1425
4553308	4553997	+	creB	690		690198	690887	-	creB	690
4552822	4553295	+	creA	474		690900	691373	-	creA	474
4551742	4552611	-	rob	870		691584	692453	+	rob	870
4551098	4551745	+	ytjC	648		692450	693097	-	gpmB	648
4550525	4551046	-	yjjX	522		693149	693661	+	yjjX	513
4550114	4550440	+	trpR	327		693808	694104	-	trpR	297
4548087	4550024	+	slt	1938		694224	696161	-	slt	1938
4546209	4547876	-	ettA	1668		696372	698039	+	ettA	1668
4544670	4545902	+	nadR	1233		698347	699579	-	nadR	1233
4543267	4544649	+	radA	1383		699600	700982	-	radA	1383
4542250	4543218	+	serB	969		701031	701999	-	serB	969
4541500	4542144	-	ytjB	645		702105	702749	+	ytjB	645
4540456	4541472	-	lplA	1017		702777	703793	+	lplA	1017
4539281	4540000	+	deoD	720		705292	706011	-	deoD	720
4537978	4539201	+	deoB	1224		706068	707291	-	deoB	1224
4536604	4537926	+	deoA	1323		707343	708665	-	deoA	1323
4535698	4536477	+	deoC	780		708792	709571	-	deoC	780
4533890	4535440	-	yjjI	1551		709829	711379	+	yjjI	1551
4533055	4533918	-	yjjW	864		711351	712214	+	yjjW	864
4531856	4532635	+	yjjV	780		712634	713413	-	yjjV	780
4530786	4531859	+	yjjU	1074		713410	714483	-	yjjU	1074
4530485	4530664	+	ytjA	180		714605	714766	-	ytjA	162
4529771	4530376	+	osmY	606		714893	715498	-	osmY	606
4527789	4529378	+	prfC	1590		715891	717507	-	prfC	1617
4527021	4527698	+	yjjG	678		717571	718248	-	yjjG	678
4526560	4527006	+	rimI	447		718263	718709	-	rimI	447
4526178	4526591	+	holD	414		718678	719091	-	holD	414
4525044	4526075	-	rsmC	1032		719194	720225	+	rsmC	1032
4524179	4524415	+	yjjZ	237		720854	721129	-	yjjZ	276
4523250	4524038	-	fhuF	789		721231	722019	+	fhuF	789
4522535	4523212	+	bglJ	678		722057	722734	-	bglJ	678
4521852	4522577	+	yjjQ	726		722692	723417	-	yjjQ	726
4520463	4521233	-	yjjP	771		723973	724806	+	yjjP	834
4519999	4520472	-	yjjB	474		724797	725270	+	yjjB	474
4519353	4519892	-	dnaT	540		725377	725916	+	dnaT	540
4518613	4519350	-	dnaC	738		725919	726656	+	dnaC	738
4518070	4518564	-	yjjA	495		726705	727199	+	yjjA	495
4476566	4477798	-	mdtM	1233		734883	736115	+	mdtM	1233
4475245	4476525	-	yjiN	1281		736156	737436	+	yjiN	1281
4473978	4475129	-	yjiM	1152		737552	738703	+	yjiM	1152
4473201	4473968	-	yjiL	768		738713	739480	+	yjiL	768
4472947	4473204	-	ytiA	258		739477	739734	+	ytiA	258
4472022	4472882	-	yjiK	861		739688	740659	+	yjiK	972
4470776	4471954	-	yjiJ	1179		740727	741905	+	yjiJ	1179
4470209	4470763	+	kptA	555		741918	742472	-	kptA	555
4469276	4469959	-	yjiH	684		742722	743405	+	yjiH	684
4468818	4469279	-	yjiG	462		743402	743863	+	yjiG	462
4467633	4468805	-	iadA	1173		743876	745048	+	iadA	1173
4466657	4467568	-	hypT	912		745113	746024	+	yjiE	912
4466272	4466664	+	iraD	393		746017	746409	-	iraD	393
4464769	4465599	-	yjiC	831		747082	747912	+	yjiC	831
4463855	4464628	+	uxuR	774		748053	748826	-	uxuR	774
4462180	4463640	+	uxuB	1461		749041	750501	-	uxuB	1461
4460915	4462099	+	uxuA	1185		750582	751766	-	uxuA	1185
4459232	4460575	-	gntP	1344		752106	753449	+	gntP	1344
4458087	4458989	+	fimH	903		753692	754594	-	fimH	903
4457564	4458067	+	fimG	504		754614	755117	-	fimG	504
4457021	4457551	+	fimF	531		755130	755660	-	fimF	531
4454375	4457011	+	fimD	2637		755670	758306	-	fimD	2637
4453583	4454308	+	fimC	726		758373	759098	-	fimC	726
4453007	4453546	+	fimI	540		759135	759581	-	fimI	447
4452394	4452942	+	fimA	549		759739	760287	-	fimA	549
4451316	4451912	+	fimE	597		760769	761365	-	fimE	597
4450373	4450648	-	insA	276		762033	762308	+	insA	276
4449951	4450454	-	insB	504		762353	762730	+	insB	378
4447288	4448004	-	nanC	717		764677	765393	+	nanC	717
4446162	4447268	-	nanM	1107		765413	766519	+	nanM	1107
4445117	4446097	-	nanS	981		766584	767564	+	nanS	981
4442299	4442556	-	yjhX	258		770125	770382	+	yjhX	258
4441742	4442287	-	yjhQ	546		770394	770939	+	yjhQ	546
4440940	4441686	-	yjhP	747		770995	771741	+	yjhP	747
4439033	4440154	-	sgcX	1122		772527	773648	+	sgcX	1122
4438758	4439036	-	sgcB	279		773645	773923	+	sgcB	279
4437433	4438746	-	sgcC	1314		773935	775248	+	sgcC	1314
4436614	4437420	-	sgcQ	807		775261	776067	+	sgcQ	807
4436052	4436483	-	sgcA	432		776198	776629	+	sgcA	432
4435408	4436040	-	sgcE	633		776641	777273	+	sgcE	633
4434609	4435391	-	sgcR	783		777290	778072	+	sgcR	783
23346	23621	+	insA	276		778262	778537	+	insA	276
23540	24043	+	insB	504		778582	778959	+	insB	378
24054	24404	-	hypothetical protein	351		778970	779320	-	hypothetical protein	351
24887	25150	-	rpsT	264		779803	780066	-	rpsT	264
25253	25471	+	yaaY	219		780169	780384	+	yaaY	216
25479	26420	+	ribF	942		780395	781336	+	ribF	942
26463	29279	+	ileS	2817		781379	784195	+	ileS	2817
29279	29773	+	lspA	495		784195	784689	+	lspA	495
29898	30347	+	fkpB	450		784814	785263	+	fkpB	450
30349	31299	+	ispH	951		785265	786215	+	ispH	951
31365	32279	+	rihC	915		786281	787195	+	rihC	915
32446	33267	+	dapB	822		787362	788183	+	dapB	822
33723	34871	+	carA	1149		788639	789787	+	carA	1149
34889	38110	+	carB	3222		789805	793026	+	carB	3222
38372	38767	+	caiF	396		793288	793683	+	caiF	396
38976	39566	-	caiE	591		793892	794482	-	caiE	591
39572	40465	-	caiD	894		794488	795273	-	caiD	786
40466	42019	-	caiC	1554		795382	796935	-	caiC	1554
43438	44580	-	caiA	1143		798354	799496	-	caiA	1143
44611	46125	-	caiT	1515		799527	801041	-	caiT	1515
46599	47369	+	fixA	771		801515	802285	+	fixA	771
47384	48325	+	fixB	942		802300	803241	+	fixB	942
48376	49662	+	fixC	1287		803292	804578	+	fixC	1287
49659	49946	+	fixX	288		804575	804862	+	fixX	288
50003	51334	+	yaaU	1332		804919	806250	+	yaaU	1332
51442	51972	+	kefF	531		806358	806888	+	kefF	531
51965	53827	+	kefC	1863		806881	808743	+	kefC	1863
54019	54498	+	folA	480		808824	809414	+	folA	591
54576	55418	-	apaH	843		809492	810334	-	apaH	843
55425	55802	-	apaG	378		810341	810718	-	apaG	378
55805	56626	-	rsmA	822		810721	811542	-	rsmA	822
56623	57612	-	pdxA	990		811539	812528	-	pdxA	990
57612	58898	-	surA	1287		812528	813814	-	surA	1287
58951	61305	-	lptD	2355		813867	816221	-	lptD	2355
61560	62375	+	djlA	816		816476	817291	+	djlA	816
62492	63151	-	rluA	660		817408	818067	-	rluA	660
63163	66069	-	rapA	2907		818079	820985	-	rapA	2907
66234	68585	-	polB	2352		821150	823501	-	polB	2352
68660	69355	-	araD	696		823576	824271	-	araD	696
69640	71142	-	araA	1503		824556	826058	-	araA	1503
71153	72853	-	araB	1701		826069	827769	-	araB	1701
73192	74070	+	araC	879		828108	828986	+	araC	879
74156	74920	+	yabI	765		829072	829836	+	yabI	765
75034	75732	-	thiQ	699		829950	830648	-	thiQ	699
75716	77326	-	thiP	1611		830632	832242	-	thiP	1611
77302	78285	-	thiB	984		832218	833201	-	thiB	984
78449	80104	-	sgrR	1656		833365	835020	-	sgrR	1656
80193	80324	+	sgrT	132		835109	835240	+	sgrT	132
80426	81604	+	setA	1179		835342	836520	+	setA	1179
81653	82258	-	leuD	606		836569	837174	-	leuD	606
82269	83669	-	leuC	1401		837185	838585	-	leuC	1401
83672	84763	-	leuB	1092		838588	839679	-	leuB	1092
84763	86334	-	leuA	1572		839679	841250	-	leuA	1572
86427	86513	-	leuL	87		841343	841429	-	leuL	87
87173	88117	+	leuO	945		842089	843033	+	leuO	945
88435	90159	+	ilvI	1725		843351	845075	+	ilvI	1725
90162	90653	+	ilvH	492		845078	845569	+	ilvH	492
90833	91837	+	cra	1005		845749	846753	+	cra	1005
92439	92897	+	mraZ	459		847355	847813	+	mraZ	459
92899	93840	+	rsmH	942		847815	848756	+	rsmH	942
93837	94202	+	ftsL	366		848753	849118	+	ftsL	366
94218	95984	+	ftsI	1767		849134	850900	+	ftsI	1767
95971	97458	+	murE	1488		850887	852374	+	murE	1488
97455	98813	+	murF	1359		852371	853729	+	murF	1359
98807	99889	+	mraY	1083		853723	854805	+	mraY	1083
99892	101208	+	murD	1317		854808	856124	+	murD	1317
101208	102452	+	ftsW	1245		856124	857368	+	ftsW	1245
102449	103516	+	murG	1068		857365	858432	+	murG	1068
103570	105045	+	murC	1476		858486	859961	+	murC	1476
105038	105958	+	ddlB	921		859954	860874	+	ddlB	921
105960	106790	+	ftsQ	831		860876	861706	+	ftsQ	831
106787	108049	+	ftsA	1263		861703	862965	+	ftsA	1263
108110	109261	+	ftsZ	1152		863026	864177	+	ftsZ	1152
109362	110279	+	lpxC	918		864278	865195	+	lpxC	918
110510	111022	+	secM	513		865351	865938	+	secM	588
111084	113789	+	secA	2706		866000	868705	+	secA	2706
113849	114238	+	mutT	390		868765	869154	+	mutT	390
114454	114651	-	yacG	198		869370	869567	-	yacG	198
114661	115404	-	zapD	744		869577	870320	-	zapD	744
115404	116024	-	coaE	621		870320	870940	-	coaE	621
116249	117292	+	guaC	1044		871165	872208	+	guaC	1044
117327	118529	-	hofC	1203		872243	873445	-	hofC	1203
118519	119904	-	hofB	1386		873435	874820	-	hofB	1386
119914	120354	-	ppdD	441		874830	875270	-	ppdD	441
120557	121450	-	nadC	894		875473	876366	-	nadC	894
121538	122089	+	ampD	552		876454	877005	+	ampD	552
122086	122940	+	ampE	855		877002	877856	+	ampE	855
122983	124356	-	aroP	1374		877899	879269	-	aroP	1371
124897	125661	+	pdhR	765		879813	880577	+	pdhR	765
125822	128485	+	aceE	2664		880738	883401	+	aceE	2664
128500	130392	+	aceF	1893		883416	885308	+	aceF	1893
130717	132141	+	lpd	1425		885633	887057	+	lpdA	1425
132212	134065	-	yacH	1854		887128	888981	-	yacH	1854
134420	137017	+	acnB	2598		889336	891933	+	acnB	2598
137192	137554	+	yacL	363		892109	892471	+	yacL	363
137592	138386	-	speD	795		892509	893303	-	speD	795
138402	139268	-	speE	867		893319	894185	-	speE	867
139374	139721	-	yacC	348		894291	894599	-	yacC	309
139887	141437	+	cueO	1551		894804	896354	+	cueO	1551
141639	144029	-	gcd	2391		896556	898946	-	gcd	2391
144235	144771	+	hpt	537		899152	899688	+	hpt	537
144812	145474	-	can	663		899729	900391	-	can	663
145583	146509	+	yadG	927		900500	901426	+	yadG	927
146506	147276	+	yadH	771		901423	902193	+	yadH	771
147381	147821	+	yadI	441		902298	902738	+	yadI	441
147885	149114	+	yadE	1230		902802	904031	+	yadE	1230
149118	149498	-	panD	381		904035	904415	-	panD	381
149772	150674	+	yadD	903		904689	905591	+	rpnC	903
150748	151599	-	panC	852		905665	906516	-	panC	852
151611	152405	-	panB	795		906528	907322	-	panB	795
152518	153864	-	yadC	1347		907436	908674	-	yadC	1239
153845	154441	-	yadK	597		908724	909320	-	yadK	597
154468	155070	-	yadL	603		909347	909952	-	yadL	606
155085	155654	-	yadM	570		909964	910533	-	yadM	570
155671	158271	-	htrE	2601		910550	913147	-	htrE	2598
158306	159046	-	yadV	741		913182	913922	-	yadV	741
159151	159735	-	yadN	585		914020	914604	-	yadN	585
160105	160584	-	folK	480		914974	915453	-	folK	480
160581	161945	-	pcnB	1365		915450	916814	-	pcnB	1365
162038	162964	-	gluQ	927		916907	917833	-	gluQ	927
163001	163456	-	dksA	456		917870	918325	-	dksA	456
163634	164338	-	sfsA	705		918503	919207	-	sfsA	705
164353	164883	-	ligT	531		919222	919752	-	thpR	531
164957	167386	+	hrpB	2430		919826	922255	+	hrpB	2430
167582	170107	+	mrcB	2526		922451	924985	+	mrcB	2535
172621	173418	+	fhuC	798		928835	929632	+	fhuC	798
173418	174308	+	fhuD	891		929632	930522	+	fhuD	891
174305	176287	+	fhuB	1983		930519	932501	+	fhuB	1983
176445	177725	-	hemL	1281		932659	933939	-	hemL	1281
177950	179371	+	clcA	1422		934164	935585	+	clcA	1422
179453	179797	+	erpA	345		935667	936011	+	erpA	345
179844	180467	-	yadS	624		936058	936681	-	yadS	624
180505	181305	-	btuF	801		936719	937519	-	btuF	801
181298	181996	-	mtn	699		937512	938210	-	mtnN	699
182080	183597	+	dgt	1518		938294	939811	+	dgt	1518
183727	185151	+	degP	1425		939941	941365	+	degP	1425
185306	186463	+	cdaR	1158		941520	942677	+	cdaR	1158
186552	186938	-	yaeH	387		942766	943152	-	yaeH	387
187100	187912	-	yaeI	813		943314	944126	-	yaeI	813
187966	188790	-	dapD	825		944180	945004	-	dapD	825
188821	191493	-	glnD	2673		945035	947707	-	glnD	2673
191555	192349	-	map	795		947769	948563	-	map	795
192717	193442	+	rpsB	726		948931	949656	+	rpsB	726
193700	194551	+	tsf	852		949914	950765	+	tsf	852
194698	195423	+	pyrH	726		950912	951637	+	pyrH	726
195715	196272	+	frr	558		951929	952486	+	frr	558
196364	197560	+	dxr	1197		952578	953774	+	dxr	1197
197746	198507	+	ispU	762		953963	954721	+	uppS	759
198520	199377	+	cdsA	858		954842	955591	+	cdsA	750
199389	200741	+	rseP	1353		955603	956955	+	rseP	1353
200771	203203	+	bamA	2433		956985	959417	+	bamA	2433
203325	203810	+	skp	486		959539	960024	+	skp	486
203814	204839	+	lpxD	1026		960028	961053	+	lpxD	1026
204944	205399	+	fabZ	456		961158	961613	+	fabZ	456
205403	206191	+	lpxA	789		961617	962405	+	lpxA	789
206191	207339	+	lpxB	1149		962405	963553	+	lpxB	1149
207336	207932	+	rnhB	597		963550	964146	+	rnhB	597
207969	211451	+	dnaE	3483		964183	967665	+	dnaE	3483
211464	212423	+	accA	960		967678	968637	+	accA	960
212522	214663	+	ldcC	2142		968736	970877	+	ldcC	2142
214720	215109	+	yaeR	390		970934	971323	+	yaeR	390
215174	216472	+	tilS	1299		971388	972686	+	tilS	1299
216521	216775	-	rof	255		972735	972995	-	rof	261
216768	216968	-	yaeP	201		972982	973182	-	yaeP	201
217134	217679	+	yaeQ	546		973348	973893	+	yaeQ	546
217676	218098	+	arfB	423		973890	974312	+	arfB	423
218112	218822	+	nlpE	711		974326	975036	+	nlpE	711
219022	219846	-	yaeF	825		975236	976060	-	yaeF	825
219899	221617	-	proS	1719		976113	977831	-	proS	1719
221728	222435	-	tsaA	708		977942	978649	-	trmO	708
222432	222836	-	rcsF	405		978646	979050	-	rcsF	405
222954	223769	-	metQ	816		979168	979983	-	metQ	816
223809	224462	-	metI	654		980023	980676	-	metI	654
224455	225486	-	metN	1032		980669	981700	-	metN	1032
225674	226246	+	gmhB	573		981888	982460	+	gmhB	573
232094	232897	+	dkgB	804		988308	989111	+	dkgB	804
232894	233808	-	yafC	915		989108	990022	-	yafC	915
234049	234849	+	yafD	801		990284	991063	+	yafD	780
234853	235476	+	yafE	624		991067	991690	+	yafE	624
235524	236882	-	mltD	1359		991738	992958	-	mltD	1221
236954	237709	-	gloB	756		993168	993923	-	gloB	756
237743	238465	+	yafS	723		993957	994679	+	yafS	723
238462	238929	-	rnhA	468		994676	995143	-	rnhA	468
238994	239725	+	dnaQ	732		995199	995939	+	dnaQ	741
240264	241049	+	yafT	786		996478	997263	+	yafT	786
241315	241590	+	insA	276		997529	997804	+	insA	276
241509	242012	+	insB	504		997849	998226	+	insB	378
242014	242385	+	hypothetical protein	372		998246	998599	+	hypothetical protein	354
242816	243952	+	yhhI	1137		999030	1000166	+	yhhI	1137
243993	244763	-	yafV	771		1000207	1000977	-	yafV	771
244917	245390	+	ivy	474		1001158	1001604	+	ivy	447
245433	247877	-	fadE	2445		1001647	1004091	-	fadE	2445
248117	248695	+	gmhA	579		1004331	1004909	+	gmhA	579
248901	249668	+	yafJ	768		1005115	1005882	+	yafJ	768
249639	250379	-	yafK	741		1005853	1006593	-	yafK	741
250535	250813	-	yafQ	279		1006749	1007027	-	yafQ	279
250816	251076	-	dinJ	261		1007030	1007290	-	dinJ	261
251286	252035	+	yafL	750		1007476	1008249	+	yafL	774
252211	252708	+	rayT	498		1008425	1008922	+	rayT	498
255464	256519	+	dinB	1056		1011678	1012733	+	dinB	1056
256571	256864	+	yafN	294		1012785	1013078	+	yafN	294
256867	257265	+	yafO	399		1013081	1013479	+	yafO	399
257275	257727	+	yafP	453		1013567	1013941	+	yafP	375
257961	258227	+	ykfJ	267		1014175	1014441	+	ykfJ	267
258196	258696	+	prfH	501		1014410	1014910	+	prfH	501
258753	260210	-	pepD	1458		1014967	1016424	-	pepD	1458
260471	260929	+	gpt	459		1016685	1017143	+	gpt	459
261021	262265	+	frsA	1245		1017235	1018479	+	frsA	1245
262323	262724	+	crl	402		1018537	1018938	+	crl	402
262850	263125	+	insA	276		1019064	1019339	+	insA	276
263044	263547	+	insB	504		1019384	1019761	+	insB	378
263558	264595	-	phoE	1038		1019772	1020809	-	phoE	1038
264883	265986	+	proB	1104		1021097	1022200	+	proB	1104
265998	267251	+	proA	1254		1022212	1023465	+	proA	1254
267568	267978	-	yagP	411		1023782	1024192	-	yagP	411
267957	268913	-	paoD	957		1024171	1025127	-	yagQ	957
268923	271121	-	paoC	2199		1025137	1027335	-	yagR	2199
271118	272074	-	paoB	957		1027332	1028288	-	yagS	957
272071	272760	-	paoA	690		1028285	1028974	-	yagT	690
273177	273791	+	yagU	615		1029391	1030005	+	yagU	615
274038	274367	-	ykgJ	330		1030252	1030581	-	ykgJ	330
274680	275390	-	ecpE	711		1030894	1031604	-	ecpE	711
275359	277002	-	ecpD	1644		1031573	1033216	-	ecpD	1644
276992	279517	-	ecpC	2526		1033206	1035731	-	ecpC	2526
279543	280211	-	ecpB	669		1035757	1036425	-	ecpB	669
280269	280904	-	ecpA	636		1036483	1037118	-	ecpA	636
280930	281520	-	ecpR	591		1037144	1037686	-	ecpR	543
282295	282522	+	ykgL	228		1038509	1038733	+	ykgL	225
284540	285772	+	eaeH	1233		1040754	1041986	+	eaeH	1233
285912	286763	-	ykgA	852		1042126	1042977	-	ykgA	852
287354	287947	-	rclC	594		1043568	1044161	-	rclC	594
287959	288195	-	rclB	237		1044173	1044409	-	rclB	237
288304	289629	-	rclA	1326		1044518	1045843	-	rclA	1326
289855	290709	+	rclR	855		1046069	1046923	+	rclR	855
291236	291955	+	ykgE	720		1047450	1048169	+	ykgE	720
291966	293393	+	ykgF	1428		1048180	1049607	+	ykgF	1428
293386	294081	+	ykgG	696		1049600	1050295	+	ykgG	696
294324	294992	-	ykgH	669		1050538	1051206	-	ykgH	669
295205	296875	-	betA	1671		1051419	1053089	-	betA	1671
296889	298361	-	betB	1473		1053103	1054575	-	betB	1473
298375	298962	-	betI	588		1054589	1055176	-	betI	588
299091	301124	+	betT	2034		1055305	1057338	+	betT	2034
301999	303087	+	yahA	1089		1058213	1059301	+	pdeL	1089
303129	304061	-	yahB	933		1059343	1060275	-	yahB	933
304153	304650	-	yahC	498		1060367	1060864	-	yahC	498
304908	305513	+	yahD	606		1061122	1061727	+	yahD	606
305553	306416	+	yahE	864		1061767	1062630	+	yahE	864
306406	307953	+	yahF	1548		1062620	1064167	+	yahF	1548
307953	309371	+	yahG	1419		1064167	1065585	+	yahG	1419
309793	310743	+	yahI	951		1066007	1066957	+	yahI	951
310753	312135	+	yahJ	1383		1066967	1068349	+	yahJ	1383
312512	313561	+	yahK	1050		1068726	1069775	+	yahK	1050
313805	314620	+	yahL	816		1070019	1070834	+	yahL	816
315295	315966	-	yahN	672		1071509	1072141	-	yahN	633
316113	316388	+	yahO	276		1072327	1072602	+	yahO	276
316486	318072	-	prpR	1587		1072700	1074286	-	prpR	1587
318311	319201	+	prpB	891		1074525	1075415	+	prpB	891
319641	320810	+	prpC	1170		1075855	1077024	+	prpC	1170
320844	322295	+	prpD	1452		1077058	1078509	+	prpD	1452
322335	324221	+	prpE	1887		1078549	1080435	+	prpE	1887
324457	325716	+	codB	1260		1080671	1081930	+	codB	1260
325706	326989	+	codA	1284		1081920	1083203	+	codA	1284
327326	328225	-	cynR	900		1083540	1084439	-	cynR	900
328334	328993	+	cynT	660		1084548	1085207	+	cynT	660
329024	329494	+	cynS	471		1085238	1085708	+	cynS	471
329527	330681	+	cynX	1155		1085714	1086895	+	cynX	1182
330784	331395	-	lacA	612		1086998	1087618	-	lacA	621
331461	332714	-	lacY	1254		1087675	1088928	-	lacY	1254
335963	337045	-	lacI	1083		1094843	1095934	-	lacI	1092
337122	337955	-	mhpR	834		1096002	1096835	-	mhpR	834
338146	339810	+	mhpA	1665		1097026	1098690	+	mhpA	1665
339812	340756	+	mhpB	945		1098692	1099636	+	mhpB	945
340774	341640	+	mhpC	867		1099654	1100520	+	mhpC	867
341650	342459	+	mhpD	810		1100530	1101339	+	mhpD	810
342456	343406	+	mhpF	951		1101336	1102286	+	mhpF	951
343403	344416	+	mhpE	1014		1102283	1103296	+	mhpE	1014
344794	346005	+	mhpT	1212		1103674	1104885	+	mhpT	1212
346107	346646	+	yaiL	540		1104987	1105526	+	yaiL	540
346872	347705	-	frmB	834		1105752	1106585	-	frmB	834
347798	348907	-	frmA	1110		1106678	1107787	-	frmA	1110
348942	349217	-	frmR	276		1107822	1108097	-	frmR	276
349403	350176	-	yaiO	774		1108283	1109056	-	yaiO	774
350258	350761	-	insB	504		1109138	1109515	-	insB	378
350680	350955	-	insA	276		1109560	1109835	-	insA	276
351119	352081	+	tauA	963		1109999	1110961	+	tauA	963
352094	352861	+	tauB	768		1110974	1111741	+	tauB	768
352858	353685	+	tauC	828		1111738	1112565	+	tauC	828
353682	354533	+	tauD	852		1112562	1113413	+	tauD	852
354640	355614	-	hemB	975		1113520	1114494	-	hemB	975
356137	359043	+	yaiT	2907		1115017	1117923	+	yaiT	2907
359131	359754	+	yaiV	624		1118011	1118634	+	iprA	624
359755	360912	-	ampH	1158		1118635	1119792	-	ampH	1158
361264	362484	+	sbmA	1221		1120144	1121364	+	sbmA	1221
362497	363591	+	yaiW	1095		1121377	1122471	+	yaiW	1095
363650	363958	-	yaiY	309		1122530	1122838	-	yaiY	309
364218	364430	+	yaiZ	213		1123098	1123310	+	yaiZ	213
364454	365548	-	ddlA	1095		1123334	1124428	-	ddlA	1095
366011	366271	+	iraP	261		1124891	1125151	+	iraP	261
366372	367787	+	phoA	1416		1125252	1126667	+	phoA	1416
367906	368226	+	psiF	321		1126786	1127106	+	psiF	321
368328	369443	+	yaiC	1116		1127208	1128323	+	dgcC	1116
369460	370269	-	proC	810		1128340	1129149	-	proC	810
370389	370847	+	yaiI	459		1129269	1129727	+	yaiI	459
371030	371554	+	aroL	525		1129910	1130434	+	aroL	525
371604	371795	+	yaiA	192		1130484	1130675	+	yaiA	192
372053	372730	+	aroM	678		1130933	1131610	+	aroM	678
372802	373086	+	yaiE	285		1131682	1131966	+	ppnP	285
373294	373575	+	ykiA	282		1132174	1132455	-	ykiA	282
373743	374246	-	insB	504		1132623	1133000	-	insB	378
374165	374440	-	insA	276		1133045	1133320	-	insA	276
374510	375421	-	rdgC	912		1133390	1134367	-	rdgC	978
375546	376454	+	mak	909		1134426	1135334	+	mak	909
376699	377883	-	araJ	1185		1135579	1136847	-	araJ	1269
378009	381155	-	sbcC	3147		1136889	1140035	-	sbcC	3147
381152	382354	-	sbcD	1203		1140032	1141234	-	sbcD	1203
382544	383233	+	phoB	690		1141424	1142113	+	phoB	690
383291	384586	+	phoR	1296		1142171	1143466	+	phoR	1296
384993	386312	+	brnQ	1320		1143873	1145192	+	brnQ	1320
386388	387761	+	proY	1374		1145268	1146641	+	proY	1374
387917	389734	+	malZ	1818		1146797	1148614	+	malZ	1818
389739	390320	-	acpH	582		1148619	1149200	-	acpH	582
390413	391483	+	queA	1071		1149293	1150363	+	queA	1071
391539	392666	+	tgt	1128		1150419	1151546	+	tgt	1128
392689	393021	+	yajC	333		1151569	1151901	+	yajC	333
393049	394896	+	secD	1848		1151929	1153776	+	secD	1848
394907	395878	+	secF	972		1153787	1154758	+	secF	972
396006	396353	+	yajD	348		1154887	1155234	+	yajD	348
396530	397414	-	tsx	885		1155411	1156295	-	tsx	885
397713	398252	-	yajI	540		1156594	1157133	-	yajI	540
398403	398852	+	nrdR	450		1157284	1157733	+	nrdR	450
398856	399959	+	ribD	1104		1157737	1158840	+	ribD	1104
400048	400518	+	ribE	471		1158929	1159399	+	ribH	471
400538	400957	+	nusB	420		1159419	1159838	+	nusB	420
401035	402012	+	thiL	978		1159916	1160893	+	thiL	978
401990	402508	+	pgpA	519		1160871	1161389	+	pgpA	519
402562	403536	-	yajO	975		1161443	1162417	-	yajO	975
403716	405578	-	dxs	1863		1162597	1164459	-	dxs	1863
405603	406502	-	ispA	900		1164484	1165383	-	ispA	900
406502	406744	-	xseB	243		1165383	1165625	-	xseB	243
406950	408398	+	thiI	1449		1165831	1167279	+	thiI	1449
408452	409042	-	yajL	591		1167333	1167923	-	yajL	591
409005	409916	-	panE	912		1167886	1168797	-	panE	912
410084	410575	+	yajQ	492		1168965	1169456	+	yajQ	492
410703	412067	-	yajR	1365		1169584	1170948	-	yajR	1365
414497	415387	-	cyoE	891		1173378	1174268	-	cyoE	891
415399	415728	-	cyoD	330		1174280	1174609	-	cyoD	330
415728	416342	-	cyoC	615		1174609	1175223	-	cyoC	615
416332	418323	-	cyoB	1992		1175213	1177204	-	cyoB	1992
418345	419292	-	cyoA	948		1177226	1178173	-	cyoA	948
419754	421229	-	ampG	1476		1178635	1180110	-	ampG	1476
421273	421851	-	yajG	579		1180154	1180732	-	yajG	579
422156	422473	+	bolA	318		1181040	1181354	+	bolA	315
422817	424115	+	tig	1299		1181698	1182996	+	tig	1299
424361	424984	+	clpP	624		1183242	1183865	+	clpP	624
425110	426384	+	clpX	1275		1183991	1185265	+	clpX	1275
426654	427766	-	insL2	1113		1185535	1186647	-	insL2	1113
427922	430276	+	lon	2355		1186803	1189157	+	lon	2355
430485	430757	+	hupB	273		1189366	1189638	+	hupB	273
430949	432820	+	ppiD	1872		1189830	1191701	+	ppiD	1872
432971	433342	+	ybaV	372		1191852	1192223	+	ybaV	372
433448	433846	+	fadM	399		1192329	1192727	+	fadM	399
433898	434593	-	queC	696		1192779	1193474	-	queC	696
434658	436358	-	ybaE	1701		1193539	1195239	-	ybaE	1701
436458	437276	+	cof	819		1195339	1196157	+	cof	819
437429	437887	+	ybaO	459		1196310	1196768	+	decR	459
437917	439689	+	mdlA	1773		1196798	1198570	+	mdlA	1773
439682	441463	+	mdlB	1782		1198563	1200344	+	mdlB	1782
441644	441982	+	glnK	339		1200525	1200863	+	glnK	339
442012	443298	+	amtB	1287		1200893	1202179	+	amtB	1287
443347	444207	-	tesB	861		1202228	1203088	-	tesB	861
444425	444997	+	ybaY	573		1203306	1203878	+	ybaY	573
445028	445417	-	ybaZ	390		1203909	1204220	-	atl	312
445718	446071	+	ybaA	354		1204599	1204952	+	ybaA	354
446113	447663	-	ylaB	1551		1204994	1206544	-	pdeB	1551
447827	448297	-	ylaC	471		1206708	1207178	-	ylaC	471
448413	448964	-	maa	552		1207294	1207845	-	maa	552
449136	449354	-	hha	219		1208017	1208235	-	hha	219
449380	449754	-	tomB	375		1208261	1208635	-	tomB	375
450300	453449	-	acrB	3150		1209181	1212330	-	acrB	3150
453472	454665	-	acrA	1194		1212353	1213546	-	acrA	1194
454807	455454	+	acrR	648		1213688	1214335	+	acrR	648
455582	458944	+	mscK	3363		1214463	1217825	+	mscK	3363
459156	459317	-	ybaM	162		1218037	1218198	-	ybaM	162
459331	459858	-	priC	528		1218212	1218739	-	priC	528
459928	460305	+	ybaN	378		1218809	1219186	+	ybaN	378
460458	461009	+	apt	552		1219339	1219890	+	apt	552
461138	463069	+	dnaX	1932		1220019	1221950	+	dnaX	1932
463122	463451	+	ybaB	330		1222003	1222332	+	ybaB	330
463451	464056	+	recR	606		1222332	1222937	+	recR	606
464166	466040	+	htpG	1875		1223047	1224921	+	htpG	1875
466221	466865	+	adk	645		1225102	1225746	+	adk	645
467101	468063	+	hemH	963		1225982	1226944	+	hemH	963
468060	469019	-	aes	960		1226941	1227900	-	aes	960
469171	470475	+	gsk	1305		1228052	1229356	+	gsk	1305
470608	472284	-	ybaL	1677		1229489	1231165	-	ybaL	1677
472522	473742	-	fsr	1221		1231403	1232623	-	fsr	1221
473960	475612	+	ushA	1653		1232841	1234493	+	ushA	1653
475649	476128	-	ybaK	480		1234530	1235009	-	ybaK	480
476332	477126	-	ybaP	795		1235213	1236007	-	ybaP	795
477264	477605	+	ybaQ	342		1236091	1236486	+	ybaQ	396
478022	480526	-	copA	2505		1236903	1239407	-	copA	2505
481723	483015	+	ybaT	1293		1240604	1241896	+	ybaT	1293
483140	483547	+	cueR	408		1242021	1242428	+	cueR	408
483548	484006	-	ybbJ	459		1242429	1242887	-	ybbJ	459
484003	484920	-	qmcA	918		1242884	1243801	-	qmcA	918
485066	485743	+	fetA	678		1243947	1244624	+	fetA	678
485730	486509	+	fetB	780		1244611	1245390	+	fetB	780
486572	487426	-	ybbN	855		1245453	1246307	-	ybbN	855
487487	488296	-	ybbO	810		1246368	1247138	-	ybbO	771
488286	488912	-	tesA	627		1247167	1247760	-	tesA	594
488880	489566	+	ybbA	687		1247761	1248447	+	ybbA	687
489563	491977	+	ybbP	2415		1248444	1250858	+	ybbP	2415
492407	496687	+	rhsD	4281		1251288	1255568	+	rhsD	4281
496727	497095	+	ybbC	369		1255608	1255976	+	ybbC	369
497095	497805	+	rhsH	711		1255976	1256686	+	ylbH	711
497786	498046	+	ybbD	261		1256667	1256927	+	ybbD	261
498790	499161	-	ylbG	372		1257671	1258042	-	ylbG	372
499277	500371	-	mnmH	1095		1258158	1259252	-	selU	1095
500440	501366	-	allS	927		1259321	1260247	-	allS	927
501596	502078	+	allA	483		1260477	1260959	+	allA	483
502156	502971	+	allR	816		1261037	1261852	+	allR	816
503061	504842	+	gcl	1782		1261942	1263723	+	gcl	1782
504855	505631	+	hyi	777		1263736	1264512	+	hyi	777
505731	506609	+	glxR	879		1264612	1265490	+	glxR	879
506778	508232	+	ybbW	1455		1265659	1267113	+	ybbW	1455
508292	509653	+	allB	1362		1267173	1268534	+	allB	1362
509710	511011	+	ybbY	1302		1268591	1269892	+	ybbY	1302
511033	512178	+	glxK	1146		1269914	1271059	+	glxK	1146
512406	513191	-	allE	786		1271287	1272072	-	allE	786
513202	514437	-	allC	1236		1272083	1273318	-	allC	1236
514459	515508	-	allD	1050		1273340	1274389	-	allD	1050
515825	517492	+	fdrA	1668		1274706	1276373	+	fdrA	1668
518772	519587	+	ylbF	816		1277653	1278468	+	ylbF	816
519584	520477	+	ybcF	894		1278465	1279358	+	arcC	894
520614	521681	-	purK	1068		1279495	1280562	-	purK	1068
521678	522187	-	purE	510		1280559	1281068	-	purE	510
522305	523027	-	lpxH	723		1281186	1281908	-	lpxH	723
523030	523524	-	ppiB	495		1281911	1282405	-	ppiB	495
523698	525083	+	cysS	1386		1282579	1283964	+	cysS	1386
525119	525640	-	ybcI	522		1284000	1284521	-	ybcI	522
525748	525960	-	ybcJ	213		1284629	1284841	-	ybcJ	213
525962	526828	-	folD	867		1284843	1285709	-	folD	867
527299	527841	+	sfmA	543		1286180	1286722	+	sfmA	543
528061	528753	+	sfmC	693		1286942	1287634	+	sfmC	693
528784	531393	+	sfmD	2610		1287665	1290274	+	sfmD	2610
531435	532412	+	sfmH	978		1290316	1291293	+	sfmH	978
532423	532938	+	sfmF	516		1291304	1291819	+	sfmF	516
532941	533573	-	sfmZ	633		1291822	1292454	-	fimZ	633
533908	535071	-	intD	1164		1292789	1293952	-	intD	1164
536657	536842	+	renD	186		1295538	1295720	+	renD	183
536910	537242	+	emrE	333		1295791	1296123	+	emrE	333
537497	539023	+	ybcK	1527		1296378	1297904	+	ybcK	1527
539488	540039	+	ybcL	552		1298369	1298920	+	ybcL	552
540049	540846	+	ybcM	798		1298930	1299727	+	ybcM	798
541061	541516	+	ybcN	456		1299942	1300397	+	ybcN	456
541516	541686	+	ninE	171		1300397	1300567	+	ninE	171
541679	541969	+	ybcO	291		1300560	1300850	+	ybcO	291
541966	542328	+	rusA	363		1300847	1301209	+	rusA	363
542325	542465	+	ylcG	141		1301209	1301346	+	ylcG	138
542551	542934	+	quuD	384		1301432	1301815	+	quuD	384
543652	544155	-	insB	504		1302533	1302910	-	insB	378
544074	544349	-	insA	276		1302955	1303230	-	insA	276
545572	545787	+	essD	216		1304453	1304668	+	essD	216
545787	546284	+	rrrD	498		1304668	1305165	+	rrrD	498
546281	546742	+	rzpD	462		1305162	1305623	+	rzpD	462
546774	547067	-	borD	294		1305655	1305948	-	borD	294
548011	548586	+	nohD	576		1306892	1307467	+	nohA	576
552004	553452	-	cusS	1449		1310885	1312333	-	cusS	1449
553442	554125	-	cusR	684		1312323	1313006	-	cusR	684
554282	555655	+	cusC	1374		1313163	1314536	+	cusC	1374
555813	556145	+	cusF	333		1314694	1315026	+	cusF	333
556161	557384	+	cusB	1224		1315042	1316265	+	cusB	1224
557396	560539	+	cusA	3144		1316277	1319420	+	cusA	3144
560641	562017	+	pheP	1377		1319522	1320898	+	pheP	1377
562085	563332	-	ybdG	1248		1320966	1322213	-	ybdG	1248
563440	564093	-	nfsB	654		1322321	1322974	-	nfsB	654
564187	564555	-	ybdF	369		1323068	1323436	-	ybdF	369
564620	564868	-	ybdJ	249		1323501	1323749	-	ybdJ	249
564934	566052	-	ybdK	1119		1323815	1324933	-	ybdK	1119
566321	566842	+	insJ	522		1325202	1325723	+	insJ	522
567349	567852	-	insB	504		1326230	1326607	-	insB	378
567771	568046	-	insA	276		1326652	1326927	-	insA	276
568322	568474	+	hokE	153		1327203	1327355	+	hokE	153
568551	569663	+	insL2	1113		1327432	1328544	+	insL2	1113
569945	570574	-	entD	630		1328826	1329569	-	entD	744
570740	572980	-	fepA	2241		1329621	1331861	-	fepA	2241
573224	574426	+	fes	1203		1332105	1333307	+	fes	1203
574429	574647	+	ybdZ	219		1333310	1333528	+	ybdZ	219
574644	578525	+	entF	3882		1333525	1337406	+	entF	3882
578741	579874	+	fepE	1134		1337622	1338755	+	fepE	1134
579871	580686	-	fepC	816		1338752	1339567	-	fepC	816
580683	581675	-	fepG	993		1339564	1340556	-	fepG	993
581672	582676	-	fepD	1005		1340553	1341557	-	fepD	1005
582787	584037	+	entS	1251		1341668	1342918	+	entS	1251
584041	584997	-	fepB	957		1342922	1343878	-	fepB	957
585372	586547	+	entC	1176		1344253	1345428	+	entC	1176
586557	588167	+	entE	1611		1345438	1347048	+	entE	1611
588181	589038	+	entB	858		1347062	1347919	+	entB	858
589038	589784	+	entA	747		1347919	1348665	+	entA	747
589787	590200	+	entH	414		1348668	1349081	+	entH	414
592658	592855	+	ybdD	198		1351539	1351736	+	ybdD	198
592865	593953	-	ybdH	1089		1351746	1352834	-	hcxA	1089
594062	595222	+	ybdL	1161		1352943	1354103	+	ybdL	1161
595223	595852	-	ybdM	630		1354104	1354733	-	ybdM	630
595825	596886	-	ybdN	1062		1354706	1355767	-	ybdN	1062
596911	597414	-	insB	504		1355792	1356169	-	insB	378
597333	597608	-	insA	276		1356214	1356489	-	insA	276
597642	598403	-	dsbG	762		1356523	1357284	-	dsbG	762
598775	599338	+	ahpC	564		1357656	1358219	+	ahpC	564
599583	601148	+	ahpF	1566		1358434	1360029	+	ahpF	1596
601269	601697	-	uspG	429		1360150	1360578	-	uspG	429
601918	603156	+	ybdR	1239		1360799	1362037	+	ybdR	1239
603387	603797	-	rnk	411		1362268	1362678	-	rnk	411
604027	604833	-	rna	807		1362908	1363714	-	rna	807
604947	606410	-	citT	1464		1363828	1365291	-	citT	1464
606461	607339	-	citG	879		1365342	1366220	-	citG	879
607314	607865	-	citX	552		1366195	1366746	-	citX	552
607869	609401	-	citF	1533		1366750	1368282	-	citF	1533
609412	610320	-	citE	909		1368293	1369201	-	citE	909
610317	610613	-	citD	297		1369198	1369494	-	citD	297
610628	611686	-	citC	1059		1369509	1370567	-	citC	1059
611772	612275	-	insB	504		1370653	1371030	-	insB	378
612194	612469	-	insA	276		1371075	1371350	-	insA	276
612602	614260	+	citA	1659		1371483	1373141	+	dpiB	1659
614229	614909	+	citB	681		1373110	1373790	+	dpiA	681
614950	616335	-	dcuC	1386		1373831	1375216	-	dcuC	1386
616923	617483	+	pagP	561		1375804	1376364	+	pagP	561
617652	617861	+	cspE	210		1376533	1376742	+	cspE	210
618392	619180	+	ybeM	789		1377273	1378061	+	ybeM	789
619309	619512	+	tatE	204		1378190	1378393	+	tatE	204
619613	620578	-	lipA	966		1378494	1379459	-	lipA	966
620787	621740	-	ybeF	954		1379668	1380621	-	ybeF	954
621999	622640	-	lipB	642		1380880	1381521	-	lipB	642
622741	623004	-	ybeD	264		1381622	1381885	-	ybeD	264
623114	624325	-	dacA	1212		1381995	1383206	-	dacA	1212
624465	625553	-	rlpA	1089		1383346	1384434	-	rlpA	1089
625564	626676	-	mrdB	1113		1384445	1385557	-	mrdB	1113
626679	628580	-	mrdA	1902		1385560	1387461	-	mrdA	1902
628611	629078	-	rlmH	468		1387492	1387959	-	rlmH	468
629082	629399	-	rsfS	318		1387963	1388280	-	rsfS	318
629659	630270	-	cobC	612		1388540	1389151	-	cobC	612
630294	630935	-	nadD	642		1389175	1389816	-	nadD	642
630937	631968	-	holA	1032		1389818	1390849	-	holA	1032
631968	632549	-	lptE	582		1390849	1391430	-	lptE	582
632564	635146	-	leuS	2583		1391445	1394027	-	leuS	2583
635381	635863	+	ybeL	483		1394262	1394744	+	ybeL	483
637074	637781	+	ybeR	708		1395955	1396662	+	ybeR	708
638089	639228	+	djlC	1140		1396970	1398109	+	djlC	1140
639288	640958	-	hscC	1671		1398169	1399839	-	hscC	1671
641042	641977	-	rihA	936		1399923	1400858	-	rihA	936
642514	643035	+	insJ	522		1401395	1401916	+	insJ	522
643032	643883	+	insK	852		1402399	1402764	+	insK	366
644266	644940	-	gltK	675		1403147	1403821	-	gltK	675
644940	645680	-	gltJ	741		1403821	1404561	-	gltJ	741
645850	646758	-	gltI	909		1404731	1405639	-	gltI	909
649217	650755	-	lnt	1539		1408098	1409636	-	lnt	1539
650780	651658	-	ybeX	879		1409661	1410539	-	corC	879
651748	652215	-	ybeY	468		1410629	1411096	-	ybeY	468
652212	653291	-	ybeZ	1080		1411093	1412172	-	ybeZ	1080
653405	654829	-	miaB	1425		1412286	1413710	-	miaB	1425
654975	656150	+	ubiF	1176		1413856	1415031	+	ubiF	1176
657387	659051	-	asnB	1665		1416268	1417932	-	asnB	1665
659448	660200	-	umpH	753		1418329	1419081	-	nagD	753
660248	661468	-	nagC	1221		1419129	1420349	-	nagC	1221
661477	662625	-	nagA	1149		1420358	1421506	-	nagA	1149
662685	663485	-	nagB	801		1421566	1422366	-	nagB	801
663818	665764	+	nagE	1947		1422699	1424645	+	nagE	1947
665967	667631	+	glnS	1665		1424848	1426512	+	glnS	1665
668208	669614	+	chiP	1407		1427089	1428495	+	chiP	1407
669664	669990	+	chiQ	327		1428545	1428871	+	chiQ	327
670074	670520	-	fur	447		1428955	1429401	-	fur	447
670809	671339	-	fldA	531		1429690	1430220	-	fldA	531
671479	671772	-	ybfE	294		1430360	1430722	-	ybfE	363
671912	672676	-	ybfF	765		1430793	1431557	-	ybfF	765
672861	673406	+	seqA	546		1431742	1432287	+	seqA	546
673432	675072	+	pgm	1641		1432313	1433953	+	pgm	1641
675286	675780	+	ybfP	495		1434167	1434661	+	ybfP	495
675821	676471	-	ybfGH	651		1434702	1435352	-	ybfG	651
676820	678139	-	potE	1320		1435701	1437020	-	potE	1320
678136	680334	-	speF	2199		1437017	1439215	-	speF	2199
680930	681607	-	kdpE	678		1439811	1440488	-	kdpE	678
681604	684288	-	kdpD	2685		1440485	1443169	-	kdpD	2685
684281	684853	-	kdpC	573		1443162	1443734	-	kdpC	573
684862	686910	-	kdpB	2049		1443743	1445791	-	kdpB	2049
686933	688606	-	kdpA	1674		1445814	1447487	-	kdpA	1674
688606	688695	-	kdpF	90		1447487	1447576	-	kdpF	90
689008	689214	+	ybfA	207		1447889	1448095	+	ybfA	207
689635	691299	+	rhsC	1665		1448753	1450180	+	rhsC	1428
691299	691625	+	ybfB	327		1450180	1450506	+	ybfB	327
693173	693742	+	ybfC	570		1452054	1452623	+	ybfC	570
696764	697525	+	ybfD	762		1455645	1456406	+	ybfD	762
697673	698182	+	ybgA	510		1456554	1457063	+	ybgA	510
698179	699600	+	phr	1422		1457060	1458481	+	phrB	1422
699639	701120	-	dtpD	1482		1458520	1460001	-	dtpD	1482
701391	702134	+	ybgI	744		1460272	1461015	+	ybgI	744
702157	702813	+	ybgJ	657		1461038	1461694	+	ybgJ	657
702807	703739	+	ybgK	933		1461688	1462620	+	ybgK	933
703729	704463	+	ybgL	735		1462610	1463344	+	ybgL	735
704499	705290	+	nei	792		1463380	1464171	+	nei	792
705287	706333	-	abrB	1047		1464168	1465214	-	abrB	1047
706485	707546	-	ybgO	1062		1465366	1466427	-	ybgO	1062
707543	708274	-	ybgP	732		1466424	1467155	-	ybgP	732
708289	710739	-	ybgQ	2451		1467170	1469620	-	ybgQ	2451
710799	711365	-	ybgD	567		1469680	1470246	-	ybgD	567
711755	713038	-	gltA	1284		1470636	1471919	-	gltA	1284
713747	714136	+	sdhC	390		1472613	1473017	+	sdhC	405
714130	714477	+	sdhD	348		1473011	1473358	+	sdhD	348
714477	716243	+	sdhA	1767		1473358	1475124	+	sdhA	1767
716259	716975	+	sdhB	717		1475140	1475856	+	sdhB	717
717276	720077	+	sucA	2802		1476157	1478958	+	sucA	2802
720092	721309	+	sucB	1218		1478973	1480190	+	sucB	1218
721675	722841	+	sucC	1167		1480556	1481722	+	sucC	1167
722841	723710	+	sucD	870		1481722	1482591	+	sucD	870
723814	724536	-	mngR	723		1482695	1483417	-	mngR	723
724645	726621	+	mngA	1977		1483526	1485502	+	mngA	1977
726639	729272	+	mngB	2634		1485520	1488153	+	mngB	2634
730119	731687	+	cydA	1569		1489000	1490568	+	cydA	1569
731703	732842	+	cydB	1140		1490584	1491723	+	cydB	1140
732857	732970	+	cydX	114		1491738	1491851	+	cydX	114
732970	733263	+	ybgE	294		1491851	1492144	+	ybgE	294
733413	733817	+	ybgC	405		1492294	1492698	+	ybgC	405
733814	734506	+	tolQ	693		1492695	1493387	+	tolQ	693
734510	734938	+	tolR	429		1493391	1493819	+	tolR	429
735003	736268	+	tolA	1266		1493884	1495149	+	tolA	1266
736401	737693	+	tolB	1293		1495282	1496574	+	tolB	1293
737728	738249	+	pal	522		1496609	1497130	+	pal	522
738259	739050	+	ybgF	792		1497140	1497931	+	cpoB	792
740493	741536	+	nadA	1044		1499374	1500417	+	nadA	1044
741574	742293	+	pnuC	720		1500455	1501174	+	pnuC	720
742290	743231	-	zitB	942		1501171	1502112	-	zitB	942
743345	743725	-	ybgS	381		1502226	1502606	-	ybgS	381
744041	745093	+	aroG	1053		1502922	1503974	+	aroG	1053
745251	746003	-	gpmA	753		1504132	1504884	-	gpmA	753
747066	748349	-	ybhC	1284		1505947	1507230	-	ybhC	1284
753981	754199	-	xis	219		1508413	1508631	-	xis	219
754239	754406	-	hypothetical protein	168		1508671	1508838	-	hypothetical protein	168
755960	756145	-	hypothetical protein	186		1509991	1510170	-	hypothetical protein	180
756126	756317	-	hypothetical protein	192		1510225	1510350	+	hypothetical protein	126
756290	756472	-	hypothetical protein	183		1510300	1510848	-	hypothetical protein	549
791426	791902	-	ybhB	477		1519472	1519948	-	ybhB	477
791961	793250	-	bioA	1290		1520007	1521296	-	bioA	1290
793337	794377	+	bioB	1041		1521383	1522423	+	bioB	1041
794374	795528	+	bioF	1155		1522420	1523574	+	bioF	1155
795515	796270	+	bioC	756		1523561	1524316	+	bioC	756
796263	796940	+	bioD	678		1524309	1524986	+	bioD1	678
797519	799540	+	uvrB	2022		1525565	1527586	+	uvrB	2022
799732	800640	-	ybhK	909		1527778	1528686	-	ybhK	909
801037	802026	+	moaA	990		1529083	1530072	+	moaA	990
802048	802560	+	moaB	513		1530094	1530606	+	moaB	513
802563	803048	+	moaC	486		1530609	1531094	+	moaC	486
803041	803286	+	moaD	246		1531087	1531332	+	moaD	246
803288	803740	+	moaE	453		1531334	1531786	+	moaE	453
803876	804580	+	ybhL	705		1531922	1532626	+	ybhL	705
804785	805498	+	ybhM	714		1532831	1533544	+	ybhM	714
805534	806490	-	ybhN	957		1533580	1534536	-	ybhN	957
806490	807731	-	clsB	1242		1534536	1535777	-	clsB	1242
807728	808489	-	ybhP	762		1535774	1536535	-	ybhP	762
808622	809032	+	ybhQ	411		1536668	1537078	+	ybhQ	411
808994	810100	-	ybhR	1107		1537040	1538146	-	ybhR	1107
810111	811244	-	ybhS	1134		1538157	1539290	-	ybhS	1134
811237	812973	-	ybhF	1737		1539283	1541019	-	ybhF	1737
812966	813964	-	ybhG	999		1541012	1542007	-	ybhG	996
813964	814635	-	ybiH	672		1542010	1542681	-	cecR	672
814864	816228	+	rhlE	1365		1542910	1544274	+	rhlE	1365
816460	816942	-	ybiA	483		1544506	1544955	-	ybiA	450
817062	819212	+	dinG	2151		1544973	1547258	+	dinG	2286
819240	820202	+	ybiB	963		1547286	1548248	+	ybiB	963
820343	821428	+	ybiC	1086		1548389	1549474	+	hcxB	1086
821657	821917	-	ybiJ	261		1549703	1549963	-	ybiJ	261
822182	822448	-	ybiI	267		1550228	1550494	-	ybiI	267
822522	823199	-	ybiX	678		1550568	1551242	-	ybiX	675
823241	825523	-	fiu	2283		1551287	1553569	-	fiu	2283
825788	826048	-	mcbA	261		1553834	1554094	-	mcbA	261
826324	827250	+	rlmF	927		1554370	1555296	+	rlmF	927
827247	829472	-	ybiO	2226		1555293	1557518	-	ybiO	2226
829733	830455	-	glnQ	723		1557779	1558501	-	glnQ	723
830452	831111	-	glnP	660		1558498	1559157	-	glnP	660
831250	831996	-	glnH	747		1559296	1560042	-	glnH	747
832400	832903	-	dps	504		1560446	1560949	-	dps	504
833202	834089	-	rhtA	888		1561248	1562135	-	rhtA	888
834442	834957	+	ompX	516		1562488	1563003	+	ompX	516
835006	836589	-	opgE	1584		1563052	1564635	-	opgE	1584
836861	836989	-	mntS	129		1564907	1565035	-	mntS	129
837175	837642	+	mntR	468		1565221	1565688	+	mntR	468
837639	838757	+	ybiR	1119		1565685	1566803	+	ybiR	1119
838816	839736	-	ldtB	921		1566862	1567782	-	ybiS	921
839955	841547	+	ybiT	1593		1568001	1569593	+	ybiT	1593
841715	842980	-	ybiU	1266		1569761	1571026	-	ybiU	1266
843132	843947	-	ybiV	816		1571178	1571993	-	ybiV	816
844093	846525	-	ybiW	2433		1572139	1574571	-	ybiW	2433
846531	847430	-	ybiY	900		1574577	1575476	-	ybiY	900
847561	848223	+	fsaA	663		1575607	1576269	+	fsaA	663
848299	849048	-	moeB	750		1576345	1577094	-	moeB	750
849048	850283	-	moeA	1236		1577094	1578329	-	moeA	1236
850487	851452	+	iaaA	966		1578533	1579498	+	iaaA	966
851439	853310	+	gsiA	1872		1579485	1581356	+	gsiA	1872
853330	854868	+	gsiB	1539		1581376	1582914	+	gsiB	1539
854886	855806	+	gsiC	921		1582932	1583852	+	gsiC	921
855809	856720	+	gsiD	912		1583855	1584766	+	gsiD	912
857150	859246	+	yliE	2097		1585196	1587292	+	pdeI	2097
859254	860582	+	yliF	1329		1587300	1588628	+	dgcI	1329
860629	861954	-	rimO	1326		1588675	1590000	-	rimO	1326
862167	862550	+	bssR	384		1590213	1590596	+	bssR	384
862661	863776	+	yliI	1116		1590707	1591822	+	yliI	1116
863773	864399	-	gstB	627		1591819	1592445	-	gstB	627
864646	865848	+	dacC	1203		1592692	1593894	+	dacC	1203
865895	866653	-	deoR	759		1593941	1594699	-	deoR	759
866711	867307	-	ybjG	597		1594757	1595353	-	ybjG	597
867592	868824	+	mdfA	1233		1595638	1596870	+	mdfA	1233
868865	869149	-	ybjH	285		1596911	1597189	-	ybjH	279
869235	870050	-	ybjI	816		1597281	1598096	-	ybjI	816
870050	871258	-	ybjJ	1209		1598096	1599223	-	ybjJ	1128
871342	871878	+	rcdA	537		1599388	1599924	+	rcdA	537
872058	872390	-	hypothetical protein	333		1600104	1600436	-	hypothetical protein	333
874604	874825	+	hypothetical protein	222		1602650	1602871	+	hypothetical protein	222
876456	876644	+	hypothetical protein	189		1604502	1604690	+	hypothetical protein	189
877081	877416	-	hypothetical protein	336		1605127	1605462	-	hypothetical protein	336
877889	878812	+	hypothetical protein	924		1605935	1606858	+	hypothetical protein	924
879955	880983	-	HP	1029		1608001	1609026	-	HP	1026
885114	885920	-	hypothetical protein	807		1613160	1613966	-	hypothetical protein	807
890481	891083	-	tfaE	603		1618527	1619129	-	tfaE	603
892838	894523	-	ybjL	1686		1620884	1622569	-	ybjL	1686
894793	895170	+	ybjM	378		1622839	1623216	+	ybjM	378
895200	895457	-	grxA	258		1623246	1623503	-	grxA	258
895617	895904	+	ybjC	288		1623663	1623950	+	ybjC	288
895888	896610	+	nfsA	723		1623934	1624656	+	nfsA	723
896671	897573	+	rimK	903		1624717	1625619	+	rimK	903
897661	898137	+	ybjN	477		1625707	1626183	+	ybjN	477
898488	899600	+	potF	1113		1626534	1627646	+	potF	1113
899695	900828	+	potG	1134		1627741	1628874	+	potG	1134
900838	901791	+	potH	954		1628884	1629837	+	potH	954
901788	902633	+	potI	846		1629834	1630679	+	potI	846
902693	903181	+	ybjO	489		1630739	1631227	+	ybjO	489
903222	904349	+	rlmC	1128		1631268	1632395	+	rlmC	1128
904548	905279	-	artJ	732		1632594	1633325	-	artJ	732
905570	906238	-	artM	669		1633616	1634284	-	artM	669
906238	906954	-	artQ	717		1634284	1635000	-	artQ	717
906961	907692	-	artI	732		1635007	1635738	-	artI	732
907710	908438	-	artP	729		1635756	1636484	-	artP	729
908656	909171	-	ybjP	516		1636702	1637217	-	ybjP	516
909297	909620	+	ybjQ	324		1637343	1637666	+	ybjQ	324
909617	910447	+	amiD	831		1637663	1638493	+	amiD	831
910444	911457	-	ybjS	1014		1638490	1639503	-	ybjS	1014
911556	912986	-	ybjT	1431		1639602	1641032	-	ybjT	1431
912997	913998	-	ltaE	1002		1641043	1642044	-	ltaE	1002
914035	915753	-	poxB	1719		1642081	1643799	-	poxB	1719
915886	916854	-	hcr	969		1643932	1644900	-	hcr	969
916866	918518	-	hcp	1653		1644912	1646564	-	hcp	1653
918662	919561	-	ybjE	900		1646708	1647607	-	lysO	900
920056	920751	-	aqpZ	696		1648102	1648797	-	aqpZ	696
921176	922834	+	ybjD	1659		1649222	1650880	+	ybjD	1659
922831	923823	-	ybjX	993		1650877	1651869	-	ybjX	993
923938	925053	+	macA	1116		1652002	1653099	+	macA	1098
925050	926996	+	macB	1947		1653096	1655042	+	macB	1947
927069	927293	-	cspD	225		1655115	1655339	-	cspD	225
927616	927936	+	clpS	321		1655662	1655982	+	clpS	321
927967	930243	+	clpA	2277		1656013	1658289	+	clpA	2277
931281	931499	-	infA	219		1659327	1659545	-	infA	219
931784	932488	-	aat	705		1659830	1660534	-	aat	705
932530	934251	-	cydC	1722		1660576	1662297	-	cydC	1722
934252	936018	-	cydD	1767		1662298	1664064	-	cydD	1767
936141	937106	-	trxB	966		1664187	1665152	-	trxB	966
937651	938145	+	lrp	495		1665697	1666191	+	lrp	495
938280	942308	+	ftsK	4029		1666326	1670354	+	ftsK	4029
942463	943074	+	lolA	612		1670509	1671120	+	lolA	612
943085	944428	+	rarA	1344		1671131	1672474	+	rarA	1344
944519	945811	+	serS	1293		1672565	1673857	+	serS	1293
946050	948494	+	dmsA	2445		1674096	1676540	+	dmsA	2445
948505	949122	+	dmsB	618		1676551	1677168	+	dmsB	618
949124	949987	+	dmsC	864		1677170	1678033	+	dmsC	864
950022	950648	-	ycaC	627		1678068	1678694	-	ycaC	627
950962	952110	+	ycaD	1149		1679008	1680156	+	ycaD	1149
952320	953750	+	ycaM	1431		1680366	1681796	+	ycaM	1431
953751	954659	-	ycaN	909		1681797	1682705	-	ycaN	909
954759	955349	+	ycaK	591		1682805	1683395	+	ycaK	591
955431	956171	-	pflA	741		1683477	1684217	-	pflA	741
956363	958645	-	pflB	2283		1684409	1686691	-	pflB	2283
958700	959557	-	focA	858		1686746	1687603	-	focA	858
959962	961722	-	ycaO	1761		1688008	1689768	-	ycaO	1761
961852	962544	+	ycaP	693		1689898	1690590	+	ycaP	693
962743	963831	+	serC	1089		1690789	1691877	+	serC	1089
963902	965185	+	aroA	1284		1691948	1693231	+	aroA	1284
965354	966118	+	ycaL	765		1693400	1694164	+	ycaL	765
966291	966974	+	cmk	684		1694337	1695020	+	cmk	684
967085	968758	+	rpsA	1674		1695131	1696804	+	rpsA	1674
968918	969202	+	ihfB	285		1696964	1697248	+	ihfB	285
969410	971674	+	ycaI	2265		1697456	1699720	+	ycaI	2265
971711	973459	+	msbA	1749		1699757	1701505	+	msbA	1749
973456	974442	+	lpxK	987		1701502	1702488	+	lpxK	987
974479	975711	+	ycaQ	1233		1702525	1703757	+	ycaQ	1233
975763	975945	+	ycaR	183		1703809	1703991	+	ycaR	183
975942	976688	+	kdsB	747		1703988	1704734	+	kdsB	747
976842	977735	+	ycbJ	894		1704888	1705781	+	ycbJ	894
977712	978491	-	elyC	780		1705758	1706537	-	elyC	780
978627	979412	+	smtA	786		1706673	1707458	+	cmoM	786
979409	980731	+	mukF	1323		1707455	1708777	+	mukF	1323
980712	981416	+	mukE	705		1708758	1709462	+	mukE	705
981416	985876	+	mukB	4461		1709462	1713922	+	mukB	4461
986137	987984	+	ldtD	1848		1714183	1716030	+	ycbB	1848
988165	988713	+	ycbK	549		1716211	1716759	+	ycbK	549
988740	989387	+	ycbL	648		1716786	1717433	+	gloC	648
989609	990799	-	aspC	1191		1717655	1718845	-	aspC	1191
990984	992072	-	ompF	1089		1719030	1720118	-	ompF	1089
992674	994074	-	asnS	1401		1720721	1722121	-	asnS	1401
994243	995445	-	pncB	1203		1722290	1723492	-	pncB	1203
995711	998323	+	pepN	2613		1723758	1726370	+	pepN	2613
998366	999133	-	ssuB	768		1726413	1727180	-	ssuB	768
999130	999921	-	ssuC	792		1727177	1727968	-	ssuC	792
999932	1001077	-	ssuD	1146		1727979	1729124	-	ssuD	1146
1001074	1002033	-	ssuA	960		1729121	1730080	-	ssuA	960
1002026	1002601	-	ssuE	576		1730073	1730648	-	ssuE	576
1002957	1003496	+	elfA	540		1731004	1731543	+	elfA	540
1003579	1004280	+	elfD	702		1731626	1732327	+	elfD	702
1004305	1006905	+	elfC	2601		1732352	1734952	+	elfC	2601
1006896	1007966	+	elfG	1071		1734943	1736013	+	elfG	1071
1007978	1008520	+	ycbU	543		1736025	1736567	+	ycbU	543
1008528	1009043	+	ycbV	516		1736527	1737090	+	ycbV	564
1009036	1009746	+	ycbF	711		1737104	1737793	+	ycbF	690
1009857	1010867	+	pyrD	1011		1737904	1738914	+	pyrD	1011
1011041	1011583	+	zapC	543		1739088	1739630	+	zapC	543
1011580	1012689	-	ycbX	1110		1739627	1740736	-	ycbX	1110
1012933	1015041	+	rlmL	2109		1740980	1743088	+	rlmL	2109
1015053	1016960	+	uup	1908		1743100	1745007	+	uup	1908
1017090	1018343	+	pqiA	1254		1745137	1746390	+	pqiA	1254
1018348	1019988	+	pqiB	1641		1746395	1748035	+	pqiB	1641
1019985	1020548	+	pqiC	564		1748032	1748595	+	ymbA	564
1020804	1020971	+	rmf	168		1748851	1749018	+	rmf	168
1021041	1021559	-	fabA	519		1749088	1749714	-	fabA	627
1021628	1023388	-	ycbZ	1761		1749675	1751435	-	ycbZ	1761
1023574	1024026	+	matP	453		1751621	1752073	+	matP	453
1024102	1025142	-	ompA	1041		1752149	1753189	-	ompA	1041
1025499	1026008	-	sulA	510		1753546	1754055	-	sulA	510
1026227	1026856	+	sxy	630		1754274	1754903	+	sxy	630
1026819	1028972	-	yccS	2154		1754866	1757028	-	yccS	2163
1028991	1029437	-	yccF	447		1757038	1757484	-	yccF	447
1029560	1031614	+	helD	2055		1757607	1759661	+	helD	2055
1031646	1032104	-	mgsA	459		1759693	1760151	-	mgsA	459
1032200	1032862	-	yccT	663		1760247	1760909	-	yccT	663
1033035	1033448	+	yccU	414		1761082	1761495	+	yccU	414
1033493	1033810	-	hspQ	318		1761540	1761857	-	hspQ	318
1033868	1035058	-	rlmI	1191		1761915	1763090	-	rlmI	1176
1035153	1035431	+	yccX	279		1763200	1763478	+	yccX	279
1035428	1035757	-	tusE	330		1763475	1763804	-	tusE	330
1035848	1036507	-	yccA	660		1763895	1764554	-	yccA	660
1037228	1038346	+	hyaA	1119		1765275	1766393	+	hyaA	1119
1038343	1040136	+	hyaB	1794		1766390	1768183	+	hyaB	1794
1040155	1040862	+	hyaC	708		1768202	1768909	+	hyaC	708
1040859	1041446	+	hyaD	588		1768906	1769493	+	hyaD	588
1041443	1041841	+	hyaE	399		1769490	1769888	+	hyaE	399
1041838	1042695	+	hyaF	858		1769885	1770742	+	hyaF	858
1042829	1044373	+	cbdA	1545		1770876	1772420	+	appC	1545
1044385	1045521	+	cbdB	1137		1772432	1773568	+	appB	1137
1045534	1045626	+	cbdX	93		1773581	1773673	+	appX	93
1045706	1047004	+	appA	1299		1773753	1775051	+	appA	1299
1047119	1049299	-	etk	2181		1775166	1777346	-	etk	2181
1049319	1049765	-	etp	447		1777366	1777812	-	etp	447
1049753	1050892	-	gfcE	1140		1777800	1778939	-	gfcE	1140
1050938	1053034	-	gfcD	2097		1778985	1781081	-	gfcD	2097
1053034	1053780	-	gfcC	747		1781081	1781827	-	gfcC	747
1053777	1054421	-	gfcB	645		1781824	1782468	-	gfcB	645
1054528	1054833	-	gfcA	306		1782575	1782880	-	gfcA	306
1055252	1055464	-	cspH	213		1784099	1784311	-	cspH	213
1055750	1055962	+	cspG	213		1784597	1784809	+	cspG	213
1056136	1056366	+	ymcE	231		1784983	1785213	+	ymcE	231
1056356	1056529	+	gnsA	174		1785203	1785376	+	gnsA	174
1056577	1057650	-	yccM	1074		1785425	1786498	-	yccM	1074
1057722	1060466	-	torS	2745		1786570	1789314	-	torS	2745
1060549	1061577	+	torT	1029		1789397	1790425	+	torT	1029
1061550	1062242	-	torR	693		1790398	1791090	-	torR	693
1062372	1063544	+	torC	1173		1791220	1792392	+	torC	1173
1063544	1066090	+	torA	2547		1792392	1794938	+	torA	2547
1066087	1066686	+	torD	600		1794935	1795534	+	torD	600
1066838	1067143	-	cbpM	306		1795686	1795991	-	cbpM	306
1067143	1068063	-	cbpA	921		1795991	1796911	-	cbpA	921
1068324	1069583	+	yccE	1260		1797172	1798428	+	yccE	1257
1069866	1071107	+	agp	1242		1798721	1799962	+	agp	1242
1071145	1071372	-	yccJ	228		1800000	1800227	-	yccJ	228
1071393	1071989	-	wrbA	597		1800248	1800844	-	ECUMN_1186	597
1072193	1072429	+	ymdF	237		1801217	1801390	+	ymdF	174
1072793	1074121	-	rutG	1329		1801648	1802976	-	rutG	1329
1074142	1074636	-	rutF	495		1802997	1803491	-	rutF	495
1074647	1075237	-	rutE	591		1803502	1804092	-	rutE	591
1075247	1076047	-	rutD	801		1804102	1804902	-	rutD	801
1076055	1076441	-	rutC	387		1804910	1805296	-	rutC	387
1076453	1077145	-	rutB	693		1805308	1806003	-	rutB	696
1077145	1078293	-	rutA	1149		1806000	1807091	-	rutA	1092
1078524	1079162	+	rutR	639		1807379	1808017	+	rutR	639
1079202	1083164	-	putA	3963		1808057	1812019	-	putA	3963
1083587	1085095	+	putP	1509		1812442	1813950	+	putP	1509
1085629	1086468	+	efeU	840		1814493	1815323	+	efeU	831
1086526	1087653	+	efeO	1128		1815381	1816508	+	efeO	1128
1087659	1088930	+	efeB	1272		1816514	1817785	+	efeB	1272
1089275	1090339	+	phoH	1065		1818130	1819194	+	phoH	1065
1090389	1090802	-	pgaD	414		1819244	1819657	-	pgaD	414
1090804	1092129	-	pgaC	1326		1819659	1820984	-	pgaC	1326
1092122	1094140	-	pgaB	2019		1820977	1822995	-	pgaB	2019
1094149	1096572	-	pgaA	2424		1823004	1825427	-	pgaA	2424
1097159	1098517	+	ycdT	1359		1826014	1827372	+	dgcT	1359
1098558	1099373	-	insF5	816		1827413	1828279	-	insF5	867
1099421	1099729	-	insE7	309		1828276	1828575	-	insE7	300
1100453	1101391	+	ghrA	939		1829308	1830246	+	ghrA	939
1101446	1102183	+	ycdX	738		1830301	1831038	+	ycdX	738
1102207	1102761	+	ycdY	555		1831062	1831616	+	ycdY	555
1102863	1103354	+	ycdZ	492		1831688	1832209	+	ycdZ	522
1103418	1104251	-	csgG	834		1832273	1833106	-	csgG	834
1104278	1104694	-	csgF	417		1833133	1833549	-	csgF	417
1104719	1105108	-	csgE	390		1833574	1833963	-	csgE	390
1105113	1105763	-	csgD	651		1833968	1834618	-	csgD	651
1106518	1106973	+	csgB	456		1835373	1835828	+	csgB	456
1107014	1107469	+	csgA	456		1835869	1836324	+	csgA	456
1107528	1107860	+	csgC	333		1836383	1836715	+	csgC	333
1107981	1108292	+	ymdA	312		1836836	1837147	+	ymdA	312
1108387	1108920	+	ymdB	534		1837242	1837775	+	ymdB	534
1108922	1110343	+	clsC	1422		1837717	1839198	+	clsC	1482
1110351	1111508	-	opgC	1158		1839206	1840363	-	mdoC	1158
1111902	1113437	+	opgG	1536		1840790	1842292	+	mdoG	1503
1113430	1115973	+	opgH	2544		1842315	1844828	+	mdoH	2514
1116146	1116373	+	yceK	228		1845001	1845228	+	yceK	228
1116374	1116748	-	msyB	375		1845229	1845603	-	msyB	375
1116831	1118057	-	mdtG	1227		1845686	1846912	-	mdtG	1227
1118229	1119149	-	lpxL	921		1847084	1848004	-	lpxL	921
1119374	1120426	+	yceA	1053		1848229	1849281	+	yceA	1053
1120468	1121043	-	yceI	576		1849323	1849898	-	yceI	576
1121047	1121613	-	yceJ	567		1849902	1850468	-	yceJ	567
1121874	1122014	-	yceO	141		1850729	1850842	-	yceO	114
1122035	1123153	-	solA	1119		1850890	1852008	-	solA	1119
1123268	1123522	-	bssS	255		1852123	1852377	-	bssS	255
1123812	1124057	-	dinI	246		1852667	1852912	-	dinI	246
1124131	1125177	-	pyrC	1047		1852986	1854032	-	pyrC	1047
1125283	1125843	-	yceB	561		1854138	1854698	-	yceB	561
1125977	1126624	-	grxB	648		1854832	1855479	-	grxB	648
1126688	1127896	-	mdtH	1209		1855543	1856751	-	mdtH	1209
1128132	1128716	+	rimJ	585		1856987	1857571	+	rimJ	585
1128727	1129374	+	yceH	648		1857582	1858229	+	yceH	648
1129376	1130299	+	yceM	924		1858231	1859154	+	yceM	924
1130409	1131944	+	murJ	1536		1859264	1860799	+	murJ	1536
1131984	1132400	-	flgN	417		1860839	1861255	-	flgN	417
1132405	1132698	-	flgM	294		1861260	1861553	-	flgM	294
1132774	1133433	-	flgA	660		1861629	1862288	-	flgA	660
1133588	1134004	+	flgB	417		1862443	1862859	+	flgB	417
1134008	1134412	+	flgC	405		1862863	1863267	+	flgC	405
1134424	1135119	+	flgD	696		1863279	1863974	+	flgD	696
1135144	1136349	+	flgE	1206		1863999	1865204	+	flgE	1206
1136369	1137124	+	flgF	756		1865224	1865979	+	flgF	756
1137296	1138078	+	flgG	783		1866151	1866933	+	flgG	783
1138131	1138829	+	flgH	699		1866986	1867684	+	flgH	699
1138841	1139938	+	flgI	1098		1867696	1868793	+	flgI	1098
1139938	1140879	+	flgJ	942		1868793	1869734	+	flgJ	942
1140945	1142588	+	flgK	1644		1869800	1871443	+	flgK	1644
1142600	1143553	+	flgL	954		1871455	1872408	+	flgL	954
1143749	1146934	-	rne	3186		1872604	1875789	-	rne	3186
1147069	1147389	+	yceQ	321		1875924	1876244	+	yceQ	321
1147507	1148466	+	rluC	960		1876362	1877321	+	rluC	960
1148578	1149162	-	yceF	585		1877433	1878056	-	yceF	624
1149361	1149882	+	yceD	522		1878216	1878737	+	yceD	522
1149934	1150107	+	rpmF	174		1878789	1878962	+	rpmF	174
1150188	1151258	+	plsX	1071		1879073	1880113	+	plsX	1041
1151326	1152279	+	fabH	954		1880181	1881134	+	fabH	954
1152295	1153224	+	fabD	930		1881150	1882079	+	fabD	930
1153237	1153971	+	fabG	735		1882092	1882826	+	fabG	735
1154182	1154418	+	acpP	237		1883037	1883273	+	acpP	237
1154506	1155747	+	fabF	1242		1883361	1884602	+	fabF	1242
1155867	1156676	+	pabC	810		1884722	1885531	+	pabC	810
1156679	1157701	+	yceG	1023		1885534	1886556	+	mltG	1023
1157691	1158332	+	tmk	642		1886546	1887187	+	tmk	642
1158329	1159333	+	holB	1005		1887184	1888188	+	holB	1005
1159344	1160141	+	ycfH	798		1888199	1888996	+	ycfH	798
1160436	1161869	+	ptsG	1434		1889291	1890724	+	ptsG	1434
1161929	1164118	-	fhuE	2190		1890784	1892973	-	fhuE	2190
1164452	1164811	+	hinT	360		1893307	1893666	+	hinT	360
1164814	1165191	+	ycfL	378		1893669	1894046	+	ycfL	378
1165205	1165846	+	lpoB	642		1894060	1894701	+	lpoB	642
1165827	1166651	+	thiK	825		1894682	1895506	+	thiK	825
1166662	1167687	+	nagZ	1026		1895517	1896542	+	nagZ	1026
1167710	1168252	+	ycfP	543		1896565	1897107	+	ycfP	543
1168660	1169964	+	ndh	1305		1897515	1898819	+	ndh	1305
1170191	1170730	+	ycfJ	540		1899046	1899585	+	ycfJ	540
1170792	1171424	-	ycfQ	633		1899647	1900342	-	comR	696
1171665	1171922	+	bhsA	258		1900520	1900777	+	bhsA	258
1172005	1172967	-	ldtC	963		1900860	1901819	-	ycfS	960
1173111	1176557	-	mfd	3447		1901966	1905460	-	mfd	3495
1176685	1177758	-	ycfT	1074		1905540	1906613	-	ycfT	1074
1178020	1179219	+	lolC	1200		1906875	1908074	+	lolC	1200
1179212	1179913	+	lolD	702		1908067	1908768	+	lolD	702
1179913	1181157	+	lolE	1245		1908774	1910012	+	lolE	1239
1181668	1181943	+	insA	276		1910523	1910798	+	insA	276
1181862	1182365	+	insB	504		1910843	1911220	+	insB	378
1182890	1183729	+	cobB	840		1911745	1912584	+	cobB	840
1183848	1184636	-	ycfZ	789		1912703	1913491	-	ycfZ	789
1184686	1185093	-	ymfA	408		1913541	1913948	-	ymfA	408
1185151	1186197	-	potD	1047		1914006	1915052	-	potD	1047
1186194	1186988	-	potC	795		1915049	1915843	-	potC	795
1186985	1187812	-	potB	828		1915840	1916697	-	potB	858
1187826	1188962	-	potA	1137		1916681	1917817	-	potA	1137
1189212	1190438	+	pepT	1227		1918067	1919293	+	pepT	1227
1190487	1191608	-	roxA	1122		1919342	1920463	-	roxA	1122
1191684	1193144	-	phoQ	1461		1920539	1921999	-	phoQ	1461
1193144	1193815	-	phoP	672		1921999	1922670	-	phoP	672
1193983	1195353	-	purB	1371		1922838	1924208	-	purB	1371
1195357	1195998	-	hflD	642		1924212	1924853	-	hflD	642
1196034	1197140	-	mnmA	1107		1924889	1925995	-	mnmA	1107
1197194	1197655	-	nudJ	462		1926049	1926510	-	nudJ	462
1197665	1198318	-	rluE	654		1926520	1927173	-	rluE	654
1198490	1199740	+	icd	1251		1927345	1928595	+	icd	1251
1199843	1200166	-	iraM	324		1928698	1929021	-	iraM	324
1200862	1201266	-	ycgX	405		1929717	1930121	-	ycgX	405
1201487	1202218	-	bluR	732		1930342	1931073	-	bluR	732
1202423	1203634	-	bluF	1212		1931278	1932489	-	bluF	1212
1203948	1204184	+	ycgZ	237		1932803	1933039	+	ycgZ	237
1204227	1204499	+	ymgA	273		1933082	1933354	+	ymgA	273
1204528	1204794	+	ariR	267		1933383	1933649	+	ariR	267
1204907	1205155	+	ymgC	249		1933762	1934010	+	ymgC	249
1205487	1207010	+	ycgG	1524		1934342	1935865	+	pdeG	1524
1207142	1207360	+	ymgF	219		1935997	1936215	+	ymgF	219
1210464	1210793	-	ymgD	330		1939319	1939648	-	ymgD	330
1210803	1211147	-	ymgG	345		1939658	1939942	-	ymgG	285
1211854	1212066	+	ycgI	213		1940479	1940921	+	ycgI	443
1212438	1212704	-	minE	267		1941293	1941559	-	minE	267
1212708	1213520	-	minD	813		1941563	1942375	-	minD	813
1213544	1214239	-	minC	696		1942399	1943094	-	minC	696
1214759	1215127	+	ycgJ	369		1943614	1943982	+	ycgJ	369
1215230	1215631	-	pliG	402		1944085	1944486	-	pliG	402
1215840	1216166	+	ycgL	327		1944728	1945021	+	ycgL	294
1216238	1216897	+	ycgM	660		1945093	1945752	+	ycgM	660
1216974	1217435	+	ycgN	462		1945844	1946290	+	ycgN	447
1218915	1219334	+	umuD	420		1947770	1948189	+	umuD	420
1219334	1220602	+	umuC	1269		1948189	1949457	+	umuC	1269
1220648	1221178	-	dsbB	531		1949503	1950033	-	dsbB	531
1221324	1222865	-	nhaB	1542		1950179	1951720	-	nhaB	1542
1223086	1223805	+	fadR	720		1951941	1952660	+	fadR	720
1223857	1225389	-	ycgB	1533		1952712	1954244	-	ycgB	1533
1225719	1227017	+	dadA	1299		1954574	1955872	+	dadA	1299
1227027	1228097	+	dadX	1071		1955882	1956952	+	dadX	1071
1228483	1230219	-	cvrA	1737		1957338	1959074	-	cvrA	1737
1230314	1231228	-	ldcA	915		1959169	1960083	-	ldcA	915
1231328	1231939	+	emtA	612		1960183	1960794	+	emtA	612
1231941	1232675	-	ycgR	735		1960796	1961530	-	ycgR	735
1232876	1233130	+	ymgE	255		1961731	1961985	+	ymgE	255
1233308	1233748	+	ycgY	441		1962163	1962603	+	ycgY	441
1233827	1235524	-	treA	1698		1962682	1964379	-	treA	1698
1235844	1237262	-	dhaM	1419		1964699	1966117	-	dhaM	1419
1237273	1237905	-	dhaL	633		1966128	1966760	-	dhaL	633
1237916	1238986	-	dhaK	1071		1966771	1967841	-	dhaK	1071
1239214	1241133	+	dhaR	1920		1968069	1969988	+	dhaR	1920
1241233	1244100	-	ycgV	2868		1970088	1972955	-	ycgV	2868
1244869	1245960	-	ychF	1092		1973724	1974815	-	ychF	1092
1246077	1246661	-	pth	585		1974932	1975516	-	pth	585
1246939	1247217	+	ychH	279		1975794	1976072	+	ychH	279
1247272	1248951	-	dauA	1680		1976127	1977779	-	dauA	1653
1249076	1250023	-	prs	948		1977931	1978944	-	prs	1014
1250174	1251025	-	ispE	852		1979029	1979880	-	ispE	852
1251025	1251648	-	lolB	624		1979880	1980503	-	lolB	624
1251862	1253118	+	hemA	1257		1980717	1981973	+	hemA	1257
1253160	1254242	+	prfA	1083		1982015	1983097	+	prfA	1083
1254242	1255075	+	prmC	834		1983097	1983930	+	prmC	834
1255072	1255464	+	ychQ	393		1983927	1984319	+	ychQ	393
1255468	1256277	+	ychA	810		1984323	1985132	+	ychA	810
1256313	1257167	+	kdsA	855		1985168	1986022	+	kdsA	855
1257849	1257956	-	ldrB	108		1986704	1986811	-	ldrB	108
1258896	1259996	-	chaA	1101		1987751	1988851	-	chaA	1101
1260266	1260496	+	chaB	231		1989121	1989351	+	chaB	231
1260633	1261349	+	chaC	717		1989488	1990204	+	chaC	717
1261393	1261746	-	ychN	354		1990248	1990601	-	ychN	354
1262073	1263326	+	ychO	1254		1990751	1992181	+	ychO	1431
1263327	1263977	-	narL	651		1992182	1992832	-	narL	651
1263970	1265766	-	narX	1797		1992825	1994621	-	narX	1797
1266105	1267496	+	narK	1392		1994960	1996351	+	narK	1392
1268012	1271755	+	narG	3744		1996867	2000610	+	narG	3744
1271752	1273290	+	narH	1539		2000607	2002145	+	narH	1539
1273287	1273997	+	narJ	711		2002142	2002852	+	narJ	711
1273997	1274674	+	narI	678		2002852	2003529	+	narI	678
1275574	1276416	-	purU	843		2004429	2005271	-	purU	843
1276466	1276924	-	ychJ	459		2005321	2005779	-	ychJ	459
1276998	1277942	+	rssA	945		2005853	2006797	+	rssA	945
1278034	1279047	+	rssB	1014		2006889	2007902	+	rssB	1014
1279249	1280157	+	galU	909		2008104	2009012	+	galU	909
1280301	1280714	-	hns	414		2009156	2009569	-	hns	414
1281318	1281935	+	tdk	618		2010173	2010790	+	tdk	618
1282237	1284912	-	adhE	2676		2011092	2013767	-	adhE	2676
1285389	1286036	+	ychE	648		2014244	2014891	+	ychE	648
1286774	1288405	+	oppA	1632		2015584	2017260	+	oppA	1677
1288491	1289411	+	oppB	921		2017346	2018266	+	oppB	921
1289426	1290334	+	oppC	909		2018281	2019189	+	oppC	909
1290346	1291359	+	oppD	1014		2019201	2020214	+	oppD	1014
1291356	1292360	+	oppF	1005		2020211	2021215	+	oppF	1005
1292413	1292742	-	yciU	330		2021268	2021597	-	yciU	330
1292777	1294237	-	clsA	1461		2021632	2023092	-	clsA	1461
1294269	1294553	+	yciY	285		2023235	2023405	+	yciY	171
1294608	1295861	-	kch	1254		2023463	2024716	-	kch	1254
1296161	1296457	-	yciI	297		2025016	2025312	-	yciI	297
1296681	1297400	+	tonB	720		2025521	2026255	+	tonB	735
1297440	1297838	-	yciA	399		2026295	2026693	-	yciA	399
1297943	1298482	-	yciB	540		2026798	2027337	-	yciB	540
1298512	1299255	-	yciC	744		2027367	2028110	-	yciC	744
1299612	1300250	+	ompW	639		2028467	2029105	+	ompW	639
1300310	1300816	-	yciE	507		2029165	2029671	-	yciE	507
1300862	1301362	-	yciF	501		2029717	2030217	-	yciF	501
1301448	1301627	-	yciG	180		2030303	2030482	-	yciG	180
1302008	1302814	-	trpA	807		2030863	2031669	-	trpA	807
1302814	1304007	-	trpB	1194		2031669	2032862	-	trpB	1194
1304019	1305377	-	trpC	1359		2032874	2034232	-	trpC	1359
1305381	1306976	-	trpD	1596		2034236	2035831	-	trpGD	1596
1306976	1308538	-	trpE	1563		2035831	2037393	-	trpE	1563
1308630	1308674	-	trpL	45		2037485	2037529	-	trpL	45
1308812	1309693	+	yciV	882		2037667	2038548	+	yciV	882
1309690	1310310	+	yciO	621		2038545	2039165	+	yciO	621
1310774	1311049	+	insA	276		2039629	2039904	+	insA	276
1310968	1311471	+	insB	504		2039949	2040326	+	insB	378
1313222	1314097	+	rluB	876		2042077	2042952	+	rluB	876
1314137	1314727	-	btuR	591		2042992	2043582	-	btuR	591
1314724	1315482	-	yciK	759		2043579	2044337	-	yciK	759
1315702	1316751	+	sohB	1050		2044557	2045606	+	sohB	1050
1316787	1317038	-	yciN	252		2045642	2045893	-	yciN	252
1317418	1320015	+	topA	2598		2046273	2048870	+	topA	2598
1320225	1321199	+	cysB	975		2049080	2050054	+	cysB	975
1322201	1324876	+	acnA	2676		2051056	2053731	+	acnA	2676
1324940	1325530	-	ribA	591		2053795	2054385	-	ribA	591
1325700	1326464	+	pgpB	765		2054555	2055319	+	pgpB	765
1326613	1326921	+	yciS	309		2055468	2055776	+	lapA	309
1326928	1328097	+	yciM	1170		2055783	2056952	+	lapB	1170
1328290	1329027	+	pyrF	738		2057085	2057882	+	pyrF	798
1329027	1329353	+	yciH	327		2057882	2058208	+	yciH	327
1329479	1329697	-	osmB	219		2058334	2058552	-	osmB	219
1329966	1330715	-	yciT	750		2058821	2059570	-	yciT	750
1330805	1330978	-	yciZ	174		2059660	2059833	-	yciZ	174
1331125	1333110	-	gmr	1986		2059980	2061965	-	pdeR	1986
1333345	1335279	-	rnb	1935		2062200	2064134	-	rnb	1935
1335347	1336474	-	yciW	1128		2064202	2065329	-	yciW	1128
1336618	1337406	-	fabI	789		2065473	2066261	-	fabI	789
1337774	1338127	-	ycjD	354		2066632	2066982	-	ycjD	351
1338195	1339001	-	sapF	807		2067050	2067856	-	sapF	807
1339003	1339995	-	sapD	993		2067858	2068850	-	sapD	993
1339995	1340885	-	sapC	891		2068850	2069740	-	sapC	891
1340872	1341837	-	sapB	966		2069727	2070692	-	sapB	966
1341834	1343477	-	sapA	1644		2070689	2072332	-	sapA	1644
1343789	1344034	-	ymjA	246		2072644	2072889	-	ymjA	246
1344168	1345553	-	puuP	1386		2073023	2074408	-	puuP	1386
1345856	1347274	-	puuA	1419		2074711	2076129	-	puuA	1419
1347486	1348250	+	puuD	765		2076353	2077105	+	puuD	753
1348277	1348834	+	puuR	558		2077132	2077689	+	puuR	558
1349109	1350596	+	puuC	1488		2077964	2079451	+	puuC	1488
1350598	1351878	+	puuB	1281		2079453	2080733	+	puuB	1281
1351916	1353181	+	puuE	1266		2080771	2082036	+	puuE	1266
1353301	1354278	-	pspF	978		2082156	2083133	-	pspF	978
1354445	1355113	+	pspA	669		2083300	2083968	+	pspA	669
1355167	1355391	+	pspB	225		2084022	2084246	+	pspB	225
1355391	1355750	+	pspC	360		2084246	2084605	+	pspC	360
1355759	1355980	+	pspD	222		2084614	2084835	+	pspD	222
1356055	1356369	+	pspE	315		2084910	2085224	+	pspE	315
1356582	1358261	+	ycjM	1680		2085437	2087116	+	ycjM	1680
1358275	1359567	+	ycjN	1293		2087130	2088422	+	ycjN	1293
1359588	1360469	+	ycjO	882		2088443	2089324	+	ycjO	882
1360456	1361298	+	ycjP	843		2089311	2090153	+	ycjP	843
1361329	1362381	+	ycjQ	1053		2090184	2091236	+	ycjQ	1053
1362400	1363188	+	ycjR	789		2091255	2092043	+	ycjR	789
1363198	1364253	+	ycjS	1056		2092053	2093108	+	ycjS	1056
1364250	1366517	+	ycjT	2268		2093105	2095372	+	ycjT	2268
1366514	1367173	+	ycjU	660		2095369	2096028	+	ycjU	660
1367187	1368269	+	ycjV	1083		2096042	2097124	+	ycjV	1083
1368314	1369219	+	ompG	906		2097169	2098074	+	ompG	906
1369330	1370328	-	ycjW	999		2098185	2099183	-	ycjW	999
1370484	1371881	+	ycjX	1398		2099339	2100736	+	ycjX	1398
1371878	1372939	+	ycjF	1062		2100733	2101794	+	ycjF	1062
1373087	1374628	+	tyrR	1542		2101942	2103483	+	tyrR	1542
1374672	1375178	-	tpx	507		2103527	2104033	-	tpx	507
1375297	1376262	+	ycjG	966		2104152	2105117	+	ycjG	966
1376237	1376965	-	mpaA	729		2105092	2105820	-	mpaA	729
1377300	1378220	-	ycjY	921		2106155	2107075	-	ycjY	921
1378358	1379257	+	pgrR	900		2107213	2108112	+	pgrR	900
1379594	1381207	+	mppA	1614		2108449	2110062	+	mppA	1614
1381258	1382289	-	ynaI	1032		2110113	2111144	-	ynaI	1032
1382533	1382790	+	ynaJ	258		2111388	2111645	+	ynaJ	258
1382840	1383790	-	uspE	951		2111695	2112645	-	uspE	951
1384889	1385404	-	ogt	516		2113744	2114259	-	ogt	516
1385415	1386941	-	abgT	1527		2114270	2115796	-	abgT	1527
1386978	1388423	-	abgB	1446		2115833	2117278	-	abgB	1446
1388423	1389733	-	abgA	1311		2117278	2118588	-	abgA	1311
1389909	1390817	+	abgR	909		2118764	2119672	+	abgR	909
1391147	1391710	+	smrA	564		2120002	2120565	+	smrA	564
1391731	1392963	-	ydaM	1233		2120586	2121818	-	dgcM	1233
1393218	1394201	+	ydaN	984		2122073	2123056	+	zntB	984
1394679	1396052	+	dbpA	1374		2123534	2124907	+	dbpA	1374
1396181	1397116	-	ttcA	936		2125036	2125971	-	ttcA	936
1397168	1398403	-	intR	1236		2126023	2127258	-	intR	1236
1398405	1398620	-	ydaQ	216		2127260	2127475	-	ydaQ	216
1398699	1398908	-	ydaC	210		2127554	2127763	-	rcbA	210
1398901	1399095	-	ralR	195		2127759	2127950	-	ralR	192
1399152	1399961	-	recT	810		2128007	2128816	-	recT	810
1401155	1401430	-	racC	276		2130010	2130285	-	racC	276
1401505	1401675	-	ydaE	171		2130360	2130530	-	ydaE	171
1401675	1401896	-	kilR	222		2130530	2130751	-	kilR	222
1402338	1402826	+	sieB	489		2131070	2131681	+	sieB	612
1402823	1402978	-	ydaF	156		2131678	2131833	-	ydaF	156
1402989	1403123	-	ydaG	135		2131844	2131978	-	ydaG	135
1403649	1403921	-	hypothetical protein	273		2132504	2132776	-	hypothetical protein	273
1404027	1404560	+	rrrQ	534		2132882	2133415	+	rrrQ	534
1405159	1406616	+	trkG	1458		2134047	2135471	+	trkG	1425
1406754	1407149	+	ynaK	396		2135609	2136004	+	ynaK	396
1407256	1407834	+	hypothetical protein	579		2135952	2136689	+	hypothetical protein	738
1407831	1408109	+	hypothetical protein	279		2136686	2136964	+	hypothetical protein	279
1408122	1408415	+	hypothetical protein	294		2136977	2137270	+	hypothetical protein	294
1408643	1409233	-	pinR	591		2137498	2138088	-	pinQ	591
1409550	1409783	-	ynaE	234		2138405	2138638	-	ydfK	234
1410744	1411178	-	uspF	435		2139599	2140033	-	uspF	435
1411319	1412452	-	ompN	1134		2140174	2141307	-	ompN	1134
1412819	1416343	-	pfo	3525		2141674	2145198	-	ydbK	3525
1416617	1416883	+	ydbJ	267		2145472	2145738	+	ydbJ	267
1416880	1417302	-	hslJ	423		2145735	2146157	-	hslJ	423
1417413	1418402	-	ldhA	990		2146268	2147257	-	ldhA	990
1418610	1421249	+	ydbH	2640		2147465	2150104	+	ydbH	2640
1421246	1421431	+	ynbE	186		2150101	2150286	+	ynbE	186
1421439	1421765	+	ydbL	327		2150294	2150620	+	ydbL	327
1421937	1422842	-	feaR	906		2150792	2151697	-	feaR	906
1423078	1424577	+	feaB	1500		2151933	2153432	+	feaB	1500
1424636	1426354	-	tynA	1719		2153491	2155209	-	tynA	1719
1426645	1426953	+	insE7	309		2155509	2155808	+	insE7	300
1426950	1427816	+	insF5	867		2155805	2156671	+	insF5	867
1427834	1428367	+	ydbC	534		2156689	2157222	+	pdxI	534
1428431	1430737	+	ydbD	2307		2157286	2159592	+	ydbD	2307
1430908	1431513	+	ynbA	606		2159763	2160368	+	ynbA	606
1431513	1432409	+	ynbB	897		2160368	2161264	+	ynbB	897
1432425	1434182	+	ynbC	1758		2161280	2163037	+	ynbC	1758
1434196	1435488	+	ynbD	1293		2163027	2164343	+	ynbD	1317
1435539	1436144	-	azoR	606		2164394	2164999	-	azoR	606
1436345	1440247	+	hrpA	3903		2165200	2169102	+	hrpA	3903
1440519	1441319	+	ydcF	801		2169374	2170174	+	ydcF	801
1441516	1442955	+	aldA	1440		2170371	2171810	+	aldA	1440
1442997	1443998	-	gapC	1002		2171852	2172853	-	gapC	1002
1444168	1444443	+	insA	276		2173023	2173298	+	insA	276
1444362	1444865	+	insB	504		2173343	2173720	+	insB	378
1444964	1445494	+	cybB	531		2173819	2174349	+	cybB	531
1445739	1445912	+	ydcA	174		2174594	2174767	+	ydcA	174
1446024	1446191	-	mokB	168		2174879	2175046	-	mokB	168
1446532	1448172	+	trg	1641		2175387	2177027	+	trg	1641
1448210	1449133	-	ydcI	924		2177065	2177988	-	ydcI	924
1449350	1450693	+	ydcJ	1344		2178205	2179548	+	ydcJ	1344
1450948	1452573	+	opgD	1626		2179809	2181428	+	mdoD	1620
1452713	1452937	+	ydcH	225		2181568	2181792	+	ydcH	225
1453000	1453539	+	rimL	540		2181855	2182394	+	rimL	540
1453531	1454511	-	ydcK	981		2182386	2183366	-	ydcK	981
1454635	1455627	+	tehA	993		2183490	2184482	+	tehA	993
1455624	1456217	+	tehB	594		2184479	2185072	+	tehB	594
1456520	1457188	+	ydcL	669		2185375	2186043	+	ydcL	669
1457780	1458928	+	insQ	1149		2186635	2187783	+	insQ	1149
1458968	1460143	-	ydcO	1176		2187823	2188998	-	ydcO	1176
1460235	1460771	+	ydcN	537		2189090	2189626	+	sutR	537
1460844	1462805	+	ydcP	1962		2189699	2191660	+	ydcP	1962
1462897	1463127	-	yncJ	231		2191752	2191922	-	yncJ	171
1463349	1463525	+	hicA	177		2192204	2192380	+	hicA	177
1463550	1463987	+	hicB	438		2192405	2192842	+	hicB	438
1464066	1465472	+	ydcR	1407		2192921	2194327	+	ydcR	1407
1465717	1466862	+	ydcS	1146		2194572	2195717	+	ydcS	1146
1466880	1467893	+	ydcT	1014		2195735	2196748	+	ydcT	1014
1467894	1468835	+	ydcU	942		2196749	2197690	+	ydcU	942
1468825	1469619	+	ydcV	795		2197680	2198474	+	ydcV	795
1469641	1471065	+	patD	1425		2198496	2199920	+	prr	1425
1471062	1471178	-	yncL	117		2200017	2200112	-	yncL	96
1471452	1471625	+	ydcX	174		2200307	2200480	+	ortT	174
1471711	1471944	+	ydcY	234		2200566	2200799	+	ydcY	234
1471945	1472394	-	ydcZ	450		2200800	2201249	-	ydcZ	450
1472391	1472909	-	mnaT	519		2201246	2201764	-	mnaT	519
1473090	1474127	+	curA	1038		2201945	2202982	+	curA	1038
1474325	1474990	+	mcbR	666		2203180	2203845	+	mcbR	666
1475026	1477128	-	yncD	2103		2203881	2205983	-	yncD	2103
1477370	1478431	+	yncE	1062		2206225	2207286	+	yncE	1062
1478546	1480045	-	ansP	1500		2207401	2208900	-	ansP	1500
1480312	1480929	+	yncG	618		2209167	2209784	+	yncG	618
1481005	1481217	+	yncH	213		2209860	2210072	+	yncH	213
1486014	1486496	+	ydcD	483		2214869	2215351	+	ydcD	483
1487468	1487668	+	yncI	201		2215533	2216659	+	yncI	1127
1487908	1488699	+	ydcC	792		2216763	2217554	+	ydcC	792
1488732	1488959	+	pptA	228		2217587	2217814	+	pptA	228
1488963	1489532	-	yddH	570		2217818	2218387	-	yddH	570
1489705	1490550	+	nhoA	846		2218560	2219405	+	nhoA	846
1491618	1492298	-	narV	681		2220473	2221153	-	narV	681
1492295	1492990	-	narW	696		2221150	2221845	-	narW	696
1492990	1494534	-	narY	1545		2221845	2223389	-	narY	1545
1494531	1498271	-	narZ	3741		2223386	2227126	-	narZ	3741
1498353	1499741	-	narU	1389		2227208	2228596	-	narU	1389
1500065	1500400	-	yddJ	336		2228920	2229255	-	yddJ	336
1500439	1501395	-	yddK	957		2229294	2230214	-	yddK	921
1501419	1501709	-	yddL	291		2230274	2230564	-	yddL	291
1501968	1502792	-	yddG	825		2230823	2231704	-	yddG	882
1503081	1506128	+	fdnG	3048		2231936	2232523	+	fdnG	588
1506141	1507025	+	fdnH	885		2234996	2235880	+	fdnH	885
1507018	1507671	+	fdnI	654		2235873	2236526	+	fdnI	654
1507866	1508150	-	yddM	285		2236721	2237005	-	yddM	285
1508296	1509306	-	adhP	1011		2237151	2238161	-	adhP	1011
1509440	1511137	-	maeA	1698		2238295	2239992	-	maeA	1698
1511294	1511431	-	sra	138		2240149	2240286	-	sra	138
1511533	1511748	-	bdm	216		2240388	2240603	-	bdm	216
1512093	1512524	+	osmC	432		2240948	2241379	+	osmC	432
1512580	1513506	-	ddpF	927		2241435	2242361	-	ddpF	927
1513499	1514485	-	ddpD	987		2242354	2243340	-	ddpD	987
1514482	1515378	-	ddpC	897		2243337	2244233	-	ddpC	897
1515375	1516397	-	ddpB	1023		2244230	2245252	-	ddpB	1023
1516399	1517949	-	ddpA	1551		2245254	2246804	-	ddpA	1551
1517963	1518544	-	ddpX	582		2246818	2247399	-	ddpX	582
1518802	1521201	-	dosP	2400		2247657	2250056	-	dosP	2400
1521226	1522608	-	dosC	1383		2250081	2251463	-	dosC	1383
1522985	1524304	-	yddW	1320		2251840	2253159	-	yddW	1320
1524435	1525970	-	gadC	1536		2253290	2254825	-	gadC	1536
1526126	1527526	-	gadB	1401		2254981	2256381	-	gadB	1401
1527888	1530683	-	pqqL	2796		2256743	2259526	-	pqqL	2784
1530728	1533100	-	yddB	2373		2259583	2261955	-	yddB	2373
1533138	1534823	-	yddA	1686		2261993	2263678	-	yddA	1686
1535114	1536271	-	ydeM	1158		2263969	2265126	-	ydeM	1158
1536323	1538005	-	ydeN	1683		2265178	2266860	-	ydeN	1683
1538407	1539168	-	ydeO	762		2267262	2268023	-	ydeO	762
1539243	1539440	-	safA	198		2268098	2268295	-	safA	198
1539688	1541967	-	ydeP	2280		2268543	2270822	-	ydeP	2280
1542301	1543215	-	ydeQ	915		2271156	2272070	-	ydeQ	915
1543274	1543777	-	ydeR	504		2272129	2272632	-	ydeR	504
1543790	1544320	-	ydeS	531		2272645	2273175	-	ydeS	531
1544334	1545482	-	ydeT	1149		2273189	2274337	-	ydeT	1149
1548951	1550273	-	hipA	1323		2277806	2279128	-	hipA	1323
1550273	1550539	-	hipB	267		2279128	2279394	-	hipB	267
1552317	1553114	+	lsrD	798		2281172	2281969	+	lsrD	798
1553126	1554148	+	lsrB	1023		2281981	2283003	+	lsrB	1023
1554175	1555050	+	lsrF	876		2283030	2283905	+	lsrF	876
1555074	1555364	+	lsrG	291		2283929	2284219	+	lsrG	291
1555421	1556179	+	tam	759		2284276	2285034	+	tam	759
1556183	1557097	-	yneE	915		2285038	2285952	-	yneE	915
1557304	1558755	-	uxaB	1452		2286159	2287610	-	uxaB	1452
1558982	1559929	-	yneF	948		2287837	2289255	-	dgcF	1419
1560539	1560898	-	yneG	360		2289394	2289753	-	yneG	360
1561888	1563276	-	sad	1389		2290743	2292131	-	sad	1389
1563377	1564258	+	yneJ	882		2292232	2293113	+	yneJ	882
1564336	1565451	+	yneK	1116		2293191	2294306	+	yneK	1116
1566816	1567481	-	marC	666		2295671	2296336	-	marC	666
1568416	1568850	+	marR	435		2297271	2297705	+	marR	435
1568870	1569253	+	marA	384		2297725	2298108	+	marA	384
1569285	1569503	+	marB	219		2298140	2298358	+	marB	219
1569534	1570433	-	eamA	900		2298389	2299288	-	eamA	900
1570628	1571815	+	ydeE	1188		2299483	2300670	+	ydeE	1188
1571942	1572037	+	yneM	96		2300797	2300892	+	yneM	96
1572256	1573146	-	dgcZ	891		2301111	2302001	-	dgcZ	891
1573401	1573793	-	ydeI	393		2302256	2302648	-	ydeI	393
1574069	1574587	+	ydeJ	519		2302924	2303442	+	ydeJ	519
1574631	1576676	-	dcp	2046		2303486	2305531	-	dcp	2046
1576813	1577559	+	ydfG	747		2305668	2306414	+	ydfG	747
1578511	1578714	+	ydfZ	204		2307366	2307569	+	ydfZ	204
1578750	1580210	-	ydfI	1461		2307605	2309065	-	ydfI	1461
1580299	1581582	-	ydfJ	1284		2309154	2310437	-	ydfJ	1284
1582368	1582601	+	ydfK	234		2311223	2311456	+	ydfK	234
1582917	1583507	+	pinQ	591		2311772	2312362	+	pinR	591
1583735	1584028	-	HP	294		2312590	2312883	-	HP	294
1584039	1584743	-	hypothetical protein	705		2312894	2313598	-	hypothetical protein	705
1584753	1585034	-	hypothetical protein	282		2313608	2313889	-	hypothetical protein	282
1587292	1588158	+	insF5	867		2316147	2317013	+	insF5	867
1589603	1590181	-	ydfU	579		2318458	2319108	-	ydfU	651
1590600	1590851	-	rem	252		2319455	2319706	-	rem	252
1591485	1591844	-	hypothetical protein	360		2320340	2320699	-	hypothetical protein	360
1592831	1593292	-	ydfX	462		2321686	2322207	-	ydfX	522
1593336	1593566	-	dicC	231		2322191	2322418	-	dicC	228
1593644	1594051	+	dicA	408		2322691	2322906	+	dicA	216
1594384	1594749	+	hypothetical protein	366		2323239	2323604	+	hypothetical protein	366
1594718	1595005	-	hypothetical protein	288		2323573	2323773	-	hypothetical protein	201
1595421	1595609	+	dicB	189		2324276	2324464	+	dicB	189
1595606	1595797	+	ydfD	192		2324461	2324652	+	ydfD	192
1595891	1596397	+	ydfE	507		2324746	2325252	+	ydfE	507
1598093	1599112	-	rspB	1020		2326948	2327967	-	rspB	1020
1599124	1600338	-	rspA	1215		2327979	2329193	-	rspA	1215
1600544	1600870	-	ynfA	327		2329399	2329725	-	ynfA	327
[truncated: 1,875 more rows]

## Sheet: Alias
BL21(DE3)						Reannotation
Start	End	Strand	Gene name	Length		Start	End	Strand	Gene name	Length
3852987	3854471	-	gpp	1485		80462	81946	-	gppA	1485
3903943	3904842	+	yigM	900		131418	132317	+	bioP	900
3956870	3957502	-	yihA	633		184345	184977	-	engB	633
4048267	4050768	-	frwA	2502		275742	278243	-	ptsA	2502
4097837	4098376	+	yjaZ	540		325312	325851	+	htrC	540
4122165	4123094	+	metA	930		349640	350569	+	metAS	930
4182881	4184467	+	yjcC	1587		410356	411942	+	pdeC	1587
4219288	4220178	-	alsR	891		446763	447653	-	rpiR	891
4232477	4232920	-	yjdN	444		459952	460395	-	phnB	444
4233478	4233813	-	yjdM	336		460953	461288	-	phnA	336
8236	9189	+	talB	954		676051	677004	-	tal	954
4558243	4558929	+	yjtD	687		685266	685952	-	lasT	687
4551098	4551745	+	ytjC	648		692450	693097	-	gpmB	648
4466657	4467568	-	hypT	912		745113	746024	+	yjiE	912
130717	132141	+	lpd	1425		885633	887057	+	lpdA	1425
149772	150674	+	yadD	903		904689	905591	+	rpnC	903
164353	164883	-	ligT	531		919222	919752	-	thpR	531
181298	181996	-	mtn	699		937512	938210	-	mtnN	699
197746	198507	+	ispU	762		953963	954721	+	uppS	759
221728	222435	-	tsaA	708		977942	978649	-	trmO	708
267957	268913	-	paoD	957		1024171	1025127	-	yagQ	957
268923	271121	-	paoC	2199		1025137	1027335	-	yagR	2199
271118	272074	-	paoB	957		1027332	1028288	-	yagS	957
272071	272760	-	paoA	690		1028285	1028974	-	yagT	690
301999	303087	+	yahA	1089		1058213	1059301	+	pdeL	1089
359131	359754	+	yaiV	624		1118011	1118634	+	iprA	624
368328	369443	+	yaiC	1116		1127208	1128323	+	dgcC	1116
372802	373086	+	yaiE	285		1131682	1131966	+	ppnP	285
400048	400518	+	ribE	471		1158929	1159399	+	ribH	471
437429	437887	+	ybaO	459		1196310	1196768	+	decR	459
445028	445417	-	ybaZ	390		1203909	1204220	-	atl	312
446113	447663	-	ylaB	1551		1204994	1206544	-	pdeB	1551
497095	497805	+	rhsH	711		1255976	1256686	+	ylbH	711
499277	500371	-	mnmH	1095		1258158	1259252	-	selU	1095
519584	520477	+	ybcF	894		1278465	1279358	+	arcC	894
532941	533573	-	sfmZ	633		1291822	1292454	-	fimZ	633
548011	548586	+	nohD	576		1306892	1307467	+	nohA	576
592865	593953	-	ybdH	1089		1351746	1352834	-	hcxA	1089
612602	614260	+	citA	1659		1371483	1373141	+	dpiB	1659
614229	614909	+	citB	681		1373110	1373790	+	dpiA	681
650780	651658	-	ybeX	879		1409661	1410539	-	corC	879
659448	660200	-	umpH	753		1418329	1419081	-	nagD	753
675821	676471	-	ybfGH	651		1434702	1435352	-	ybfG	651
698179	699600	+	phr	1422		1457060	1458481	+	phrB	1422
738259	739050	+	ybgF	792		1497140	1497931	+	cpoB	792
813964	814635	-	ybiH	672		1542010	1542681	-	cecR	672
820343	821428	+	ybiC	1086		1548389	1549474	+	hcxB	1086
838816	839736	-	ldtB	921		1566862	1567782	-	ybiS	921
857150	859246	+	yliE	2097		1585196	1587292	+	pdeI	2097
859254	860582	+	yliF	1329		1587300	1588628	+	dgcI	1329
918662	919561	-	ybjE	900		1646708	1647607	-	lysO	900
978627	979412	+	smtA	786		1706673	1707458	+	cmoM	786
986137	987984	+	ldtD	1848		1714183	1716030	+	ycbB	1848
988740	989387	+	ycbL	648		1716786	1717433	+	gloC	648
1019985	1020548	+	pqiC	564		1748032	1748595	+	ymbA	564
1042829	1044373	+	cbdA	1545		1770876	1772420	+	appC	1545
1044385	1045521	+	cbdB	1137		1772432	1773568	+	appB	1137
1045534	1045626	+	cbdX	93		1773581	1773673	+	appX	93
1071393	1071989	-	wrbA	597		1800248	1800844	-	ECUMN_1186	597
1097159	1098517	+	ycdT	1359		1826014	1827372	+	dgcT	1359
1110351	1111508	-	opgC	1158		1839206	1840363	-	mdoC	1158
1111902	1113437	+	opgG	1536		1840790	1842292	+	mdoG	1503
1113430	1115973	+	opgH	2544		1842315	1844828	+	mdoH	2514
1156679	1157701	+	yceG	1023		1885534	1886556	+	mltG	1023
1170792	1171424	-	ycfQ	633		1899647	1900342	-	comR	696
1172005	1172967	-	ldtC	963		1900860	1901819	-	ycfS	960
1205487	1207010	+	ycgG	1524		1934342	1935865	+	pdeG	1524
1305381	1306976	-	trpD	1596		2034236	2035831	-	trpGD	1596
1326613	1326921	+	yciS	309		2055468	2055776	+	lapA	309
1326928	1328097	+	yciM	1170		2055783	2056952	+	lapB	1170
1331125	1333110	-	gmr	1986		2059980	2061965	-	pdeR	1986
1391731	1392963	-	ydaM	1233		2120586	2121818	-	dgcM	1233
1393218	1394201	+	ydaN	984		2122073	2123056	+	zntB	984
1398699	1398908	-	ydaC	210		2127554	2127763	-	rcbA	210
1409550	1409783	-	ynaE	234		2138405	2138638	-	ydfK	234
1412819	1416343	-	pfo	3525		2141674	2145198	-	ydbK	3525
1427834	1428367	+	ydbC	534		2156689	2157222	+	pdxI	534
1450948	1452573	+	opgD	1626		2179809	2181428	+	mdoD	1620
1460235	1460771	+	ydcN	537		2189090	2189626	+	sutR	537
1469641	1471065	+	patD	1425		2198496	2199920	+	prr	1425
1471452	1471625	+	ydcX	174		2200307	2200480	+	ortT	174
1558982	1559929	-	yneF	948		2287837	2289255	-	dgcF	1419
1582917	1583507	+	pinQ	591		2311772	2312362	+	pinR	591
1611721	1612416	-	ynfK	696		2340576	2341271	-	bioD2	696
1700201	1700410	-	ydhZ	210		2429056	2429265	-	fumD	210
1702990	1703994	-	ldtE	1005		2431845	2432849	-	ynhG	1005
1753793	1754461	+	yniC	669		2482648	2483316	+	hxpB	669
1814762	1816237	+	yeaI	1476		2543617	2545092	+	cdgI	1476
1816418	1817908	+	yeaJ	1491		2545273	2546763	+	dgcJ	1491
1819132	1819953	-	yeaM	822		2547987	2548805	-	nimR	819
1820050	1821231	+	yeaN	1182		2548905	2550086	+	nimT	1182
1822092	1823117	+	yeaP	1026		2550947	2551972	+	dgcP	1026
1844154	1845752	+	yoaD	1599		2573009	2574607	+	pdeD	1599
1944625	1945629	+	yedY	1005		2673480	2674484	+	msrP	1005
1945630	1946265	+	yedZ	636		2674485	2675120	+	msrQ	636
1967539	1968471	-	ldtA	933		2696394	2697329	-	erfK	936
2008622	2009167	-	rmlC	546		2737477	2738022	-	rfbC	546
2009172	2010050	-	rfbA	879		2738027	2738905	-	rmlA	879
2012466	2013359	-	wcaN	894		2741321	2742214	-	galF	894
2020527	2021897	-	cpsG	1371		2749382	2750752	-	manB	1371
2022090	2023526	-	cpsB	1437		2750945	2752381	-	manC	1437
2024749	2025228	-	wcaH	480		2753604	2754086	-	gmm	483
2025231	2026196	-	wcaG	966		2754086	2755051	-	fcl	966
2042273	2045590	+	yegE	3318		2771128	2774445	+	dgcE	3318
2060385	2061800	+	iceT	1416		2789240	2790655	+	mdtD	1416
2107106	2107825	-	yehT	720		2840245	2840964	-	btsR	720
2107822	2109507	-	yehU	1686		2840961	2842646	-	btsS	1686
2113427	2114344	-	osmF	918		2846566	2847483	-	yehZ	918
2122227	2123591	-	yohGH	1365		2855366	2856802	-	mdtQ	1437
2165575	2167131	+	rtn	1557		2898713	2900269	+	pdeN	1557
2175481	2177241	+	yejH	1761		2908619	2910379	+	radD	1761
2298691	2299341	-	yfbT	651		3031829	3032479	-	hxpA	651
2309902	2310792	-	yfcI	891		3043040	3043930	-	rpnB	891
2335859	2336410	+	smrB	552		3068997	3069548	+	yfcN	552
2339681	2342326	-	yfcTU	2646		3072819	3075464	-	yfcU	2646
2392180	2394369	-	yfeA	2190		3125318	3127507	-	pdeA	2190
2479301	2480362	-	yfgO	1062		3212439	3213500	-	perM	1062
2491175	2493418	-	yfgF	2244		3224313	3226556	-	pdeF	2244
2530195	2531049	+	yfhR	855		3263333	3264187	+	yhfR	855
2553274	2554608	-	glrR	1335		3286412	3287746	-	qseF	1335
2554598	2555311	-	yfhG	714		3287736	3288449	-	qseG	714
2555476	2556903	-	glrK	1428		3288614	3289996	-	qseE	1383
2603669	2604010	+	raiA	342		3336807	3337148	+	yfiA	342
2608897	2610123	+	yfiN	1227		3342035	3343261	+	dgcN	1227
2648275	2649459	+	ygaX	1185		3381413	3382597	+	ygaY	1185
2668588	2668947	+	srlM	360		3401726	3402085	+	gutM	360
2669780	2670745	+	srlQ	966		3402918	3403883	+	gutQ	966
2701397	2702305	+	ygbJ	909		3434535	3435443	+	ltnD	909
2702302	2703564	+	ygbK	1263		3435440	3436702	+	otnK	1263
2703561	2704199	+	ygbL	639		3436699	3437337	+	otnC	639
2704204	2704980	+	ygbM	777		3437342	3438118	+	otnI	777
2709481	2710242	-	umpG	762		3442619	3443380	-	surE	762
2758898	2760262	+	ygdH	1365		3492036	3493400	+	ppnN	1365
2763555	2764400	+	ygdG	846		3496693	3497538	+	xni	846
2905544	2906053	-	yggD	510		3600474	3600983	+	fumE	510
2887099	2887647	+	fau	549		3618880	3619482	-	ygfA	603
2871276	2871683	-	cptA	408		3634844	3635251	+	ygfX	408
2920613	2921110	+	yggI	498		3656469	3656924	+	sprT	456
2932901	2933620	-	trmI	720		3668805	3669524	-	trmB	720
2974797	2979350	-	sslE	4554		3681222	3685784	-	yghJ	4563
3014290	3015054	-	yghXY	765		3720723	3721610	-	yghX	888
3069391	3070212	-	bacA	822		3775824	3776645	-	uppP	822
3122977	3124308	-	yhaO	1332		3829410	3830741	-	dlsT	1332
3148559	3148993	+	agaF	435		3854992	3855426	+	yadI	435
3199081	3200253	-	obgE	1173		3905514	3906686	-	obg	1173
3215615	3216469	+	yhbJ	855		3922048	3922902	+	rapZ	855
3216466	3216738	+	npr	273		3922899	3923171	+	ptsO	273
3273959	3274621	-	acrS	663		3980392	3981054	-	envR	663
3393198	3394820	+	pck	1623		4099631	4101253	+	pckA	1623
3403528	3404406	+	yhgA	879		4109961	4110839	+	rpnA	879
3444287	3444775	+	yhhY	489		4150720	4151208	+	aaaT	489
3460354	3460737	+	panM	384		4166787	4167170	+	panZ	384
3539608	3540375	-	yhjH	768		4246041	4246808	-	pdeH	768
3544818	3546767	-	yhjK	1950		4251251	4253200	-	pdeK	1950
3604885	3605883	+	yiaK	999		4311318	4312316	+	dlgD	999
3609236	3610732	+	lyxK	1497		4315669	4317165	+	lyx	1497
3630350	3631294	+	rhsJ	945		4336789	4337727	+	yibJ	939
3654461	3656005	+	gpmM	1545		4360894	4362438	+	gpmI	1545
3658248	3659282	-	waaH	1035		4364681	4365715	-	yibD	1035
3662908	3663954	+	waaF	1047		4369341	4370387	+	rfaF	1047
3663958	3664938	+	waaC	981		4370391	4371371	+	rfaC	981
3665008	3666261	-	waaL	1254		4371441	4372694	-	rfaL	1254
3666307	3667290	-	waaV	984		4372740	4373723	-	epsJ	984
3667375	3668400	-	waaW	1026		4373808	4374833	-	rfaJ	1026
3668426	3668974	-	waaY	549		4374859	4375551	-	rfaY	693
3670916	3671932	-	waaO	1017		4377349	4378365	-	rfaI	1017
3671948	3672745	-	waaP	798		4378381	4379178	-	rfaP	798
3672738	3673862	-	waaG	1125		4379171	4380295	-	rfaG	1125
3673859	3674917	-	waaQ	1059		4380292	4381350	-	rfaQ	1059
3679521	3680741	+	dfp	1221		4385954	4387174	+	coaBC	1221
3732331	3734097	+	adeD	1767		4438764	4440530	+	ade	1767
3741628	3741786	+	tisA	159		4448352	4448441	+	tisB	90
1687870	1688511	-	ribC	642		2416725	2417366	-	ribE	642
1408643	1409233	-	pinR	591		2137498	2138088	-	pinQ	591

## Sheet: differentCDS
BL21(DE3)						Reannotation
Start	End	Strand	Gene name	Length		Start	End	Strand	Gene name	Length
						51247	51492	+	rbsD	246
						85401	85619	+	hypothetical protein	219
						111852	112115	-	hypothetical protein	264
3884120	3884347	+	yzcX	228
3890477	3891379	-	hypothetical protein	903		117952	118854	-	salL	903
3893588	3894010	-	hypothetical protein	423
						121063	121554	-	BET08_27890	492
3894076	3894924	-	hypothetical protein	849		121551	122399	-	ECBD_4222	849
						122531	122728	+	ACU57_25950	198
3895077	3895253	+	corA	177
3895688	3895894	-	yigG	207
3908275	3909171	-	hypothetical protein	897		135750	136646	-	ydhB	897
3909249	3910472	-	putative permease	1224		136724	137947	-	codB	1224
3910498	3910851	-	hypothetical protein	354
3910904	3911944	-	yahI	1041
						137973	138362	-	atzF	390
						138379	139335	-	yqeA	957
3911853	3913328	-	hypothetical protein	1476		139328	140803	-	yahG	1476
3913274	3914833	-	hypothetical protein	1560		140749	142308	-	yahF	1560
3914928	3915788	-	hypothetical protein	861		142403	143263	-	yahE	861
3915794	3916462	-	hypothetical protein	669		143269	143937	-	rutB	669
						144068	144163	+	hypothetical protein	96
3918588	3920078	-	hypothetical protein	1491		146063	147553	-	putative 52.8 kDa protein in TAR-I ttuC' 3'region	1491
3920091	3920600	-	hypothetical protein	510		147566	148072	-	tctB	507
3920614	3921588	-	hypothetical protein	975		148089	149063	-	PBP2_Bug_TTT	975
3921613	3922242	-	hypothetical protein	630		149088	149717	-	dgoA	630
3922232	3923236	-	hypothetical protein	1005		149707	150711	-	dgoK	1005
3923260	3924027	-	putative transcriptional regulator	768		150735	151502	-	yagI	768
						212911	213018	+	hypothetical protein	108
3999887	4001281	+	putative glycoporin	1395		227362	228756	+	scrY	1395
						242714	242818	-	hypothetical protein	105
4035203	4035826	-	putative outer membrane lipoprotein	624		262678	263301	-	DUF2459	624
						299415	301259	+	btuB	1845
						355759	357333	-	arpA	1575
						381359	381454	-	hypothetical protein	96
						385296	385448	-	hypothetical protein	153
						385550	385744	+	hypothetical protein	195
						387226	387339	+	BHS87_22615	114
						403693	403896	-	yjbS	204
						416668	417961	-	yjcF	1294
						438790	439065	-	ytcA	276
						484586	486222	-	dcuS	1637
						487468	487641	+	ghoT	174
4333179	4334456	-	Hexuronate transporter	1278		560654	561931	-	exuT	1278
4334549	4336621	-	putative oxidoreductase	2073		562024	564096	-	nadB	2073
4336618	4338159	-	putative acetyl-CoA:acetoacetyl-CoA transferase	1542		564093	565634	-	ydiF	1542
4338169	4338945	-	hypothetical protein;	777		565644	566420	-	crt	777
4338955	4339797	-	hypothetical protein	843		566430	567272	-	ycjR	843
4339807	4340598	-	product=putative oxoacyl reductase	792		567282	568073	-	fabG	792
4360098	4360280	-	yzfA	183
4360578	4360730	+	ECD_04389	153
						598585	598971	+	cybC	387
4379073	4379126	+	mgtL	54
						635595	635789	+	hypothetical protein	195
4411517	4411846	+	yjgZ	330		637775	638206	-	opgE	432
4412189	4412332	+	putative expressed protein	144		638164	638523	-	yjgX	360
4417454	4417726	+	insN	273		644180	644305	+	ythA	126
4417782	4418621	+	IS911 orfA-like protein	840		644358	644708	-	yjhD	351
4418737	4419000	+	hypothetical protein	264		644593	644841	+	yjhE	249
4419032	4421035	-	secondary glycine betaine transporter BetU	2004		644929	645201	+	insN2	273
4421183	4422001	-	yis2	819		645443	646096	+	insO2	654
4422037	4422339	-	ECD_04150	303
						646507	648504	-	ACIAD3460	1998
						648658	649476	-	hypothetical protein	819
						649512	649814	-	hypothetical protein	303
						650013	650426	+	insO2	414
						650592	651005	+	b4286	414
						661944	663032	+	hypothetical protein	1089
						663285	664610	+	yehB	1326
						664623	665582	+	hypothetical protein	960
						668522	668662	-	hypothetical protein	141
10828	11313	+	htgA	486
4557703	4557843	+	yjjY	141
						696270	696398	-	A9819_24985	129
						698146	698313	-	hypothetical protein	168
4540161	4540424	-	hypothetical protein	264		703794	705125	-	yjjJ	1332
						727453	729465	+	mdoB	2013
						729569	730777	+	DDE_Tnp_1	1209
						731487	731651	-	yjiS	165
						731828	733240	+	yjiR	1413
4515525	4517816	-	opgB	2292
4514365	4515387	+	lgoD	1023
4511737	4513098	-	lgoT	1362
4510033	4511688	+	tsr	1656
4509468	4509914	+	hpaR	447
4507907	4509196	-	hpaG	1290
4506444	4507910	-	hpaE	1467
4505591	4506442	-	hpaD	852
4505201	4505581	-	hpaF	381
4504330	4505133	-	hpaH	804
4503531	4504319	-	hpaI	789
4502031	4503407	-	hpaX	1377
4501131	4502021	-	hpaA	891
4499318	4500880	-	hpaB	1563
4498788	4499300	-	hpaC	513
4496245	4498395	-	yjiY	2151
4495992	4496195	-	yjiX	204
4495025	4495981	-	yjiA	957
4494065	4494979	+	mrr	915
4490365	4493877	-	hsdR	3513
4488575	4490164	-	hsdM	1590
4487528	4487755	-	insA	228
4487106	4487609	-	insB	504
4485809	4486150	-	symE	342
4484268	4485647	-	mcrB	1380
4483222	4484268	-	mcrC	1047
4479293	4479796	+	insB	504
4479099	4479374	+	insA	276
						733484	734044	-	yjiQ	561
4478277	4479044	+	yjiPQ	768		734093	734404	-	yjiP	312
						746608	746748	-	ytiD	141
						746727	746828	-	ytiC	102
						748825	749019	+	hypothetical protein	195
						761855	761977	+	fimB1	123
						762724	763221	-	fimB2	498
						768147	769163	-	yjhR	1017
19658	20617	-	hypothetical protein	960
20630	21775	-	putative usher protein	1146
22208	22912	-	hypothetical protein	705
24701	24865	-	hypothetical protein	165
						797009	798225	-	caiB	1217
170327	172570	+	fhuA	2244		925205	925681	+	fhuA1	477
						925652	926557	-	insD	906
						926515	926880	-	insC6	366
						927012	928784	+	fhuA2	1773
						954721	954873	+	hypothetical protein	153
						1009138	1010877	-	lfhA	1740
						1010972	1011607	+	lafU	636
						1038771	1038911	-	rpmJ	141
						1038911	1039177	-	rpmE2-1	267
						1039538	1039639	-	ykgR	102
282697	282960	-	ykgM	264
						1042011	1042169	-	hypothetical protein	159
294036	294248	-	ECD_00265	213
						1065611	1065931	+	yahH	321
315033	315278	+	yahM	246		1071247	1071492	+	hypothetical protein	246
						1075361	1075807	-	hypothetical protein	447
332766	335840	-	lacZ	3075		1088980	1091118	-	lacZ1	2139
						1091589	1094240	-	ECBD_2906	2652
						1094271	1094720	-	lacZ2	450
355804	356001	-	ECD_00320	198
412484	413419	+	hypothetical protein	936		1171329	1172300	+	esiB	972
413475	414017	-	putative acetyltransferase	543		1172356	1172898	-	ECBD_3232	543
414001	414378	-	hypothetical protein	378		1172882	1173193	-	ybl13_1	312
						1185372	1185512	-	hypothetical protein	141
480788	481720	+	glsA	933		1239669	1240601	+	glsA1	933
506641	506919	+	ybbV	279
517502	518761	+	yoeA	1260		1276383	1277642	+	ylbE	1260
						1293808	1294179	-	ECBD_3121	372
534927	535328	-	Excisionase	402		1294151	1294429	-	ECBD_3120	279
535596	535814	-	hypothetical protein	219		1294477	1294695	-	ECBD_3119	219
535913	536227	-	hypothetical protein	315		1294794	1295075	-	CR534_08685	282
536205	536570	-	putative DNA N-6-adenine-methyltransferase of bacteriophage	366		1295086	1295343	-	hypothetical protein	258
						1299844	1299945	+	hypothetical protein	102
						1302005	1302475	-	nmpC	471
						1303259	1303864	-	nmpC	606
547428	547622	-	hypothetical protein	195		1306309	1306503	-	ECBD_3097	195
550550	551146	+	hypothetical protein	597		1307612	1309372	+	host specificity protein J	1761
						1309431	1309748	+	stfR	318
550995	551267	-	hypothetical protein	273		1309876	1310148	-	vgrGB	273
						1313053	1313208	+	hypothetical protein	156
						1325720	1326295	+	insK	576
						1328567	1328707	+	hypothetical protein	141
						1349262	1351357	+	cstA	2096
						1362041	1362130	-	hypothetical protein	90
617916	618299	-	flc	384		1376797	1377180	-	crcB	384
						1394814	1395791	-	ybeQ	978
						1396659	1396820	+	djlB	162
						1400976	1401230	-	gltL1	255
						1402761	1403147	-	gltL2	387
647213	649090	+	hypothetical protein	1878		1406094	1407971	+	aarA	1878
						1424615	1424737	-	hypothetical protein	123
						1429394	1429480	-	uof	87
680457	680714	+	hypothetical protein	258		1439338	1439595	+	ybfK	258
						1448338	1448709	+	rhsA	372
691743	693176	+	rhsO	1434		1450624	1452057	+	ybfO	1434
693938	694213	+	hypothetical protein	276
694425	694703	-	hypothetical protein	279		1454378	1454656	+	yhhI	279
						1454657	1455514	+	ybfL	858
694922	695164	+	hypothetical protein	243
						1472125	1472232	-	hypothetical protein	108
						1505086	1505691	-	galM	606
748736	749818	+	lacI	1083
750421	753072	+	1	2652
						1507365	1508435	-	intE	1071
754495	754776	-	hypothetical protein	282		1508911	1509195	-	ERYG_02760	285
754968	755516	-	ea22	549		1509188	1509472	-	DUF4752 family protein;	285
756469	757149	-	exo	681		1510868	1511419	+	xtmA	552
757146	757931	-	bet	786		1511422	1513044	+	HI_1410	1623
757937	758353	-	gam	417		1513044	1513805	+	HI_1409	762
758308	758451	-	kil	144		1513828	1514313	+	terminase small subunit	486
758420	758584	-	cIII	165		1514313	1514708	+	ymfS	396
758657	759025	-	ea10	369		1514750	1515775	-	carE	1026
759208	759408	-	ral	201		1516603	1517505	+	hypothetical protein	903
759392	759478	-	ECD_10019	87
759487	759786	-	N	300
760101	760751	-	ECD_10021	651
760832	761017	+	ECD_10022	186
761133	761432	+	cII	300
761465	762364	+	O	900
762361	763062	+	P	702
763059	763862	+	ren	804
763859	764482	+	Q	624
764594	764788	+	ECD_10028	195
765159	765482	+	S	324
765466	765942	+	R	477
765939	766400	+	Rz	462
766432	766725	-	ECD_10032	294
767015	767548	-	ECD_10033	534
767711	767917	+	ECD_10034	207
768665	769210	+	nu1	546
769185	771110	+	A	1926
771107	771313	+	W	207
771310	772911	+	B	1602
772892	774211	+	C	1320
774221	774553	+	D	333
774609	775634	+	E	1026
775676	776074	+	Fi	399
776086	776439	+	Fii	354
776451	777029	+	Z	579
777026	777421	+	U	396
777429	778169	+	V	741
778185	778607	+	G	423
778589	779023	+	T	435
779016	781577	+	H	2562
781574	781903	+	M	330
781903	782601	+	L	699
782751	783350	+	K	600
783248	783919	+	I	672
783980	787378	+	J	3399
787440	788060	+	lom	621
788125	789330	+	ECD_10056	1206
789504	789767	+	ECD_10057	264
						1517543	1518688	-	exoZ	1146
789632	790570	-	ea59	939
836663	836932	+	ECD_00783	270
872499	873443	-	integrase for prophage	945		1600545	1601561	-	xerC	1017
873677	873829	-	hypothetical protein	153		1601748	1601939	-	ydcA	192
873909	874472	-	Repressor protein	564		1601955	1602524	-	Putative uncharacterized protein ORFI in retron	570
874858	876303	+	hypothetical protein	1446		1602904	1604349	+	c0942	1446
876583	876888	+	rophage protein	306		1604701	1604934	+	hypothetical protein	234
877688	877852	+	hypothetical protein	165
878975	879937	+	retron EC86 RNA-directed DNA polymerase-like protein	963		1607021	1607983	+	hypothetical protein	963
880980	882746	-	Terminase%2C ATPase subunit	1767		1609026	1610792	-	ECBD_2764	1767
882889	883641	+	putative capsid scaffolding protein	753		1610935	1611687	+	ECBD_2763	753
883635	883781	+	hypothetical protein	147
883778	884206	+	putative Regulatory protein	429		1611824	1612252	+	ECBD_2762	429
884049	884339	+	hypothetical protein	291
884302	884733	+	putative phage tail protein	432		1612348	1612779	+	A0259_08265	432
884726	885172	+	putative phage tail protein	447		1612772	1613218	+	ECBD_2760	447
885781	886602	+	hypothetical protein	822		1614070	1614648	+	ECBD_2758	579
886599	886958	+	phage baseplate assembly protein	360		1614645	1615004	+	ECBD_2757	360
886945	887853	+	phage baseplate assembly protein	909		1614991	1615899	+	ECBD_2756	909
887846	888451	+	putative phage tail protein	606		1615892	1616497	+	ECBD_2755	606
888448	890070	+	hypothetical protein	1623		1616494	1618116	+	yfdL	1623
890072	890509	+	hypothetical protein	438		1618118	1618555	+	yfdK	438
891083	891622	-	bacteriophage tail fiber protein	540		1619129	1619668	-	stfE	540
891653	891928	+	putative DNA-invertase	276		1619699	1619974	+	pinE	276
891925	892293	+	putative regulator of late gene expression	369		1619971	1620339	+	hypothetical protein	369
892351	892602	+	prophage P2 OGR-like protein	252		1620430	1620648	+	ogrK	219
						1782969	1783244	+	insA3	276
						1783289	1783666	+	insB4	378
						1784775	1785008	+	hypothetical protein	234
1072362	1072535	+	ymdF	174
						1812074	1812283	+	hypothetical protein	210
						1910041	1910472	+	nagK1	432
						1911289	1911729	+	nagK2	441
						1936615	1938135	+	yuaQ	1521
						1938220	1939236	+	ydeU	1017
						1946497	1947397	-	hlyE	901
						1973300	1973479	+	hypothetical protein	180
1257314	1257421	-	ldrA	108		1986169	1986276	-	ldrB	108
1258384	1258491	-	ldrC	108		1987239	1987346	-	ldrB	108
						1994647	1994865	+	hypothetical protein	219
						2003712	2003987	+	ychS	276
						2014918	2015073	+	hypothetical protein	156
						2015049	2015210	-	hypothetical protein	162
						2039193	2039600	+	yciQ1	408
						2040425	2041864	+	yciQ2	1440
						2050385	2050513	+	ymiA	129
						2050516	2050683	+	yciX	168
						2050797	2050892	+	hypothetical protein	96
						2050820	2051002	+	AW106_24760	183
						2062019	2062123	+	ymiB	105
						2105902	2106084	-	ymjC	183
						2112797	2113549	-	fnr	753
						2123331	2123504	+	hypothetical protein	174
1403197	1403334	+	putative Lysozyme	138		2131977	2132189	+	ECBD_2260	213
1403339	1403683	+	hypothetical protein	345		2132194	2132538	+	ydfR	345
1404722	1405021	+	rzpR	300		2133412	2133876	+	rzpD	465
1410305	1410478	+	ECD_04314	174
1445984	1446133	-	hokB	150
1452494	1452697	-	ECD_01382	204
						2186280	2186567	-	tnpA1	288
						2206017	2206142	-	ACN81_12725	126
1482037	1482393	+	hypothetical protein	357		2210892	2211248	+	vgrGB	357
1482428	1486030	+	rhsE	3603		2211193	2214885	+	rhsD	3693
1486678	1487424	+	ECD_01416	747
						2219501	2220394	-	yddE	894
						2232572	2234983	+	A1WU_03270	2412
						2274401	2275534	-	fimD	1134
						2275489	2275839	-	focD	351
						2275881	2276591	-	focC	711
						2276952	2277434	-	fimA	483
1548097	1548633	-	yneL	537
						2279617	2281167	-	ydeU	1551
1560898	1561824	-	glsB	927		2289753	2290679	-	glsA2	927
1565601	1566791	+	ydeA	1191		2294456	2295646	+	sotB	1191
1567602	1567886	-	phage N15 gp48-like protein	285		2296457	2296741	-	higA1	285
1567876	1568196	-	putative phage protein	321		2296731	2297051	-	ECBD_2111	321
1577648	1578334	+	rspR	687		2306503	2307189	+	ydfH	687
1585034	1586335	-	stfR	1302		2313889	2315142	-	hypothetical protein	1254
						2315106	2315468	-	hypothetical protein	363
1586987	1587295	+	putative transposase-related protein	309		2315851	2316150	+	insE7	300
						2317041	2317190	-	hypothetical protein	150
1588528	1589052	+	putative lipoprotein	525		2317383	2317907	+	ECBD_2086	525
1589208	1589588	-	antitermination protein Q-like protein from lambdoid prophage DLP12	381		2318063	2318440	-	quuD	378
1590255	1590533	-	hypothetical protein	279
1591068	1591223	-	hokD	156		2319923	2320135	-	mokC	213
1591435	1591524	-	hypothetical protein	90
1591885	1592904	-	hypothetical protein	1020		2320740	2321705	-	yfdO	966
1594166	1594372	+	hypothetical protein	207		2323075	2323227	+	ydfA	153
1596454	1596591	+	Excisionase	138
						2365482	2365577	+	hypothetical protein	96
						2386337	2386537	+	hypothetical protein	201
1682725	1682844	-	putative transporter	120		2411580	2411669	-	ynhF	90
1707791	1708801	-	sufAB	1011		2436646	2437656	-	sufB	1011
						2444401	2445554	+	ydiM	1154
1743641	1743685	-	pheM	45
						2476362	2476835	+	arpB	474
						2477092	2478261	+	arpA	1170
						2507407	2508024	+	ydjY	618
1823150	1823248	+	yoaK	99
1823966	1824190	-	yeaR	225		2552821	2553045	-	yeaR3	225
						2554347	2554529	-	yeaR	183
						2604346	2604456	+	hypothetical protein	111
						2604493	2604699	+	hypothetical protein	207
						2611059	2611208	-	hypothetical protein	150
1882376	1883245	+	yebK	870		2611231	2612100	+	hexR	870
						2661870	2661956	-	azuC	87
1948068	1948310	+	ECD_04329	243
						2678750	2678899	+	hypothetical protein	150
						2686626	2687330	-	yeeL	705
						2701439	2701831	+	yoeA	393
1973440	1973739	-	hypothetical protein	300		2702295	2702594	-	ydfE	300
1973727	1974161	-	hypothetical protein	435
1974793	1974951	-	yoeD	159		2703674	2704030	+	yoeF	357
1985502	1985630	-	yoeB	129
2001647	2002759	-	wbbc	1113		2730502	2731614	-	rfbU	1113
2002756	2003931	-	wzy	1176		2731611	2732786	-	hypothetical protein	1176
2007194	2008621	-	wzx	1428		2736049	2737473	-	tuaB	1425
						2780468	2780527	-	ibsA	60
						2781148	2781294	+	hypothetical protein	147
						2781494	2781622	+	hypothetical protein	129
2066083	2066292	-	HP	210
						2796838	2797332	-	srlR	495
						2798133	2798393	-	gatR	261
						2812274	2812474	+	hypothetical protein	201
						2812535	2812996	+	tetC	462
						2813109	2813789	-	tetA1	681
						2813859	2815067	-	transposase	1209
						2815137	2815652	-	tetA2	516
						2815734	2816357	+	tetR	624
2083419	2083664	+	hypothetical protein	246		2816335	2816583	-	ydfF	249
2084246	2084911	-	hypothetical protein	666		2817385	2818050	-	ECBD_1550	666
2085463	2085714	-	hypothetical protein	252
2086051	2086449	+	hypothetical protein	399
2087471	2087659	-	yehE	189		2820610	2820798	-	A0259_14370	189
2091337	2095131	+	yehH	3795		2824476	2828270	+	ECBD_1543	3795
2095141	2098773	+	yehI	3633		2828280	2831912	+	ECBD_1542	3633
2123887	2123970	+	yohP	84
						2867393	2868386	-	mglB	994
						3008051	3008224	+	yfbL	174
2275808	2276329	+	putative ISRSO11-transposase OrfA protein	522		3008946	3009467	+	hypothetical protein	522
2276326	2277165	+	YadA protein	840		3009464	3010303	+	insK	840
						3025725	3025889	+	hypothetical protein	165
						3085099	3085308	+	yfdF	210
2374761	2374877	+	ypdK	117		3107944	3108015	+	CI726_09240	72
2397985	2398326	+	hypothetical protein	342		3131123	3131464	+	flxA	342
2420418	2420594	+	yfeW	177
2455296	2455355	-	ypfM	60
						3195317	3195547	+	hypothetical protein	231
						3201701	3202420	+	hyfC	720
						3202437	3202547	+	ECBD_1205	111
						3226738	3226890	-	hypothetical protein	153
2517903	2518424	+	transposase	522		3251041	3251562	+	hypothetical protein	522
2518421	2519260	+	transposase	840		3251559	3252398	+	insK	840
2519621	2519737	-	ECD_04342	117
						3294762	3296294	+	mltF	1533
						3296960	3297106	-	hypothetical protein	147
2566793	2566945	-	ryfB	153
2578627	2579364	-	trmN	738		3311765	3312502	-	yfiC	738
2604114	2604161	+	pheL	48
						3355094	3355219	+	hypothetical protein	126
2622524	2623753	+	Fels-2 prophage protein	1230		3355662	3356891	+	intA	1230
2624036	2625592	+	Recombinase	1557		3357174	3358730	+	ECBD_1065	1557
2625582	2626478	+	ParB family protein	897		3358720	3359616	+	spo0C	897
2626475	2627371	+	hypothetical protein	897		3359613	3360509	+	ECBD_1063	897
						3429988	3430122	-	hypothetical protein	135
						3452291	3452431	+	hypothetical protein	141
						3452461	3452613	-	hokG	153
2736170	2737018	+	hypothetical protein	849
						3498769	3498966	-	fucA1	198
						3499732	3500193	-	fucA2	462
2767188	2768132	-	L-fuculose phosphate aldolase	945		3500326	3501324	-	scrR	999
2768251	2769879	-	L-ribulokinase AraB-like protein;protein	1629		3501389	3502969	-	araB	1581
2769884	2770957	-	D-ribose-binding periplasmic protein;	1074		3503022	3503972	-	rbsB	951
2771895	2773394	-	hypothetical protein	1500		3505033	3506532	-	Atu2819	1500
2807611	2807757	-	cnu	147		3540749	3540895	-	ygdT	147
						3553917	3554108	-	kduD1	192
						3555528	3556124	-	kduD2	597
						3589591	3590799	-	tnp	1209
						3618720	3618779	+	ibsC	60
2866044	2867066	-	prfB	1023
						3649918	3650058	-	xanQ	141
						3650110	3651318	-	transposase	1209
						3651378	3652583	-	speA	1206
2917045	2917260	+	yqgC	216		3653071	3653322	-	yqgD	252
2917257	2917508	-	yqgD	252
2941476	2942360	+	hypothetical protein	885
2942440	2943342	+	hypothetical protein	903
2943807	2944376	+	hypothetical protein	570
2944614	2944907	-	hypothetical protein	294
2945057	2945182	-	ECD_04360	126
2945481	2945636	+	hypothetical protein	156
2945664	2946683	+	hypothetical protein	1020
2946767	2947903	+	hypothetical protein	1137
2947927	2949603	+	hypothetical protein	1677
2949613	2950353	+	hypothetical protein	741
2950350	2952377	+	hypothetical protein	2028
2952412	2953644	+	hypothetical protein	1233
2953898	2954830	-	hypothetical protein	933
2954892	2956031	-	hypothetical protein	1140
2956605	2957069	-	hypothetical protein	465
2957307	2957810	-	ECD_02823	504
2957729	2958004	-	ECD_02824	276
2958033	2958755	-	hypothetical protein	723
2958773	2960149	-	hypothetical protein	1377
2960358	2961017	-	hypothetical protein	660
2961032	2961808	-	hypothetical protein	777
2964582	2965517	-	hypothetical protein	936
2965556	2966119	-	hypothetical protein	564
2966158	2966529	-	hypothetical protein	372
2966526	2967089	-	hypothetical protein	564
2967093	2967548	-	hypothetical protein	456
2967565	2968788	-	hypothetical protein	1224
2968788	2970281	-	hypothetical protein	1494
2970281	2972341	-	putative type II secretion protein GspD	2061		3677800	3678642	-	yghE	843
2990792	2992522	+	putative saframycin Mx1 synthetase B	1731		3697267	3698955	+	mycA	1689
2992519	2993433	+	hypothetical protein	915		3698952	3699866	+	galE	915
2993465	2993713	+	hypothetical protein	249		3699898	3700146	+	acpP	249
2993713	2994885	+	hypothetical protein	1173		3700146	3701318	+	bioF	1173
2994920	2996080	-	hypothetical protein	1161		3701353	3702432	-	lptG	1080
2995996	2997066	-	hypothetical protein	1071		3702429	3703499	-	lptF	1071
2997097	2997657	-	hypothetical protein	561		3703530	3704090	-	ytfJ	561
3047033	3047293	+	ygiA	261
3050818	3050988	-	hypothetical protein	171		3757251	3757421	-	ECIAI39_3537	171
3060726	3060977	+	ibsD	252
3060865	3060924	+	ibsE	60
3147663	3148541	+	agaE	879		3854096	3854974	+	agaD	879
						3882785	3882865	-	yrbN	81
3229760	3230101	+	IS600 orf-like protein	342		3936229	3936534	+	O3K_02865	306
						3985583	3985873	-	hypothetical protein	291
						4070969	4071589	-	yhfS1	621
						4072337	4072831	-	yhfS2	495
						4130464	4131066	-	hypothetical protein	603
3424633	3425625	-	hypothetical protein	993		4131066	4132058	-	pstS1	993
						4132084	4133589	-	yzgL	1506
						4153209	4153364	+	yrhD	156
						4166515	4166652	-	A9819_19650	138
						4192704	4192949	+	yibA	246
3495236	3496843	-	yhiKL	1608		4201669	4203276	-	yhiL	1608
3510091	3510207	-	dinQ	117		4216635	4216808	+	hypothetical protein	174
						4226514	4226792	-	hypothetical protein	279
						4250994	4251170	+	CG692_21830	177
						4262854	4263606	-	bcsQ	753
						4300787	4302327	+	xylG	1541
3612965	3613780	-	putative regulatory protein	816		4319398	4320213	-	yisR	816
3614006	3615406	+	putative permease	1401		4320439	4321839	+	yicJ	1401
3615417	3617396	+	hypothetical protein	1980		4321850	4323829	+	hypBA1	1980
						4327364	4327576	+	hypothetical protein	213
						4338907	4339203	+	yibV	297
3640699	3641382	+	hypothetical protein	684		4347132	4347815	+	sadB	684
3641426	3646276	+	putative adhesin	4851		4347859	4352709	+	ehaG	4851
						4375561	4376052	-	rfaJ1	492
3704093	3705277	+	Int	1185		4410526	4411710	+	intS	1185
3705688	3706731	+	ShiA-like protein	1044		4412121	4413164	+	hypothetical protein	1044
3706874	3707104	+	hypothetical protein	231
3707129	3708223	-	putative transcriptional regulator	1095		4413562	4414632	-	cytR	1071
3708404	3709762	+	hypothetical protein	1359		4414894	4416195	+	exuT	1302
3709771	3712158	+	hypothetical protein	2388		4416210	4418591	+	ECBD_0061	2382
3713345	3714508	+	TrbC-like protein	1164		4419778	4420941	+	hypothetical protein	1164
						4426976	4427176	+	BMT91_23480	201
3714355	3714702	-	transposase	348		4420788	4421099	-	insN	312
3715525	3715827	+	hypothetical protein	303
3716394	3716648	-	hypothetical protein	255		4422645	4422830	+	insD8	186
3716676	3720173	+	hypothetical protein	3498		4423109	4426606	+	yuaQ	3498
3720330	3720743	+	hypothetical protein	414
3720808	3720990	-	hypothetical protein	183
3721033	3721179	-	hypothetical protein	147
3722541	3722906	+	putative uncharacterized protein%2C yeeV-like protein;protein	366		4428974	4429333	+	cbtA	360
3722903	3723391	+	hypothetical protein	489		4429336	4429824	+	yeeW	489
3723358	3723600	+	Aec78	243		4429836	4430033	+	ECBD_0049	198
3723685	3724530	+	hypothetical protein	846		4430118	4430963	+	ECBD_0048	846
3724789	3724938	+	hypothetical protein	150
3749540	3750862	-	glvG	1323		4455973	4457295	-	aglB	1323
3750862	3752478	-	glvBC	1617		4457295	4458911	-	aglA	1617
						4459359	4459844	+	yidP	486

## Sheet: CONCLUSION
	bl21	reannotation
CDS	4197	4223
same	3699+174
