# Supplementary material for: Genome re-sequencing and reannotation of the Escherichia coli ER2566 strain and transcriptome sequencing under overexpression conditions
Source: BMC Genomics. 2020 Jun 16;21:407. doi: 10.1186/s12864-020-06818-1 (PMC7296898; doi:10.1186/s12864-020-06818-1)
Supplement: Supplementary file 5 — Additional file 5. An integrated proteogenomics search database of ER2566 strain. [file 12864_2020_6818_MOESM5_ESM.zip]

Archive with 5 entries (5 files):
- e-coli-er2566/iPtgxDB.fasta
- e-coli-er2566/iPtgxDB.gff
- e-coli-er2566/matching_table.tsv
- e-coli-er2566/metadata.md
- e-coli-er2566/citation.bib
