# Supplementary material for: Genome re-sequencing and reannotation of the Escherichia coli ER2566 strain and transcriptome sequencing under overexpression conditions
Source: BMC Genomics. 2020 Jun 16;21:407. doi: 10.1186/s12864-020-06818-1 (PMC7296898; doi:10.1186/s12864-020-06818-1)
Supplement: Supplementary file 5 — Additional file 5. An integrated proteogenomics search database of ER2566 strain. [file 12864_2020_6818_MOESM5_ESM.zip › e-coli-er2566/iPtgxDB.gff]

##gff-version 3
#track name="combined"
NZ_CP014268.2	sixFrameORF	CDS	58	168	.	+	.	ID=ER2566ORF%7CNZ_CP014268.2_58_168_%2B1_TTG_36;pseudo=false;in-silico ORFs_ID=ORF_58..168_36aa_%2B1;in-silico ORFs_frame=%2B1;in-silico ORFs_startCodon=TTG;in-silico ORFs_pseudo=false;in-silico ORFs_type=CDS;color=182,182,182
NZ_CP014268.2	sixFrameORF	CDS	55	168	.	+	.	ID=ER2566ORF_%2B1aa_orf%7CNZ_CP014268.2_55_168_%2B1_TTG_37;pseudo=false;in-silico ORFs_ID=ORF_55..168_37aa_%2B1;in-silico ORFs_frame=%2B1;in-silico ORFs_startCodon=TTG;in-silico ORFs_extension=%2B1aa;in-silico ORFs_pseudo=false;in-silico ORFs_type=CDS;extensionOf=ER2566ORF;extensionBy=%2B3nt;color=182,182,182
NZ_CP014268.2	sixFrameORF	CDS	108	239	.	+	.	ID=ER2566ORF%7CNZ_CP014268.2_108_239_%2B3_CTG_43;pseudo=false;in-silico ORFs_ID=ORF_108..239_43aa_%2B3;in-silico ORFs_frame=%2B3;in-silico ORFs_startCodon=CTG;in-silico ORFs_pseudo=false;in-silico ORFs_type=CDS;color=182,182,182
NZ_CP014268.2	sixFrameORF	CDS	170	322	.	+	.	ID=ER2566ORF%7CNZ_CP014268.2_170_322_%2B2_CTG_50;pseudo=false;in-silico ORFs_ID=ORF_170..322_50aa_%2B2;in-silico ORFs_frame=%2B2;in-silico ORFs_startCodon=CTG;in-silico ORFs_pseudo=false;in-silico ORFs_type=CDS;color=182,182,182
NZ_CP014268.2	sixFrameORF	CDS	285	377	.	+	.	ID=ER2566ORF%7CNZ_CP014268.2_285_377_%2B3_TTG_30;pseudo=false;in-silico ORFs_ID=ORF_285..377_30aa_%2B3;in-silico ORFs_frame=%2B3;in-silico ORFs_startCodon=TTG;in-silico ORFs_pseudo=false;in-silico ORFs_type=CDS;color=182,182,182
NZ_CP014268.2	sixFrameORF	CDS	252	377	.	+	.	ID=ER2566ORF_%2B11aa_orf%7CNZ_CP014268.2_252_377_%2B3_CTG_41;pseudo=false;in-silico ORFs_ID=ORF_252..377_41aa_%2B3;in-silico ORFs_frame=%2B3;in-silico ORFs_startCodon=CTG;in-silico ORFs_extension=%2B11aa;in-silico ORFs_pseudo=false;in-silico ORFs_type=CDS;extensionOf=ER2566ORF;extensionBy=%2B33nt;color=182,182,182
NZ_CP014268.2	sixFrameORF	CDS	487	594	.	+	.	ID=ER2566ORF%7CNZ_CP014268.2_487_594_%2B1_GTG_35;pseudo=false;in-silico ORFs_ID=ORF_487..594_35aa_%2B1;in-silico ORFs_frame=%2B1;in-silico ORFs_startCodon=GTG;in-silico ORFs_pseudo=false;in-silico ORFs_type=CDS;color=182,182,182
NZ_CP014268.2	Prodigal:2.6	CDS	607	747	.	+	.	ID=ER2566NIDVDC2566_00001%7CNZ_CP014268.2_607_747_%2B1_ATG_46;pseudo=false;NIDVD_ID=C2566_00001;NIDVD_Parent=C2566_00001_gene;NIDVD_inference=ab+initio+prediction%3AProdigal%3A2.6%3Asimilar+to+AA+sequence%3AUniProt-Swiss-Prot%3Asp%7CP0A7Q0%7CRL34_SHIFL;NIDVD_locus_tag=C2566_00001;NIDVD_product=50S+ribosomal+protein+L34+OS;NIDVD_Gene Name=rpmH;NIDVD_type=CDS;color=0,0,255
NZ_CP014268.2	Prodigal:2.6	CDS	764	1123	.	+	.	ID=ER2566NIDVDC2566_00002%7CNZ_CP014268.2_764_1123_%2B2_GTG_119;pseudo=false;NIDVD_ID=C2566_00002;NIDVD_Parent=C2566_00002_gene;NIDVD_inference=ab+initio+prediction%3AProdigal%3A2.6%3Asimilar+to+AA+sequence%3AUniProt-Swiss-Prot%3Asp%7CQ3YWB0%7CRNPA_SHISS;NIDVD_locus_tag=C2566_00002;NIDVD_product=Ribonuclease+P+protein+component+OS;NIDVD_Gene Name=rnpA;NIDVD_type=CDS;color=0,0,255
NZ_CP014268.2	sixFrameORF	CDS	996	1157	.	+	.	ID=ER2566ORF%7CNZ_CP014268.2_996_1157_%2B3_ATG_53;pseudo=false;in-silico ORFs_ID=ORF_996..1157_53aa_%2B3;in-silico ORFs_frame=%2B3;in-silico ORFs_startCodon=ATG;in-silico ORFs_pseudo=false;in-silico ORFs_type=CDS;color=182,182,182
NZ_CP014268.2	sixFrameORF	CDS	972	1157	.	+	.	ID=ER2566ORF_%2B8aa_orf%7CNZ_CP014268.2_972_1157_%2B3_GTG_61;pseudo=false;in-silico ORFs_ID=ORF_972..1157_61aa_%2B3;in-silico ORFs_frame=%2B3;in-silico ORFs_startCodon=GTG;in-silico ORFs_extension=%2B8aa;in-silico ORFs_pseudo=false;in-silico ORFs_type=CDS;extensionOf=ER2566ORF;extensionBy=%2B24nt;color=182,182,182
NZ_CP014268.2	Protein_Homology	CDS	1087	1344	.	+	.	ID=ER2566NIDVDC2566_00003%7CNZ_CP014268.2_1087_1344_%2B1_ATG_85;pseudo=false;NIDVD_ID=C2566_00003;NIDVD_Parent=C2566_00003_gene;NIDVD_inference=COORDINATES%3A+similar+to+AA+sequence%3AUniProt-Swiss-Prot%3Asp%7CP0A8C8%7CYIDD_ECOLI;NIDVD_locus_tag=C2566_00003;NIDVD_product=Putative+membrane+protein+insertion+efficiency+factor;NIDVD_Gene Name=yidD;NIDVD_type=CDS;color=0,0,255
NZ_CP014268.2	sixFrameORF	CDS	1292	1426	.	+	.	ID=ER2566ORF%7CNZ_CP014268.2_1292_1426_%2B2_CTG_44;pseudo=false;in-silico ORFs_ID=ORF_1292..1426_44aa_%2B2;in-silico ORFs_frame=%2B2;in-silico ORFs_startCodon=CTG;in-silico ORFs_pseudo=false;in-silico ORFs_type=CDS;color=182,182,182
NZ_CP014268.2	sixFrameORF	CDS	1699	1800	.	+	.	ID=ER2566ORF%7CNZ_CP014268.2_1699_1800_%2B1_ATG_33;pseudo=false;in-silico ORFs_ID=ORF_1699..1800_33aa_%2B1;in-silico ORFs_frame=%2B1;in-silico ORFs_startCodon=ATG;in-silico ORFs_pseudo=false;in-silico ORFs_type=CDS;color=182,182,182
NZ_CP014268.2	sixFrameORF	CDS	1696	1800	.	+	.	ID=ER2566ORF_%2B1aa_orf%7CNZ_CP014268.2_1696_1800_%2B1_GTG_34;pseudo=false;in-silico ORFs_ID=ORF_1696..1800_34aa_%2B1;in-silico ORFs_frame=%2B1;in-silico ORFs_startCodon=GTG;in-silico ORFs_extension=%2B1aa;in-silico ORFs_pseudo=false;in-silico ORFs_type=CDS;extensionOf=ER2566ORF;extensionBy=%2B3nt;color=182,182,182
NZ_CP014268.2	sixFrameORF	CDS	2095	2256	.	+	.	ID=ER2566ORF%7CNZ_CP014268.2_2095_2256_%2B1_GTG_53;pseudo=false;in-silico ORFs_ID=ORF_2095..2256_53aa_%2B1;in-silico ORFs_frame=%2B1;in-silico ORFs_startCodon=GTG;in-silico ORFs_pseudo=false;in-silico ORFs_type=CDS;color=182,182,182
NZ_CP014268.2	sixFrameORF	CDS	2405	2530	.	+	.	ID=ER2566ORF%7CNZ_CP014268.2_2405_2530_%2B2_CTG_41;pseudo=false;in-silico ORFs_ID=ORF_2405..2530_41aa_%2B2;in-silico ORFs_frame=%2B2;in-silico ORFs_startCodon=CTG;in-silico ORFs_pseudo=false;in-silico ORFs_type=CDS;color=182,182,182
NZ_CP014268.2	sixFrameORF	CDS	2705	2971	.	+	.	ID=ER2566ORF%7CNZ_CP014268.2_2705_2971_%2B2_GTG_88;pseudo=false;in-silico ORFs_ID=ORF_2705..2971_88aa_%2B2;in-silico ORFs_frame=%2B2;in-silico ORFs_startCodon=GTG;in-silico ORFs_pseudo=false;in-silico ORFs_type=CDS;color=182,182,182
NZ_CP014268.2	Prodigal:2.6	CDS	1347	2993	.	+	.	ID=ER2566NIDVDC2566_00004%7CNZ_CP014268.2_1347_2993_%2B3_ATG_548;pseudo=false;NIDVD_ID=C2566_00004;NIDVD_Parent=C2566_00004_gene;NIDVD_inference=ab+initio+prediction%3AProdigal%3A2.6%3Asimilar+to+AA+sequence%3AUniProt-Swiss-Prot%3Asp%7CB6I3T8%7CYIDC_ECOSE;NIDVD_locus_tag=C2566_00004;NIDVD_product=Membrane+protein+insertase+YidC+OS;NIDVD_Gene Name=yidC;NIDVD_type=CDS;color=0,0,255
NZ_CP014268.2	sixFrameORF	CDS	3193	3363	.	+	.	ID=ER2566ORF%7CNZ_CP014268.2_3193_3363_%2B1_TTG_56;pseudo=false;in-silico ORFs_ID=ORF_3193..3363_56aa_%2B1;in-silico ORFs_frame=%2B1;in-silico ORFs_startCodon=TTG;in-silico ORFs_pseudo=false;in-silico ORFs_type=CDS;color=182,182,182
NZ_CP014268.2	sixFrameORF	CDS	3187	3363	.	+	.	ID=ER2566ORF_%2B2aa_orf%7CNZ_CP014268.2_3187_3363_%2B1_GTG_58;pseudo=false;in-silico ORFs_ID=ORF_3187..3363_58aa_%2B1;in-silico ORFs_frame=%2B1;in-silico ORFs_startCodon=GTG;in-silico ORFs_extension=%2B2aa;in-silico ORFs_pseudo=false;in-silico ORFs_type=CDS;extensionOf=ER2566ORF;extensionBy=%2B6nt;color=182,182,182
NZ_CP014268.2	sixFrameORF	CDS	3154	3363	.	+	.	ID=ER2566ORF_%2B13aa_orf%7CNZ_CP014268.2_3154_3363_%2B1_TTG_69;pseudo=false;in-silico ORFs_ID=ORF_3154..3363_69aa_%2B1;in-silico ORFs_frame=%2B1;in-silico ORFs_startCodon=TTG;in-silico ORFs_extension=%2B13aa;in-silico ORFs_pseudo=false;in-silico ORFs_type=CDS;extensionOf=ER2566ORF;extensionBy=%2B39nt;color=182,182,182
NZ_CP014268.2	sixFrameORF	CDS	3145	3363	.	+	.	ID=ER2566ORF_%2B16aa_orf%7CNZ_CP014268.2_3145_3363_%2B1_GTG_72;pseudo=false;in-silico ORFs_ID=ORF_3145..3363_72aa_%2B1;in-silico ORFs_frame=%2B1;in-silico ORFs_startCodon=GTG;in-silico ORFs_extension=%2B16aa;in-silico ORFs_pseudo=false;in-silico ORFs_type=CDS;extensionOf=ER2566ORF;extensionBy=%2B48nt;color=182,182,182
NZ_CP014268.2	sixFrameORF	CDS	3293	3427	.	+	.	ID=ER2566ORF%7CNZ_CP014268.2_3293_3427_%2B2_ATG_44;pseudo=false;in-silico ORFs_ID=ORF_3293..3427_44aa_%2B2;in-silico ORFs_frame=%2B2;in-silico ORFs_startCodon=ATG;in-silico ORFs_pseudo=false;in-silico ORFs_type=CDS;color=182,182,182
NZ_CP014268.2	sixFrameORF	CDS	3484	3687	.	+	.	ID=ER2566ORF%7CNZ_CP014268.2_3484_3687_%2B1_TTG_67;pseudo=false;in-silico ORFs_ID=ORF_3484..3687_67aa_%2B1;in-silico ORFs_frame=%2B1;in-silico ORFs_startCodon=TTG;in-silico ORFs_pseudo=false;in-silico ORFs_type=CDS;color=182,182,182
NZ_CP014268.2	sixFrameORF	CDS	4009	4137	.	+	.	ID=ER2566ORF%7CNZ_CP014268.2_4009_4137_%2B1_ATG_42;pseudo=false;in-silico ORFs_ID=ORF_4009..4137_42aa_%2B1;in-silico ORFs_frame=%2B1;in-silico ORFs_startCodon=ATG;in-silico ORFs_pseudo=false;in-silico ORFs_type=CDS;color=182,182,182
NZ_CP014268.2	sixFrameORF	CDS	3976	4137	.	+	.	ID=ER2566ORF_%2B11aa_orf%7CNZ_CP014268.2_3976_4137_%2B1_TTG_53;pseudo=false;in-silico ORFs_ID=ORF_3976..4137_53aa_%2B1;in-silico ORFs_frame=%2B1;in-silico ORFs_startCodon=TTG;in-silico ORFs_extension=%2B11aa;in-silico ORFs_pseudo=false;in-silico ORFs_type=CDS;extensionOf=ER2566ORF;extensionBy=%2B33nt;color=182,182,182
NZ_CP014268.2	sixFrameORF	CDS	3949	4137	.	+	.	ID=ER2566ORF_%2B20aa_orf%7CNZ_CP014268.2_3949_4137_%2B1_TTG_62;pseudo=false;in-silico ORFs_ID=ORF_3949..4137_62aa_%2B1;in-silico ORFs_frame=%2B1;in-silico ORFs_startCodon=TTG;in-silico ORFs_extension=%2B20aa;in-silico ORFs_pseudo=false;in-silico ORFs_type=CDS;extensionOf=ER2566ORF;extensionBy=%2B60nt;color=182,182,182
NZ_CP014268.2	sixFrameORF	CDS	3931	4137	.	+	.	ID=ER2566ORF_%2B26aa_orf%7CNZ_CP014268.2_3931_4137_%2B1_GTG_68;pseudo=false;in-silico ORFs_ID=ORF_3931..4137_68aa_%2B1;in-silico ORFs_frame=%2B1;in-silico ORFs_startCodon=GTG;in-silico ORFs_extension=%2B26aa;in-silico ORFs_pseudo=false;in-silico ORFs_type=CDS;extensionOf=ER2566ORF;extensionBy=%2B78nt;color=182,182,182
NZ_CP014268.2	sixFrameORF	CDS	3922	4137	.	+	.	ID=ER2566ORF_%2B29aa_orf%7CNZ_CP014268.2_3922_4137_%2B1_GTG_71;pseudo=false;in-silico ORFs_ID=ORF_3922..4137_71aa_%2B1;in-silico ORFs_frame=%2B1;in-silico ORFs_startCodon=GTG;in-silico ORFs_extension=%2B29aa;in-silico ORFs_pseudo=false;in-silico ORFs_type=CDS;extensionOf=ER2566ORF;extensionBy=%2B87nt;color=182,182,182
NZ_CP014268.2	sixFrameORF	CDS	3913	4137	.	+	.	ID=ER2566ORF_%2B32aa_orf%7CNZ_CP014268.2_3913_4137_%2B1_CTG_74;pseudo=false;in-silico ORFs_ID=ORF_3913..4137_74aa_%2B1;in-silico ORFs_frame=%2B1;in-silico ORFs_startCodon=CTG;in-silico ORFs_extension=%2B32aa;in-silico ORFs_pseudo=false;in-silico ORFs_type=CDS;extensionOf=ER2566ORF;extensionBy=%2B96nt;color=182,182,182
NZ_CP014268.2	sixFrameORF	CDS	3880	4137	.	+	.	ID=ER2566ORF_%2B43aa_orf%7CNZ_CP014268.2_3880_4137_%2B1_TTG_85;pseudo=false;in-silico ORFs_ID=ORF_3880..4137_85aa_%2B1;in-silico ORFs_frame=%2B1;in-silico ORFs_startCodon=TTG;in-silico ORFs_extension=%2B43aa;in-silico ORFs_pseudo=false;in-silico ORFs_type=CDS;extensionOf=ER2566ORF;extensionBy=%2B129nt;color=182,182,182
NZ_CP014268.2	sixFrameORF	CDS	3865	4137	.	+	.	ID=ER2566ORF_%2B48aa_orf%7CNZ_CP014268.2_3865_4137_%2B1_GTG_90;pseudo=false;in-silico ORFs_ID=ORF_3865..4137_90aa_%2B1;in-silico ORFs_frame=%2B1;in-silico ORFs_startCodon=GTG;in-silico ORFs_extension=%2B48aa;in-silico ORFs_pseudo=false;in-silico ORFs_type=CDS;extensionOf=ER2566ORF;extensionBy=%2B144nt;color=182,182,182
NZ_CP014268.2	sixFrameORF	CDS	3853	4137	.	+	.	ID=ER2566ORF_%2B52aa_orf%7CNZ_CP014268.2_3853_4137_%2B1_GTG_94;pseudo=false;in-silico ORFs_ID=ORF_3853..4137_94aa_%2B1;in-silico ORFs_frame=%2B1;in-silico ORFs_startCodon=GTG;in-silico ORFs_extension=%2B52aa;in-silico ORFs_pseudo=false;in-silico ORFs_type=CDS;extensionOf=ER2566ORF;extensionBy=%2B156nt;color=182,182,182
NZ_CP014268.2	sixFrameORF	CDS	3832	4137	.	+	.	ID=ER2566ORF_%2B59aa_orf%7CNZ_CP014268.2_3832_4137_%2B1_CTG_101;pseudo=false;in-silico ORFs_ID=ORF_3832..4137_101aa_%2B1;in-silico ORFs_frame=%2B1;in-silico ORFs_startCodon=CTG;in-silico ORFs_extension=%2B59aa;in-silico ORFs_pseudo=false;in-silico ORFs_type=CDS;extensionOf=ER2566ORF;extensionBy=%2B177nt;color=182,182,182
NZ_CP014268.2	sixFrameORF	CDS	4183	4332	.	+	.	ID=ER2566ORF%7CNZ_CP014268.2_4183_4332_%2B1_GTG_49;pseudo=false;in-silico ORFs_ID=ORF_4183..4332_49aa_%2B1;in-silico ORFs_frame=%2B1;in-silico ORFs_startCodon=GTG;in-silico ORFs_pseudo=false;in-silico ORFs_type=CDS;color=182,182,182
NZ_CP014268.2	Prodigal:2.6	CDS	3099	4463	.	+	.	ID=ER2566NIDVDC2566_00005%7CNZ_CP014268.2_3099_4463_%2B3_ATG_454;pseudo=false;NIDVD_ID=C2566_00005;NIDVD_Parent=C2566_00005_gene;NIDVD_inference=ab+initio+prediction%3AProdigal%3A2.6%3Asimilar+to+AA+sequence%3AUniProt-Swiss-Prot%3Asp%7CA8A6G8%7CMNME_ECOHS;NIDVD_locus_tag=C2566_00005;NIDVD_product=tRNA+modification+GTPase+MnmE+OS;NIDVD_Gene Name=mnmE;NIDVD_type=CDS;color=0,0,255
NZ_CP014268.2	Protein_Homology	CDS	4706	4780	.	+	.	ID=ER2566NIDVDC2566_00006%7CNZ_CP014268.2_4706_4780_%2B2_ATG_24;pseudo=false;NIDVD_ID=C2566_00006;NIDVD_Parent=C2566_00006_gene;NIDVD_inference=COORDINATES%3A+similar+to+AA+sequence%3AUniProt-Swiss-Prot%3Asp%7CP0AD89%7CLPTN_ECOLI;NIDVD_locus_tag=C2566_00006;NIDVD_product=Tryptophanase+operon+leader+peptide;NIDVD_Gene Name=tnaC;NIDVD_type=CDS;color=0,0,255
NZ_CP014268.2	sixFrameORF	CDS	4682	4780	.	+	.	ID=ER2566NIDVDC2566_00006_%2B8aa_orf%7CNZ_CP014268.2_4682_4780_%2B2_GTG_32;pseudo=false;in-silico ORFs_ID=ORF_4682..4780_32aa_%2B2;in-silico ORFs_frame=%2B2;in-silico ORFs_startCodon=GTG;in-silico ORFs_pseudo=false;in-silico ORFs_type=CDS;extensionOf=ER2566NIDVDC2566_00006;extensionBy=%2B24nt;color=182,182,182
NZ_CP014268.2	sixFrameORF	CDS	4864	4980	.	+	.	ID=ER2566ORF%7CNZ_CP014268.2_4864_4980_%2B1_TTG_38;pseudo=false;in-silico ORFs_ID=ORF_4864..4980_38aa_%2B1;in-silico ORFs_frame=%2B1;in-silico ORFs_startCodon=TTG;in-silico ORFs_pseudo=false;in-silico ORFs_type=CDS;color=182,182,182
NZ_CP014268.2	sixFrameORF	CDS	4904	5014	.	+	.	ID=ER2566ORF%7CNZ_CP014268.2_4904_5014_%2B2_ATG_36;pseudo=false;in-silico ORFs_ID=ORF_4904..5014_36aa_%2B2;in-silico ORFs_frame=%2B2;in-silico ORFs_startCodon=ATG;in-silico ORFs_pseudo=false;in-silico ORFs_type=CDS;color=182,182,182
NZ_CP014268.2	sixFrameORF	CDS	5407	5529	.	+	.	ID=ER2566ORF%7CNZ_CP014268.2_5407_5529_%2B1_TTG_40;pseudo=false;in-silico ORFs_ID=ORF_5407..5529_40aa_%2B1;in-silico ORFs_frame=%2B1;in-silico ORFs_startCodon=TTG;in-silico ORFs_pseudo=false;in-silico ORFs_type=CDS;color=182,182,182
NZ_CP014268.2	sixFrameORF	CDS	5539	5631	.	+	.	ID=ER2566ORF%7CNZ_CP014268.2_5539_5631_%2B1_TTG_30;pseudo=false;in-silico ORFs_ID=ORF_5539..5631_30aa_%2B1;in-silico ORFs_frame=%2B1;in-silico ORFs_startCodon=TTG;in-silico ORFs_pseudo=false;in-silico ORFs_type=CDS;color=182,182,182
NZ_CP014268.2	sixFrameORF	CDS	5722	5847	.	+	.	ID=ER2566ORF%7CNZ_CP014268.2_5722_5847_%2B1_GTG_41;pseudo=false;in-silico ORFs_ID=ORF_5722..5847_41aa_%2B1;in-silico ORFs_frame=%2B1;in-silico ORFs_startCodon=GTG;in-silico ORFs_pseudo=false;in-silico ORFs_type=CDS;color=182,182,182
NZ_CP014268.2	sixFrameORF	CDS	5695	5847	.	+	.	ID=ER2566ORF_%2B9aa_orf%7CNZ_CP014268.2_5695_5847_%2B1_CTG_50;pseudo=false;in-silico ORFs_ID=ORF_5695..5847_50aa_%2B1;in-silico ORFs_frame=%2B1;in-silico ORFs_startCodon=CTG;in-silico ORFs_extension=%2B9aa;in-silico ORFs_pseudo=false;in-silico ORFs_type=CDS;extensionOf=ER2566ORF;extensionBy=%2B27nt;color=182,182,182
NZ_CP014268.2	sixFrameORF	CDS	5692	5847	.	+	.	ID=ER2566ORF_%2B10aa_orf%7CNZ_CP014268.2_5692_5847_%2B1_TTG_51;pseudo=false;in-silico ORFs_ID=ORF_5692..5847_51aa_%2B1;in-silico ORFs_frame=%2B1;in-silico ORFs_startCodon=TTG;in-silico ORFs_extension=%2B10aa;in-silico ORFs_pseudo=false;in-silico ORFs_type=CDS;extensionOf=ER2566ORF;extensionBy=%2B30nt;color=182,182,182
NZ_CP014268.2	sixFrameORF	CDS	5741	5866	.	+	.	ID=ER2566ORF%7CNZ_CP014268.2_5741_5866_%2B2_CTG_41;pseudo=false;in-silico ORFs_ID=ORF_5741..5866_41aa_%2B2;in-silico ORFs_frame=%2B2;in-silico ORFs_startCodon=CTG;in-silico ORFs_pseudo=false;in-silico ORFs_type=CDS;color=182,182,182
NZ_CP014268.2	sixFrameORF	CDS	5866	5961	.	+	.	ID=ER2566ORF%7CNZ_CP014268.2_5866_5961_%2B1_ATG_31;pseudo=false;in-silico ORFs_ID=ORF_5866..5961_31aa_%2B1;in-silico ORFs_frame=%2B1;in-silico ORFs_startCodon=ATG;in-silico ORFs_pseudo=false;in-silico ORFs_type=CDS;color=182,182,182
NZ_CP014268.2	sixFrameORF	CDS	5863	5961	.	+	.	ID=ER2566ORF_%2B1aa_orf%7CNZ_CP014268.2_5863_5961_%2B1_TTG_32;pseudo=false;in-silico ORFs_ID=ORF_5863..5961_32aa_%2B1;in-silico ORFs_frame=%2B1;in-silico ORFs_startCodon=TTG;in-silico ORFs_extension=%2B1aa;in-silico ORFs_pseudo=false;in-silico ORFs_type=CDS;extensionOf=ER2566ORF;extensionBy=%2B3nt;color=182,182,182
NZ_CP014268.2	sixFrameORF	CDS	5879	5971	.	+	.	ID=ER2566ORF%7CNZ_CP014268.2_5879_5971_%2B2_GTG_30;pseudo=false;in-silico ORFs_ID=ORF_5879..5971_30aa_%2B2;in-silico ORFs_frame=%2B2;in-silico ORFs_startCodon=GTG;in-silico ORFs_pseudo=false;in-silico ORFs_type=CDS;color=182,182,182
NZ_CP014268.2	sixFrameORF	CDS	5987	6088	.	+	.	ID=ER2566ORF%7CNZ_CP014268.2_5987_6088_%2B2_CTG_33;pseudo=false;in-silico ORFs_ID=ORF_5987..6088_33aa_%2B2;in-silico ORFs_frame=%2B2;in-silico ORFs_startCodon=CTG;in-silico ORFs_pseudo=false;in-silico ORFs_type=CDS;color=182,182,182
NZ_CP014268.2	sixFrameORF	CDS	6028	6183	.	+	.	ID=ER2566ORF%7CNZ_CP014268.2_6028_6183_%2B1_ATG_51;pseudo=false;in-silico ORFs_ID=ORF_6028..6183_51aa_%2B1;in-silico ORFs_frame=%2B1;in-silico ORFs_startCodon=ATG;in-silico ORFs_pseudo=false;in-silico ORFs_type=CDS;color=182,182,182
NZ_CP014268.2	Prodigal:2.6	CDS	5001	6416	.	+	.	ID=ER2566NIDVDC2566_00007%7CNZ_CP014268.2_5001_6416_%2B3_ATG_471;pseudo=false;NIDVD_ID=C2566_00007;NIDVD_Parent=C2566_00007_gene;NIDVD_inference=ab+initio+prediction%3AProdigal%3A2.6%3Asimilar+to+AA+sequence%3AUniProt-Swiss-Prot%3Asp%7CP0A853%7CTNAA_ECOLI;NIDVD_locus_tag=C2566_00007;NIDVD_product=Tryptophanase+OS;NIDVD_Gene Name=tnaA;NIDVD_type=CDS;color=0,0,255
NZ_CP014268.2	sixFrameORF	CDS	4986	6416	.	+	.	ID=ER2566NIDVDC2566_00007_%2B5aa_orf%7CNZ_CP014268.2_4986_6416_%2B3_ATG_476;pseudo=false;in-silico ORFs_ID=ORF_4986..6416_476aa_%2B3;in-silico ORFs_frame=%2B3;in-silico ORFs_startCodon=ATG;in-silico ORFs_pseudo=false;in-silico ORFs_type=CDS;extensionOf=ER2566NIDVDC2566_00007;extensionBy=%2B15nt;color=182,182,182
NZ_CP014268.2	sixFrameORF	CDS	6574	6690	.	+	.	ID=ER2566ORF%7CNZ_CP014268.2_6574_6690_%2B1_TTG_38;pseudo=false;in-silico ORFs_ID=ORF_6574..6690_38aa_%2B1;in-silico ORFs_frame=%2B1;in-silico ORFs_startCodon=TTG;in-silico ORFs_pseudo=false;in-silico ORFs_type=CDS;color=182,182,182
NZ_CP014268.2	sixFrameORF	CDS	6617	6727	.	+	.	ID=ER2566ORF%7CNZ_CP014268.2_6617_6727_%2B2_CTG_36;pseudo=false;in-silico ORFs_ID=ORF_6617..6727_36aa_%2B2;in-silico ORFs_frame=%2B2;in-silico ORFs_startCodon=CTG;in-silico ORFs_pseudo=false;in-silico ORFs_type=CDS;color=182,182,182
NZ_CP014268.2	sixFrameORF	CDS	7048	7152	.	+	.	ID=ER2566ORF%7CNZ_CP014268.2_7048_7152_%2B1_ATG_34;pseudo=false;in-silico ORFs_ID=ORF_7048..7152_34aa_%2B1;in-silico ORFs_frame=%2B1;in-silico ORFs_startCodon=ATG;in-silico ORFs_pseudo=false;in-silico ORFs_type=CDS;color=182,182,182
NZ_CP014268.2	sixFrameORF	CDS	7006	7152	.	+	.	ID=ER2566ORF_%2B14aa_orf%7CNZ_CP014268.2_7006_7152_%2B1_TTG_48;pseudo=false;in-silico ORFs_ID=ORF_7006..7152_48aa_%2B1;in-silico ORFs_frame=%2B1;in-silico ORFs_startCodon=TTG;in-silico ORFs_extension=%2B14aa;in-silico ORFs_pseudo=false;in-silico ORFs_type=CDS;extensionOf=ER2566ORF;extensionBy=%2B42nt;color=182,182,182
NZ_CP014268.2	sixFrameORF	CDS	6899	7180	.	+	.	ID=ER2566ORF%7CNZ_CP014268.2_6899_7180_%2B2_CTG_93;pseudo=false;in-silico ORFs_ID=ORF_6899..7180_93aa_%2B2;in-silico ORFs_frame=%2B2;in-silico ORFs_startCodon=CTG;in-silico ORFs_pseudo=false;in-silico ORFs_type=CDS;color=182,182,182
NZ_CP014268.2	sixFrameORF	CDS	7387	7494	.	+	.	ID=ER2566ORF%7CNZ_CP014268.2_7387_7494_%2B1_CTG_35;pseudo=false;in-silico ORFs_ID=ORF_7387..7494_35aa_%2B1;in-silico ORFs_frame=%2B1;in-silico ORFs_startCodon=CTG;in-silico ORFs_pseudo=false;in-silico ORFs_type=CDS;color=182,182,182
NZ_CP014268.2	sixFrameORF	CDS	7558	7698	.	+	.	ID=ER2566ORF%7CNZ_CP014268.2_7558_7698_%2B1_GTG_46;pseudo=false;in-silico ORFs_ID=ORF_7558..7698_46aa_%2B1;in-silico ORFs_frame=%2B1;in-silico ORFs_startCodon=GTG;in-silico ORFs_pseudo=false;in-silico ORFs_type=CDS;color=182,182,182
NZ_CP014268.2	sixFrameORF	CDS	7568	7732	.	+	.	ID=ER2566ORF%7CNZ_CP014268.2_7568_7732_%2B2_GTG_54;pseudo=false;in-silico ORFs_ID=ORF_7568..7732_54aa_%2B2;in-silico ORFs_frame=%2B2;in-silico ORFs_startCodon=GTG;in-silico ORFs_pseudo=false;in-silico ORFs_type=CDS;color=182,182,182
NZ_CP014268.2	Prodigal:2.6	CDS	6507	7754	.	+	.	ID=ER2566NIDVDC2566_00008%7CNZ_CP014268.2_6507_7754_%2B3_ATG_415;pseudo=false;NIDVD_ID=C2566_00008;NIDVD_Parent=C2566_00008_gene;NIDVD_inference=ab+initio+prediction%3AProdigal%3A2.6%3Asimilar+to+AA+sequence%3AUniProt-Swiss-Prot%3Asp%7CP23173%7CTNAB_ECOLI;NIDVD_locus_tag=C2566_00008;NIDVD_product=Low+affinity+tryptophan+permease+OS;NIDVD_Gene Name=tnaB;NIDVD_type=CDS;color=0,0,255
NZ_CP014268.2	sixFrameORF	CDS	7779	7901	.	+	.	ID=ER2566ORF%7CNZ_CP014268.2_7779_7901_%2B3_CTG_40;pseudo=false;in-silico ORFs_ID=ORF_7779..7901_40aa_%2B3;in-silico ORFs_frame=%2B3;in-silico ORFs_startCodon=CTG;in-silico ORFs_pseudo=false;in-silico ORFs_type=CDS;color=182,182,182
NZ_CP014268.2	sixFrameORF	CDS	7816	7908	.	+	.	ID=ER2566ORF%7CNZ_CP014268.2_7816_7908_%2B1_ATG_30;pseudo=false;in-silico ORFs_ID=ORF_7816..7908_30aa_%2B1;in-silico ORFs_frame=%2B1;in-silico ORFs_startCodon=ATG;in-silico ORFs_pseudo=false;in-silico ORFs_type=CDS;color=182,182,182
NZ_CP014268.2	sixFrameORF	CDS	7747	7908	.	+	.	ID=ER2566ORF_%2B23aa_orf%7CNZ_CP014268.2_7747_7908_%2B1_TTG_53;pseudo=false;in-silico ORFs_ID=ORF_7747..7908_53aa_%2B1;in-silico ORFs_frame=%2B1;in-silico ORFs_startCodon=TTG;in-silico ORFs_extension=%2B23aa;in-silico ORFs_pseudo=false;in-silico ORFs_type=CDS;extensionOf=ER2566ORF;extensionBy=%2B69nt;color=182,182,182
NZ_CP014268.2	sixFrameORF	CDS	7986	8216	.	+	.	ID=ER2566ORF%7CNZ_CP014268.2_7986_8216_%2B3_ATG_76;pseudo=false;in-silico ORFs_ID=ORF_7986..8216_76aa_%2B3;in-silico ORFs_frame=%2B3;in-silico ORFs_startCodon=ATG;in-silico ORFs_pseudo=false;in-silico ORFs_type=CDS;color=182,182,182
NZ_CP014268.2	sixFrameORF	CDS	7956	8216	.	+	.	ID=ER2566ORF_%2B10aa_orf%7CNZ_CP014268.2_7956_8216_%2B3_TTG_86;pseudo=false;in-silico ORFs_ID=ORF_7956..8216_86aa_%2B3;in-silico ORFs_frame=%2B3;in-silico ORFs_startCodon=TTG;in-silico ORFs_extension=%2B10aa;in-silico ORFs_pseudo=false;in-silico ORFs_type=CDS;extensionOf=ER2566ORF;extensionBy=%2B30nt;color=182,182,182
NZ_CP014268.2	sixFrameORF	CDS	7941	8216	.	+	.	ID=ER2566ORF_%2B15aa_orf%7CNZ_CP014268.2_7941_8216_%2B3_TTG_91;pseudo=false;in-silico ORFs_ID=ORF_7941..8216_91aa_%2B3;in-silico ORFs_frame=%2B3;in-silico ORFs_startCodon=TTG;in-silico ORFs_extension=%2B15aa;in-silico ORFs_pseudo=false;in-silico ORFs_type=CDS;extensionOf=ER2566ORF;extensionBy=%2B45nt;color=182,182,182
NZ_CP014268.2	sixFrameORF	CDS	7911	8216	.	+	.	ID=ER2566ORF_%2B25aa_orf%7CNZ_CP014268.2_7911_8216_%2B3_TTG_101;pseudo=false;in-silico ORFs_ID=ORF_7911..8216_101aa_%2B3;in-silico ORFs_frame=%2B3;in-silico ORFs_startCodon=TTG;in-silico ORFs_extension=%2B25aa;in-silico ORFs_pseudo=false;in-silico ORFs_type=CDS;extensionOf=ER2566ORF;extensionBy=%2B75nt;color=182,182,182
NZ_CP014268.2	sixFrameORF	CDS	8350	8472	.	+	.	ID=ER2566ORF%7CNZ_CP014268.2_8350_8472_%2B1_GTG_40;pseudo=false;in-silico ORFs_ID=ORF_8350..8472_40aa_%2B1;in-silico ORFs_frame=%2B1;in-silico ORFs_startCodon=GTG;in-silico ORFs_pseudo=false;in-silico ORFs_type=CDS;color=182,182,182
NZ_CP014268.2	sixFrameORF	CDS	8445	8537	.	+	.	ID=ER2566ORF%7CNZ_CP014268.2_8445_8537_%2B3_CTG_30;pseudo=false;in-silico ORFs_ID=ORF_8445..8537_30aa_%2B3;in-silico ORFs_frame=%2B3;in-silico ORFs_startCodon=CTG;in-silico ORFs_pseudo=false;in-silico ORFs_type=CDS;color=182,182,182
NZ_CP014268.2	sixFrameORF	CDS	8788	8979	.	+	.	ID=ER2566ORF%7CNZ_CP014268.2_8788_8979_%2B1_TTG_63;pseudo=false;in-silico ORFs_ID=ORF_8788..8979_63aa_%2B1;in-silico ORFs_frame=%2B1;in-silico ORFs_startCodon=TTG;in-silico ORFs_pseudo=false;in-silico ORFs_type=CDS;color=182,182,182
NZ_CP014268.2	Prodigal:2.6	CDS	7886	9061	.	+	.	ID=ER2566NIDVDC2566_00009%7CNZ_CP014268.2_7886_9061_%2B2_ATG_391;pseudo=false;NIDVD_ID=C2566_00009;NIDVD_Parent=C2566_00009_gene;NIDVD_inference=ab+initio+prediction%3AProdigal%3A2.6%3Asimilar+to+AA+sequence%3AUniProt-Swiss-Prot%3Asp%7CB1IX28%7CMDTL_ECOLC;NIDVD_locus_tag=C2566_00009;NIDVD_product=Multidrug+resistance+protein+MdtL+OS;NIDVD_Gene Name=mdtL;NIDVD_type=CDS;color=0,0,255
NZ_CP014268.2	sixFrameORF	CDS	9550	9735	.	+	.	ID=ER2566ORF%7CNZ_CP014268.2_9550_9735_%2B1_ATG_61;pseudo=false;in-silico ORFs_ID=ORF_9550..9735_61aa_%2B1;in-silico ORFs_frame=%2B1;in-silico ORFs_startCodon=ATG;in-silico ORFs_pseudo=false;in-silico ORFs_type=CDS;color=182,182,182
NZ_CP014268.2	sixFrameORF	CDS	9544	9735	.	+	.	ID=ER2566ORF_%2B2aa_orf%7CNZ_CP014268.2_9544_9735_%2B1_TTG_63;pseudo=false;in-silico ORFs_ID=ORF_9544..9735_63aa_%2B1;in-silico ORFs_frame=%2B1;in-silico ORFs_startCodon=TTG;in-silico ORFs_extension=%2B2aa;in-silico ORFs_pseudo=false;in-silico ORFs_type=CDS;extensionOf=ER2566ORF;extensionBy=%2B6nt;color=182,182,182
NZ_CP014268.2	sixFrameORF	CDS	9617	9751	.	+	.	ID=ER2566ORF%7CNZ_CP014268.2_9617_9751_%2B2_GTG_44;pseudo=false;in-silico ORFs_ID=ORF_9617..9751_44aa_%2B2;in-silico ORFs_frame=%2B2;in-silico ORFs_startCodon=GTG;in-silico ORFs_pseudo=false;in-silico ORFs_type=CDS;color=182,182,182
NZ_CP014268.2	Prodigal:2.6	CDS	9036	9995	.	+	.	ID=ER2566NIDVDC2566_00010%7CNZ_CP014268.2_9036_9995_%2B3_ATG_319;pseudo=false;NIDVD_ID=C2566_00010;NIDVD_Parent=C2566_00010_gene;NIDVD_inference=ab+initio+prediction%3AProdigal%3A2.6%3Asimilar+to+AA+sequence%3AUniProt-Swiss-Prot%3Asp%7CB7L852%7CYIDZ_ECO55;NIDVD_locus_tag=C2566_00010;NIDVD_product=HTH-type+transcriptional+regulator+YidZ+OS;NIDVD_Gene Name=yidZ;NIDVD_type=CDS;color=0,0,255
NZ_CP014268.2	sixFrameORF	CDS	9027	9995	.	+	.	ID=ER2566NIDVDC2566_00010_%2B3aa_orf%7CNZ_CP014268.2_9027_9995_%2B3_TTG_322;pseudo=false;in-silico ORFs_ID=ORF_9027..9995_322aa_%2B3;in-silico ORFs_frame=%2B3;in-silico ORFs_startCodon=TTG;in-silico ORFs_extension=%2B3aa;in-silico ORFs_pseudo=false;in-silico ORFs_type=CDS;extensionOf=ER2566NIDVDC2566_00010;extensionBy=%2B9nt;color=182,182,182
NZ_CP014268.2	sixFrameORF	CDS	9015	9995	.	+	.	ID=ER2566NIDVDC2566_00010_%2B7aa_orf%7CNZ_CP014268.2_9015_9995_%2B3_CTG_326;pseudo=false;in-silico ORFs_ID=ORF_9015..9995_326aa_%2B3;in-silico ORFs_frame=%2B3;in-silico ORFs_startCodon=CTG;in-silico ORFs_extension=%2B7aa;in-silico ORFs_pseudo=false;in-silico ORFs_type=CDS;extensionOf=ER2566NIDVDC2566_00010;extensionBy=%2B21nt;color=182,182,182
NZ_CP014268.2	sixFrameORF	CDS	9748	10008	.	+	.	ID=ER2566ORF%7CNZ_CP014268.2_9748_10008_%2B1_TTG_86;pseudo=false;in-silico ORFs_ID=ORF_9748..10008_86aa_%2B1;in-silico ORFs_frame=%2B1;in-silico ORFs_startCodon=TTG;in-silico ORFs_pseudo=false;in-silico ORFs_type=CDS;color=182,182,182
NZ_CP014268.2	sixFrameORF	CDS	10201	10299	.	+	.	ID=ER2566ORF%7CNZ_CP014268.2_10201_10299_%2B1_CTG_32;pseudo=false;in-silico ORFs_ID=ORF_10201..10299_32aa_%2B1;in-silico ORFs_frame=%2B1;in-silico ORFs_startCodon=CTG;in-silico ORFs_pseudo=false;in-silico ORFs_type=CDS;color=182,182,182
NZ_CP014268.2	sixFrameORF	CDS	10220	10357	.	+	.	ID=ER2566ORF%7CNZ_CP014268.2_10220_10357_%2B2_GTG_45;pseudo=false;in-silico ORFs_ID=ORF_10220..10357_45aa_%2B2;in-silico ORFs_frame=%2B2;in-silico ORFs_startCodon=GTG;in-silico ORFs_pseudo=false;in-silico ORFs_type=CDS;color=182,182,182
NZ_CP014268.2	sixFrameORF	CDS	10312	10431	.	+	.	ID=ER2566ORF%7CNZ_CP014268.2_10312_10431_%2B1_ATG_39;pseudo=false;in-silico ORFs_ID=ORF_10312..10431_39aa_%2B1;in-silico ORFs_frame=%2B1;in-silico ORFs_startCodon=ATG;in-silico ORFs_pseudo=false;in-silico ORFs_type=CDS;color=182,182,182
NZ_CP014268.2	sixFrameORF	CDS	10471	10608	.	+	.	ID=ER2566ORF%7CNZ_CP014268.2_10471_10608_%2B1_GTG_45;pseudo=false;in-silico ORFs_ID=ORF_10471..10608_45aa_%2B1;in-silico ORFs_frame=%2B1;in-silico ORFs_startCodon=GTG;in-silico ORFs_pseudo=false;in-silico ORFs_type=CDS;color=182,182,182
NZ_CP014268.2	sixFrameORF	CDS	10447	10608	.	+	.	ID=ER2566ORF_%2B8aa_orf%7CNZ_CP014268.2_10447_10608_%2B1_GTG_53;pseudo=false;in-silico ORFs_ID=ORF_10447..10608_53aa_%2B1;in-silico ORFs_frame=%2B1;in-silico ORFs_startCodon=GTG;in-silico ORFs_extension=%2B8aa;in-silico ORFs_pseudo=false;in-silico ORFs_type=CDS;extensionOf=ER2566ORF;extensionBy=%2B24nt;color=182,182,182
NZ_CP014268.2	sixFrameORF	CDS	10441	10608	.	+	.	ID=ER2566ORF_%2B10aa_orf%7CNZ_CP014268.2_10441_10608_%2B1_GTG_55;pseudo=false;in-silico ORFs_ID=ORF_10441..10608_55aa_%2B1;in-silico ORFs_frame=%2B1;in-silico ORFs_startCodon=GTG;in-silico ORFs_extension=%2B10aa;in-silico ORFs_pseudo=false;in-silico ORFs_type=CDS;extensionOf=ER2566ORF;extensionBy=%2B30nt;color=182,182,182
NZ_CP014268.2	Prodigal:2.6	CDS	10152	10901	.	+	.	ID=ER2566NIDVDC2566_00011%7CNZ_CP014268.2_10152_10901_%2B3_ATG_249;pseudo=false;NIDVD_ID=C2566_00011;NIDVD_Parent=C2566_00011_gene;NIDVD_inference=ab+initio+prediction%3AProdigal%3A2.6%3Asimilar+to+AA+sequence%3AUniProt-Swiss-Prot%3Asp%7CP0ADM8%7CYIEE_ECOLI;NIDVD_locus_tag=C2566_00011;NIDVD_product=putative+protein+YieE+OS;NIDVD_Gene Name=yieE;NIDVD_type=CDS;color=0,0,255
NZ_CP014268.2	sixFrameORF	CDS	10140	10901	.	+	.	ID=ER2566NIDVDC2566_00011_%2B4aa_orf%7CNZ_CP014268.2_10140_10901_%2B3_ATG_253;pseudo=false;in-silico ORFs_ID=ORF_10140..10901_253aa_%2B3;in-silico ORFs_frame=%2B3;in-silico ORFs_startCodon=ATG;in-silico ORFs_pseudo=false;in-silico ORFs_type=CDS;extensionOf=ER2566NIDVDC2566_00011;extensionBy=%2B12nt;color=182,182,182
NZ_CP014268.2	sixFrameORF	CDS	10086	10901	.	+	.	ID=ER2566NIDVDC2566_00011_%2B22aa_orf%7CNZ_CP014268.2_10086_10901_%2B3_CTG_271;pseudo=false;in-silico ORFs_ID=ORF_10086..10901_271aa_%2B3;in-silico ORFs_frame=%2B3;in-silico ORFs_startCodon=CTG;in-silico ORFs_extension=%2B18aa;in-silico ORFs_pseudo=false;in-silico ORFs_type=CDS;extensionOf=ER2566NIDVDC2566_00011;extensionBy=%2B66nt;color=182,182,182
NZ_CP014268.2	sixFrameORF	CDS	10059	10901	.	+	.	ID=ER2566NIDVDC2566_00011_%2B31aa_orf%7CNZ_CP014268.2_10059_10901_%2B3_CTG_280;pseudo=false;in-silico ORFs_ID=ORF_10059..10901_280aa_%2B3;in-silico ORFs_frame=%2B3;in-silico ORFs_startCodon=CTG;in-silico ORFs_extension=%2B27aa;in-silico ORFs_pseudo=false;in-silico ORFs_type=CDS;extensionOf=ER2566NIDVDC2566_00011;extensionBy=%2B93nt;color=182,182,182
NZ_CP014268.2	sixFrameORF	CDS	10775	10930	.	+	.	ID=ER2566ORF%7CNZ_CP014268.2_10775_10930_%2B2_CTG_51;pseudo=false;in-silico ORFs_ID=ORF_10775..10930_51aa_%2B2;in-silico ORFs_frame=%2B2;in-silico ORFs_startCodon=CTG;in-silico ORFs_pseudo=false;in-silico ORFs_type=CDS;color=182,182,182
NZ_CP014268.2	sixFrameORF	CDS	10981	11154	.	+	.	ID=ER2566ORF%7CNZ_CP014268.2_10981_11154_%2B1_ATG_57;pseudo=false;in-silico ORFs_ID=ORF_10981..11154_57aa_%2B1;in-silico ORFs_frame=%2B1;in-silico ORFs_startCodon=ATG;in-silico ORFs_pseudo=false;in-silico ORFs_type=CDS;color=182,182,182
NZ_CP014268.2	sixFrameORF	CDS	10927	11154	.	+	.	ID=ER2566ORF_%2B18aa_orf%7CNZ_CP014268.2_10927_11154_%2B1_CTG_75;pseudo=false;in-silico ORFs_ID=ORF_10927..11154_75aa_%2B1;in-silico ORFs_frame=%2B1;in-silico ORFs_startCodon=CTG;in-silico ORFs_extension=%2B18aa;in-silico ORFs_pseudo=false;in-silico ORFs_type=CDS;extensionOf=ER2566ORF;extensionBy=%2B54nt;color=182,182,182
NZ_CP014268.2	sixFrameORF	CDS	11297	11392	.	+	.	ID=ER2566ORF%7CNZ_CP014268.2_11297_11392_%2B2_CTG_31;pseudo=false;in-silico ORFs_ID=ORF_11297..11392_31aa_%2B2;in-silico ORFs_frame=%2B2;in-silico ORFs_startCodon=CTG;in-silico ORFs_pseudo=false;in-silico ORFs_type=CDS;color=182,182,182
NZ_CP014268.2	Prodigal:2.6	CDS	10923	11489	.	+	.	ID=ER2566NIDVDC2566_00012%7CNZ_CP014268.2_10923_11489_%2B3_ATG_188;pseudo=false;NIDVD_ID=C2566_00012;NIDVD_Parent=C2566_00012_gene;NIDVD_inference=ab+initio+prediction%3AProdigal%3A2.6%3Asimilar+to+AA+sequence%3AUniProt-Swiss-Prot%3Asp%7CP0AGE8%7CCHRR_SHIFL;NIDVD_locus_tag=C2566_00012;NIDVD_product=Quinone+reductase+OS;NIDVD_Gene Name=chrR;NIDVD_type=CDS;color=0,0,255
NZ_CP014268.2	sixFrameORF	CDS	11546	11770	.	+	.	ID=ER2566ORF%7CNZ_CP014268.2_11546_11770_%2B2_ATG_74;pseudo=false;in-silico ORFs_ID=ORF_11546..11770_74aa_%2B2;in-silico ORFs_frame=%2B2;in-silico ORFs_startCodon=ATG;in-silico ORFs_pseudo=false;in-silico ORFs_type=CDS;color=182,182,182
NZ_CP014268.2	sixFrameORF	CDS	11691	11792	.	+	.	ID=ER2566ORF%7CNZ_CP014268.2_11691_11792_%2B3_CTG_33;pseudo=false;in-silico ORFs_ID=ORF_11691..11792_33aa_%2B3;in-silico ORFs_frame=%2B3;in-silico ORFs_startCodon=CTG;in-silico ORFs_pseudo=false;in-silico ORFs_type=CDS;color=182,182,182
NZ_CP014268.2	sixFrameORF	CDS	12002	12148	.	+	.	ID=ER2566ORF%7CNZ_CP014268.2_12002_12148_%2B2_CTG_48;pseudo=false;in-silico ORFs_ID=ORF_12002..12148_48aa_%2B2;in-silico ORFs_frame=%2B2;in-silico ORFs_startCodon=CTG;in-silico ORFs_pseudo=false;in-silico ORFs_type=CDS;color=182,182,182
NZ_CP014268.2	sixFrameORF	CDS	12009	12158	.	+	.	ID=ER2566ORF%7CNZ_CP014268.2_12009_12158_%2B3_ATG_49;pseudo=false;in-silico ORFs_ID=ORF_12009..12158_49aa_%2B3;in-silico ORFs_frame=%2B3;in-silico ORFs_startCodon=ATG;in-silico ORFs_pseudo=false;in-silico ORFs_type=CDS;color=182,182,182
NZ_CP014268.2	sixFrameORF	CDS	11985	12158	.	+	.	ID=ER2566ORF_%2B8aa_orf%7CNZ_CP014268.2_11985_12158_%2B3_CTG_57;pseudo=false;in-silico ORFs_ID=ORF_11985..12158_57aa_%2B3;in-silico ORFs_frame=%2B3;in-silico ORFs_startCodon=CTG;in-silico ORFs_extension=%2B8aa;in-silico ORFs_pseudo=false;in-silico ORFs_type=CDS;extensionOf=ER2566ORF;extensionBy=%2B24nt;color=182,182,182
NZ_CP014268.2	sixFrameORF	CDS	12351	12482	.	+	.	ID=ER2566ORF%7CNZ_CP014268.2_12351_12482_%2B3_ATG_43;pseudo=false;in-silico ORFs_ID=ORF_12351..12482_43aa_%2B3;in-silico ORFs_frame=%2B3;in-silico ORFs_startCodon=ATG;in-silico ORFs_pseudo=false;in-silico ORFs_type=CDS;color=182,182,182
NZ_CP014268.2	sixFrameORF	CDS	12155	12505	.	+	.	ID=ER2566ORF%7CNZ_CP014268.2_12155_12505_%2B2_ATG_116;pseudo=false;in-silico ORFs_ID=ORF_12155..12505_116aa_%2B2;in-silico ORFs_frame=%2B2;in-silico ORFs_startCodon=ATG;in-silico ORFs_pseudo=false;in-silico ORFs_type=CDS;color=182,182,182
NZ_CP014268.2	sixFrameORF	CDS	12657	12752	.	+	.	ID=ER2566ORF%7CNZ_CP014268.2_12657_12752_%2B3_CTG_31;pseudo=false;in-silico ORFs_ID=ORF_12657..12752_31aa_%2B3;in-silico ORFs_frame=%2B3;in-silico ORFs_startCodon=CTG;in-silico ORFs_pseudo=false;in-silico ORFs_type=CDS;color=182,182,182
NZ_CP014268.2	sixFrameORF	CDS	12768	12875	.	+	.	ID=ER2566ORF%7CNZ_CP014268.2_12768_12875_%2B3_GTG_35;pseudo=false;in-silico ORFs_ID=ORF_12768..12875_35aa_%2B3;in-silico ORFs_frame=%2B3;in-silico ORFs_startCodon=GTG;in-silico ORFs_pseudo=false;in-silico ORFs_type=CDS;color=182,182,182
NZ_CP014268.2	sixFrameORF	CDS	12930	13031	.	+	.	ID=ER2566ORF%7CNZ_CP014268.2_12930_13031_%2B3_ATG_33;pseudo=false;in-silico ORFs_ID=ORF_12930..13031_33aa_%2B3;in-silico ORFs_frame=%2B3;in-silico ORFs_startCodon=ATG;in-silico ORFs_pseudo=false;in-silico ORFs_type=CDS;color=182,182,182
NZ_CP014268.2	sixFrameORF	CDS	12809	13099	.	+	.	ID=ER2566ORF%7CNZ_CP014268.2_12809_13099_%2B2_ATG_96;pseudo=false;in-silico ORFs_ID=ORF_12809..13099_96aa_%2B2;in-silico ORFs_frame=%2B2;in-silico ORFs_startCodon=ATG;in-silico ORFs_pseudo=false;in-silico ORFs_type=CDS;color=182,182,182
NZ_CP014268.2	sixFrameORF	CDS	12728	13099	.	+	.	ID=ER2566ORF_%2B27aa_orf%7CNZ_CP014268.2_12728_13099_%2B2_TTG_123;pseudo=false;in-silico ORFs_ID=ORF_12728..13099_123aa_%2B2;in-silico ORFs_frame=%2B2;in-silico ORFs_startCodon=TTG;in-silico ORFs_extension=%2B27aa;in-silico ORFs_pseudo=false;in-silico ORFs_type=CDS;extensionOf=ER2566ORF;extensionBy=%2B81nt;color=182,182,182
NZ_CP014268.2	sixFrameORF	CDS	12569	13099	.	+	.	ID=ER2566ORF_%2B80aa_orf%7CNZ_CP014268.2_12569_13099_%2B2_CTG_176;pseudo=false;in-silico ORFs_ID=ORF_12569..13099_176aa_%2B2;in-silico ORFs_frame=%2B2;in-silico ORFs_startCodon=CTG;in-silico ORFs_extension=%2B80aa;in-silico ORFs_pseudo=false;in-silico ORFs_type=CDS;extensionOf=ER2566ORF;extensionBy=%2B240nt;color=182,182,182
NZ_CP014268.2	sixFrameORF	CDS	12548	13099	.	+	.	ID=ER2566ORF_%2B87aa_orf%7CNZ_CP014268.2_12548_13099_%2B2_CTG_183;pseudo=false;in-silico ORFs_ID=ORF_12548..13099_183aa_%2B2;in-silico ORFs_frame=%2B2;in-silico ORFs_startCodon=CTG;in-silico ORFs_extension=%2B87aa;in-silico ORFs_pseudo=false;in-silico ORFs_type=CDS;extensionOf=ER2566ORF;extensionBy=%2B261nt;color=182,182,182
NZ_CP014268.2	sixFrameORF	CDS	13258	13413	.	+	.	ID=ER2566ORF%7CNZ_CP014268.2_13258_13413_%2B1_CTG_51;pseudo=false;in-silico ORFs_ID=ORF_13258..13413_51aa_%2B1;in-silico ORFs_frame=%2B1;in-silico ORFs_startCodon=CTG;in-silico ORFs_pseudo=false;in-silico ORFs_type=CDS;color=182,182,182
NZ_CP014268.2	Prodigal:2.6	CDS	13047	13712	.	+	.	ID=ER2566NIDVDC2566_00014%7CNZ_CP014268.2_13047_13712_%2B3_ATG_221;pseudo=false;NIDVD_ID=C2566_00014;NIDVD_Parent=C2566_00014_gene;NIDVD_inference=ab+initio+prediction%3AProdigal%3A2.6%3Asimilar+to+AA+sequence%3AUniProt-Swiss-Prot%3Asp%7CP31467%7CYIEH_ECOLI;NIDVD_locus_tag=C2566_00014;NIDVD_product=6-phosphogluconate+phosphatase+OS;NIDVD_Gene Name=yieH;NIDVD_type=CDS;color=0,0,255
NZ_CP014268.2	sixFrameORF	CDS	13543	13767	.	+	.	ID=ER2566ORF%7CNZ_CP014268.2_13543_13767_%2B1_ATG_74;pseudo=false;in-silico ORFs_ID=ORF_13543..13767_74aa_%2B1;in-silico ORFs_frame=%2B1;in-silico ORFs_startCodon=ATG;in-silico ORFs_pseudo=false;in-silico ORFs_type=CDS;color=182,182,182
NZ_CP014268.2	sixFrameORF	CDS	13540	13767	.	+	.	ID=ER2566ORF_%2B1aa_orf%7CNZ_CP014268.2_13540_13767_%2B1_TTG_75;pseudo=false;in-silico ORFs_ID=ORF_13540..13767_75aa_%2B1;in-silico ORFs_frame=%2B1;in-silico ORFs_startCodon=TTG;in-silico ORFs_extension=%2B1aa;in-silico ORFs_pseudo=false;in-silico ORFs_type=CDS;extensionOf=ER2566ORF;extensionBy=%2B3nt;color=182,182,182
NZ_CP014268.2	sixFrameORF	CDS	13985	14092	.	+	.	ID=ER2566ORF%7CNZ_CP014268.2_13985_14092_%2B2_CTG_35;pseudo=false;in-silico ORFs_ID=ORF_13985..14092_35aa_%2B2;in-silico ORFs_frame=%2B2;in-silico ORFs_startCodon=CTG;in-silico ORFs_pseudo=false;in-silico ORFs_type=CDS;color=182,182,182
NZ_CP014268.2	sixFrameORF	CDS	14044	14184	.	+	.	ID=ER2566ORF%7CNZ_CP014268.2_14044_14184_%2B1_GTG_46;pseudo=false;in-silico ORFs_ID=ORF_14044..14184_46aa_%2B1;in-silico ORFs_frame=%2B1;in-silico ORFs_startCodon=GTG;in-silico ORFs_pseudo=false;in-silico ORFs_type=CDS;color=182,182,182
NZ_CP014268.2	Prodigal:2.6	CDS	13779	14252	.	+	.	ID=ER2566NIDVDC2566_00015%7CNZ_CP014268.2_13779_14252_%2B3_ATG_157;pseudo=false;NIDVD_ID=C2566_00015;NIDVD_Parent=C2566_00015_gene;NIDVD_inference=ab+initio+prediction%3AProdigal%3A2.6%3Asimilar+to+AA+sequence%3AUniProt-Swiss-Prot%3Asp%7CQ3YWJ8%7CCBRB_SHISS;NIDVD_locus_tag=C2566_00015;NIDVD_product=Inner+membrane+protein+CbrB+OS;NIDVD_Gene Name=cbrB;NIDVD_type=CDS;color=0,0,255
NZ_CP014268.2	sixFrameORF	CDS	13770	14252	.	+	.	ID=ER2566NIDVDC2566_00015_%2B3aa_orf%7CNZ_CP014268.2_13770_14252_%2B3_GTG_160;pseudo=false;in-silico ORFs_ID=ORF_13770..14252_160aa_%2B3;in-silico ORFs_frame=%2B3;in-silico ORFs_startCodon=GTG;in-silico ORFs_extension=%2B3aa;in-silico ORFs_pseudo=false;in-silico ORFs_type=CDS;extensionOf=ER2566NIDVDC2566_00015;extensionBy=%2B9nt;color=182,182,182
NZ_CP014268.2	sixFrameORF	CDS	13746	14252	.	+	.	ID=ER2566NIDVDC2566_00015_%2B11aa_orf%7CNZ_CP014268.2_13746_14252_%2B3_TTG_168;pseudo=false;in-silico ORFs_ID=ORF_13746..14252_168aa_%2B3;in-silico ORFs_frame=%2B3;in-silico ORFs_startCodon=TTG;in-silico ORFs_extension=%2B11aa;in-silico ORFs_pseudo=false;in-silico ORFs_type=CDS;extensionOf=ER2566NIDVDC2566_00015;extensionBy=%2B33nt;color=182,182,182
NZ_CP014268.2	sixFrameORF	CDS	14446	14538	.	+	.	ID=ER2566ORF%7CNZ_CP014268.2_14446_14538_%2B1_TTG_30;pseudo=false;in-silico ORFs_ID=ORF_14446..14538_30aa_%2B1;in-silico ORFs_frame=%2B1;in-silico ORFs_startCodon=TTG;in-silico ORFs_pseudo=false;in-silico ORFs_type=CDS;color=182,182,182
NZ_CP014268.2	sixFrameORF	CDS	14401	14538	.	+	.	ID=ER2566ORF_%2B15aa_orf%7CNZ_CP014268.2_14401_14538_%2B1_GTG_45;pseudo=false;in-silico ORFs_ID=ORF_14401..14538_45aa_%2B1;in-silico ORFs_frame=%2B1;in-silico ORFs_startCodon=GTG;in-silico ORFs_extension=%2B15aa;in-silico ORFs_pseudo=false;in-silico ORFs_type=CDS;extensionOf=ER2566ORF;extensionBy=%2B45nt;color=182,182,182
NZ_CP014268.2	sixFrameORF	CDS	14623	14724	.	+	.	ID=ER2566ORF%7CNZ_CP014268.2_14623_14724_%2B1_TTG_33;pseudo=false;in-silico ORFs_ID=ORF_14623..14724_33aa_%2B1;in-silico ORFs_frame=%2B1;in-silico ORFs_startCodon=TTG;in-silico ORFs_pseudo=false;in-silico ORFs_type=CDS;color=182,182,182
NZ_CP014268.2	Prodigal:2.6	CDS	14301	14888	.	+	.	ID=ER2566NIDVDC2566_00016%7CNZ_CP014268.2_14301_14888_%2B3_ATG_195;pseudo=false;NIDVD_ID=C2566_00016;NIDVD_Parent=C2566_00016_gene;NIDVD_inference=ab+initio+prediction%3AProdigal%3A2.6%3Asimilar+to+AA+sequence%3AUniProt-Swiss-Prot%3Asp%7CP31469%7CCBRC_ECOLI;NIDVD_locus_tag=C2566_00016;NIDVD_note=UPF0167+protein+CbrC+OS;NIDVD_Gene Name=cbrC;NIDVD_type=CDS;color=0,0,255
NZ_CP014268.2	sixFrameORF	CDS	15007	15165	.	+	.	ID=ER2566ORF%7CNZ_CP014268.2_15007_15165_%2B1_ATG_52;pseudo=false;in-silico ORFs_ID=ORF_15007..15165_52aa_%2B1;in-silico ORFs_frame=%2B1;in-silico ORFs_startCodon=ATG;in-silico ORFs_pseudo=false;in-silico ORFs_type=CDS;color=182,182,182
NZ_CP014268.2	sixFrameORF	CDS	15152	15283	.	+	.	ID=ER2566ORF%7CNZ_CP014268.2_15152_15283_%2B2_CTG_43;pseudo=false;in-silico ORFs_ID=ORF_15152..15283_43aa_%2B2;in-silico ORFs_frame=%2B2;in-silico ORFs_startCodon=CTG;in-silico ORFs_pseudo=false;in-silico ORFs_type=CDS;color=182,182,182
NZ_CP014268.2	sixFrameORF	CDS	15190	15297	.	+	.	ID=ER2566ORF%7CNZ_CP014268.2_15190_15297_%2B1_ATG_35;pseudo=false;in-silico ORFs_ID=ORF_15190..15297_35aa_%2B1;in-silico ORFs_frame=%2B1;in-silico ORFs_startCodon=ATG;in-silico ORFs_pseudo=false;in-silico ORFs_type=CDS;color=182,182,182
NZ_CP014268.2	sixFrameORF	CDS	15368	15487	.	+	.	ID=ER2566ORF%7CNZ_CP014268.2_15368_15487_%2B2_GTG_39;pseudo=false;in-silico ORFs_ID=ORF_15368..15487_39aa_%2B2;in-silico ORFs_frame=%2B2;in-silico ORFs_startCodon=GTG;in-silico ORFs_pseudo=false;in-silico ORFs_type=CDS;color=182,182,182
NZ_CP014268.2	sixFrameORF	CDS	15346	15666	.	+	.	ID=ER2566ORF%7CNZ_CP014268.2_15346_15666_%2B1_ATG_106;pseudo=false;in-silico ORFs_ID=ORF_15346..15666_106aa_%2B1;in-silico ORFs_frame=%2B1;in-silico ORFs_startCodon=ATG;in-silico ORFs_pseudo=false;in-silico ORFs_type=CDS;color=182,182,182
NZ_CP014268.2	sixFrameORF	CDS	15340	15666	.	+	.	ID=ER2566ORF_%2B2aa_orf%7CNZ_CP014268.2_15340_15666_%2B1_CTG_108;pseudo=false;in-silico ORFs_ID=ORF_15340..15666_108aa_%2B1;in-silico ORFs_frame=%2B1;in-silico ORFs_startCodon=CTG;in-silico ORFs_extension=%2B2aa;in-silico ORFs_pseudo=false;in-silico ORFs_type=CDS;extensionOf=ER2566ORF;extensionBy=%2B6nt;color=182,182,182
NZ_CP014268.2	sixFrameORF	CDS	15744	15872	.	+	.	ID=ER2566ORF%7CNZ_CP014268.2_15744_15872_%2B3_ATG_42;pseudo=false;in-silico ORFs_ID=ORF_15744..15872_42aa_%2B3;in-silico ORFs_frame=%2B3;in-silico ORFs_startCodon=ATG;in-silico ORFs_pseudo=false;in-silico ORFs_type=CDS;color=182,182,182
NZ_CP014268.2	sixFrameORF	CDS	15702	15872	.	+	.	ID=ER2566ORF_%2B14aa_orf%7CNZ_CP014268.2_15702_15872_%2B3_CTG_56;pseudo=false;in-silico ORFs_ID=ORF_15702..15872_56aa_%2B3;in-silico ORFs_frame=%2B3;in-silico ORFs_startCodon=CTG;in-silico ORFs_extension=%2B14aa;in-silico ORFs_pseudo=false;in-silico ORFs_type=CDS;extensionOf=ER2566ORF;extensionBy=%2B42nt;color=182,182,182
NZ_CP014268.2	sixFrameORF	CDS	15823	15984	.	+	.	ID=ER2566ORF%7CNZ_CP014268.2_15823_15984_%2B1_TTG_53;pseudo=false;in-silico ORFs_ID=ORF_15823..15984_53aa_%2B1;in-silico ORFs_frame=%2B1;in-silico ORFs_startCodon=TTG;in-silico ORFs_pseudo=false;in-silico ORFs_type=CDS;color=182,182,182
NZ_CP014268.2	sixFrameORF	CDS	15876	16022	.	+	.	ID=ER2566ORF%7CNZ_CP014268.2_15876_16022_%2B3_CTG_48;pseudo=false;in-silico ORFs_ID=ORF_15876..16022_48aa_%2B3;in-silico ORFs_frame=%2B3;in-silico ORFs_startCodon=CTG;in-silico ORFs_pseudo=false;in-silico ORFs_type=CDS;color=182,182,182
NZ_CP014268.2	sixFrameORF	CDS	15873	16022	.	+	.	ID=ER2566ORF_%2B1aa_orf%7CNZ_CP014268.2_15873_16022_%2B3_TTG_49;pseudo=false;in-silico ORFs_ID=ORF_15873..16022_49aa_%2B3;in-silico ORFs_frame=%2B3;in-silico ORFs_startCodon=TTG;in-silico ORFs_extension=%2B1aa;in-silico ORFs_pseudo=false;in-silico ORFs_type=CDS;extensionOf=ER2566ORF;extensionBy=%2B3nt;color=182,182,182
NZ_CP014268.2	sixFrameORF	CDS	15953	16066	.	+	.	ID=ER2566ORF%7CNZ_CP014268.2_15953_16066_%2B2_ATG_37;pseudo=false;in-silico ORFs_ID=ORF_15953..16066_37aa_%2B2;in-silico ORFs_frame=%2B2;in-silico ORFs_startCodon=ATG;in-silico ORFs_pseudo=false;in-silico ORFs_type=CDS;color=182,182,182
NZ_CP014268.2	sixFrameORF	CDS	16180	16281	.	+	.	ID=ER2566ORF%7CNZ_CP014268.2_16180_16281_%2B1_ATG_33;pseudo=false;in-silico ORFs_ID=ORF_16180..16281_33aa_%2B1;in-silico ORFs_frame=%2B1;in-silico ORFs_startCodon=ATG;in-silico ORFs_pseudo=false;in-silico ORFs_type=CDS;color=182,182,182
NZ_CP014268.2	sixFrameORF	CDS	16400	16495	.	+	.	ID=ER2566ORF%7CNZ_CP014268.2_16400_16495_%2B2_ATG_31;pseudo=false;in-silico ORFs_ID=ORF_16400..16495_31aa_%2B2;in-silico ORFs_frame=%2B2;in-silico ORFs_startCodon=ATG;in-silico ORFs_pseudo=false;in-silico ORFs_type=CDS;color=182,182,182
NZ_CP014268.2	sixFrameORF	CDS	16361	16495	.	+	.	ID=ER2566ORF_%2B13aa_orf%7CNZ_CP014268.2_16361_16495_%2B2_CTG_44;pseudo=false;in-silico ORFs_ID=ORF_16361..16495_44aa_%2B2;in-silico ORFs_frame=%2B2;in-silico ORFs_startCodon=CTG;in-silico ORFs_extension=%2B13aa;in-silico ORFs_pseudo=false;in-silico ORFs_type=CDS;extensionOf=ER2566ORF;extensionBy=%2B39nt;color=182,182,182
NZ_CP014268.2	sixFrameORF	CDS	16331	16495	.	+	.	ID=ER2566ORF_%2B23aa_orf%7CNZ_CP014268.2_16331_16495_%2B2_CTG_54;pseudo=false;in-silico ORFs_ID=ORF_16331..16495_54aa_%2B2;in-silico ORFs_frame=%2B2;in-silico ORFs_startCodon=CTG;in-silico ORFs_extension=%2B23aa;in-silico ORFs_pseudo=false;in-silico ORFs_type=CDS;extensionOf=ER2566ORF;extensionBy=%2B69nt;color=182,182,182
NZ_CP014268.2	sixFrameORF	CDS	16534	16638	.	+	.	ID=ER2566ORF%7CNZ_CP014268.2_16534_16638_%2B1_ATG_34;pseudo=false;in-silico ORFs_ID=ORF_16534..16638_34aa_%2B1;in-silico ORFs_frame=%2B1;in-silico ORFs_startCodon=ATG;in-silico ORFs_pseudo=false;in-silico ORFs_type=CDS;color=182,182,182
NZ_CP014268.2	sixFrameORF	CDS	16522	16638	.	+	.	ID=ER2566ORF_%2B4aa_orf%7CNZ_CP014268.2_16522_16638_%2B1_GTG_38;pseudo=false;in-silico ORFs_ID=ORF_16522..16638_38aa_%2B1;in-silico ORFs_frame=%2B1;in-silico ORFs_startCodon=GTG;in-silico ORFs_extension=%2B4aa;in-silico ORFs_pseudo=false;in-silico ORFs_type=CDS;extensionOf=ER2566ORF;extensionBy=%2B12nt;color=182,182,182
NZ_CP014268.2	sixFrameORF	CDS	16592	16729	.	+	.	ID=ER2566ORF%7CNZ_CP014268.2_16592_16729_%2B2_GTG_45;pseudo=false;in-silico ORFs_ID=ORF_16592..16729_45aa_%2B2;in-silico ORFs_frame=%2B2;in-silico ORFs_startCodon=GTG;in-silico ORFs_pseudo=false;in-silico ORFs_type=CDS;color=182,182,182
NZ_CP014268.2	sixFrameORF	CDS	16437	16835	.	+	.	ID=ER2566ORF%7CNZ_CP014268.2_16437_16835_%2B3_ATG_132;pseudo=false;in-silico ORFs_ID=ORF_16437..16835_132aa_%2B3;in-silico ORFs_frame=%2B3;in-silico ORFs_startCodon=ATG;in-silico ORFs_pseudo=false;in-silico ORFs_type=CDS;color=182,182,182
NZ_CP014268.2	sixFrameORF	CDS	16410	16835	.	+	.	ID=ER2566ORF_%2B9aa_orf%7CNZ_CP014268.2_16410_16835_%2B3_GTG_141;pseudo=false;in-silico ORFs_ID=ORF_16410..16835_141aa_%2B3;in-silico ORFs_frame=%2B3;in-silico ORFs_startCodon=GTG;in-silico ORFs_extension=%2B9aa;in-silico ORFs_pseudo=false;in-silico ORFs_type=CDS;extensionOf=ER2566ORF;extensionBy=%2B27nt;color=182,182,182
NZ_CP014268.2	sixFrameORF	CDS	16395	16835	.	+	.	ID=ER2566ORF_%2B14aa_orf%7CNZ_CP014268.2_16395_16835_%2B3_TTG_146;pseudo=false;in-silico ORFs_ID=ORF_16395..16835_146aa_%2B3;in-silico ORFs_frame=%2B3;in-silico ORFs_startCodon=TTG;in-silico ORFs_extension=%2B14aa;in-silico ORFs_pseudo=false;in-silico ORFs_type=CDS;extensionOf=ER2566ORF;extensionBy=%2B42nt;color=182,182,182
NZ_CP014268.2	sixFrameORF	CDS	16383	16835	.	+	.	ID=ER2566ORF_%2B18aa_orf%7CNZ_CP014268.2_16383_16835_%2B3_CTG_150;pseudo=false;in-silico ORFs_ID=ORF_16383..16835_150aa_%2B3;in-silico ORFs_frame=%2B3;in-silico ORFs_startCodon=CTG;in-silico ORFs_extension=%2B18aa;in-silico ORFs_pseudo=false;in-silico ORFs_type=CDS;extensionOf=ER2566ORF;extensionBy=%2B54nt;color=182,182,182
NZ_CP014268.2	sixFrameORF	CDS	16314	16835	.	+	.	ID=ER2566ORF_%2B41aa_orf%7CNZ_CP014268.2_16314_16835_%2B3_GTG_173;pseudo=false;in-silico ORFs_ID=ORF_16314..16835_173aa_%2B3;in-silico ORFs_frame=%2B3;in-silico ORFs_startCodon=GTG;in-silico ORFs_extension=%2B41aa;in-silico ORFs_pseudo=false;in-silico ORFs_type=CDS;extensionOf=ER2566ORF;extensionBy=%2B123nt;color=182,182,182
NZ_CP014268.2	sixFrameORF	CDS	16278	16835	.	+	.	ID=ER2566ORF_%2B53aa_orf%7CNZ_CP014268.2_16278_16835_%2B3_CTG_185;pseudo=false;in-silico ORFs_ID=ORF_16278..16835_185aa_%2B3;in-silico ORFs_frame=%2B3;in-silico ORFs_startCodon=CTG;in-silico ORFs_extension=%2B53aa;in-silico ORFs_pseudo=false;in-silico ORFs_type=CDS;extensionOf=ER2566ORF;extensionBy=%2B159nt;color=182,182,182
NZ_CP014268.2	sixFrameORF	CDS	16263	16835	.	+	.	ID=ER2566ORF_%2B58aa_orf%7CNZ_CP014268.2_16263_16835_%2B3_TTG_190;pseudo=false;in-silico ORFs_ID=ORF_16263..16835_190aa_%2B3;in-silico ORFs_frame=%2B3;in-silico ORFs_startCodon=TTG;in-silico ORFs_extension=%2B58aa;in-silico ORFs_pseudo=false;in-silico ORFs_type=CDS;extensionOf=ER2566ORF;extensionBy=%2B174nt;color=182,182,182
NZ_CP014268.2	sixFrameORF	CDS	16155	16835	.	+	.	ID=ER2566ORF_%2B94aa_orf%7CNZ_CP014268.2_16155_16835_%2B3_CTG_226;pseudo=false;in-silico ORFs_ID=ORF_16155..16835_226aa_%2B3;in-silico ORFs_frame=%2B3;in-silico ORFs_startCodon=CTG;in-silico ORFs_extension=%2B94aa;in-silico ORFs_pseudo=false;in-silico ORFs_type=CDS;extensionOf=ER2566ORF;extensionBy=%2B282nt;color=182,182,182
NZ_CP014268.2	sixFrameORF	CDS	16816	16947	.	+	.	ID=ER2566ORF%7CNZ_CP014268.2_16816_16947_%2B1_CTG_43;pseudo=false;in-silico ORFs_ID=ORF_16816..16947_43aa_%2B1;in-silico ORFs_frame=%2B1;in-silico ORFs_startCodon=CTG;in-silico ORFs_pseudo=false;in-silico ORFs_type=CDS;color=182,182,182
NZ_CP014268.2	sixFrameORF	CDS	17042	17461	.	+	.	ID=ER2566ORF%7CNZ_CP014268.2_17042_17461_%2B2_ATG_139;pseudo=false;in-silico ORFs_ID=ORF_17042..17461_139aa_%2B2;in-silico ORFs_frame=%2B2;in-silico ORFs_startCodon=ATG;in-silico ORFs_pseudo=false;in-silico ORFs_type=CDS;color=182,182,182
NZ_CP014268.2	sixFrameORF	CDS	16919	17461	.	+	.	ID=ER2566ORF_%2B41aa_orf%7CNZ_CP014268.2_16919_17461_%2B2_CTG_180;pseudo=false;in-silico ORFs_ID=ORF_16919..17461_180aa_%2B2;in-silico ORFs_frame=%2B2;in-silico ORFs_startCodon=CTG;in-silico ORFs_extension=%2B41aa;in-silico ORFs_pseudo=false;in-silico ORFs_type=CDS;extensionOf=ER2566ORF;extensionBy=%2B123nt;color=182,182,182
NZ_CP014268.2	sixFrameORF	CDS	16901	17461	.	+	.	ID=ER2566ORF_%2B47aa_orf%7CNZ_CP014268.2_16901_17461_%2B2_CTG_186;pseudo=false;in-silico ORFs_ID=ORF_16901..17461_186aa_%2B2;in-silico ORFs_frame=%2B2;in-silico ORFs_startCodon=CTG;in-silico ORFs_extension=%2B47aa;in-silico ORFs_pseudo=false;in-silico ORFs_type=CDS;extensionOf=ER2566ORF;extensionBy=%2B141nt;color=182,182,182
NZ_CP014268.2	sixFrameORF	CDS	17391	17498	.	+	.	ID=ER2566ORF%7CNZ_CP014268.2_17391_17498_%2B3_CTG_35;pseudo=false;in-silico ORFs_ID=ORF_17391..17498_35aa_%2B3;in-silico ORFs_frame=%2B3;in-silico ORFs_startCodon=CTG;in-silico ORFs_pseudo=false;in-silico ORFs_type=CDS;color=182,182,182
NZ_CP014268.2	sixFrameORF	CDS	17740	17859	.	+	.	ID=ER2566ORF%7CNZ_CP014268.2_17740_17859_%2B1_CTG_39;pseudo=false;in-silico ORFs_ID=ORF_17740..17859_39aa_%2B1;in-silico ORFs_frame=%2B1;in-silico ORFs_startCodon=CTG;in-silico ORFs_pseudo=false;in-silico ORFs_type=CDS;color=182,182,182
NZ_CP014268.2	sixFrameORF	CDS	17633	17923	.	+	.	ID=ER2566ORF%7CNZ_CP014268.2_17633_17923_%2B2_CTG_96;pseudo=false;in-silico ORFs_ID=ORF_17633..17923_96aa_%2B2;in-silico ORFs_frame=%2B2;in-silico ORFs_startCodon=CTG;in-silico ORFs_pseudo=false;in-silico ORFs_type=CDS;color=182,182,182
NZ_CP014268.2	sixFrameORF	CDS	17920	18072	.	+	.	ID=ER2566ORF%7CNZ_CP014268.2_17920_18072_%2B1_TTG_50;pseudo=false;in-silico ORFs_ID=ORF_17920..18072_50aa_%2B1;in-silico ORFs_frame=%2B1;in-silico ORFs_startCodon=TTG;in-silico ORFs_pseudo=false;in-silico ORFs_type=CDS;color=182,182,182
NZ_CP014268.2	sixFrameORF	CDS	18241	18357	.	+	.	ID=ER2566ORF%7CNZ_CP014268.2_18241_18357_%2B1_TTG_38;pseudo=false;in-silico ORFs_ID=ORF_18241..18357_38aa_%2B1;in-silico ORFs_frame=%2B1;in-silico ORFs_startCodon=TTG;in-silico ORFs_pseudo=false;in-silico ORFs_type=CDS;color=182,182,182
NZ_CP014268.2	sixFrameORF	CDS	18080	18379	.	+	.	ID=ER2566ORF%7CNZ_CP014268.2_18080_18379_%2B2_ATG_99;pseudo=false;in-silico ORFs_ID=ORF_18080..18379_99aa_%2B2;in-silico ORFs_frame=%2B2;in-silico ORFs_startCodon=ATG;in-silico ORFs_pseudo=false;in-silico ORFs_type=CDS;color=182,182,182
NZ_CP014268.2	sixFrameORF	CDS	18468	18596	.	+	.	ID=ER2566ORF%7CNZ_CP014268.2_18468_18596_%2B3_ATG_42;pseudo=false;in-silico ORFs_ID=ORF_18468..18596_42aa_%2B3;in-silico ORFs_frame=%2B3;in-silico ORFs_startCodon=ATG;in-silico ORFs_pseudo=false;in-silico ORFs_type=CDS;color=182,182,182
NZ_CP014268.2	sixFrameORF	CDS	18354	18596	.	+	.	ID=ER2566ORF_%2B38aa_orf%7CNZ_CP014268.2_18354_18596_%2B3_TTG_80;pseudo=false;in-silico ORFs_ID=ORF_18354..18596_80aa_%2B3;in-silico ORFs_frame=%2B3;in-silico ORFs_startCodon=TTG;in-silico ORFs_extension=%2B38aa;in-silico ORFs_pseudo=false;in-silico ORFs_type=CDS;extensionOf=ER2566ORF;extensionBy=%2B114nt;color=182,182,182
NZ_CP014268.2	sixFrameORF	CDS	18999	19118	.	+	.	ID=ER2566ORF%7CNZ_CP014268.2_18999_19118_%2B3_ATG_39;pseudo=false;in-silico ORFs_ID=ORF_18999..19118_39aa_%2B3;in-silico ORFs_frame=%2B3;in-silico ORFs_startCodon=ATG;in-silico ORFs_pseudo=false;in-silico ORFs_type=CDS;color=182,182,182
NZ_CP014268.2	sixFrameORF	CDS	19338	19451	.	+	.	ID=ER2566ORF%7CNZ_CP014268.2_19338_19451_%2B3_ATG_37;pseudo=false;in-silico ORFs_ID=ORF_19338..19451_37aa_%2B3;in-silico ORFs_frame=%2B3;in-silico ORFs_startCodon=ATG;in-silico ORFs_pseudo=false;in-silico ORFs_type=CDS;color=182,182,182
NZ_CP014268.2	sixFrameORF	CDS	19269	19451	.	+	.	ID=ER2566ORF_%2B23aa_orf%7CNZ_CP014268.2_19269_19451_%2B3_CTG_60;pseudo=false;in-silico ORFs_ID=ORF_19269..19451_60aa_%2B3;in-silico ORFs_frame=%2B3;in-silico ORFs_startCodon=CTG;in-silico ORFs_extension=%2B23aa;in-silico ORFs_pseudo=false;in-silico ORFs_type=CDS;extensionOf=ER2566ORF;extensionBy=%2B69nt;color=182,182,182
NZ_CP014268.2	sixFrameORF	CDS	19263	19451	.	+	.	ID=ER2566ORF_%2B25aa_orf%7CNZ_CP014268.2_19263_19451_%2B3_CTG_62;pseudo=false;in-silico ORFs_ID=ORF_19263..19451_62aa_%2B3;in-silico ORFs_frame=%2B3;in-silico ORFs_startCodon=CTG;in-silico ORFs_extension=%2B25aa;in-silico ORFs_pseudo=false;in-silico ORFs_type=CDS;extensionOf=ER2566ORF;extensionBy=%2B75nt;color=182,182,182
NZ_CP014268.2	sixFrameORF	CDS	19251	19451	.	+	.	ID=ER2566ORF_%2B29aa_orf%7CNZ_CP014268.2_19251_19451_%2B3_CTG_66;pseudo=false;in-silico ORFs_ID=ORF_19251..19451_66aa_%2B3;in-silico ORFs_frame=%2B3;in-silico ORFs_startCodon=CTG;in-silico ORFs_extension=%2B29aa;in-silico ORFs_pseudo=false;in-silico ORFs_type=CDS;extensionOf=ER2566ORF;extensionBy=%2B87nt;color=182,182,182
NZ_CP014268.2	sixFrameORF	CDS	19206	19451	.	+	.	ID=ER2566ORF_%2B44aa_orf%7CNZ_CP014268.2_19206_19451_%2B3_CTG_81;pseudo=false;in-silico ORFs_ID=ORF_19206..19451_81aa_%2B3;in-silico ORFs_frame=%2B3;in-silico ORFs_startCodon=CTG;in-silico ORFs_extension=%2B44aa;in-silico ORFs_pseudo=false;in-silico ORFs_type=CDS;extensionOf=ER2566ORF;extensionBy=%2B132nt;color=182,182,182
NZ_CP014268.2	sixFrameORF	CDS	19194	19451	.	+	.	ID=ER2566ORF_%2B48aa_orf%7CNZ_CP014268.2_19194_19451_%2B3_CTG_85;pseudo=false;in-silico ORFs_ID=ORF_19194..19451_85aa_%2B3;in-silico ORFs_frame=%2B3;in-silico ORFs_startCodon=CTG;in-silico ORFs_extension=%2B48aa;in-silico ORFs_pseudo=false;in-silico ORFs_type=CDS;extensionOf=ER2566ORF;extensionBy=%2B144nt;color=182,182,182
NZ_CP014268.2	sixFrameORF	CDS	19176	19451	.	+	.	ID=ER2566ORF_%2B54aa_orf%7CNZ_CP014268.2_19176_19451_%2B3_CTG_91;pseudo=false;in-silico ORFs_ID=ORF_19176..19451_91aa_%2B3;in-silico ORFs_frame=%2B3;in-silico ORFs_startCodon=CTG;in-silico ORFs_extension=%2B54aa;in-silico ORFs_pseudo=false;in-silico ORFs_type=CDS;extensionOf=ER2566ORF;extensionBy=%2B162nt;color=182,182,182
NZ_CP014268.2	sixFrameORF	CDS	19158	19451	.	+	.	ID=ER2566ORF_%2B60aa_orf%7CNZ_CP014268.2_19158_19451_%2B3_GTG_97;pseudo=false;in-silico ORFs_ID=ORF_19158..19451_97aa_%2B3;in-silico ORFs_frame=%2B3;in-silico ORFs_startCodon=GTG;in-silico ORFs_extension=%2B60aa;in-silico ORFs_pseudo=false;in-silico ORFs_type=CDS;extensionOf=ER2566ORF;extensionBy=%2B180nt;color=182,182,182
NZ_CP014268.2	sixFrameORF	CDS	19494	19610	.	+	.	ID=ER2566ORF%7CNZ_CP014268.2_19494_19610_%2B3_ATG_38;pseudo=false;in-silico ORFs_ID=ORF_19494..19610_38aa_%2B3;in-silico ORFs_frame=%2B3;in-silico ORFs_startCodon=ATG;in-silico ORFs_pseudo=false;in-silico ORFs_type=CDS;color=182,182,182
NZ_CP014268.2	sixFrameORF	CDS	20005	20190	.	+	.	ID=ER2566ORF%7CNZ_CP014268.2_20005_20190_%2B1_ATG_61;pseudo=false;in-silico ORFs_ID=ORF_20005..20190_61aa_%2B1;in-silico ORFs_frame=%2B1;in-silico ORFs_startCodon=ATG;in-silico ORFs_pseudo=false;in-silico ORFs_type=CDS;color=182,182,182
NZ_CP014268.2	sixFrameORF	CDS	20269	20403	.	+	.	ID=ER2566ORF%7CNZ_CP014268.2_20269_20403_%2B1_ATG_44;pseudo=false;in-silico ORFs_ID=ORF_20269..20403_44aa_%2B1;in-silico ORFs_frame=%2B1;in-silico ORFs_startCodon=ATG;in-silico ORFs_pseudo=false;in-silico ORFs_type=CDS;color=182,182,182
NZ_CP014268.2	sixFrameORF	CDS	20285	20407	.	+	.	ID=ER2566ORF%7CNZ_CP014268.2_20285_20407_%2B2_ATG_40;pseudo=false;in-silico ORFs_ID=ORF_20285..20407_40aa_%2B2;in-silico ORFs_frame=%2B2;in-silico ORFs_startCodon=ATG;in-silico ORFs_pseudo=false;in-silico ORFs_type=CDS;color=182,182,182
NZ_CP014268.2	sixFrameORF	CDS	20261	20407	.	+	.	ID=ER2566ORF_%2B8aa_orf%7CNZ_CP014268.2_20261_20407_%2B2_CTG_48;pseudo=false;in-silico ORFs_ID=ORF_20261..20407_48aa_%2B2;in-silico ORFs_frame=%2B2;in-silico ORFs_startCodon=CTG;in-silico ORFs_extension=%2B8aa;in-silico ORFs_pseudo=false;in-silico ORFs_type=CDS;extensionOf=ER2566ORF;extensionBy=%2B24nt;color=182,182,182
NZ_CP014268.2	sixFrameORF	CDS	20404	20508	.	+	.	ID=ER2566ORF%7CNZ_CP014268.2_20404_20508_%2B1_ATG_34;pseudo=false;in-silico ORFs_ID=ORF_20404..20508_34aa_%2B1;in-silico ORFs_frame=%2B1;in-silico ORFs_startCodon=ATG;in-silico ORFs_pseudo=false;in-silico ORFs_type=CDS;color=182,182,182
NZ_CP014268.2	sixFrameORF	CDS	20505	20615	.	+	.	ID=ER2566ORF%7CNZ_CP014268.2_20505_20615_%2B3_CTG_36;pseudo=false;in-silico ORFs_ID=ORF_20505..20615_36aa_%2B3;in-silico ORFs_frame=%2B3;in-silico ORFs_startCodon=CTG;in-silico ORFs_pseudo=false;in-silico ORFs_type=CDS;color=182,182,182
NZ_CP014268.2	sixFrameORF	CDS	20496	20615	.	+	.	ID=ER2566ORF_%2B3aa_orf%7CNZ_CP014268.2_20496_20615_%2B3_CTG_39;pseudo=false;in-silico ORFs_ID=ORF_20496..20615_39aa_%2B3;in-silico ORFs_frame=%2B3;in-silico ORFs_startCodon=CTG;in-silico ORFs_extension=%2B3aa;in-silico ORFs_pseudo=false;in-silico ORFs_type=CDS;extensionOf=ER2566ORF;extensionBy=%2B9nt;color=182,182,182
NZ_CP014268.2	sixFrameORF	CDS	20484	20615	.	+	.	ID=ER2566ORF_%2B7aa_orf%7CNZ_CP014268.2_20484_20615_%2B3_TTG_43;pseudo=false;in-silico ORFs_ID=ORF_20484..20615_43aa_%2B3;in-silico ORFs_frame=%2B3;in-silico ORFs_startCodon=TTG;in-silico ORFs_extension=%2B7aa;in-silico ORFs_pseudo=false;in-silico ORFs_type=CDS;extensionOf=ER2566ORF;extensionBy=%2B21nt;color=182,182,182
NZ_CP014268.2	sixFrameORF	CDS	20448	20615	.	+	.	ID=ER2566ORF_%2B19aa_orf%7CNZ_CP014268.2_20448_20615_%2B3_CTG_55;pseudo=false;in-silico ORFs_ID=ORF_20448..20615_55aa_%2B3;in-silico ORFs_frame=%2B3;in-silico ORFs_startCodon=CTG;in-silico ORFs_extension=%2B19aa;in-silico ORFs_pseudo=false;in-silico ORFs_type=CDS;extensionOf=ER2566ORF;extensionBy=%2B57nt;color=182,182,182
NZ_CP014268.2	sixFrameORF	CDS	20560	20664	.	+	.	ID=ER2566ORF%7CNZ_CP014268.2_20560_20664_%2B1_ATG_34;pseudo=false;in-silico ORFs_ID=ORF_20560..20664_34aa_%2B1;in-silico ORFs_frame=%2B1;in-silico ORFs_startCodon=ATG;in-silico ORFs_pseudo=false;in-silico ORFs_type=CDS;color=182,182,182
NZ_CP014268.2	sixFrameORF	CDS	20625	20891	.	+	.	ID=ER2566ORF%7CNZ_CP014268.2_20625_20891_%2B3_CTG_88;pseudo=false;in-silico ORFs_ID=ORF_20625..20891_88aa_%2B3;in-silico ORFs_frame=%2B3;in-silico ORFs_startCodon=CTG;in-silico ORFs_pseudo=false;in-silico ORFs_type=CDS;color=182,182,182
NZ_CP014268.2	sixFrameORF	CDS	20686	20913	.	+	.	ID=ER2566ORF%7CNZ_CP014268.2_20686_20913_%2B1_ATG_75;pseudo=false;in-silico ORFs_ID=ORF_20686..20913_75aa_%2B1;in-silico ORFs_frame=%2B1;in-silico ORFs_startCodon=ATG;in-silico ORFs_pseudo=false;in-silico ORFs_type=CDS;color=182,182,182
NZ_CP014268.2	sixFrameORF	CDS	20932	21030	.	+	.	ID=ER2566ORF%7CNZ_CP014268.2_20932_21030_%2B1_TTG_32;pseudo=false;in-silico ORFs_ID=ORF_20932..21030_32aa_%2B1;in-silico ORFs_frame=%2B1;in-silico ORFs_startCodon=TTG;in-silico ORFs_pseudo=false;in-silico ORFs_type=CDS;color=182,182,182
NZ_CP014268.2	sixFrameORF	CDS	20923	21030	.	+	.	ID=ER2566ORF_%2B3aa_orf%7CNZ_CP014268.2_20923_21030_%2B1_GTG_35;pseudo=false;in-silico ORFs_ID=ORF_20923..21030_35aa_%2B1;in-silico ORFs_frame=%2B1;in-silico ORFs_startCodon=GTG;in-silico ORFs_extension=%2B3aa;in-silico ORFs_pseudo=false;in-silico ORFs_type=CDS;extensionOf=ER2566ORF;extensionBy=%2B9nt;color=182,182,182
NZ_CP014268.2	sixFrameORF	CDS	20958	21077	.	+	.	ID=ER2566ORF%7CNZ_CP014268.2_20958_21077_%2B3_GTG_39;pseudo=false;in-silico ORFs_ID=ORF_20958..21077_39aa_%2B3;in-silico ORFs_frame=%2B3;in-silico ORFs_startCodon=GTG;in-silico ORFs_pseudo=false;in-silico ORFs_type=CDS;color=182,182,182
NZ_CP014268.2	sixFrameORF	CDS	21148	21240	.	+	.	ID=ER2566ORF%7CNZ_CP014268.2_21148_21240_%2B1_TTG_30;pseudo=false;in-silico ORFs_ID=ORF_21148..21240_30aa_%2B1;in-silico ORFs_frame=%2B1;in-silico ORFs_startCodon=TTG;in-silico ORFs_pseudo=false;in-silico ORFs_type=CDS;color=182,182,182
NZ_CP014268.2	sixFrameORF	CDS	21136	21240	.	+	.	ID=ER2566ORF_%2B4aa_orf%7CNZ_CP014268.2_21136_21240_%2B1_GTG_34;pseudo=false;in-silico ORFs_ID=ORF_21136..21240_34aa_%2B1;in-silico ORFs_frame=%2B1;in-silico ORFs_startCodon=GTG;in-silico ORFs_extension=%2B4aa;in-silico ORFs_pseudo=false;in-silico ORFs_type=CDS;extensionOf=ER2566ORF;extensionBy=%2B12nt;color=182,182,182
NZ_CP014268.2	sixFrameORF	CDS	21109	21240	.	+	.	ID=ER2566ORF_%2B13aa_orf%7CNZ_CP014268.2_21109_21240_%2B1_GTG_43;pseudo=false;in-silico ORFs_ID=ORF_21109..21240_43aa_%2B1;in-silico ORFs_frame=%2B1;in-silico ORFs_startCodon=GTG;in-silico ORFs_extension=%2B13aa;in-silico ORFs_pseudo=false;in-silico ORFs_type=CDS;extensionOf=ER2566ORF;extensionBy=%2B39nt;color=182,182,182
NZ_CP014268.2	sixFrameORF	CDS	21100	21240	.	+	.	ID=ER2566ORF_%2B16aa_orf%7CNZ_CP014268.2_21100_21240_%2B1_GTG_46;pseudo=false;in-silico ORFs_ID=ORF_21100..21240_46aa_%2B1;in-silico ORFs_frame=%2B1;in-silico ORFs_startCodon=GTG;in-silico ORFs_extension=%2B16aa;in-silico ORFs_pseudo=false;in-silico ORFs_type=CDS;extensionOf=ER2566ORF;extensionBy=%2B48nt;color=182,182,182
NZ_CP014268.2	sixFrameORF	CDS	21352	21456	.	+	.	ID=ER2566ORF%7CNZ_CP014268.2_21352_21456_%2B1_ATG_34;pseudo=false;in-silico ORFs_ID=ORF_21352..21456_34aa_%2B1;in-silico ORFs_frame=%2B1;in-silico ORFs_startCodon=ATG;in-silico ORFs_pseudo=false;in-silico ORFs_type=CDS;color=182,182,182
NZ_CP014268.2	sixFrameORF	CDS	21250	21456	.	+	.	ID=ER2566ORF_%2B34aa_orf%7CNZ_CP014268.2_21250_21456_%2B1_GTG_68;pseudo=false;in-silico ORFs_ID=ORF_21250..21456_68aa_%2B1;in-silico ORFs_frame=%2B1;in-silico ORFs_startCodon=GTG;in-silico ORFs_extension=%2B34aa;in-silico ORFs_pseudo=false;in-silico ORFs_type=CDS;extensionOf=ER2566ORF;extensionBy=%2B102nt;color=182,182,182
NZ_CP014268.2	sixFrameORF	CDS	21465	21563	.	+	.	ID=ER2566ORF%7CNZ_CP014268.2_21465_21563_%2B3_TTG_32;pseudo=false;in-silico ORFs_ID=ORF_21465..21563_32aa_%2B3;in-silico ORFs_frame=%2B3;in-silico ORFs_startCodon=TTG;in-silico ORFs_pseudo=false;in-silico ORFs_type=CDS;color=182,182,182
NZ_CP014268.2	sixFrameORF	CDS	21678	21782	.	+	.	ID=ER2566ORF%7CNZ_CP014268.2_21678_21782_%2B3_ATG_34;pseudo=false;in-silico ORFs_ID=ORF_21678..21782_34aa_%2B3;in-silico ORFs_frame=%2B3;in-silico ORFs_startCodon=ATG;in-silico ORFs_pseudo=false;in-silico ORFs_type=CDS;color=182,182,182
NZ_CP014268.2	sixFrameORF	CDS	21621	21782	.	+	.	ID=ER2566ORF_%2B19aa_orf%7CNZ_CP014268.2_21621_21782_%2B3_TTG_53;pseudo=false;in-silico ORFs_ID=ORF_21621..21782_53aa_%2B3;in-silico ORFs_frame=%2B3;in-silico ORFs_startCodon=TTG;in-silico ORFs_extension=%2B19aa;in-silico ORFs_pseudo=false;in-silico ORFs_type=CDS;extensionOf=ER2566ORF;extensionBy=%2B57nt;color=182,182,182
NZ_CP014268.2	sixFrameORF	CDS	21618	21782	.	+	.	ID=ER2566ORF_%2B20aa_orf%7CNZ_CP014268.2_21618_21782_%2B3_CTG_54;pseudo=false;in-silico ORFs_ID=ORF_21618..21782_54aa_%2B3;in-silico ORFs_frame=%2B3;in-silico ORFs_startCodon=CTG;in-silico ORFs_extension=%2B20aa;in-silico ORFs_pseudo=false;in-silico ORFs_type=CDS;extensionOf=ER2566ORF;extensionBy=%2B60nt;color=182,182,182
NZ_CP014268.2	sixFrameORF	CDS	21823	22080	.	+	.	ID=ER2566ORF%7CNZ_CP014268.2_21823_22080_%2B1_ATG_85;pseudo=false;in-silico ORFs_ID=ORF_21823..22080_85aa_%2B1;in-silico ORFs_frame=%2B1;in-silico ORFs_startCodon=ATG;in-silico ORFs_pseudo=false;in-silico ORFs_type=CDS;color=182,182,182
NZ_CP014268.2	sixFrameORF	CDS	21766	22080	.	+	.	ID=ER2566ORF_%2B19aa_orf%7CNZ_CP014268.2_21766_22080_%2B1_TTG_104;pseudo=false;in-silico ORFs_ID=ORF_21766..22080_104aa_%2B1;in-silico ORFs_frame=%2B1;in-silico ORFs_startCodon=TTG;in-silico ORFs_extension=%2B19aa;in-silico ORFs_pseudo=false;in-silico ORFs_type=CDS;extensionOf=ER2566ORF;extensionBy=%2B57nt;color=182,182,182
NZ_CP014268.2	sixFrameORF	CDS	22369	22467	.	+	.	ID=ER2566ORF%7CNZ_CP014268.2_22369_22467_%2B1_ATG_32;pseudo=false;in-silico ORFs_ID=ORF_22369..22467_32aa_%2B1;in-silico ORFs_frame=%2B1;in-silico ORFs_startCodon=ATG;in-silico ORFs_pseudo=false;in-silico ORFs_type=CDS;color=182,182,182
NZ_CP014268.2	sixFrameORF	CDS	22357	22467	.	+	.	ID=ER2566ORF_%2B4aa_orf%7CNZ_CP014268.2_22357_22467_%2B1_CTG_36;pseudo=false;in-silico ORFs_ID=ORF_22357..22467_36aa_%2B1;in-silico ORFs_frame=%2B1;in-silico ORFs_startCodon=CTG;in-silico ORFs_extension=%2B4aa;in-silico ORFs_pseudo=false;in-silico ORFs_type=CDS;extensionOf=ER2566ORF;extensionBy=%2B12nt;color=182,182,182
NZ_CP014268.2	sixFrameORF	CDS	22315	22467	.	+	.	ID=ER2566ORF_%2B18aa_orf%7CNZ_CP014268.2_22315_22467_%2B1_GTG_50;pseudo=false;in-silico ORFs_ID=ORF_22315..22467_50aa_%2B1;in-silico ORFs_frame=%2B1;in-silico ORFs_startCodon=GTG;in-silico ORFs_extension=%2B18aa;in-silico ORFs_pseudo=false;in-silico ORFs_type=CDS;extensionOf=ER2566ORF;extensionBy=%2B54nt;color=182,182,182
NZ_CP014268.2	sixFrameORF	CDS	22449	22553	.	+	.	ID=ER2566ORF%7CNZ_CP014268.2_22449_22553_%2B3_CTG_34;pseudo=false;in-silico ORFs_ID=ORF_22449..22553_34aa_%2B3;in-silico ORFs_frame=%2B3;in-silico ORFs_startCodon=CTG;in-silico ORFs_pseudo=false;in-silico ORFs_type=CDS;color=182,182,182
NZ_CP014268.2	sixFrameORF	CDS	22622	22723	.	+	.	ID=ER2566ORF%7CNZ_CP014268.2_22622_22723_%2B2_TTG_33;pseudo=false;in-silico ORFs_ID=ORF_22622..22723_33aa_%2B2;in-silico ORFs_frame=%2B2;in-silico ORFs_startCodon=TTG;in-silico ORFs_pseudo=false;in-silico ORFs_type=CDS;color=182,182,182
NZ_CP014268.2	sixFrameORF	CDS	22833	22928	.	+	.	ID=ER2566ORF%7CNZ_CP014268.2_22833_22928_%2B3_TTG_31;pseudo=false;in-silico ORFs_ID=ORF_22833..22928_31aa_%2B3;in-silico ORFs_frame=%2B3;in-silico ORFs_startCodon=TTG;in-silico ORFs_pseudo=false;in-silico ORFs_type=CDS;color=182,182,182
NZ_CP014268.2	sixFrameORF	CDS	22785	22928	.	+	.	ID=ER2566ORF_%2B16aa_orf%7CNZ_CP014268.2_22785_22928_%2B3_TTG_47;pseudo=false;in-silico ORFs_ID=ORF_22785..22928_47aa_%2B3;in-silico ORFs_frame=%2B3;in-silico ORFs_startCodon=TTG;in-silico ORFs_extension=%2B16aa;in-silico ORFs_pseudo=false;in-silico ORFs_type=CDS;extensionOf=ER2566ORF;extensionBy=%2B48nt;color=182,182,182
NZ_CP014268.2	sixFrameORF	CDS	22782	22928	.	+	.	ID=ER2566ORF_%2B17aa_orf%7CNZ_CP014268.2_22782_22928_%2B3_CTG_48;pseudo=false;in-silico ORFs_ID=ORF_22782..22928_48aa_%2B3;in-silico ORFs_frame=%2B3;in-silico ORFs_startCodon=CTG;in-silico ORFs_extension=%2B17aa;in-silico ORFs_pseudo=false;in-silico ORFs_type=CDS;extensionOf=ER2566ORF;extensionBy=%2B51nt;color=182,182,182
NZ_CP014268.2	sixFrameORF	CDS	22743	22928	.	+	.	ID=ER2566ORF_%2B30aa_orf%7CNZ_CP014268.2_22743_22928_%2B3_TTG_61;pseudo=false;in-silico ORFs_ID=ORF_22743..22928_61aa_%2B3;in-silico ORFs_frame=%2B3;in-silico ORFs_startCodon=TTG;in-silico ORFs_extension=%2B30aa;in-silico ORFs_pseudo=false;in-silico ORFs_type=CDS;extensionOf=ER2566ORF;extensionBy=%2B90nt;color=182,182,182
NZ_CP014268.2	sixFrameORF	CDS	22837	22947	.	+	.	ID=ER2566ORF%7CNZ_CP014268.2_22837_22947_%2B1_ATG_36;pseudo=false;in-silico ORFs_ID=ORF_22837..22947_36aa_%2B1;in-silico ORFs_frame=%2B1;in-silico ORFs_startCodon=ATG;in-silico ORFs_pseudo=false;in-silico ORFs_type=CDS;color=182,182,182
NZ_CP014268.2	sixFrameORF	CDS	22828	22947	.	+	.	ID=ER2566ORF_%2B3aa_orf%7CNZ_CP014268.2_22828_22947_%2B1_GTG_39;pseudo=false;in-silico ORFs_ID=ORF_22828..22947_39aa_%2B1;in-silico ORFs_frame=%2B1;in-silico ORFs_startCodon=GTG;in-silico ORFs_extension=%2B3aa;in-silico ORFs_pseudo=false;in-silico ORFs_type=CDS;extensionOf=ER2566ORF;extensionBy=%2B9nt;color=182,182,182
NZ_CP014268.2	sixFrameORF	CDS	22825	22947	.	+	.	ID=ER2566ORF_%2B4aa_orf%7CNZ_CP014268.2_22825_22947_%2B1_TTG_40;pseudo=false;in-silico ORFs_ID=ORF_22825..22947_40aa_%2B1;in-silico ORFs_frame=%2B1;in-silico ORFs_startCodon=TTG;in-silico ORFs_extension=%2B4aa;in-silico ORFs_pseudo=false;in-silico ORFs_type=CDS;extensionOf=ER2566ORF;extensionBy=%2B12nt;color=182,182,182
NZ_CP014268.2	sixFrameORF	CDS	22816	22947	.	+	.	ID=ER2566ORF_%2B7aa_orf%7CNZ_CP014268.2_22816_22947_%2B1_TTG_43;pseudo=false;in-silico ORFs_ID=ORF_22816..22947_43aa_%2B1;in-silico ORFs_frame=%2B1;in-silico ORFs_startCodon=TTG;in-silico ORFs_extension=%2B7aa;in-silico ORFs_pseudo=false;in-silico ORFs_type=CDS;extensionOf=ER2566ORF;extensionBy=%2B21nt;color=182,182,182
NZ_CP014268.2	sixFrameORF	CDS	22813	22947	.	+	.	ID=ER2566ORF_%2B8aa_orf%7CNZ_CP014268.2_22813_22947_%2B1_TTG_44;pseudo=false;in-silico ORFs_ID=ORF_22813..22947_44aa_%2B1;in-silico ORFs_frame=%2B1;in-silico ORFs_startCodon=TTG;in-silico ORFs_extension=%2B8aa;in-silico ORFs_pseudo=false;in-silico ORFs_type=CDS;extensionOf=ER2566ORF;extensionBy=%2B24nt;color=182,182,182
NZ_CP014268.2	sixFrameORF	CDS	22910	23032	.	+	.	ID=ER2566ORF%7CNZ_CP014268.2_22910_23032_%2B2_TTG_40;pseudo=false;in-silico ORFs_ID=ORF_22910..23032_40aa_%2B2;in-silico ORFs_frame=%2B2;in-silico ORFs_startCodon=TTG;in-silico ORFs_pseudo=false;in-silico ORFs_type=CDS;color=182,182,182
NZ_CP014268.2	sixFrameORF	CDS	23118	23264	.	+	.	ID=ER2566ORF%7CNZ_CP014268.2_23118_23264_%2B3_TTG_48;pseudo=false;in-silico ORFs_ID=ORF_23118..23264_48aa_%2B3;in-silico ORFs_frame=%2B3;in-silico ORFs_startCodon=TTG;in-silico ORFs_pseudo=false;in-silico ORFs_type=CDS;color=182,182,182
NZ_CP014268.2	sixFrameORF	CDS	23632	23868	.	+	.	ID=ER2566ORF%7CNZ_CP014268.2_23632_23868_%2B1_ATG_78;pseudo=false;in-silico ORFs_ID=ORF_23632..23868_78aa_%2B1;in-silico ORFs_frame=%2B1;in-silico ORFs_startCodon=ATG;in-silico ORFs_pseudo=false;in-silico ORFs_type=CDS;color=182,182,182
NZ_CP014268.2	sixFrameORF	CDS	23623	23868	.	+	.	ID=ER2566ORF_%2B3aa_orf%7CNZ_CP014268.2_23623_23868_%2B1_TTG_81;pseudo=false;in-silico ORFs_ID=ORF_23623..23868_81aa_%2B1;in-silico ORFs_frame=%2B1;in-silico ORFs_startCodon=TTG;in-silico ORFs_extension=%2B3aa;in-silico ORFs_pseudo=false;in-silico ORFs_type=CDS;extensionOf=ER2566ORF;extensionBy=%2B9nt;color=182,182,182
NZ_CP014268.2	sixFrameORF	CDS	23454	23879	.	+	.	ID=ER2566ORF%7CNZ_CP014268.2_23454_23879_%2B3_ATG_141;pseudo=false;in-silico ORFs_ID=ORF_23454..23879_141aa_%2B3;in-silico ORFs_frame=%2B3;in-silico ORFs_startCodon=ATG;in-silico ORFs_pseudo=false;in-silico ORFs_type=CDS;color=182,182,182
NZ_CP014268.2	sixFrameORF	CDS	23445	23879	.	+	.	ID=ER2566ORF_%2B3aa_orf%7CNZ_CP014268.2_23445_23879_%2B3_CTG_144;pseudo=false;in-silico ORFs_ID=ORF_23445..23879_144aa_%2B3;in-silico ORFs_frame=%2B3;in-silico ORFs_startCodon=CTG;in-silico ORFs_extension=%2B3aa;in-silico ORFs_pseudo=false;in-silico ORFs_type=CDS;extensionOf=ER2566ORF;extensionBy=%2B9nt;color=182,182,182
NZ_CP014268.2	sixFrameORF	CDS	23436	23879	.	+	.	ID=ER2566ORF_%2B6aa_orf%7CNZ_CP014268.2_23436_23879_%2B3_GTG_147;pseudo=false;in-silico ORFs_ID=ORF_23436..23879_147aa_%2B3;in-silico ORFs_frame=%2B3;in-silico ORFs_startCodon=GTG;in-silico ORFs_extension=%2B6aa;in-silico ORFs_pseudo=false;in-silico ORFs_type=CDS;extensionOf=ER2566ORF;extensionBy=%2B18nt;color=182,182,182
NZ_CP014268.2	sixFrameORF	CDS	23358	23879	.	+	.	ID=ER2566ORF_%2B32aa_orf%7CNZ_CP014268.2_23358_23879_%2B3_CTG_173;pseudo=false;in-silico ORFs_ID=ORF_23358..23879_173aa_%2B3;in-silico ORFs_frame=%2B3;in-silico ORFs_startCodon=CTG;in-silico ORFs_extension=%2B32aa;in-silico ORFs_pseudo=false;in-silico ORFs_type=CDS;extensionOf=ER2566ORF;extensionBy=%2B96nt;color=182,182,182
NZ_CP014268.2	sixFrameORF	CDS	23334	23879	.	+	.	ID=ER2566ORF_%2B40aa_orf%7CNZ_CP014268.2_23334_23879_%2B3_TTG_181;pseudo=false;in-silico ORFs_ID=ORF_23334..23879_181aa_%2B3;in-silico ORFs_frame=%2B3;in-silico ORFs_startCodon=TTG;in-silico ORFs_extension=%2B40aa;in-silico ORFs_pseudo=false;in-silico ORFs_type=CDS;extensionOf=ER2566ORF;extensionBy=%2B120nt;color=182,182,182
NZ_CP014268.2	sixFrameORF	CDS	23943	24038	.	+	.	ID=ER2566ORF%7CNZ_CP014268.2_23943_24038_%2B3_CTG_31;pseudo=false;in-silico ORFs_ID=ORF_23943..24038_31aa_%2B3;in-silico ORFs_frame=%2B3;in-silico ORFs_startCodon=CTG;in-silico ORFs_pseudo=false;in-silico ORFs_type=CDS;color=182,182,182
NZ_CP014268.2	sixFrameORF	CDS	23940	24038	.	+	.	ID=ER2566ORF_%2B1aa_orf%7CNZ_CP014268.2_23940_24038_%2B3_TTG_32;pseudo=false;in-silico ORFs_ID=ORF_23940..24038_32aa_%2B3;in-silico ORFs_frame=%2B3;in-silico ORFs_startCodon=TTG;in-silico ORFs_extension=%2B1aa;in-silico ORFs_pseudo=false;in-silico ORFs_type=CDS;extensionOf=ER2566ORF;extensionBy=%2B3nt;color=182,182,182
NZ_CP014268.2	sixFrameORF	CDS	23937	24038	.	+	.	ID=ER2566ORF_%2B2aa_orf%7CNZ_CP014268.2_23937_24038_%2B3_GTG_33;pseudo=false;in-silico ORFs_ID=ORF_23937..24038_33aa_%2B3;in-silico ORFs_frame=%2B3;in-silico ORFs_startCodon=GTG;in-silico ORFs_extension=%2B2aa;in-silico ORFs_pseudo=false;in-silico ORFs_type=CDS;extensionOf=ER2566ORF;extensionBy=%2B6nt;color=182,182,182
NZ_CP014268.2	sixFrameORF	CDS	23922	24038	.	+	.	ID=ER2566ORF_%2B7aa_orf%7CNZ_CP014268.2_23922_24038_%2B3_GTG_38;pseudo=false;in-silico ORFs_ID=ORF_23922..24038_38aa_%2B3;in-silico ORFs_frame=%2B3;in-silico ORFs_startCodon=GTG;in-silico ORFs_extension=%2B7aa;in-silico ORFs_pseudo=false;in-silico ORFs_type=CDS;extensionOf=ER2566ORF;extensionBy=%2B21nt;color=182,182,182
NZ_CP014268.2	sixFrameORF	CDS	23919	24038	.	+	.	ID=ER2566ORF_%2B8aa_orf%7CNZ_CP014268.2_23919_24038_%2B3_TTG_39;pseudo=false;in-silico ORFs_ID=ORF_23919..24038_39aa_%2B3;in-silico ORFs_frame=%2B3;in-silico ORFs_startCodon=TTG;in-silico ORFs_extension=%2B8aa;in-silico ORFs_pseudo=false;in-silico ORFs_type=CDS;extensionOf=ER2566ORF;extensionBy=%2B24nt;color=182,182,182
NZ_CP014268.2	sixFrameORF	CDS	24054	24173	.	+	.	ID=ER2566ORF%7CNZ_CP014268.2_24054_24173_%2B3_GTG_39;pseudo=false;in-silico ORFs_ID=ORF_24054..24173_39aa_%2B3;in-silico ORFs_frame=%2B3;in-silico ORFs_startCodon=GTG;in-silico ORFs_pseudo=false;in-silico ORFs_type=CDS;color=182,182,182
NZ_CP014268.2	sixFrameORF	CDS	24213	24323	.	+	.	ID=ER2566ORF%7CNZ_CP014268.2_24213_24323_%2B3_TTG_36;pseudo=false;in-silico ORFs_ID=ORF_24213..24323_36aa_%2B3;in-silico ORFs_frame=%2B3;in-silico ORFs_startCodon=TTG;in-silico ORFs_pseudo=false;in-silico ORFs_type=CDS;color=182,182,182
NZ_CP014268.2	sixFrameORF	CDS	24229	24477	.	+	.	ID=ER2566ORF%7CNZ_CP014268.2_24229_24477_%2B1_ATG_82;pseudo=false;in-silico ORFs_ID=ORF_24229..24477_82aa_%2B1;in-silico ORFs_frame=%2B1;in-silico ORFs_startCodon=ATG;in-silico ORFs_pseudo=false;in-silico ORFs_type=CDS;color=182,182,182
NZ_CP014268.2	sixFrameORF	CDS	24408	24587	.	+	.	ID=ER2566ORF%7CNZ_CP014268.2_24408_24587_%2B3_ATG_59;pseudo=false;in-silico ORFs_ID=ORF_24408..24587_59aa_%2B3;in-silico ORFs_frame=%2B3;in-silico ORFs_startCodon=ATG;in-silico ORFs_pseudo=false;in-silico ORFs_type=CDS;color=182,182,182
NZ_CP014268.2	sixFrameORF	CDS	24399	24587	.	+	.	ID=ER2566ORF_%2B3aa_orf%7CNZ_CP014268.2_24399_24587_%2B3_TTG_62;pseudo=false;in-silico ORFs_ID=ORF_24399..24587_62aa_%2B3;in-silico ORFs_frame=%2B3;in-silico ORFs_startCodon=TTG;in-silico ORFs_extension=%2B3aa;in-silico ORFs_pseudo=false;in-silico ORFs_type=CDS;extensionOf=ER2566ORF;extensionBy=%2B9nt;color=182,182,182
NZ_CP014268.2	sixFrameORF	CDS	24572	24697	.	+	.	ID=ER2566ORF%7CNZ_CP014268.2_24572_24697_%2B2_ATG_41;pseudo=false;in-silico ORFs_ID=ORF_24572..24697_41aa_%2B2;in-silico ORFs_frame=%2B2;in-silico ORFs_startCodon=ATG;in-silico ORFs_pseudo=false;in-silico ORFs_type=CDS;color=182,182,182
NZ_CP014268.2	sixFrameORF	CDS	24533	24697	.	+	.	ID=ER2566ORF_%2B13aa_orf%7CNZ_CP014268.2_24533_24697_%2B2_CTG_54;pseudo=false;in-silico ORFs_ID=ORF_24533..24697_54aa_%2B2;in-silico ORFs_frame=%2B2;in-silico ORFs_startCodon=CTG;in-silico ORFs_extension=%2B13aa;in-silico ORFs_pseudo=false;in-silico ORFs_type=CDS;extensionOf=ER2566ORF;extensionBy=%2B39nt;color=182,182,182
NZ_CP014268.2	sixFrameORF	CDS	24446	24697	.	+	.	ID=ER2566ORF_%2B42aa_orf%7CNZ_CP014268.2_24446_24697_%2B2_CTG_83;pseudo=false;in-silico ORFs_ID=ORF_24446..24697_83aa_%2B2;in-silico ORFs_frame=%2B2;in-silico ORFs_startCodon=CTG;in-silico ORFs_extension=%2B42aa;in-silico ORFs_pseudo=false;in-silico ORFs_type=CDS;extensionOf=ER2566ORF;extensionBy=%2B126nt;color=182,182,182
NZ_CP014268.2	sixFrameORF	CDS	24392	24697	.	+	.	ID=ER2566ORF_%2B60aa_orf%7CNZ_CP014268.2_24392_24697_%2B2_CTG_101;pseudo=false;in-silico ORFs_ID=ORF_24392..24697_101aa_%2B2;in-silico ORFs_frame=%2B2;in-silico ORFs_startCodon=CTG;in-silico ORFs_extension=%2B60aa;in-silico ORFs_pseudo=false;in-silico ORFs_type=CDS;extensionOf=ER2566ORF;extensionBy=%2B180nt;color=182,182,182
NZ_CP014268.2	sixFrameORF	CDS	24350	24697	.	+	.	ID=ER2566ORF_%2B74aa_orf%7CNZ_CP014268.2_24350_24697_%2B2_CTG_115;pseudo=false;in-silico ORFs_ID=ORF_24350..24697_115aa_%2B2;in-silico ORFs_frame=%2B2;in-silico ORFs_startCodon=CTG;in-silico ORFs_extension=%2B74aa;in-silico ORFs_pseudo=false;in-silico ORFs_type=CDS;extensionOf=ER2566ORF;extensionBy=%2B222nt;color=182,182,182
NZ_CP014268.2	sixFrameORF	CDS	24251	24697	.	+	.	ID=ER2566ORF_%2B107aa_orf%7CNZ_CP014268.2_24251_24697_%2B2_CTG_148;pseudo=false;in-silico ORFs_ID=ORF_24251..24697_148aa_%2B2;in-silico ORFs_frame=%2B2;in-silico ORFs_startCodon=CTG;in-silico ORFs_extension=%2B107aa;in-silico ORFs_pseudo=false;in-silico ORFs_type=CDS;extensionOf=ER2566ORF;extensionBy=%2B321nt;color=182,182,182
NZ_CP014268.2	sixFrameORF	CDS	24200	24697	.	+	.	ID=ER2566ORF_%2B124aa_orf%7CNZ_CP014268.2_24200_24697_%2B2_GTG_165;pseudo=false;in-silico ORFs_ID=ORF_24200..24697_165aa_%2B2;in-silico ORFs_frame=%2B2;in-silico ORFs_startCodon=GTG;in-silico ORFs_extension=%2B124aa;in-silico ORFs_pseudo=false;in-silico ORFs_type=CDS;extensionOf=ER2566ORF;extensionBy=%2B372nt;color=182,182,182
NZ_CP014268.2	sixFrameORF	CDS	24197	24697	.	+	.	ID=ER2566ORF_%2B125aa_orf%7CNZ_CP014268.2_24197_24697_%2B2_CTG_166;pseudo=false;in-silico ORFs_ID=ORF_24197..24697_166aa_%2B2;in-silico ORFs_frame=%2B2;in-silico ORFs_startCodon=CTG;in-silico ORFs_extension=%2B125aa;in-silico ORFs_pseudo=false;in-silico ORFs_type=CDS;extensionOf=ER2566ORF;extensionBy=%2B375nt;color=182,182,182
NZ_CP014268.2	sixFrameORF	CDS	24170	24697	.	+	.	ID=ER2566ORF_%2B134aa_orf%7CNZ_CP014268.2_24170_24697_%2B2_CTG_175;pseudo=false;in-silico ORFs_ID=ORF_24170..24697_175aa_%2B2;in-silico ORFs_frame=%2B2;in-silico ORFs_startCodon=CTG;in-silico ORFs_extension=%2B134aa;in-silico ORFs_pseudo=false;in-silico ORFs_type=CDS;extensionOf=ER2566ORF;extensionBy=%2B402nt;color=182,182,182
NZ_CP014268.2	sixFrameORF	CDS	24167	24697	.	+	.	ID=ER2566ORF_%2B135aa_orf%7CNZ_CP014268.2_24167_24697_%2B2_TTG_176;pseudo=false;in-silico ORFs_ID=ORF_24167..24697_176aa_%2B2;in-silico ORFs_frame=%2B2;in-silico ORFs_startCodon=TTG;in-silico ORFs_extension=%2B135aa;in-silico ORFs_pseudo=false;in-silico ORFs_type=CDS;extensionOf=ER2566ORF;extensionBy=%2B405nt;color=182,182,182
NZ_CP014268.2	sixFrameORF	CDS	24164	24697	.	+	.	ID=ER2566ORF_%2B136aa_orf%7CNZ_CP014268.2_24164_24697_%2B2_CTG_177;pseudo=false;in-silico ORFs_ID=ORF_24164..24697_177aa_%2B2;in-silico ORFs_frame=%2B2;in-silico ORFs_startCodon=CTG;in-silico ORFs_extension=%2B136aa;in-silico ORFs_pseudo=false;in-silico ORFs_type=CDS;extensionOf=ER2566ORF;extensionBy=%2B408nt;color=182,182,182
NZ_CP014268.2	sixFrameORF	CDS	24041	24697	.	+	.	ID=ER2566ORF_%2B177aa_orf%7CNZ_CP014268.2_24041_24697_%2B2_CTG_218;pseudo=false;in-silico ORFs_ID=ORF_24041..24697_218aa_%2B2;in-silico ORFs_frame=%2B2;in-silico ORFs_startCodon=CTG;in-silico ORFs_extension=%2B177aa;in-silico ORFs_pseudo=false;in-silico ORFs_type=CDS;extensionOf=ER2566ORF;extensionBy=%2B531nt;color=182,182,182
NZ_CP014268.2	sixFrameORF	CDS	24014	24697	.	+	.	ID=ER2566ORF_%2B186aa_orf%7CNZ_CP014268.2_24014_24697_%2B2_GTG_227;pseudo=false;in-silico ORFs_ID=ORF_24014..24697_227aa_%2B2;in-silico ORFs_frame=%2B2;in-silico ORFs_startCodon=GTG;in-silico ORFs_extension=%2B186aa;in-silico ORFs_pseudo=false;in-silico ORFs_type=CDS;extensionOf=ER2566ORF;extensionBy=%2B558nt;color=182,182,182
NZ_CP014268.2	sixFrameORF	CDS	24005	24697	.	+	.	ID=ER2566ORF_%2B189aa_orf%7CNZ_CP014268.2_24005_24697_%2B2_CTG_230;pseudo=false;in-silico ORFs_ID=ORF_24005..24697_230aa_%2B2;in-silico ORFs_frame=%2B2;in-silico ORFs_startCodon=CTG;in-silico ORFs_extension=%2B189aa;in-silico ORFs_pseudo=false;in-silico ORFs_type=CDS;extensionOf=ER2566ORF;extensionBy=%2B567nt;color=182,182,182
NZ_CP014268.2	sixFrameORF	CDS	24002	24697	.	+	.	ID=ER2566ORF_%2B190aa_orf%7CNZ_CP014268.2_24002_24697_%2B2_CTG_231;pseudo=false;in-silico ORFs_ID=ORF_24002..24697_231aa_%2B2;in-silico ORFs_frame=%2B2;in-silico ORFs_startCodon=CTG;in-silico ORFs_extension=%2B190aa;in-silico ORFs_pseudo=false;in-silico ORFs_type=CDS;extensionOf=ER2566ORF;extensionBy=%2B570nt;color=182,182,182
NZ_CP014268.2	sixFrameORF	CDS	23981	24697	.	+	.	ID=ER2566ORF_%2B197aa_orf%7CNZ_CP014268.2_23981_24697_%2B2_GTG_238;pseudo=false;in-silico ORFs_ID=ORF_23981..24697_238aa_%2B2;in-silico ORFs_frame=%2B2;in-silico ORFs_startCodon=GTG;in-silico ORFs_extension=%2B197aa;in-silico ORFs_pseudo=false;in-silico ORFs_type=CDS;extensionOf=ER2566ORF;extensionBy=%2B591nt;color=182,182,182
NZ_CP014268.2	sixFrameORF	CDS	23903	24697	.	+	.	ID=ER2566ORF_%2B223aa_orf%7CNZ_CP014268.2_23903_24697_%2B2_TTG_264;pseudo=false;in-silico ORFs_ID=ORF_23903..24697_264aa_%2B2;in-silico ORFs_frame=%2B2;in-silico ORFs_startCodon=TTG;in-silico ORFs_extension=%2B223aa;in-silico ORFs_pseudo=false;in-silico ORFs_type=CDS;extensionOf=ER2566ORF;extensionBy=%2B669nt;color=182,182,182
NZ_CP014268.2	sixFrameORF	CDS	24866	25156	.	+	.	ID=ER2566ORF%7CNZ_CP014268.2_24866_25156_%2B2_ATG_96;pseudo=false;in-silico ORFs_ID=ORF_24866..25156_96aa_%2B2;in-silico ORFs_frame=%2B2;in-silico ORFs_startCodon=ATG;in-silico ORFs_pseudo=false;in-silico ORFs_type=CDS;color=182,182,182
NZ_CP014268.2	sixFrameORF	CDS	24800	25156	.	+	.	ID=ER2566ORF_%2B22aa_orf%7CNZ_CP014268.2_24800_25156_%2B2_GTG_118;pseudo=false;in-silico ORFs_ID=ORF_24800..25156_118aa_%2B2;in-silico ORFs_frame=%2B2;in-silico ORFs_startCodon=GTG;in-silico ORFs_extension=%2B22aa;in-silico ORFs_pseudo=false;in-silico ORFs_type=CDS;extensionOf=ER2566ORF;extensionBy=%2B66nt;color=182,182,182
NZ_CP014268.2	sixFrameORF	CDS	24740	25156	.	+	.	ID=ER2566ORF_%2B42aa_orf%7CNZ_CP014268.2_24740_25156_%2B2_GTG_138;pseudo=false;in-silico ORFs_ID=ORF_24740..25156_138aa_%2B2;in-silico ORFs_frame=%2B2;in-silico ORFs_startCodon=GTG;in-silico ORFs_extension=%2B42aa;in-silico ORFs_pseudo=false;in-silico ORFs_type=CDS;extensionOf=ER2566ORF;extensionBy=%2B126nt;color=182,182,182
NZ_CP014268.2	sixFrameORF	CDS	24731	25156	.	+	.	ID=ER2566ORF_%2B45aa_orf%7CNZ_CP014268.2_24731_25156_%2B2_GTG_141;pseudo=false;in-silico ORFs_ID=ORF_24731..25156_141aa_%2B2;in-silico ORFs_frame=%2B2;in-silico ORFs_startCodon=GTG;in-silico ORFs_extension=%2B45aa;in-silico ORFs_pseudo=false;in-silico ORFs_type=CDS;extensionOf=ER2566ORF;extensionBy=%2B135nt;color=182,182,182
NZ_CP014268.2	sixFrameORF	CDS	25193	25297	.	+	.	ID=ER2566ORF%7CNZ_CP014268.2_25193_25297_%2B2_ATG_34;pseudo=false;in-silico ORFs_ID=ORF_25193..25297_34aa_%2B2;in-silico ORFs_frame=%2B2;in-silico ORFs_startCodon=ATG;in-silico ORFs_pseudo=false;in-silico ORFs_type=CDS;color=182,182,182
NZ_CP014268.2	sixFrameORF	CDS	25172	25297	.	+	.	ID=ER2566ORF_%2B7aa_orf%7CNZ_CP014268.2_25172_25297_%2B2_CTG_41;pseudo=false;in-silico ORFs_ID=ORF_25172..25297_41aa_%2B2;in-silico ORFs_frame=%2B2;in-silico ORFs_startCodon=CTG;in-silico ORFs_extension=%2B7aa;in-silico ORFs_pseudo=false;in-silico ORFs_type=CDS;extensionOf=ER2566ORF;extensionBy=%2B21nt;color=182,182,182
NZ_CP014268.2	sixFrameORF	CDS	24814	25452	.	+	.	ID=ER2566ORF%7CNZ_CP014268.2_24814_25452_%2B1_GTG_212;pseudo=false;in-silico ORFs_ID=ORF_24814..25452_212aa_%2B1;in-silico ORFs_frame=%2B1;in-silico ORFs_startCodon=GTG;in-silico ORFs_pseudo=false;in-silico ORFs_type=CDS;color=182,182,182
NZ_CP014268.2	sixFrameORF	CDS	25412	25738	.	+	.	ID=ER2566ORF%7CNZ_CP014268.2_25412_25738_%2B2_ATG_108;pseudo=false;in-silico ORFs_ID=ORF_25412..25738_108aa_%2B2;in-silico ORFs_frame=%2B2;in-silico ORFs_startCodon=ATG;in-silico ORFs_pseudo=false;in-silico ORFs_type=CDS;color=182,182,182
NZ_CP014268.2	sixFrameORF	CDS	25777	25920	.	+	.	ID=ER2566ORF%7CNZ_CP014268.2_25777_25920_%2B1_ATG_47;pseudo=false;in-silico ORFs_ID=ORF_25777..25920_47aa_%2B1;in-silico ORFs_frame=%2B1;in-silico ORFs_startCodon=ATG;in-silico ORFs_pseudo=false;in-silico ORFs_type=CDS;color=182,182,182
NZ_CP014268.2	sixFrameORF	CDS	25930	26064	.	+	.	ID=ER2566ORF%7CNZ_CP014268.2_25930_26064_%2B1_ATG_44;pseudo=false;in-silico ORFs_ID=ORF_25930..26064_44aa_%2B1;in-silico ORFs_frame=%2B1;in-silico ORFs_startCodon=ATG;in-silico ORFs_pseudo=false;in-silico ORFs_type=CDS;color=182,182,182
NZ_CP014268.2	sixFrameORF	CDS	25921	26064	.	+	.	ID=ER2566ORF_%2B3aa_orf%7CNZ_CP014268.2_25921_26064_%2B1_GTG_47;pseudo=false;in-silico ORFs_ID=ORF_25921..26064_47aa_%2B1;in-silico ORFs_frame=%2B1;in-silico ORFs_startCodon=GTG;in-silico ORFs_extension=%2B3aa;in-silico ORFs_pseudo=false;in-silico ORFs_type=CDS;extensionOf=ER2566ORF;extensionBy=%2B9nt;color=182,182,182
NZ_CP014268.2	sixFrameORF	CDS	26122	26253	.	+	.	ID=ER2566ORF%7CNZ_CP014268.2_26122_26253_%2B1_ATG_43;pseudo=false;in-silico ORFs_ID=ORF_26122..26253_43aa_%2B1;in-silico ORFs_frame=%2B1;in-silico ORFs_startCodon=ATG;in-silico ORFs_pseudo=false;in-silico ORFs_type=CDS;color=182,182,182
NZ_CP014268.2	sixFrameORF	CDS	26306	26428	.	+	.	ID=ER2566ORF%7CNZ_CP014268.2_26306_26428_%2B2_TTG_40;pseudo=false;in-silico ORFs_ID=ORF_26306..26428_40aa_%2B2;in-silico ORFs_frame=%2B2;in-silico ORFs_startCodon=TTG;in-silico ORFs_pseudo=false;in-silico ORFs_type=CDS;color=182,182,182
NZ_CP014268.2	sixFrameORF	CDS	26311	26451	.	+	.	ID=ER2566ORF%7CNZ_CP014268.2_26311_26451_%2B1_ATG_46;pseudo=false;in-silico ORFs_ID=ORF_26311..26451_46aa_%2B1;in-silico ORFs_frame=%2B1;in-silico ORFs_startCodon=ATG;in-silico ORFs_pseudo=false;in-silico ORFs_type=CDS;color=182,182,182
NZ_CP014268.2	sixFrameORF	CDS	25827	26585	.	+	.	ID=ER2566ORF%7CNZ_CP014268.2_25827_26585_%2B3_GTG_252;pseudo=false;in-silico ORFs_ID=ORF_25827..26585_252aa_%2B3;in-silico ORFs_frame=%2B3;in-silico ORFs_startCodon=GTG;in-silico ORFs_pseudo=false;in-silico ORFs_type=CDS;color=182,182,182
NZ_CP014268.2	sixFrameORF	CDS	26530	26718	.	+	.	ID=ER2566ORF%7CNZ_CP014268.2_26530_26718_%2B1_ATG_62;pseudo=false;in-silico ORFs_ID=ORF_26530..26718_62aa_%2B1;in-silico ORFs_frame=%2B1;in-silico ORFs_startCodon=ATG;in-silico ORFs_pseudo=false;in-silico ORFs_type=CDS;color=182,182,182
NZ_CP014268.2	sixFrameORF	CDS	27023	27136	.	+	.	ID=ER2566ORF%7CNZ_CP014268.2_27023_27136_%2B2_TTG_37;pseudo=false;in-silico ORFs_ID=ORF_27023..27136_37aa_%2B2;in-silico ORFs_frame=%2B2;in-silico ORFs_startCodon=TTG;in-silico ORFs_pseudo=false;in-silico ORFs_type=CDS;color=182,182,182
NZ_CP014268.2	sixFrameORF	CDS	26818	27348	.	+	.	ID=ER2566ORF%7CNZ_CP014268.2_26818_27348_%2B1_CTG_176;pseudo=false;in-silico ORFs_ID=ORF_26818..27348_176aa_%2B1;in-silico ORFs_frame=%2B1;in-silico ORFs_startCodon=CTG;in-silico ORFs_pseudo=false;in-silico ORFs_type=CDS;color=182,182,182
NZ_CP014268.2	sixFrameORF	CDS	27290	27418	.	+	.	ID=ER2566ORF%7CNZ_CP014268.2_27290_27418_%2B2_GTG_42;pseudo=false;in-silico ORFs_ID=ORF_27290..27418_42aa_%2B2;in-silico ORFs_frame=%2B2;in-silico ORFs_startCodon=GTG;in-silico ORFs_pseudo=false;in-silico ORFs_type=CDS;color=182,182,182
NZ_CP014268.2	sixFrameORF	CDS	27287	27418	.	+	.	ID=ER2566ORF_%2B1aa_orf%7CNZ_CP014268.2_27287_27418_%2B2_CTG_43;pseudo=false;in-silico ORFs_ID=ORF_27287..27418_43aa_%2B2;in-silico ORFs_frame=%2B2;in-silico ORFs_startCodon=CTG;in-silico ORFs_extension=%2B1aa;in-silico ORFs_pseudo=false;in-silico ORFs_type=CDS;extensionOf=ER2566ORF;extensionBy=%2B3nt;color=182,182,182
NZ_CP014268.2	sixFrameORF	CDS	27419	27532	.	+	.	ID=ER2566ORF%7CNZ_CP014268.2_27419_27532_%2B2_ATG_37;pseudo=false;in-silico ORFs_ID=ORF_27419..27532_37aa_%2B2;in-silico ORFs_frame=%2B2;in-silico ORFs_startCodon=ATG;in-silico ORFs_pseudo=false;in-silico ORFs_type=CDS;color=182,182,182
NZ_CP014268.2	sixFrameORF	CDS	27514	27756	.	+	.	ID=ER2566ORF%7CNZ_CP014268.2_27514_27756_%2B1_CTG_80;pseudo=false;in-silico ORFs_ID=ORF_27514..27756_80aa_%2B1;in-silico ORFs_frame=%2B1;in-silico ORFs_startCodon=CTG;in-silico ORFs_pseudo=false;in-silico ORFs_type=CDS;color=182,182,182
NZ_CP014268.2	sixFrameORF	CDS	27699	27794	.	+	.	ID=ER2566ORF%7CNZ_CP014268.2_27699_27794_%2B3_TTG_31;pseudo=false;in-silico ORFs_ID=ORF_27699..27794_31aa_%2B3;in-silico ORFs_frame=%2B3;in-silico ORFs_startCodon=TTG;in-silico ORFs_pseudo=false;in-silico ORFs_type=CDS;color=182,182,182
NZ_CP014268.2	sixFrameORF	CDS	27674	27871	.	+	.	ID=ER2566ORF%7CNZ_CP014268.2_27674_27871_%2B2_TTG_65;pseudo=false;in-silico ORFs_ID=ORF_27674..27871_65aa_%2B2;in-silico ORFs_frame=%2B2;in-silico ORFs_startCodon=TTG;in-silico ORFs_pseudo=false;in-silico ORFs_type=CDS;color=182,182,182
NZ_CP014268.2	sixFrameORF	CDS	27662	27871	.	+	.	ID=ER2566ORF_%2B4aa_orf%7CNZ_CP014268.2_27662_27871_%2B2_GTG_69;pseudo=false;in-silico ORFs_ID=ORF_27662..27871_69aa_%2B2;in-silico ORFs_frame=%2B2;in-silico ORFs_startCodon=GTG;in-silico ORFs_extension=%2B4aa;in-silico ORFs_pseudo=false;in-silico ORFs_type=CDS;extensionOf=ER2566ORF;extensionBy=%2B12nt;color=182,182,182
NZ_CP014268.2	sixFrameORF	CDS	28026	28187	.	+	.	ID=ER2566ORF%7CNZ_CP014268.2_28026_28187_%2B3_ATG_53;pseudo=false;in-silico ORFs_ID=ORF_28026..28187_53aa_%2B3;in-silico ORFs_frame=%2B3;in-silico ORFs_startCodon=ATG;in-silico ORFs_pseudo=false;in-silico ORFs_type=CDS;color=182,182,182
NZ_CP014268.2	sixFrameORF	CDS	28244	28357	.	+	.	ID=ER2566ORF%7CNZ_CP014268.2_28244_28357_%2B2_ATG_37;pseudo=false;in-silico ORFs_ID=ORF_28244..28357_37aa_%2B2;in-silico ORFs_frame=%2B2;in-silico ORFs_startCodon=ATG;in-silico ORFs_pseudo=false;in-silico ORFs_type=CDS;color=182,182,182
NZ_CP014268.2	sixFrameORF	CDS	28199	28357	.	+	.	ID=ER2566ORF_%2B15aa_orf%7CNZ_CP014268.2_28199_28357_%2B2_CTG_52;pseudo=false;in-silico ORFs_ID=ORF_28199..28357_52aa_%2B2;in-silico ORFs_frame=%2B2;in-silico ORFs_startCodon=CTG;in-silico ORFs_extension=%2B15aa;in-silico ORFs_pseudo=false;in-silico ORFs_type=CDS;extensionOf=ER2566ORF;extensionBy=%2B45nt;color=182,182,182
NZ_CP014268.2	sixFrameORF	CDS	28344	28454	.	+	.	ID=ER2566ORF%7CNZ_CP014268.2_28344_28454_%2B3_ATG_36;pseudo=false;in-silico ORFs_ID=ORF_28344..28454_36aa_%2B3;in-silico ORFs_frame=%2B3;in-silico ORFs_startCodon=ATG;in-silico ORFs_pseudo=false;in-silico ORFs_type=CDS;color=182,182,182
NZ_CP014268.2	sixFrameORF	CDS	28547	28717	.	+	.	ID=ER2566ORF%7CNZ_CP014268.2_28547_28717_%2B2_ATG_56;pseudo=false;in-silico ORFs_ID=ORF_28547..28717_56aa_%2B2;in-silico ORFs_frame=%2B2;in-silico ORFs_startCodon=ATG;in-silico ORFs_pseudo=false;in-silico ORFs_type=CDS;color=182,182,182
NZ_CP014268.2	sixFrameORF	CDS	28544	28717	.	+	.	ID=ER2566ORF_%2B1aa_orf%7CNZ_CP014268.2_28544_28717_%2B2_GTG_57;pseudo=false;in-silico ORFs_ID=ORF_28544..28717_57aa_%2B2;in-silico ORFs_frame=%2B2;in-silico ORFs_startCodon=GTG;in-silico ORFs_extension=%2B1aa;in-silico ORFs_pseudo=false;in-silico ORFs_type=CDS;extensionOf=ER2566ORF;extensionBy=%2B3nt;color=182,182,182
NZ_CP014268.2	sixFrameORF	CDS	28517	28717	.	+	.	ID=ER2566ORF_%2B10aa_orf%7CNZ_CP014268.2_28517_28717_%2B2_CTG_66;pseudo=false;in-silico ORFs_ID=ORF_28517..28717_66aa_%2B2;in-silico ORFs_frame=%2B2;in-silico ORFs_startCodon=CTG;in-silico ORFs_extension=%2B10aa;in-silico ORFs_pseudo=false;in-silico ORFs_type=CDS;extensionOf=ER2566ORF;extensionBy=%2B30nt;color=182,182,182
NZ_CP014268.2	sixFrameORF	CDS	28463	28717	.	+	.	ID=ER2566ORF_%2B28aa_orf%7CNZ_CP014268.2_28463_28717_%2B2_GTG_84;pseudo=false;in-silico ORFs_ID=ORF_28463..28717_84aa_%2B2;in-silico ORFs_frame=%2B2;in-silico ORFs_startCodon=GTG;in-silico ORFs_extension=%2B28aa;in-silico ORFs_pseudo=false;in-silico ORFs_type=CDS;extensionOf=ER2566ORF;extensionBy=%2B84nt;color=182,182,182
NZ_CP014268.2	sixFrameORF	CDS	28430	28717	.	+	.	ID=ER2566ORF_%2B39aa_orf%7CNZ_CP014268.2_28430_28717_%2B2_GTG_95;pseudo=false;in-silico ORFs_ID=ORF_28430..28717_95aa_%2B2;in-silico ORFs_frame=%2B2;in-silico ORFs_startCodon=GTG;in-silico ORFs_extension=%2B39aa;in-silico ORFs_pseudo=false;in-silico ORFs_type=CDS;extensionOf=ER2566ORF;extensionBy=%2B117nt;color=182,182,182
NZ_CP014268.2	sixFrameORF	CDS	28492	28728	.	+	.	ID=ER2566ORF%7CNZ_CP014268.2_28492_28728_%2B1_ATG_78;pseudo=false;in-silico ORFs_ID=ORF_28492..28728_78aa_%2B1;in-silico ORFs_frame=%2B1;in-silico ORFs_startCodon=ATG;in-silico ORFs_pseudo=false;in-silico ORFs_type=CDS;color=182,182,182
NZ_CP014268.2	sixFrameORF	CDS	28444	28728	.	+	.	ID=ER2566ORF_%2B16aa_orf%7CNZ_CP014268.2_28444_28728_%2B1_CTG_94;pseudo=false;in-silico ORFs_ID=ORF_28444..28728_94aa_%2B1;in-silico ORFs_frame=%2B1;in-silico ORFs_startCodon=CTG;in-silico ORFs_extension=%2B16aa;in-silico ORFs_pseudo=false;in-silico ORFs_type=CDS;extensionOf=ER2566ORF;extensionBy=%2B48nt;color=182,182,182
NZ_CP014268.2	sixFrameORF	CDS	28722	28844	.	+	.	ID=ER2566ORF%7CNZ_CP014268.2_28722_28844_%2B3_GTG_40;pseudo=false;in-silico ORFs_ID=ORF_28722..28844_40aa_%2B3;in-silico ORFs_frame=%2B3;in-silico ORFs_startCodon=GTG;in-silico ORFs_pseudo=false;in-silico ORFs_type=CDS;color=182,182,182
NZ_CP014268.2	sixFrameORF	CDS	28741	28911	.	+	.	ID=ER2566ORF%7CNZ_CP014268.2_28741_28911_%2B1_ATG_56;pseudo=false;in-silico ORFs_ID=ORF_28741..28911_56aa_%2B1;in-silico ORFs_frame=%2B1;in-silico ORFs_startCodon=ATG;in-silico ORFs_pseudo=false;in-silico ORFs_type=CDS;color=182,182,182
NZ_CP014268.2	sixFrameORF	CDS	28987	29130	.	+	.	ID=ER2566ORF%7CNZ_CP014268.2_28987_29130_%2B1_CTG_47;pseudo=false;in-silico ORFs_ID=ORF_28987..29130_47aa_%2B1;in-silico ORFs_frame=%2B1;in-silico ORFs_startCodon=CTG;in-silico ORFs_pseudo=false;in-silico ORFs_type=CDS;color=182,182,182
NZ_CP014268.2	sixFrameORF	CDS	29280	29450	.	+	.	ID=ER2566ORF%7CNZ_CP014268.2_29280_29450_%2B3_ATG_56;pseudo=false;in-silico ORFs_ID=ORF_29280..29450_56aa_%2B3;in-silico ORFs_frame=%2B3;in-silico ORFs_startCodon=ATG;in-silico ORFs_pseudo=false;in-silico ORFs_type=CDS;color=182,182,182
NZ_CP014268.2	sixFrameORF	CDS	29460	29597	.	+	.	ID=ER2566ORF%7CNZ_CP014268.2_29460_29597_%2B3_ATG_45;pseudo=false;in-silico ORFs_ID=ORF_29460..29597_45aa_%2B3;in-silico ORFs_frame=%2B3;in-silico ORFs_startCodon=ATG;in-silico ORFs_pseudo=false;in-silico ORFs_type=CDS;color=182,182,182
NZ_CP014268.2	sixFrameORF	CDS	29489	29611	.	+	.	ID=ER2566ORF%7CNZ_CP014268.2_29489_29611_%2B2_CTG_40;pseudo=false;in-silico ORFs_ID=ORF_29489..29611_40aa_%2B2;in-silico ORFs_frame=%2B2;in-silico ORFs_startCodon=CTG;in-silico ORFs_pseudo=false;in-silico ORFs_type=CDS;color=182,182,182
NZ_CP014268.2	sixFrameORF	CDS	29447	29611	.	+	.	ID=ER2566ORF_%2B14aa_orf%7CNZ_CP014268.2_29447_29611_%2B2_GTG_54;pseudo=false;in-silico ORFs_ID=ORF_29447..29611_54aa_%2B2;in-silico ORFs_frame=%2B2;in-silico ORFs_startCodon=GTG;in-silico ORFs_extension=%2B14aa;in-silico ORFs_pseudo=false;in-silico ORFs_type=CDS;extensionOf=ER2566ORF;extensionBy=%2B42nt;color=182,182,182
NZ_CP014268.2	sixFrameORF	CDS	29363	29611	.	+	.	ID=ER2566ORF_%2B42aa_orf%7CNZ_CP014268.2_29363_29611_%2B2_CTG_82;pseudo=false;in-silico ORFs_ID=ORF_29363..29611_82aa_%2B2;in-silico ORFs_frame=%2B2;in-silico ORFs_startCodon=CTG;in-silico ORFs_extension=%2B42aa;in-silico ORFs_pseudo=false;in-silico ORFs_type=CDS;extensionOf=ER2566ORF;extensionBy=%2B126nt;color=182,182,182
NZ_CP014268.2	sixFrameORF	CDS	29246	29611	.	+	.	ID=ER2566ORF_%2B81aa_orf%7CNZ_CP014268.2_29246_29611_%2B2_CTG_121;pseudo=false;in-silico ORFs_ID=ORF_29246..29611_121aa_%2B2;in-silico ORFs_frame=%2B2;in-silico ORFs_startCodon=CTG;in-silico ORFs_extension=%2B81aa;in-silico ORFs_pseudo=false;in-silico ORFs_type=CDS;extensionOf=ER2566ORF;extensionBy=%2B243nt;color=182,182,182
NZ_CP014268.2	sixFrameORF	CDS	29225	29611	.	+	.	ID=ER2566ORF_%2B88aa_orf%7CNZ_CP014268.2_29225_29611_%2B2_TTG_128;pseudo=false;in-silico ORFs_ID=ORF_29225..29611_128aa_%2B2;in-silico ORFs_frame=%2B2;in-silico ORFs_startCodon=TTG;in-silico ORFs_extension=%2B88aa;in-silico ORFs_pseudo=false;in-silico ORFs_type=CDS;extensionOf=ER2566ORF;extensionBy=%2B264nt;color=182,182,182
NZ_CP014268.2	sixFrameORF	CDS	29192	29611	.	+	.	ID=ER2566ORF_%2B99aa_orf%7CNZ_CP014268.2_29192_29611_%2B2_GTG_139;pseudo=false;in-silico ORFs_ID=ORF_29192..29611_139aa_%2B2;in-silico ORFs_frame=%2B2;in-silico ORFs_startCodon=GTG;in-silico ORFs_extension=%2B99aa;in-silico ORFs_pseudo=false;in-silico ORFs_type=CDS;extensionOf=ER2566ORF;extensionBy=%2B297nt;color=182,182,182
NZ_CP014268.2	sixFrameORF	CDS	29183	29611	.	+	.	ID=ER2566ORF_%2B102aa_orf%7CNZ_CP014268.2_29183_29611_%2B2_CTG_142;pseudo=false;in-silico ORFs_ID=ORF_29183..29611_142aa_%2B2;in-silico ORFs_frame=%2B2;in-silico ORFs_startCodon=CTG;in-silico ORFs_extension=%2B102aa;in-silico ORFs_pseudo=false;in-silico ORFs_type=CDS;extensionOf=ER2566ORF;extensionBy=%2B306nt;color=182,182,182
NZ_CP014268.2	sixFrameORF	CDS	29165	29611	.	+	.	ID=ER2566ORF_%2B108aa_orf%7CNZ_CP014268.2_29165_29611_%2B2_CTG_148;pseudo=false;in-silico ORFs_ID=ORF_29165..29611_148aa_%2B2;in-silico ORFs_frame=%2B2;in-silico ORFs_startCodon=CTG;in-silico ORFs_extension=%2B108aa;in-silico ORFs_pseudo=false;in-silico ORFs_type=CDS;extensionOf=ER2566ORF;extensionBy=%2B324nt;color=182,182,182
NZ_CP014268.2	sixFrameORF	CDS	29123	29611	.	+	.	ID=ER2566ORF_%2B122aa_orf%7CNZ_CP014268.2_29123_29611_%2B2_GTG_162;pseudo=false;in-silico ORFs_ID=ORF_29123..29611_162aa_%2B2;in-silico ORFs_frame=%2B2;in-silico ORFs_startCodon=GTG;in-silico ORFs_extension=%2B122aa;in-silico ORFs_pseudo=false;in-silico ORFs_type=CDS;extensionOf=ER2566ORF;extensionBy=%2B366nt;color=182,182,182
NZ_CP014268.2	sixFrameORF	CDS	29117	29611	.	+	.	ID=ER2566ORF_%2B124aa_orf%7CNZ_CP014268.2_29117_29611_%2B2_CTG_164;pseudo=false;in-silico ORFs_ID=ORF_29117..29611_164aa_%2B2;in-silico ORFs_frame=%2B2;in-silico ORFs_startCodon=CTG;in-silico ORFs_extension=%2B124aa;in-silico ORFs_pseudo=false;in-silico ORFs_type=CDS;extensionOf=ER2566ORF;extensionBy=%2B372nt;color=182,182,182
NZ_CP014268.2	sixFrameORF	CDS	29640	29732	.	+	.	ID=ER2566ORF%7CNZ_CP014268.2_29640_29732_%2B3_ATG_30;pseudo=false;in-silico ORFs_ID=ORF_29640..29732_30aa_%2B3;in-silico ORFs_frame=%2B3;in-silico ORFs_startCodon=ATG;in-silico ORFs_pseudo=false;in-silico ORFs_type=CDS;color=182,182,182
NZ_CP014268.2	sixFrameORF	CDS	29729	29884	.	+	.	ID=ER2566ORF%7CNZ_CP014268.2_29729_29884_%2B2_ATG_51;pseudo=false;in-silico ORFs_ID=ORF_29729..29884_51aa_%2B2;in-silico ORFs_frame=%2B2;in-silico ORFs_startCodon=ATG;in-silico ORFs_pseudo=false;in-silico ORFs_type=CDS;color=182,182,182
NZ_CP014268.2	sixFrameORF	CDS	29711	29884	.	+	.	ID=ER2566ORF_%2B6aa_orf%7CNZ_CP014268.2_29711_29884_%2B2_GTG_57;pseudo=false;in-silico ORFs_ID=ORF_29711..29884_57aa_%2B2;in-silico ORFs_frame=%2B2;in-silico ORFs_startCodon=GTG;in-silico ORFs_extension=%2B6aa;in-silico ORFs_pseudo=false;in-silico ORFs_type=CDS;extensionOf=ER2566ORF;extensionBy=%2B18nt;color=182,182,182
NZ_CP014268.2	sixFrameORF	CDS	29698	29946	.	+	.	ID=ER2566ORF%7CNZ_CP014268.2_29698_29946_%2B1_CTG_82;pseudo=false;in-silico ORFs_ID=ORF_29698..29946_82aa_%2B1;in-silico ORFs_frame=%2B1;in-silico ORFs_startCodon=CTG;in-silico ORFs_pseudo=false;in-silico ORFs_type=CDS;color=182,182,182
NZ_CP014268.2	sixFrameORF	CDS	29985	30086	.	+	.	ID=ER2566ORF%7CNZ_CP014268.2_29985_30086_%2B3_ATG_33;pseudo=false;in-silico ORFs_ID=ORF_29985..30086_33aa_%2B3;in-silico ORFs_frame=%2B3;in-silico ORFs_startCodon=ATG;in-silico ORFs_pseudo=false;in-silico ORFs_type=CDS;color=182,182,182
NZ_CP014268.2	sixFrameORF	CDS	30043	30171	.	+	.	ID=ER2566ORF%7CNZ_CP014268.2_30043_30171_%2B1_CTG_42;pseudo=false;in-silico ORFs_ID=ORF_30043..30171_42aa_%2B1;in-silico ORFs_frame=%2B1;in-silico ORFs_startCodon=CTG;in-silico ORFs_pseudo=false;in-silico ORFs_type=CDS;color=182,182,182
NZ_CP014268.2	sixFrameORF	CDS	30161	30256	.	+	.	ID=ER2566ORF%7CNZ_CP014268.2_30161_30256_%2B2_CTG_31;pseudo=false;in-silico ORFs_ID=ORF_30161..30256_31aa_%2B2;in-silico ORFs_frame=%2B2;in-silico ORFs_startCodon=CTG;in-silico ORFs_pseudo=false;in-silico ORFs_type=CDS;color=182,182,182
NZ_CP014268.2	sixFrameORF	CDS	30171	30290	.	+	.	ID=ER2566ORF%7CNZ_CP014268.2_30171_30290_%2B3_ATG_39;pseudo=false;in-silico ORFs_ID=ORF_30171..30290_39aa_%2B3;in-silico ORFs_frame=%2B3;in-silico ORFs_startCodon=ATG;in-silico ORFs_pseudo=false;in-silico ORFs_type=CDS;color=182,182,182
NZ_CP014268.2	sixFrameORF	CDS	30450	30551	.	+	.	ID=ER2566ORF%7CNZ_CP014268.2_30450_30551_%2B3_GTG_33;pseudo=false;in-silico ORFs_ID=ORF_30450..30551_33aa_%2B3;in-silico ORFs_frame=%2B3;in-silico ORFs_startCodon=GTG;in-silico ORFs_pseudo=false;in-silico ORFs_type=CDS;color=182,182,182
NZ_CP014268.2	sixFrameORF	CDS	30500	30616	.	+	.	ID=ER2566ORF%7CNZ_CP014268.2_30500_30616_%2B2_ATG_38;pseudo=false;in-silico ORFs_ID=ORF_30500..30616_38aa_%2B2;in-silico ORFs_frame=%2B2;in-silico ORFs_startCodon=ATG;in-silico ORFs_pseudo=false;in-silico ORFs_type=CDS;color=182,182,182
NZ_CP014268.2	sixFrameORF	CDS	30398	30616	.	+	.	ID=ER2566ORF_%2B34aa_orf%7CNZ_CP014268.2_30398_30616_%2B2_TTG_72;pseudo=false;in-silico ORFs_ID=ORF_30398..30616_72aa_%2B2;in-silico ORFs_frame=%2B2;in-silico ORFs_startCodon=TTG;in-silico ORFs_extension=%2B34aa;in-silico ORFs_pseudo=false;in-silico ORFs_type=CDS;extensionOf=ER2566ORF;extensionBy=%2B102nt;color=182,182,182
NZ_CP014268.2	sixFrameORF	CDS	30388	30732	.	+	.	ID=ER2566ORF%7CNZ_CP014268.2_30388_30732_%2B1_ATG_114;pseudo=false;in-silico ORFs_ID=ORF_30388..30732_114aa_%2B1;in-silico ORFs_frame=%2B1;in-silico ORFs_startCodon=ATG;in-silico ORFs_pseudo=false;in-silico ORFs_type=CDS;color=182,182,182
NZ_CP014268.2	sixFrameORF	CDS	30253	30732	.	+	.	ID=ER2566ORF_%2B45aa_orf%7CNZ_CP014268.2_30253_30732_%2B1_CTG_159;pseudo=false;in-silico ORFs_ID=ORF_30253..30732_159aa_%2B1;in-silico ORFs_frame=%2B1;in-silico ORFs_startCodon=CTG;in-silico ORFs_extension=%2B45aa;in-silico ORFs_pseudo=false;in-silico ORFs_type=CDS;extensionOf=ER2566ORF;extensionBy=%2B135nt;color=182,182,182
NZ_CP014268.2	sixFrameORF	CDS	30726	30875	.	+	.	ID=ER2566ORF%7CNZ_CP014268.2_30726_30875_%2B3_CTG_49;pseudo=false;in-silico ORFs_ID=ORF_30726..30875_49aa_%2B3;in-silico ORFs_frame=%2B3;in-silico ORFs_startCodon=CTG;in-silico ORFs_pseudo=false;in-silico ORFs_type=CDS;color=182,182,182
NZ_CP014268.2	sixFrameORF	CDS	30829	31179	.	+	.	ID=ER2566ORF%7CNZ_CP014268.2_30829_31179_%2B1_ATG_116;pseudo=false;in-silico ORFs_ID=ORF_30829..31179_116aa_%2B1;in-silico ORFs_frame=%2B1;in-silico ORFs_startCodon=ATG;in-silico ORFs_pseudo=false;in-silico ORFs_type=CDS;color=182,182,182
NZ_CP014268.2	sixFrameORF	CDS	30823	31179	.	+	.	ID=ER2566ORF_%2B2aa_orf%7CNZ_CP014268.2_30823_31179_%2B1_TTG_118;pseudo=false;in-silico ORFs_ID=ORF_30823..31179_118aa_%2B1;in-silico ORFs_frame=%2B1;in-silico ORFs_startCodon=TTG;in-silico ORFs_extension=%2B2aa;in-silico ORFs_pseudo=false;in-silico ORFs_type=CDS;extensionOf=ER2566ORF;extensionBy=%2B6nt;color=182,182,182
NZ_CP014268.2	sixFrameORF	CDS	31137	31265	.	+	.	ID=ER2566ORF%7CNZ_CP014268.2_31137_31265_%2B3_GTG_42;pseudo=false;in-silico ORFs_ID=ORF_31137..31265_42aa_%2B3;in-silico ORFs_frame=%2B3;in-silico ORFs_startCodon=GTG;in-silico ORFs_pseudo=false;in-silico ORFs_type=CDS;color=182,182,182
NZ_CP014268.2	sixFrameORF	CDS	31363	31566	.	+	.	ID=ER2566ORF%7CNZ_CP014268.2_31363_31566_%2B1_ATG_67;pseudo=false;in-silico ORFs_ID=ORF_31363..31566_67aa_%2B1;in-silico ORFs_frame=%2B1;in-silico ORFs_startCodon=ATG;in-silico ORFs_pseudo=false;in-silico ORFs_type=CDS;color=182,182,182
NZ_CP014268.2	StringTie	transcript	31560	31717	.	+	.	ID=ER2566Rnaseq%7CRnaseq%7CNZ_CP014268.2_31560_31717_%2B3_AGG_52;pseudo=mixed;Rnaseq_type=transcript;color=89,89,89
NZ_CP014268.2	sixFrameORF	CDS	31746	31901	.	+	.	ID=ER2566ORF%7CNZ_CP014268.2_31746_31901_%2B3_GTG_51;pseudo=false;in-silico ORFs_ID=ORF_31746..31901_51aa_%2B3;in-silico ORFs_frame=%2B3;in-silico ORFs_startCodon=GTG;in-silico ORFs_pseudo=false;in-silico ORFs_type=CDS;color=182,182,182
NZ_CP014268.2	sixFrameORF	CDS	31932	32060	.	+	.	ID=ER2566ORF%7CNZ_CP014268.2_31932_32060_%2B3_ATG_42;pseudo=false;in-silico ORFs_ID=ORF_31932..32060_42aa_%2B3;in-silico ORFs_frame=%2B3;in-silico ORFs_startCodon=ATG;in-silico ORFs_pseudo=false;in-silico ORFs_type=CDS;color=182,182,182
NZ_CP014268.2	sixFrameORF	CDS	31926	32060	.	+	.	ID=ER2566ORF_%2B2aa_orf%7CNZ_CP014268.2_31926_32060_%2B3_CTG_44;pseudo=false;in-silico ORFs_ID=ORF_31926..32060_44aa_%2B3;in-silico ORFs_frame=%2B3;in-silico ORFs_startCodon=CTG;in-silico ORFs_extension=%2B2aa;in-silico ORFs_pseudo=false;in-silico ORFs_type=CDS;extensionOf=ER2566ORF;extensionBy=%2B6nt;color=182,182,182
NZ_CP014268.2	sixFrameORF	CDS	32128	32220	.	+	.	ID=ER2566ORF%7CNZ_CP014268.2_32128_32220_%2B1_GTG_30;pseudo=false;in-silico ORFs_ID=ORF_32128..32220_30aa_%2B1;in-silico ORFs_frame=%2B1;in-silico ORFs_startCodon=GTG;in-silico ORFs_pseudo=false;in-silico ORFs_type=CDS;color=182,182,182
NZ_CP014268.2	sixFrameORF	CDS	31676	32272	.	+	.	ID=ER2566ORF%7CNZ_CP014268.2_31676_32272_%2B2_ATG_198;pseudo=false;in-silico ORFs_ID=ORF_31676..32272_198aa_%2B2;in-silico ORFs_frame=%2B2;in-silico ORFs_startCodon=ATG;in-silico ORFs_pseudo=false;in-silico ORFs_type=CDS;color=182,182,182
NZ_CP014268.2	sixFrameORF	CDS	31592	32272	.	+	.	ID=ER2566ORF_%2B28aa_orf%7CNZ_CP014268.2_31592_32272_%2B2_CTG_226;pseudo=false;in-silico ORFs_ID=ORF_31592..32272_226aa_%2B2;in-silico ORFs_frame=%2B2;in-silico ORFs_startCodon=CTG;in-silico ORFs_extension=%2B28aa;in-silico ORFs_pseudo=false;in-silico ORFs_type=CDS;extensionOf=ER2566ORF;extensionBy=%2B84nt;color=182,182,182
NZ_CP014268.2	sixFrameORF	CDS	31568	32272	.	+	.	ID=ER2566ORF_%2B36aa_orf%7CNZ_CP014268.2_31568_32272_%2B2_TTG_234;pseudo=false;in-silico ORFs_ID=ORF_31568..32272_234aa_%2B2;in-silico ORFs_frame=%2B2;in-silico ORFs_startCodon=TTG;in-silico ORFs_extension=%2B36aa;in-silico ORFs_pseudo=false;in-silico ORFs_type=CDS;extensionOf=ER2566ORF;extensionBy=%2B108nt;color=182,182,182
NZ_CP014268.2	sixFrameORF	CDS	31547	32272	.	+	.	ID=ER2566ORF_%2B43aa_orf%7CNZ_CP014268.2_31547_32272_%2B2_GTG_241;pseudo=false;in-silico ORFs_ID=ORF_31547..32272_241aa_%2B2;in-silico ORFs_frame=%2B2;in-silico ORFs_startCodon=GTG;in-silico ORFs_extension=%2B43aa;in-silico ORFs_pseudo=false;in-silico ORFs_type=CDS;extensionOf=ER2566ORF;extensionBy=%2B129nt;color=182,182,182
NZ_CP014268.2	sixFrameORF	CDS	32427	32531	.	+	.	ID=ER2566ORF%7CNZ_CP014268.2_32427_32531_%2B3_CTG_34;pseudo=false;in-silico ORFs_ID=ORF_32427..32531_34aa_%2B3;in-silico ORFs_frame=%2B3;in-silico ORFs_startCodon=CTG;in-silico ORFs_pseudo=false;in-silico ORFs_type=CDS;color=182,182,182
NZ_CP014268.2	sixFrameORF	CDS	32357	32548	.	+	.	ID=ER2566ORF%7CNZ_CP014268.2_32357_32548_%2B2_ATG_63;pseudo=false;in-silico ORFs_ID=ORF_32357..32548_63aa_%2B2;in-silico ORFs_frame=%2B2;in-silico ORFs_startCodon=ATG;in-silico ORFs_pseudo=false;in-silico ORFs_type=CDS;color=182,182,182
NZ_CP014268.2	sixFrameORF	CDS	32717	32848	.	+	.	ID=ER2566ORF%7CNZ_CP014268.2_32717_32848_%2B2_GTG_43;pseudo=false;in-silico ORFs_ID=ORF_32717..32848_43aa_%2B2;in-silico ORFs_frame=%2B2;in-silico ORFs_startCodon=GTG;in-silico ORFs_pseudo=false;in-silico ORFs_type=CDS;color=182,182,182
NZ_CP014268.2	sixFrameORF	CDS	32242	32862	.	+	.	ID=ER2566ORF%7CNZ_CP014268.2_32242_32862_%2B1_TTG_206;pseudo=false;in-silico ORFs_ID=ORF_32242..32862_206aa_%2B1;in-silico ORFs_frame=%2B1;in-silico ORFs_startCodon=TTG;in-silico ORFs_pseudo=false;in-silico ORFs_type=CDS;color=182,182,182
NZ_CP014268.2	sixFrameORF	CDS	32859	33056	.	+	.	ID=ER2566ORF%7CNZ_CP014268.2_32859_33056_%2B3_CTG_65;pseudo=false;in-silico ORFs_ID=ORF_32859..33056_65aa_%2B3;in-silico ORFs_frame=%2B3;in-silico ORFs_startCodon=CTG;in-silico ORFs_pseudo=false;in-silico ORFs_type=CDS;color=182,182,182
NZ_CP014268.2	sixFrameORF	CDS	32918	33082	.	+	.	ID=ER2566ORF%7CNZ_CP014268.2_32918_33082_%2B2_ATG_54;pseudo=false;in-silico ORFs_ID=ORF_32918..33082_54aa_%2B2;in-silico ORFs_frame=%2B2;in-silico ORFs_startCodon=ATG;in-silico ORFs_pseudo=false;in-silico ORFs_type=CDS;color=182,182,182
NZ_CP014268.2	sixFrameORF	CDS	33152	33283	.	+	.	ID=ER2566ORF%7CNZ_CP014268.2_33152_33283_%2B2_ATG_43;pseudo=false;in-silico ORFs_ID=ORF_33152..33283_43aa_%2B2;in-silico ORFs_frame=%2B2;in-silico ORFs_startCodon=ATG;in-silico ORFs_pseudo=false;in-silico ORFs_type=CDS;color=182,182,182
NZ_CP014268.2	sixFrameORF	CDS	33025	33291	.	+	.	ID=ER2566ORF%7CNZ_CP014268.2_33025_33291_%2B1_CTG_88;pseudo=false;in-silico ORFs_ID=ORF_33025..33291_88aa_%2B1;in-silico ORFs_frame=%2B1;in-silico ORFs_startCodon=CTG;in-silico ORFs_pseudo=false;in-silico ORFs_type=CDS;color=182,182,182
NZ_CP014268.2	sixFrameORF	CDS	33288	33389	.	+	.	ID=ER2566ORF%7CNZ_CP014268.2_33288_33389_%2B3_TTG_33;pseudo=false;in-silico ORFs_ID=ORF_33288..33389_33aa_%2B3;in-silico ORFs_frame=%2B3;in-silico ORFs_startCodon=TTG;in-silico ORFs_pseudo=false;in-silico ORFs_type=CDS;color=182,182,182
NZ_CP014268.2	sixFrameORF	CDS	33359	33523	.	+	.	ID=ER2566ORF%7CNZ_CP014268.2_33359_33523_%2B2_ATG_54;pseudo=false;in-silico ORFs_ID=ORF_33359..33523_54aa_%2B2;in-silico ORFs_frame=%2B2;in-silico ORFs_startCodon=ATG;in-silico ORFs_pseudo=false;in-silico ORFs_type=CDS;color=182,182,182
NZ_CP014268.2	sixFrameORF	CDS	33483	33647	.	+	.	ID=ER2566ORF%7CNZ_CP014268.2_33483_33647_%2B3_TTG_54;pseudo=false;in-silico ORFs_ID=ORF_33483..33647_54aa_%2B3;in-silico ORFs_frame=%2B3;in-silico ORFs_startCodon=TTG;in-silico ORFs_pseudo=false;in-silico ORFs_type=CDS;color=182,182,182
NZ_CP014268.2	sixFrameORF	CDS	33319	33672	.	+	.	ID=ER2566ORF%7CNZ_CP014268.2_33319_33672_%2B1_GTG_117;pseudo=false;in-silico ORFs_ID=ORF_33319..33672_117aa_%2B1;in-silico ORFs_frame=%2B1;in-silico ORFs_startCodon=GTG;in-silico ORFs_pseudo=false;in-silico ORFs_type=CDS;color=182,182,182
NZ_CP014268.2	sixFrameORF	CDS	33742	33855	.	+	.	ID=ER2566ORF%7CNZ_CP014268.2_33742_33855_%2B1_TTG_37;pseudo=false;in-silico ORFs_ID=ORF_33742..33855_37aa_%2B1;in-silico ORFs_frame=%2B1;in-silico ORFs_startCodon=TTG;in-silico ORFs_pseudo=false;in-silico ORFs_type=CDS;color=182,182,182
NZ_CP014268.2	sixFrameORF	CDS	33861	33962	.	+	.	ID=ER2566ORF%7CNZ_CP014268.2_33861_33962_%2B3_CTG_33;pseudo=false;in-silico ORFs_ID=ORF_33861..33962_33aa_%2B3;in-silico ORFs_frame=%2B3;in-silico ORFs_startCodon=CTG;in-silico ORFs_pseudo=false;in-silico ORFs_type=CDS;color=182,182,182
NZ_CP014268.2	sixFrameORF	CDS	33852	33962	.	+	.	ID=ER2566ORF_%2B3aa_orf%7CNZ_CP014268.2_33852_33962_%2B3_CTG_36;pseudo=false;in-silico ORFs_ID=ORF_33852..33962_36aa_%2B3;in-silico ORFs_frame=%2B3;in-silico ORFs_startCodon=CTG;in-silico ORFs_extension=%2B3aa;in-silico ORFs_pseudo=false;in-silico ORFs_type=CDS;extensionOf=ER2566ORF;extensionBy=%2B9nt;color=182,182,182
NZ_CP014268.2	sixFrameORF	CDS	33822	33962	.	+	.	ID=ER2566ORF_%2B13aa_orf%7CNZ_CP014268.2_33822_33962_%2B3_CTG_46;pseudo=false;in-silico ORFs_ID=ORF_33822..33962_46aa_%2B3;in-silico ORFs_frame=%2B3;in-silico ORFs_startCodon=CTG;in-silico ORFs_extension=%2B13aa;in-silico ORFs_pseudo=false;in-silico ORFs_type=CDS;extensionOf=ER2566ORF;extensionBy=%2B39nt;color=182,182,182
NZ_CP014268.2	sixFrameORF	CDS	33756	33962	.	+	.	ID=ER2566ORF_%2B35aa_orf%7CNZ_CP014268.2_33756_33962_%2B3_CTG_68;pseudo=false;in-silico ORFs_ID=ORF_33756..33962_68aa_%2B3;in-silico ORFs_frame=%2B3;in-silico ORFs_startCodon=CTG;in-silico ORFs_extension=%2B35aa;in-silico ORFs_pseudo=false;in-silico ORFs_type=CDS;extensionOf=ER2566ORF;extensionBy=%2B105nt;color=182,182,182
NZ_CP014268.2	sixFrameORF	CDS	33732	33962	.	+	.	ID=ER2566ORF_%2B43aa_orf%7CNZ_CP014268.2_33732_33962_%2B3_CTG_76;pseudo=false;in-silico ORFs_ID=ORF_33732..33962_76aa_%2B3;in-silico ORFs_frame=%2B3;in-silico ORFs_startCodon=CTG;in-silico ORFs_extension=%2B43aa;in-silico ORFs_pseudo=false;in-silico ORFs_type=CDS;extensionOf=ER2566ORF;extensionBy=%2B129nt;color=182,182,182
NZ_CP014268.2	sixFrameORF	CDS	33717	33962	.	+	.	ID=ER2566ORF_%2B48aa_orf%7CNZ_CP014268.2_33717_33962_%2B3_CTG_81;pseudo=false;in-silico ORFs_ID=ORF_33717..33962_81aa_%2B3;in-silico ORFs_frame=%2B3;in-silico ORFs_startCodon=CTG;in-silico ORFs_extension=%2B48aa;in-silico ORFs_pseudo=false;in-silico ORFs_type=CDS;extensionOf=ER2566ORF;extensionBy=%2B144nt;color=182,182,182
NZ_CP014268.2	sixFrameORF	CDS	34216	34311	.	+	.	ID=ER2566ORF%7CNZ_CP014268.2_34216_34311_%2B1_TTG_31;pseudo=false;in-silico ORFs_ID=ORF_34216..34311_31aa_%2B1;in-silico ORFs_frame=%2B1;in-silico ORFs_startCodon=TTG;in-silico ORFs_pseudo=false;in-silico ORFs_type=CDS;color=182,182,182
NZ_CP014268.2	sixFrameORF	CDS	34370	34480	.	+	.	ID=ER2566ORF%7CNZ_CP014268.2_34370_34480_%2B2_GTG_36;pseudo=false;in-silico ORFs_ID=ORF_34370..34480_36aa_%2B2;in-silico ORFs_frame=%2B2;in-silico ORFs_startCodon=GTG;in-silico ORFs_pseudo=false;in-silico ORFs_type=CDS;color=182,182,182
NZ_CP014268.2	sixFrameORF	CDS	34426	34575	.	+	.	ID=ER2566ORF%7CNZ_CP014268.2_34426_34575_%2B1_ATG_49;pseudo=false;in-silico ORFs_ID=ORF_34426..34575_49aa_%2B1;in-silico ORFs_frame=%2B1;in-silico ORFs_startCodon=ATG;in-silico ORFs_pseudo=false;in-silico ORFs_type=CDS;color=182,182,182
NZ_CP014268.2	sixFrameORF	CDS	34417	34575	.	+	.	ID=ER2566ORF_%2B3aa_orf%7CNZ_CP014268.2_34417_34575_%2B1_CTG_52;pseudo=false;in-silico ORFs_ID=ORF_34417..34575_52aa_%2B1;in-silico ORFs_frame=%2B1;in-silico ORFs_startCodon=CTG;in-silico ORFs_extension=%2B3aa;in-silico ORFs_pseudo=false;in-silico ORFs_type=CDS;extensionOf=ER2566ORF;extensionBy=%2B9nt;color=182,182,182
NZ_CP014268.2	sixFrameORF	CDS	34560	34661	.	+	.	ID=ER2566ORF%7CNZ_CP014268.2_34560_34661_%2B3_TTG_33;pseudo=false;in-silico ORFs_ID=ORF_34560..34661_33aa_%2B3;in-silico ORFs_frame=%2B3;in-silico ORFs_startCodon=TTG;in-silico ORFs_pseudo=false;in-silico ORFs_type=CDS;color=182,182,182
NZ_CP014268.2	sixFrameORF	CDS	34497	34661	.	+	.	ID=ER2566ORF_%2B21aa_orf%7CNZ_CP014268.2_34497_34661_%2B3_CTG_54;pseudo=false;in-silico ORFs_ID=ORF_34497..34661_54aa_%2B3;in-silico ORFs_frame=%2B3;in-silico ORFs_startCodon=CTG;in-silico ORFs_extension=%2B21aa;in-silico ORFs_pseudo=false;in-silico ORFs_type=CDS;extensionOf=ER2566ORF;extensionBy=%2B63nt;color=182,182,182
NZ_CP014268.2	sixFrameORF	CDS	34488	34661	.	+	.	ID=ER2566ORF_%2B24aa_orf%7CNZ_CP014268.2_34488_34661_%2B3_TTG_57;pseudo=false;in-silico ORFs_ID=ORF_34488..34661_57aa_%2B3;in-silico ORFs_frame=%2B3;in-silico ORFs_startCodon=TTG;in-silico ORFs_extension=%2B24aa;in-silico ORFs_pseudo=false;in-silico ORFs_type=CDS;extensionOf=ER2566ORF;extensionBy=%2B72nt;color=182,182,182
NZ_CP014268.2	sixFrameORF	CDS	34434	34661	.	+	.	ID=ER2566ORF_%2B42aa_orf%7CNZ_CP014268.2_34434_34661_%2B3_CTG_75;pseudo=false;in-silico ORFs_ID=ORF_34434..34661_75aa_%2B3;in-silico ORFs_frame=%2B3;in-silico ORFs_startCodon=CTG;in-silico ORFs_extension=%2B42aa;in-silico ORFs_pseudo=false;in-silico ORFs_type=CDS;extensionOf=ER2566ORF;extensionBy=%2B126nt;color=182,182,182
NZ_CP014268.2	sixFrameORF	CDS	34377	34661	.	+	.	ID=ER2566ORF_%2B61aa_orf%7CNZ_CP014268.2_34377_34661_%2B3_GTG_94;pseudo=false;in-silico ORFs_ID=ORF_34377..34661_94aa_%2B3;in-silico ORFs_frame=%2B3;in-silico ORFs_startCodon=GTG;in-silico ORFs_extension=%2B61aa;in-silico ORFs_pseudo=false;in-silico ORFs_type=CDS;extensionOf=ER2566ORF;extensionBy=%2B183nt;color=182,182,182
NZ_CP014268.2	sixFrameORF	CDS	34368	34661	.	+	.	ID=ER2566ORF_%2B64aa_orf%7CNZ_CP014268.2_34368_34661_%2B3_GTG_97;pseudo=false;in-silico ORFs_ID=ORF_34368..34661_97aa_%2B3;in-silico ORFs_frame=%2B3;in-silico ORFs_startCodon=GTG;in-silico ORFs_extension=%2B64aa;in-silico ORFs_pseudo=false;in-silico ORFs_type=CDS;extensionOf=ER2566ORF;extensionBy=%2B192nt;color=182,182,182
NZ_CP014268.2	sixFrameORF	CDS	34347	34661	.	+	.	ID=ER2566ORF_%2B71aa_orf%7CNZ_CP014268.2_34347_34661_%2B3_GTG_104;pseudo=false;in-silico ORFs_ID=ORF_34347..34661_104aa_%2B3;in-silico ORFs_frame=%2B3;in-silico ORFs_startCodon=GTG;in-silico ORFs_extension=%2B71aa;in-silico ORFs_pseudo=false;in-silico ORFs_type=CDS;extensionOf=ER2566ORF;extensionBy=%2B213nt;color=182,182,182
NZ_CP014268.2	sixFrameORF	CDS	34206	34661	.	+	.	ID=ER2566ORF_%2B118aa_orf%7CNZ_CP014268.2_34206_34661_%2B3_TTG_151;pseudo=false;in-silico ORFs_ID=ORF_34206..34661_151aa_%2B3;in-silico ORFs_frame=%2B3;in-silico ORFs_startCodon=TTG;in-silico ORFs_extension=%2B118aa;in-silico ORFs_pseudo=false;in-silico ORFs_type=CDS;extensionOf=ER2566ORF;extensionBy=%2B354nt;color=182,182,182
NZ_CP014268.2	sixFrameORF	CDS	34134	34661	.	+	.	ID=ER2566ORF_%2B142aa_orf%7CNZ_CP014268.2_34134_34661_%2B3_CTG_175;pseudo=false;in-silico ORFs_ID=ORF_34134..34661_175aa_%2B3;in-silico ORFs_frame=%2B3;in-silico ORFs_startCodon=CTG;in-silico ORFs_extension=%2B142aa;in-silico ORFs_pseudo=false;in-silico ORFs_type=CDS;extensionOf=ER2566ORF;extensionBy=%2B426nt;color=182,182,182
NZ_CP014268.2	sixFrameORF	CDS	34068	34661	.	+	.	ID=ER2566ORF_%2B164aa_orf%7CNZ_CP014268.2_34068_34661_%2B3_CTG_197;pseudo=false;in-silico ORFs_ID=ORF_34068..34661_197aa_%2B3;in-silico ORFs_frame=%2B3;in-silico ORFs_startCodon=CTG;in-silico ORFs_extension=%2B164aa;in-silico ORFs_pseudo=false;in-silico ORFs_type=CDS;extensionOf=ER2566ORF;extensionBy=%2B492nt;color=182,182,182
NZ_CP014268.2	sixFrameORF	CDS	33999	34661	.	+	.	ID=ER2566ORF_%2B187aa_orf%7CNZ_CP014268.2_33999_34661_%2B3_CTG_220;pseudo=false;in-silico ORFs_ID=ORF_33999..34661_220aa_%2B3;in-silico ORFs_frame=%2B3;in-silico ORFs_startCodon=CTG;in-silico ORFs_extension=%2B187aa;in-silico ORFs_pseudo=false;in-silico ORFs_type=CDS;extensionOf=ER2566ORF;extensionBy=%2B561nt;color=182,182,182
NZ_CP014268.2	sixFrameORF	CDS	33981	34661	.	+	.	ID=ER2566ORF_%2B193aa_orf%7CNZ_CP014268.2_33981_34661_%2B3_CTG_226;pseudo=false;in-silico ORFs_ID=ORF_33981..34661_226aa_%2B3;in-silico ORFs_frame=%2B3;in-silico ORFs_startCodon=CTG;in-silico ORFs_extension=%2B193aa;in-silico ORFs_pseudo=false;in-silico ORFs_type=CDS;extensionOf=ER2566ORF;extensionBy=%2B579nt;color=182,182,182
NZ_CP014268.2	sixFrameORF	CDS	34885	34980	.	+	.	ID=ER2566ORF%7CNZ_CP014268.2_34885_34980_%2B1_TTG_31;pseudo=false;in-silico ORFs_ID=ORF_34885..34980_31aa_%2B1;in-silico ORFs_frame=%2B1;in-silico ORFs_startCodon=TTG;in-silico ORFs_pseudo=false;in-silico ORFs_type=CDS;color=182,182,182
NZ_CP014268.2	sixFrameORF	CDS	34882	34980	.	+	.	ID=ER2566ORF_%2B1aa_orf%7CNZ_CP014268.2_34882_34980_%2B1_GTG_32;pseudo=false;in-silico ORFs_ID=ORF_34882..34980_32aa_%2B1;in-silico ORFs_frame=%2B1;in-silico ORFs_startCodon=GTG;in-silico ORFs_extension=%2B1aa;in-silico ORFs_pseudo=false;in-silico ORFs_type=CDS;extensionOf=ER2566ORF;extensionBy=%2B3nt;color=182,182,182
NZ_CP014268.2	sixFrameORF	CDS	34783	34980	.	+	.	ID=ER2566ORF_%2B34aa_orf%7CNZ_CP014268.2_34783_34980_%2B1_CTG_65;pseudo=false;in-silico ORFs_ID=ORF_34783..34980_65aa_%2B1;in-silico ORFs_frame=%2B1;in-silico ORFs_startCodon=CTG;in-silico ORFs_extension=%2B34aa;in-silico ORFs_pseudo=false;in-silico ORFs_type=CDS;extensionOf=ER2566ORF;extensionBy=%2B102nt;color=182,182,182
NZ_CP014268.2	sixFrameORF	CDS	34780	34980	.	+	.	ID=ER2566ORF_%2B35aa_orf%7CNZ_CP014268.2_34780_34980_%2B1_CTG_66;pseudo=false;in-silico ORFs_ID=ORF_34780..34980_66aa_%2B1;in-silico ORFs_frame=%2B1;in-silico ORFs_startCodon=CTG;in-silico ORFs_extension=%2B35aa;in-silico ORFs_pseudo=false;in-silico ORFs_type=CDS;extensionOf=ER2566ORF;extensionBy=%2B105nt;color=182,182,182
NZ_CP014268.2	sixFrameORF	CDS	34977	35081	.	+	.	ID=ER2566ORF%7CNZ_CP014268.2_34977_35081_%2B3_ATG_34;pseudo=false;in-silico ORFs_ID=ORF_34977..35081_34aa_%2B3;in-silico ORFs_frame=%2B3;in-silico ORFs_startCodon=ATG;in-silico ORFs_pseudo=false;in-silico ORFs_type=CDS;color=182,182,182
NZ_CP014268.2	sixFrameORF	CDS	35227	35343	.	+	.	ID=ER2566ORF%7CNZ_CP014268.2_35227_35343_%2B1_GTG_38;pseudo=false;in-silico ORFs_ID=ORF_35227..35343_38aa_%2B1;in-silico ORFs_frame=%2B1;in-silico ORFs_startCodon=GTG;in-silico ORFs_pseudo=false;in-silico ORFs_type=CDS;color=182,182,182
NZ_CP014268.2	sixFrameORF	CDS	35358	35552	.	+	.	ID=ER2566ORF%7CNZ_CP014268.2_35358_35552_%2B3_ATG_64;pseudo=false;in-silico ORFs_ID=ORF_35358..35552_64aa_%2B3;in-silico ORFs_frame=%2B3;in-silico ORFs_startCodon=ATG;in-silico ORFs_pseudo=false;in-silico ORFs_type=CDS;color=182,182,182
NZ_CP014268.2	sixFrameORF	CDS	35805	35957	.	+	.	ID=ER2566ORF%7CNZ_CP014268.2_35805_35957_%2B3_GTG_50;pseudo=false;in-silico ORFs_ID=ORF_35805..35957_50aa_%2B3;in-silico ORFs_frame=%2B3;in-silico ORFs_startCodon=GTG;in-silico ORFs_pseudo=false;in-silico ORFs_type=CDS;color=182,182,182
NZ_CP014268.2	sixFrameORF	CDS	34601	36280	.	+	.	ID=ER2566ORF%7CNZ_CP014268.2_34601_36280_%2B2_TTG_559;pseudo=false;in-silico ORFs_ID=ORF_34601..36280_559aa_%2B2;in-silico ORFs_frame=%2B2;in-silico ORFs_startCodon=TTG;in-silico ORFs_pseudo=false;in-silico ORFs_type=CDS;color=182,182,182
NZ_CP014268.2	sixFrameORF	CDS	36201	36389	.	+	.	ID=ER2566ORF%7CNZ_CP014268.2_36201_36389_%2B3_ATG_62;pseudo=false;in-silico ORFs_ID=ORF_36201..36389_62aa_%2B3;in-silico ORFs_frame=%2B3;in-silico ORFs_startCodon=ATG;in-silico ORFs_pseudo=false;in-silico ORFs_type=CDS;color=182,182,182
NZ_CP014268.2	sixFrameORF	CDS	36192	36389	.	+	.	ID=ER2566ORF_%2B3aa_orf%7CNZ_CP014268.2_36192_36389_%2B3_CTG_65;pseudo=false;in-silico ORFs_ID=ORF_36192..36389_65aa_%2B3;in-silico ORFs_frame=%2B3;in-silico ORFs_startCodon=CTG;in-silico ORFs_extension=%2B3aa;in-silico ORFs_pseudo=false;in-silico ORFs_type=CDS;extensionOf=ER2566ORF;extensionBy=%2B9nt;color=182,182,182
NZ_CP014268.2	sixFrameORF	CDS	36517	36666	.	+	.	ID=ER2566ORF%7CNZ_CP014268.2_36517_36666_%2B1_CTG_49;pseudo=false;in-silico ORFs_ID=ORF_36517..36666_49aa_%2B1;in-silico ORFs_frame=%2B1;in-silico ORFs_startCodon=CTG;in-silico ORFs_pseudo=false;in-silico ORFs_type=CDS;color=182,182,182
NZ_CP014268.2	sixFrameORF	CDS	36722	37057	.	+	.	ID=ER2566ORF%7CNZ_CP014268.2_36722_37057_%2B2_ATG_111;pseudo=false;in-silico ORFs_ID=ORF_36722..37057_111aa_%2B2;in-silico ORFs_frame=%2B2;in-silico ORFs_startCodon=ATG;in-silico ORFs_pseudo=false;in-silico ORFs_type=CDS;color=182,182,182
NZ_CP014268.2	sixFrameORF	CDS	36614	37057	.	+	.	ID=ER2566ORF_%2B36aa_orf%7CNZ_CP014268.2_36614_37057_%2B2_GTG_147;pseudo=false;in-silico ORFs_ID=ORF_36614..37057_147aa_%2B2;in-silico ORFs_frame=%2B2;in-silico ORFs_startCodon=GTG;in-silico ORFs_extension=%2B36aa;in-silico ORFs_pseudo=false;in-silico ORFs_type=CDS;extensionOf=ER2566ORF;extensionBy=%2B108nt;color=182,182,182
NZ_CP014268.2	sixFrameORF	CDS	36611	37057	.	+	.	ID=ER2566ORF_%2B37aa_orf%7CNZ_CP014268.2_36611_37057_%2B2_TTG_148;pseudo=false;in-silico ORFs_ID=ORF_36611..37057_148aa_%2B2;in-silico ORFs_frame=%2B2;in-silico ORFs_startCodon=TTG;in-silico ORFs_extension=%2B37aa;in-silico ORFs_pseudo=false;in-silico ORFs_type=CDS;extensionOf=ER2566ORF;extensionBy=%2B111nt;color=182,182,182
NZ_CP014268.2	sixFrameORF	CDS	36593	37057	.	+	.	ID=ER2566ORF_%2B43aa_orf%7CNZ_CP014268.2_36593_37057_%2B2_CTG_154;pseudo=false;in-silico ORFs_ID=ORF_36593..37057_154aa_%2B2;in-silico ORFs_frame=%2B2;in-silico ORFs_startCodon=CTG;in-silico ORFs_extension=%2B43aa;in-silico ORFs_pseudo=false;in-silico ORFs_type=CDS;extensionOf=ER2566ORF;extensionBy=%2B129nt;color=182,182,182
NZ_CP014268.2	sixFrameORF	CDS	36551	37057	.	+	.	ID=ER2566ORF_%2B57aa_orf%7CNZ_CP014268.2_36551_37057_%2B2_TTG_168;pseudo=false;in-silico ORFs_ID=ORF_36551..37057_168aa_%2B2;in-silico ORFs_frame=%2B2;in-silico ORFs_startCodon=TTG;in-silico ORFs_extension=%2B57aa;in-silico ORFs_pseudo=false;in-silico ORFs_type=CDS;extensionOf=ER2566ORF;extensionBy=%2B171nt;color=182,182,182
NZ_CP014268.2	sixFrameORF	CDS	36476	37057	.	+	.	ID=ER2566ORF_%2B82aa_orf%7CNZ_CP014268.2_36476_37057_%2B2_TTG_193;pseudo=false;in-silico ORFs_ID=ORF_36476..37057_193aa_%2B2;in-silico ORFs_frame=%2B2;in-silico ORFs_startCodon=TTG;in-silico ORFs_extension=%2B82aa;in-silico ORFs_pseudo=false;in-silico ORFs_type=CDS;extensionOf=ER2566ORF;extensionBy=%2B246nt;color=182,182,182
NZ_CP014268.2	sixFrameORF	CDS	36458	37057	.	+	.	ID=ER2566ORF_%2B88aa_orf%7CNZ_CP014268.2_36458_37057_%2B2_CTG_199;pseudo=false;in-silico ORFs_ID=ORF_36458..37057_199aa_%2B2;in-silico ORFs_frame=%2B2;in-silico ORFs_startCodon=CTG;in-silico ORFs_extension=%2B88aa;in-silico ORFs_pseudo=false;in-silico ORFs_type=CDS;extensionOf=ER2566ORF;extensionBy=%2B264nt;color=182,182,182
NZ_CP014268.2	sixFrameORF	CDS	36395	37057	.	+	.	ID=ER2566ORF_%2B109aa_orf%7CNZ_CP014268.2_36395_37057_%2B2_CTG_220;pseudo=false;in-silico ORFs_ID=ORF_36395..37057_220aa_%2B2;in-silico ORFs_frame=%2B2;in-silico ORFs_startCodon=CTG;in-silico ORFs_extension=%2B109aa;in-silico ORFs_pseudo=false;in-silico ORFs_type=CDS;extensionOf=ER2566ORF;extensionBy=%2B327nt;color=182,182,182
NZ_CP014268.2	sixFrameORF	CDS	36386	37057	.	+	.	ID=ER2566ORF_%2B112aa_orf%7CNZ_CP014268.2_36386_37057_%2B2_GTG_223;pseudo=false;in-silico ORFs_ID=ORF_36386..37057_223aa_%2B2;in-silico ORFs_frame=%2B2;in-silico ORFs_startCodon=GTG;in-silico ORFs_extension=%2B112aa;in-silico ORFs_pseudo=false;in-silico ORFs_type=CDS;extensionOf=ER2566ORF;extensionBy=%2B336nt;color=182,182,182
NZ_CP014268.2	sixFrameORF	CDS	36320	37057	.	+	.	ID=ER2566ORF_%2B134aa_orf%7CNZ_CP014268.2_36320_37057_%2B2_TTG_245;pseudo=false;in-silico ORFs_ID=ORF_36320..37057_245aa_%2B2;in-silico ORFs_frame=%2B2;in-silico ORFs_startCodon=TTG;in-silico ORFs_extension=%2B134aa;in-silico ORFs_pseudo=false;in-silico ORFs_type=CDS;extensionOf=ER2566ORF;extensionBy=%2B402nt;color=182,182,182
NZ_CP014268.2	sixFrameORF	CDS	36317	37057	.	+	.	ID=ER2566ORF_%2B135aa_orf%7CNZ_CP014268.2_36317_37057_%2B2_CTG_246;pseudo=false;in-silico ORFs_ID=ORF_36317..37057_246aa_%2B2;in-silico ORFs_frame=%2B2;in-silico ORFs_startCodon=CTG;in-silico ORFs_extension=%2B135aa;in-silico ORFs_pseudo=false;in-silico ORFs_type=CDS;extensionOf=ER2566ORF;extensionBy=%2B405nt;color=182,182,182
NZ_CP014268.2	sixFrameORF	CDS	36973	37080	.	+	.	ID=ER2566ORF%7CNZ_CP014268.2_36973_37080_%2B1_CTG_35;pseudo=false;in-silico ORFs_ID=ORF_36973..37080_35aa_%2B1;in-silico ORFs_frame=%2B1;in-silico ORFs_startCodon=CTG;in-silico ORFs_pseudo=false;in-silico ORFs_type=CDS;color=182,182,182
NZ_CP014268.2	sixFrameORF	CDS	36946	37080	.	+	.	ID=ER2566ORF_%2B9aa_orf%7CNZ_CP014268.2_36946_37080_%2B1_CTG_44;pseudo=false;in-silico ORFs_ID=ORF_36946..37080_44aa_%2B1;in-silico ORFs_frame=%2B1;in-silico ORFs_startCodon=CTG;in-silico ORFs_extension=%2B9aa;in-silico ORFs_pseudo=false;in-silico ORFs_type=CDS;extensionOf=ER2566ORF;extensionBy=%2B27nt;color=182,182,182
NZ_CP014268.2	sixFrameORF	CDS	36931	37080	.	+	.	ID=ER2566ORF_%2B14aa_orf%7CNZ_CP014268.2_36931_37080_%2B1_CTG_49;pseudo=false;in-silico ORFs_ID=ORF_36931..37080_49aa_%2B1;in-silico ORFs_frame=%2B1;in-silico ORFs_startCodon=CTG;in-silico ORFs_extension=%2B14aa;in-silico ORFs_pseudo=false;in-silico ORFs_type=CDS;extensionOf=ER2566ORF;extensionBy=%2B42nt;color=182,182,182
NZ_CP014268.2	sixFrameORF	CDS	36910	37080	.	+	.	ID=ER2566ORF_%2B21aa_orf%7CNZ_CP014268.2_36910_37080_%2B1_CTG_56;pseudo=false;in-silico ORFs_ID=ORF_36910..37080_56aa_%2B1;in-silico ORFs_frame=%2B1;in-silico ORFs_startCodon=CTG;in-silico ORFs_extension=%2B21aa;in-silico ORFs_pseudo=false;in-silico ORFs_type=CDS;extensionOf=ER2566ORF;extensionBy=%2B63nt;color=182,182,182
NZ_CP014268.2	sixFrameORF	CDS	36877	37080	.	+	.	ID=ER2566ORF_%2B32aa_orf%7CNZ_CP014268.2_36877_37080_%2B1_CTG_67;pseudo=false;in-silico ORFs_ID=ORF_36877..37080_67aa_%2B1;in-silico ORFs_frame=%2B1;in-silico ORFs_startCodon=CTG;in-silico ORFs_extension=%2B32aa;in-silico ORFs_pseudo=false;in-silico ORFs_type=CDS;extensionOf=ER2566ORF;extensionBy=%2B96nt;color=182,182,182
NZ_CP014268.2	sixFrameORF	CDS	36853	37080	.	+	.	ID=ER2566ORF_%2B40aa_orf%7CNZ_CP014268.2_36853_37080_%2B1_CTG_75;pseudo=false;in-silico ORFs_ID=ORF_36853..37080_75aa_%2B1;in-silico ORFs_frame=%2B1;in-silico ORFs_startCodon=CTG;in-silico ORFs_extension=%2B40aa;in-silico ORFs_pseudo=false;in-silico ORFs_type=CDS;extensionOf=ER2566ORF;extensionBy=%2B120nt;color=182,182,182
NZ_CP014268.2	sixFrameORF	CDS	36847	37080	.	+	.	ID=ER2566ORF_%2B42aa_orf%7CNZ_CP014268.2_36847_37080_%2B1_CTG_77;pseudo=false;in-silico ORFs_ID=ORF_36847..37080_77aa_%2B1;in-silico ORFs_frame=%2B1;in-silico ORFs_startCodon=CTG;in-silico ORFs_extension=%2B42aa;in-silico ORFs_pseudo=false;in-silico ORFs_type=CDS;extensionOf=ER2566ORF;extensionBy=%2B126nt;color=182,182,182
NZ_CP014268.2	sixFrameORF	CDS	36796	37080	.	+	.	ID=ER2566ORF_%2B59aa_orf%7CNZ_CP014268.2_36796_37080_%2B1_TTG_94;pseudo=false;in-silico ORFs_ID=ORF_36796..37080_94aa_%2B1;in-silico ORFs_frame=%2B1;in-silico ORFs_startCodon=TTG;in-silico ORFs_extension=%2B59aa;in-silico ORFs_pseudo=false;in-silico ORFs_type=CDS;extensionOf=ER2566ORF;extensionBy=%2B177nt;color=182,182,182
NZ_CP014268.2	sixFrameORF	CDS	37023	37157	.	+	.	ID=ER2566ORF%7CNZ_CP014268.2_37023_37157_%2B3_CTG_44;pseudo=false;in-silico ORFs_ID=ORF_37023..37157_44aa_%2B3;in-silico ORFs_frame=%2B3;in-silico ORFs_startCodon=CTG;in-silico ORFs_pseudo=false;in-silico ORFs_type=CDS;color=182,182,182
NZ_CP014268.2	sixFrameORF	CDS	37014	37157	.	+	.	ID=ER2566ORF_%2B3aa_orf%7CNZ_CP014268.2_37014_37157_%2B3_GTG_47;pseudo=false;in-silico ORFs_ID=ORF_37014..37157_47aa_%2B3;in-silico ORFs_frame=%2B3;in-silico ORFs_startCodon=GTG;in-silico ORFs_extension=%2B3aa;in-silico ORFs_pseudo=false;in-silico ORFs_type=CDS;extensionOf=ER2566ORF;extensionBy=%2B9nt;color=182,182,182
NZ_CP014268.2	sixFrameORF	CDS	36993	37157	.	+	.	ID=ER2566ORF_%2B10aa_orf%7CNZ_CP014268.2_36993_37157_%2B3_TTG_54;pseudo=false;in-silico ORFs_ID=ORF_36993..37157_54aa_%2B3;in-silico ORFs_frame=%2B3;in-silico ORFs_startCodon=TTG;in-silico ORFs_extension=%2B10aa;in-silico ORFs_pseudo=false;in-silico ORFs_type=CDS;extensionOf=ER2566ORF;extensionBy=%2B30nt;color=182,182,182
NZ_CP014268.2	sixFrameORF	CDS	37067	37213	.	+	.	ID=ER2566ORF%7CNZ_CP014268.2_37067_37213_%2B2_ATG_48;pseudo=false;in-silico ORFs_ID=ORF_37067..37213_48aa_%2B2;in-silico ORFs_frame=%2B2;in-silico ORFs_startCodon=ATG;in-silico ORFs_pseudo=false;in-silico ORFs_type=CDS;color=182,182,182
NZ_CP014268.2	sixFrameORF	CDS	37348	37467	.	+	.	ID=ER2566ORF%7CNZ_CP014268.2_37348_37467_%2B1_CTG_39;pseudo=false;in-silico ORFs_ID=ORF_37348..37467_39aa_%2B1;in-silico ORFs_frame=%2B1;in-silico ORFs_startCodon=CTG;in-silico ORFs_pseudo=false;in-silico ORFs_type=CDS;color=182,182,182
NZ_CP014268.2	sixFrameORF	CDS	37310	37498	.	+	.	ID=ER2566ORF%7CNZ_CP014268.2_37310_37498_%2B2_CTG_62;pseudo=false;in-silico ORFs_ID=ORF_37310..37498_62aa_%2B2;in-silico ORFs_frame=%2B2;in-silico ORFs_startCodon=CTG;in-silico ORFs_pseudo=false;in-silico ORFs_type=CDS;color=182,182,182
NZ_CP014268.2	sixFrameORF	CDS	37377	37631	.	+	.	ID=ER2566ORF%7CNZ_CP014268.2_37377_37631_%2B3_ATG_84;pseudo=false;in-silico ORFs_ID=ORF_37377..37631_84aa_%2B3;in-silico ORFs_frame=%2B3;in-silico ORFs_startCodon=ATG;in-silico ORFs_pseudo=false;in-silico ORFs_type=CDS;color=182,182,182
NZ_CP014268.2	sixFrameORF	CDS	37558	37776	.	+	.	ID=ER2566ORF%7CNZ_CP014268.2_37558_37776_%2B1_ATG_72;pseudo=false;in-silico ORFs_ID=ORF_37558..37776_72aa_%2B1;in-silico ORFs_frame=%2B1;in-silico ORFs_startCodon=ATG;in-silico ORFs_pseudo=false;in-silico ORFs_type=CDS;color=182,182,182
NZ_CP014268.2	sixFrameORF	CDS	37785	37970	.	+	.	ID=ER2566ORF%7CNZ_CP014268.2_37785_37970_%2B3_CTG_61;pseudo=false;in-silico ORFs_ID=ORF_37785..37970_61aa_%2B3;in-silico ORFs_frame=%2B3;in-silico ORFs_startCodon=CTG;in-silico ORFs_pseudo=false;in-silico ORFs_type=CDS;color=182,182,182
NZ_CP014268.2	sixFrameORF	CDS	37773	37970	.	+	.	ID=ER2566ORF_%2B4aa_orf%7CNZ_CP014268.2_37773_37970_%2B3_GTG_65;pseudo=false;in-silico ORFs_ID=ORF_37773..37970_65aa_%2B3;in-silico ORFs_frame=%2B3;in-silico ORFs_startCodon=GTG;in-silico ORFs_extension=%2B4aa;in-silico ORFs_pseudo=false;in-silico ORFs_type=CDS;extensionOf=ER2566ORF;extensionBy=%2B12nt;color=182,182,182
NZ_CP014268.2	sixFrameORF	CDS	37942	38103	.	+	.	ID=ER2566ORF%7CNZ_CP014268.2_37942_38103_%2B1_ATG_53;pseudo=false;in-silico ORFs_ID=ORF_37942..38103_53aa_%2B1;in-silico ORFs_frame=%2B1;in-silico ORFs_startCodon=ATG;in-silico ORFs_pseudo=false;in-silico ORFs_type=CDS;color=182,182,182
NZ_CP014268.2	sixFrameORF	CDS	38043	38153	.	+	.	ID=ER2566ORF%7CNZ_CP014268.2_38043_38153_%2B3_ATG_36;pseudo=false;in-silico ORFs_ID=ORF_38043..38153_36aa_%2B3;in-silico ORFs_frame=%2B3;in-silico ORFs_startCodon=ATG;in-silico ORFs_pseudo=false;in-silico ORFs_type=CDS;color=182,182,182
NZ_CP014268.2	sixFrameORF	CDS	38111	38206	.	+	.	ID=ER2566ORF%7CNZ_CP014268.2_38111_38206_%2B2_CTG_31;pseudo=false;in-silico ORFs_ID=ORF_38111..38206_31aa_%2B2;in-silico ORFs_frame=%2B2;in-silico ORFs_startCodon=CTG;in-silico ORFs_pseudo=false;in-silico ORFs_type=CDS;color=182,182,182
NZ_CP014268.2	sixFrameORF	CDS	38134	38271	.	+	.	ID=ER2566ORF%7CNZ_CP014268.2_38134_38271_%2B1_TTG_45;pseudo=false;in-silico ORFs_ID=ORF_38134..38271_45aa_%2B1;in-silico ORFs_frame=%2B1;in-silico ORFs_startCodon=TTG;in-silico ORFs_pseudo=false;in-silico ORFs_type=CDS;color=182,182,182
NZ_CP014268.2	sixFrameORF	CDS	38122	38271	.	+	.	ID=ER2566ORF_%2B4aa_orf%7CNZ_CP014268.2_38122_38271_%2B1_CTG_49;pseudo=false;in-silico ORFs_ID=ORF_38122..38271_49aa_%2B1;in-silico ORFs_frame=%2B1;in-silico ORFs_startCodon=CTG;in-silico ORFs_extension=%2B4aa;in-silico ORFs_pseudo=false;in-silico ORFs_type=CDS;extensionOf=ER2566ORF;extensionBy=%2B12nt;color=182,182,182
NZ_CP014268.2	sixFrameORF	CDS	38234	38329	.	+	.	ID=ER2566ORF%7CNZ_CP014268.2_38234_38329_%2B2_GTG_31;pseudo=false;in-silico ORFs_ID=ORF_38234..38329_31aa_%2B2;in-silico ORFs_frame=%2B2;in-silico ORFs_startCodon=GTG;in-silico ORFs_pseudo=false;in-silico ORFs_type=CDS;color=182,182,182
NZ_CP014268.2	sixFrameORF	CDS	38222	38329	.	+	.	ID=ER2566ORF_%2B4aa_orf%7CNZ_CP014268.2_38222_38329_%2B2_CTG_35;pseudo=false;in-silico ORFs_ID=ORF_38222..38329_35aa_%2B2;in-silico ORFs_frame=%2B2;in-silico ORFs_startCodon=CTG;in-silico ORFs_extension=%2B4aa;in-silico ORFs_pseudo=false;in-silico ORFs_type=CDS;extensionOf=ER2566ORF;extensionBy=%2B12nt;color=182,182,182
NZ_CP014268.2	sixFrameORF	CDS	38207	38329	.	+	.	ID=ER2566ORF_%2B9aa_orf%7CNZ_CP014268.2_38207_38329_%2B2_TTG_40;pseudo=false;in-silico ORFs_ID=ORF_38207..38329_40aa_%2B2;in-silico ORFs_frame=%2B2;in-silico ORFs_startCodon=TTG;in-silico ORFs_extension=%2B9aa;in-silico ORFs_pseudo=false;in-silico ORFs_type=CDS;extensionOf=ER2566ORF;extensionBy=%2B27nt;color=182,182,182
NZ_CP014268.2	sixFrameORF	CDS	38525	38662	.	+	.	ID=ER2566ORF%7CNZ_CP014268.2_38525_38662_%2B2_ATG_45;pseudo=false;in-silico ORFs_ID=ORF_38525..38662_45aa_%2B2;in-silico ORFs_frame=%2B2;in-silico ORFs_startCodon=ATG;in-silico ORFs_pseudo=false;in-silico ORFs_type=CDS;color=182,182,182
NZ_CP014268.2	sixFrameORF	CDS	38663	38764	.	+	.	ID=ER2566ORF%7CNZ_CP014268.2_38663_38764_%2B2_CTG_33;pseudo=false;in-silico ORFs_ID=ORF_38663..38764_33aa_%2B2;in-silico ORFs_frame=%2B2;in-silico ORFs_startCodon=CTG;in-silico ORFs_pseudo=false;in-silico ORFs_type=CDS;color=182,182,182
NZ_CP014268.2	sixFrameORF	CDS	38644	38829	.	+	.	ID=ER2566ORF%7CNZ_CP014268.2_38644_38829_%2B1_TTG_61;pseudo=false;in-silico ORFs_ID=ORF_38644..38829_61aa_%2B1;in-silico ORFs_frame=%2B1;in-silico ORFs_startCodon=TTG;in-silico ORFs_pseudo=false;in-silico ORFs_type=CDS;color=182,182,182
NZ_CP014268.2	sixFrameORF	CDS	38949	39041	.	+	.	ID=ER2566ORF%7CNZ_CP014268.2_38949_39041_%2B3_CTG_30;pseudo=false;in-silico ORFs_ID=ORF_38949..39041_30aa_%2B3;in-silico ORFs_frame=%2B3;in-silico ORFs_startCodon=CTG;in-silico ORFs_pseudo=false;in-silico ORFs_type=CDS;color=182,182,182
NZ_CP014268.2	sixFrameORF	CDS	38962	39054	.	+	.	ID=ER2566ORF%7CNZ_CP014268.2_38962_39054_%2B1_GTG_30;pseudo=false;in-silico ORFs_ID=ORF_38962..39054_30aa_%2B1;in-silico ORFs_frame=%2B1;in-silico ORFs_startCodon=GTG;in-silico ORFs_pseudo=false;in-silico ORFs_type=CDS;color=182,182,182
NZ_CP014268.2	sixFrameORF	CDS	39180	39272	.	+	.	ID=ER2566ORF%7CNZ_CP014268.2_39180_39272_%2B3_ATG_30;pseudo=false;in-silico ORFs_ID=ORF_39180..39272_30aa_%2B3;in-silico ORFs_frame=%2B3;in-silico ORFs_startCodon=ATG;in-silico ORFs_pseudo=false;in-silico ORFs_type=CDS;color=182,182,182
NZ_CP014268.2	sixFrameORF	CDS	39165	39272	.	+	.	ID=ER2566ORF_%2B5aa_orf%7CNZ_CP014268.2_39165_39272_%2B3_CTG_35;pseudo=false;in-silico ORFs_ID=ORF_39165..39272_35aa_%2B3;in-silico ORFs_frame=%2B3;in-silico ORFs_startCodon=CTG;in-silico ORFs_extension=%2B5aa;in-silico ORFs_pseudo=false;in-silico ORFs_type=CDS;extensionOf=ER2566ORF;extensionBy=%2B15nt;color=182,182,182
NZ_CP014268.2	sixFrameORF	CDS	39404	39547	.	+	.	ID=ER2566ORF%7CNZ_CP014268.2_39404_39547_%2B2_CTG_47;pseudo=false;in-silico ORFs_ID=ORF_39404..39547_47aa_%2B2;in-silico ORFs_frame=%2B2;in-silico ORFs_startCodon=CTG;in-silico ORFs_pseudo=false;in-silico ORFs_type=CDS;color=182,182,182
NZ_CP014268.2	sixFrameORF	CDS	39456	39572	.	+	.	ID=ER2566ORF%7CNZ_CP014268.2_39456_39572_%2B3_TTG_38;pseudo=false;in-silico ORFs_ID=ORF_39456..39572_38aa_%2B3;in-silico ORFs_frame=%2B3;in-silico ORFs_startCodon=TTG;in-silico ORFs_pseudo=false;in-silico ORFs_type=CDS;color=182,182,182
NZ_CP014268.2	sixFrameORF	CDS	39414	39572	.	+	.	ID=ER2566ORF_%2B14aa_orf%7CNZ_CP014268.2_39414_39572_%2B3_CTG_52;pseudo=false;in-silico ORFs_ID=ORF_39414..39572_52aa_%2B3;in-silico ORFs_frame=%2B3;in-silico ORFs_startCodon=CTG;in-silico ORFs_extension=%2B14aa;in-silico ORFs_pseudo=false;in-silico ORFs_type=CDS;extensionOf=ER2566ORF;extensionBy=%2B42nt;color=182,182,182
NZ_CP014268.2	sixFrameORF	CDS	39715	39879	.	+	.	ID=ER2566ORF%7CNZ_CP014268.2_39715_39879_%2B1_ATG_54;pseudo=false;in-silico ORFs_ID=ORF_39715..39879_54aa_%2B1;in-silico ORFs_frame=%2B1;in-silico ORFs_startCodon=ATG;in-silico ORFs_pseudo=false;in-silico ORFs_type=CDS;color=182,182,182
NZ_CP014268.2	sixFrameORF	CDS	39679	39879	.	+	.	ID=ER2566ORF_%2B12aa_orf%7CNZ_CP014268.2_39679_39879_%2B1_GTG_66;pseudo=false;in-silico ORFs_ID=ORF_39679..39879_66aa_%2B1;in-silico ORFs_frame=%2B1;in-silico ORFs_startCodon=GTG;in-silico ORFs_extension=%2B12aa;in-silico ORFs_pseudo=false;in-silico ORFs_type=CDS;extensionOf=ER2566ORF;extensionBy=%2B36nt;color=182,182,182
NZ_CP014268.2	sixFrameORF	CDS	39627	39938	.	+	.	ID=ER2566ORF%7CNZ_CP014268.2_39627_39938_%2B3_ATG_103;pseudo=false;in-silico ORFs_ID=ORF_39627..39938_103aa_%2B3;in-silico ORFs_frame=%2B3;in-silico ORFs_startCodon=ATG;in-silico ORFs_pseudo=false;in-silico ORFs_type=CDS;color=182,182,182
NZ_CP014268.2	sixFrameORF	CDS	39594	39938	.	+	.	ID=ER2566ORF_%2B11aa_orf%7CNZ_CP014268.2_39594_39938_%2B3_CTG_114;pseudo=false;in-silico ORFs_ID=ORF_39594..39938_114aa_%2B3;in-silico ORFs_frame=%2B3;in-silico ORFs_startCodon=CTG;in-silico ORFs_extension=%2B11aa;in-silico ORFs_pseudo=false;in-silico ORFs_type=CDS;extensionOf=ER2566ORF;extensionBy=%2B33nt;color=182,182,182
NZ_CP014268.2	sixFrameORF	CDS	39975	40106	.	+	.	ID=ER2566ORF%7CNZ_CP014268.2_39975_40106_%2B3_ATG_43;pseudo=false;in-silico ORFs_ID=ORF_39975..40106_43aa_%2B3;in-silico ORFs_frame=%2B3;in-silico ORFs_startCodon=ATG;in-silico ORFs_pseudo=false;in-silico ORFs_type=CDS;color=182,182,182
NZ_CP014268.2	sixFrameORF	CDS	39972	40106	.	+	.	ID=ER2566ORF_%2B1aa_orf%7CNZ_CP014268.2_39972_40106_%2B3_TTG_44;pseudo=false;in-silico ORFs_ID=ORF_39972..40106_44aa_%2B3;in-silico ORFs_frame=%2B3;in-silico ORFs_startCodon=TTG;in-silico ORFs_extension=%2B1aa;in-silico ORFs_pseudo=false;in-silico ORFs_type=CDS;extensionOf=ER2566ORF;extensionBy=%2B3nt;color=182,182,182
NZ_CP014268.2	sixFrameORF	CDS	39966	40106	.	+	.	ID=ER2566ORF_%2B3aa_orf%7CNZ_CP014268.2_39966_40106_%2B3_CTG_46;pseudo=false;in-silico ORFs_ID=ORF_39966..40106_46aa_%2B3;in-silico ORFs_frame=%2B3;in-silico ORFs_startCodon=CTG;in-silico ORFs_extension=%2B3aa;in-silico ORFs_pseudo=false;in-silico ORFs_type=CDS;extensionOf=ER2566ORF;extensionBy=%2B9nt;color=182,182,182
NZ_CP014268.2	sixFrameORF	CDS	40015	40134	.	+	.	ID=ER2566ORF%7CNZ_CP014268.2_40015_40134_%2B1_ATG_39;pseudo=false;in-silico ORFs_ID=ORF_40015..40134_39aa_%2B1;in-silico ORFs_frame=%2B1;in-silico ORFs_startCodon=ATG;in-silico ORFs_pseudo=false;in-silico ORFs_type=CDS;color=182,182,182
NZ_CP014268.2	sixFrameORF	CDS	40110	40202	.	+	.	ID=ER2566ORF%7CNZ_CP014268.2_40110_40202_%2B3_CTG_30;pseudo=false;in-silico ORFs_ID=ORF_40110..40202_30aa_%2B3;in-silico ORFs_frame=%2B3;in-silico ORFs_startCodon=CTG;in-silico ORFs_pseudo=false;in-silico ORFs_type=CDS;color=182,182,182
NZ_CP014268.2	sixFrameORF	CDS	40224	40343	.	+	.	ID=ER2566ORF%7CNZ_CP014268.2_40224_40343_%2B3_CTG_39;pseudo=false;in-silico ORFs_ID=ORF_40224..40343_39aa_%2B3;in-silico ORFs_frame=%2B3;in-silico ORFs_startCodon=CTG;in-silico ORFs_pseudo=false;in-silico ORFs_type=CDS;color=182,182,182
NZ_CP014268.2	sixFrameORF	CDS	40307	40513	.	+	.	ID=ER2566ORF%7CNZ_CP014268.2_40307_40513_%2B2_CTG_68;pseudo=false;in-silico ORFs_ID=ORF_40307..40513_68aa_%2B2;in-silico ORFs_frame=%2B2;in-silico ORFs_startCodon=CTG;in-silico ORFs_pseudo=false;in-silico ORFs_type=CDS;color=182,182,182
NZ_CP014268.2	sixFrameORF	CDS	40416	40652	.	+	.	ID=ER2566ORF%7CNZ_CP014268.2_40416_40652_%2B3_GTG_78;pseudo=false;in-silico ORFs_ID=ORF_40416..40652_78aa_%2B3;in-silico ORFs_frame=%2B3;in-silico ORFs_startCodon=GTG;in-silico ORFs_pseudo=false;in-silico ORFs_type=CDS;color=182,182,182
NZ_CP014268.2	sixFrameORF	CDS	41087	41179	.	+	.	ID=ER2566ORF%7CNZ_CP014268.2_41087_41179_%2B2_GTG_30;pseudo=false;in-silico ORFs_ID=ORF_41087..41179_30aa_%2B2;in-silico ORFs_frame=%2B2;in-silico ORFs_startCodon=GTG;in-silico ORFs_pseudo=false;in-silico ORFs_type=CDS;color=182,182,182
NZ_CP014268.2	sixFrameORF	CDS	41215	41403	.	+	.	ID=ER2566ORF%7CNZ_CP014268.2_41215_41403_%2B1_TTG_62;pseudo=false;in-silico ORFs_ID=ORF_41215..41403_62aa_%2B1;in-silico ORFs_frame=%2B1;in-silico ORFs_startCodon=TTG;in-silico ORFs_pseudo=false;in-silico ORFs_type=CDS;color=182,182,182
NZ_CP014268.2	sixFrameORF	CDS	41306	41452	.	+	.	ID=ER2566ORF%7CNZ_CP014268.2_41306_41452_%2B2_GTG_48;pseudo=false;in-silico ORFs_ID=ORF_41306..41452_48aa_%2B2;in-silico ORFs_frame=%2B2;in-silico ORFs_startCodon=GTG;in-silico ORFs_pseudo=false;in-silico ORFs_type=CDS;color=182,182,182
NZ_CP014268.2	sixFrameORF	CDS	41303	41452	.	+	.	ID=ER2566ORF_%2B1aa_orf%7CNZ_CP014268.2_41303_41452_%2B2_GTG_49;pseudo=false;in-silico ORFs_ID=ORF_41303..41452_49aa_%2B2;in-silico ORFs_frame=%2B2;in-silico ORFs_startCodon=GTG;in-silico ORFs_extension=%2B1aa;in-silico ORFs_pseudo=false;in-silico ORFs_type=CDS;extensionOf=ER2566ORF;extensionBy=%2B3nt;color=182,182,182
NZ_CP014268.2	sixFrameORF	CDS	41449	41595	.	+	.	ID=ER2566ORF%7CNZ_CP014268.2_41449_41595_%2B1_GTG_48;pseudo=false;in-silico ORFs_ID=ORF_41449..41595_48aa_%2B1;in-silico ORFs_frame=%2B1;in-silico ORFs_startCodon=GTG;in-silico ORFs_pseudo=false;in-silico ORFs_type=CDS;color=182,182,182
NZ_CP014268.2	sixFrameORF	CDS	41031	41660	.	+	.	ID=ER2566ORF%7CNZ_CP014268.2_41031_41660_%2B3_ATG_209;pseudo=false;in-silico ORFs_ID=ORF_41031..41660_209aa_%2B3;in-silico ORFs_frame=%2B3;in-silico ORFs_startCodon=ATG;in-silico ORFs_pseudo=false;in-silico ORFs_type=CDS;color=182,182,182
NZ_CP014268.2	sixFrameORF	CDS	41028	41660	.	+	.	ID=ER2566ORF_%2B1aa_orf%7CNZ_CP014268.2_41028_41660_%2B3_CTG_210;pseudo=false;in-silico ORFs_ID=ORF_41028..41660_210aa_%2B3;in-silico ORFs_frame=%2B3;in-silico ORFs_startCodon=CTG;in-silico ORFs_extension=%2B1aa;in-silico ORFs_pseudo=false;in-silico ORFs_type=CDS;extensionOf=ER2566ORF;extensionBy=%2B3nt;color=182,182,182
NZ_CP014268.2	sixFrameORF	CDS	40947	41660	.	+	.	ID=ER2566ORF_%2B28aa_orf%7CNZ_CP014268.2_40947_41660_%2B3_CTG_237;pseudo=false;in-silico ORFs_ID=ORF_40947..41660_237aa_%2B3;in-silico ORFs_frame=%2B3;in-silico ORFs_startCodon=CTG;in-silico ORFs_extension=%2B28aa;in-silico ORFs_pseudo=false;in-silico ORFs_type=CDS;extensionOf=ER2566ORF;extensionBy=%2B84nt;color=182,182,182
NZ_CP014268.2	sixFrameORF	CDS	40941	41660	.	+	.	ID=ER2566ORF_%2B30aa_orf%7CNZ_CP014268.2_40941_41660_%2B3_TTG_239;pseudo=false;in-silico ORFs_ID=ORF_40941..41660_239aa_%2B3;in-silico ORFs_frame=%2B3;in-silico ORFs_startCodon=TTG;in-silico ORFs_extension=%2B30aa;in-silico ORFs_pseudo=false;in-silico ORFs_type=CDS;extensionOf=ER2566ORF;extensionBy=%2B90nt;color=182,182,182
NZ_CP014268.2	sixFrameORF	CDS	40923	41660	.	+	.	ID=ER2566ORF_%2B36aa_orf%7CNZ_CP014268.2_40923_41660_%2B3_CTG_245;pseudo=false;in-silico ORFs_ID=ORF_40923..41660_245aa_%2B3;in-silico ORFs_frame=%2B3;in-silico ORFs_startCodon=CTG;in-silico ORFs_extension=%2B36aa;in-silico ORFs_pseudo=false;in-silico ORFs_type=CDS;extensionOf=ER2566ORF;extensionBy=%2B108nt;color=182,182,182
NZ_CP014268.2	sixFrameORF	CDS	40821	41660	.	+	.	ID=ER2566ORF_%2B70aa_orf%7CNZ_CP014268.2_40821_41660_%2B3_CTG_279;pseudo=false;in-silico ORFs_ID=ORF_40821..41660_279aa_%2B3;in-silico ORFs_frame=%2B3;in-silico ORFs_startCodon=CTG;in-silico ORFs_extension=%2B70aa;in-silico ORFs_pseudo=false;in-silico ORFs_type=CDS;extensionOf=ER2566ORF;extensionBy=%2B210nt;color=182,182,182
NZ_CP014268.2	sixFrameORF	CDS	40800	41660	.	+	.	ID=ER2566ORF_%2B77aa_orf%7CNZ_CP014268.2_40800_41660_%2B3_CTG_286;pseudo=false;in-silico ORFs_ID=ORF_40800..41660_286aa_%2B3;in-silico ORFs_frame=%2B3;in-silico ORFs_startCodon=CTG;in-silico ORFs_extension=%2B77aa;in-silico ORFs_pseudo=false;in-silico ORFs_type=CDS;extensionOf=ER2566ORF;extensionBy=%2B231nt;color=182,182,182
NZ_CP014268.2	sixFrameORF	CDS	40761	41660	.	+	.	ID=ER2566ORF_%2B90aa_orf%7CNZ_CP014268.2_40761_41660_%2B3_TTG_299;pseudo=false;in-silico ORFs_ID=ORF_40761..41660_299aa_%2B3;in-silico ORFs_frame=%2B3;in-silico ORFs_startCodon=TTG;in-silico ORFs_extension=%2B90aa;in-silico ORFs_pseudo=false;in-silico ORFs_type=CDS;extensionOf=ER2566ORF;extensionBy=%2B270nt;color=182,182,182
NZ_CP014268.2	sixFrameORF	CDS	41714	41878	.	+	.	ID=ER2566ORF%7CNZ_CP014268.2_41714_41878_%2B2_GTG_54;pseudo=false;in-silico ORFs_ID=ORF_41714..41878_54aa_%2B2;in-silico ORFs_frame=%2B2;in-silico ORFs_startCodon=GTG;in-silico ORFs_pseudo=false;in-silico ORFs_type=CDS;color=182,182,182
NZ_CP014268.2	sixFrameORF	CDS	41736	41927	.	+	.	ID=ER2566ORF%7CNZ_CP014268.2_41736_41927_%2B3_ATG_63;pseudo=false;in-silico ORFs_ID=ORF_41736..41927_63aa_%2B3;in-silico ORFs_frame=%2B3;in-silico ORFs_startCodon=ATG;in-silico ORFs_pseudo=false;in-silico ORFs_type=CDS;color=182,182,182
NZ_CP014268.2	sixFrameORF	CDS	41682	41927	.	+	.	ID=ER2566ORF_%2B18aa_orf%7CNZ_CP014268.2_41682_41927_%2B3_TTG_81;pseudo=false;in-silico ORFs_ID=ORF_41682..41927_81aa_%2B3;in-silico ORFs_frame=%2B3;in-silico ORFs_startCodon=TTG;in-silico ORFs_extension=%2B18aa;in-silico ORFs_pseudo=false;in-silico ORFs_type=CDS;extensionOf=ER2566ORF;extensionBy=%2B54nt;color=182,182,182
NZ_CP014268.2	sixFrameORF	CDS	41670	41927	.	+	.	ID=ER2566ORF_%2B22aa_orf%7CNZ_CP014268.2_41670_41927_%2B3_CTG_85;pseudo=false;in-silico ORFs_ID=ORF_41670..41927_85aa_%2B3;in-silico ORFs_frame=%2B3;in-silico ORFs_startCodon=CTG;in-silico ORFs_extension=%2B22aa;in-silico ORFs_pseudo=false;in-silico ORFs_type=CDS;extensionOf=ER2566ORF;extensionBy=%2B66nt;color=182,182,182
NZ_CP014268.2	sixFrameORF	CDS	41915	42013	.	+	.	ID=ER2566ORF%7CNZ_CP014268.2_41915_42013_%2B2_TTG_32;pseudo=false;in-silico ORFs_ID=ORF_41915..42013_32aa_%2B2;in-silico ORFs_frame=%2B2;in-silico ORFs_startCodon=TTG;in-silico ORFs_pseudo=false;in-silico ORFs_type=CDS;color=182,182,182
NZ_CP014268.2	sixFrameORF	CDS	41959	42063	.	+	.	ID=ER2566ORF%7CNZ_CP014268.2_41959_42063_%2B1_GTG_34;pseudo=false;in-silico ORFs_ID=ORF_41959..42063_34aa_%2B1;in-silico ORFs_frame=%2B1;in-silico ORFs_startCodon=GTG;in-silico ORFs_pseudo=false;in-silico ORFs_type=CDS;color=182,182,182
NZ_CP014268.2	sixFrameORF	CDS	42003	42140	.	+	.	ID=ER2566ORF%7CNZ_CP014268.2_42003_42140_%2B3_CTG_45;pseudo=false;in-silico ORFs_ID=ORF_42003..42140_45aa_%2B3;in-silico ORFs_frame=%2B3;in-silico ORFs_startCodon=CTG;in-silico ORFs_pseudo=false;in-silico ORFs_type=CDS;color=182,182,182
NZ_CP014268.2	sixFrameORF	CDS	42144	42251	.	+	.	ID=ER2566ORF%7CNZ_CP014268.2_42144_42251_%2B3_GTG_35;pseudo=false;in-silico ORFs_ID=ORF_42144..42251_35aa_%2B3;in-silico ORFs_frame=%2B3;in-silico ORFs_startCodon=GTG;in-silico ORFs_pseudo=false;in-silico ORFs_type=CDS;color=182,182,182
NZ_CP014268.2	sixFrameORF	CDS	42358	42525	.	+	.	ID=ER2566ORF%7CNZ_CP014268.2_42358_42525_%2B1_ATG_55;pseudo=false;in-silico ORFs_ID=ORF_42358..42525_55aa_%2B1;in-silico ORFs_frame=%2B1;in-silico ORFs_startCodon=ATG;in-silico ORFs_pseudo=false;in-silico ORFs_type=CDS;color=182,182,182
NZ_CP014268.2	sixFrameORF	CDS	42470	42574	.	+	.	ID=ER2566ORF%7CNZ_CP014268.2_42470_42574_%2B2_TTG_34;pseudo=false;in-silico ORFs_ID=ORF_42470..42574_34aa_%2B2;in-silico ORFs_frame=%2B2;in-silico ORFs_startCodon=TTG;in-silico ORFs_pseudo=false;in-silico ORFs_type=CDS;color=182,182,182
NZ_CP014268.2	sixFrameORF	CDS	42348	42602	.	+	.	ID=ER2566ORF%7CNZ_CP014268.2_42348_42602_%2B3_GTG_84;pseudo=false;in-silico ORFs_ID=ORF_42348..42602_84aa_%2B3;in-silico ORFs_frame=%2B3;in-silico ORFs_startCodon=GTG;in-silico ORFs_pseudo=false;in-silico ORFs_type=CDS;color=182,182,182
NZ_CP014268.2	sixFrameORF	CDS	42538	42750	.	+	.	ID=ER2566ORF%7CNZ_CP014268.2_42538_42750_%2B1_TTG_70;pseudo=false;in-silico ORFs_ID=ORF_42538..42750_70aa_%2B1;in-silico ORFs_frame=%2B1;in-silico ORFs_startCodon=TTG;in-silico ORFs_pseudo=false;in-silico ORFs_type=CDS;color=182,182,182
NZ_CP014268.2	sixFrameORF	CDS	42621	42773	.	+	.	ID=ER2566ORF%7CNZ_CP014268.2_42621_42773_%2B3_GTG_50;pseudo=false;in-silico ORFs_ID=ORF_42621..42773_50aa_%2B3;in-silico ORFs_frame=%2B3;in-silico ORFs_startCodon=GTG;in-silico ORFs_pseudo=false;in-silico ORFs_type=CDS;color=182,182,182
NZ_CP014268.2	sixFrameORF	CDS	42917	43054	.	+	.	ID=ER2566ORF%7CNZ_CP014268.2_42917_43054_%2B2_ATG_45;pseudo=false;in-silico ORFs_ID=ORF_42917..43054_45aa_%2B2;in-silico ORFs_frame=%2B2;in-silico ORFs_startCodon=ATG;in-silico ORFs_pseudo=false;in-silico ORFs_type=CDS;color=182,182,182
NZ_CP014268.2	sixFrameORF	CDS	42896	43054	.	+	.	ID=ER2566ORF_%2B7aa_orf%7CNZ_CP014268.2_42896_43054_%2B2_TTG_52;pseudo=false;in-silico ORFs_ID=ORF_42896..43054_52aa_%2B2;in-silico ORFs_frame=%2B2;in-silico ORFs_startCodon=TTG;in-silico ORFs_extension=%2B7aa;in-silico ORFs_pseudo=false;in-silico ORFs_type=CDS;extensionOf=ER2566ORF;extensionBy=%2B21nt;color=182,182,182
NZ_CP014268.2	sixFrameORF	CDS	42878	43054	.	+	.	ID=ER2566ORF_%2B13aa_orf%7CNZ_CP014268.2_42878_43054_%2B2_CTG_58;pseudo=false;in-silico ORFs_ID=ORF_42878..43054_58aa_%2B2;in-silico ORFs_frame=%2B2;in-silico ORFs_startCodon=CTG;in-silico ORFs_extension=%2B13aa;in-silico ORFs_pseudo=false;in-silico ORFs_type=CDS;extensionOf=ER2566ORF;extensionBy=%2B39nt;color=182,182,182
NZ_CP014268.2	sixFrameORF	CDS	42851	43054	.	+	.	ID=ER2566ORF_%2B22aa_orf%7CNZ_CP014268.2_42851_43054_%2B2_TTG_67;pseudo=false;in-silico ORFs_ID=ORF_42851..43054_67aa_%2B2;in-silico ORFs_frame=%2B2;in-silico ORFs_startCodon=TTG;in-silico ORFs_extension=%2B22aa;in-silico ORFs_pseudo=false;in-silico ORFs_type=CDS;extensionOf=ER2566ORF;extensionBy=%2B66nt;color=182,182,182
NZ_CP014268.2	sixFrameORF	CDS	43091	43231	.	+	.	ID=ER2566ORF%7CNZ_CP014268.2_43091_43231_%2B2_CTG_46;pseudo=false;in-silico ORFs_ID=ORF_43091..43231_46aa_%2B2;in-silico ORFs_frame=%2B2;in-silico ORFs_startCodon=CTG;in-silico ORFs_pseudo=false;in-silico ORFs_type=CDS;color=182,182,182
NZ_CP014268.2	sixFrameORF	CDS	43894	43998	.	+	.	ID=ER2566ORF%7CNZ_CP014268.2_43894_43998_%2B1_TTG_34;pseudo=false;in-silico ORFs_ID=ORF_43894..43998_34aa_%2B1;in-silico ORFs_frame=%2B1;in-silico ORFs_startCodon=TTG;in-silico ORFs_pseudo=false;in-silico ORFs_type=CDS;color=182,182,182
NZ_CP014268.2	sixFrameORF	CDS	43876	43998	.	+	.	ID=ER2566ORF_%2B6aa_orf%7CNZ_CP014268.2_43876_43998_%2B1_CTG_40;pseudo=false;in-silico ORFs_ID=ORF_43876..43998_40aa_%2B1;in-silico ORFs_frame=%2B1;in-silico ORFs_startCodon=CTG;in-silico ORFs_extension=%2B6aa;in-silico ORFs_pseudo=false;in-silico ORFs_type=CDS;extensionOf=ER2566ORF;extensionBy=%2B18nt;color=182,182,182
NZ_CP014268.2	sixFrameORF	CDS	44239	44331	.	+	.	ID=ER2566ORF%7CNZ_CP014268.2_44239_44331_%2B1_ATG_30;pseudo=false;in-silico ORFs_ID=ORF_44239..44331_30aa_%2B1;in-silico ORFs_frame=%2B1;in-silico ORFs_startCodon=ATG;in-silico ORFs_pseudo=false;in-silico ORFs_type=CDS;color=182,182,182
NZ_CP014268.2	sixFrameORF	CDS	44236	44331	.	+	.	ID=ER2566ORF_%2B1aa_orf%7CNZ_CP014268.2_44236_44331_%2B1_GTG_31;pseudo=false;in-silico ORFs_ID=ORF_44236..44331_31aa_%2B1;in-silico ORFs_frame=%2B1;in-silico ORFs_startCodon=GTG;in-silico ORFs_extension=%2B1aa;in-silico ORFs_pseudo=false;in-silico ORFs_type=CDS;extensionOf=ER2566ORF;extensionBy=%2B3nt;color=182,182,182
NZ_CP014268.2	Prodigal:2.6	CDS	43431	44423	.	+	.	ID=ER2566NIDVDC2566_00044%7CNZ_CP014268.2_43431_44423_%2B3_ATG_330;pseudo=false;NIDVD_ID=C2566_00044;NIDVD_Parent=C2566_00044_gene;NIDVD_inference=ab+initio+prediction%3AProdigal%3A2.6%3Asimilar+to+AA+sequence%3AUniProt-Swiss-Prot%3Asp%7CQ3YVP8%7CASNA_SHISS;NIDVD_locus_tag=C2566_00044;NIDVD_product=Aspartate--ammonia+ligase+OS;NIDVD_Gene Name=asnA;NIDVD_type=CDS;color=0,0,255
NZ_CP014268.2	sixFrameORF	CDS	44381	44488	.	+	.	ID=ER2566ORF%7CNZ_CP014268.2_44381_44488_%2B2_ATG_35;pseudo=false;in-silico ORFs_ID=ORF_44381..44488_35aa_%2B2;in-silico ORFs_frame=%2B2;in-silico ORFs_startCodon=ATG;in-silico ORFs_pseudo=false;in-silico ORFs_type=CDS;color=182,182,182
NZ_CP014268.2	sixFrameORF	CDS	44372	44488	.	+	.	ID=ER2566ORF_%2B3aa_orf%7CNZ_CP014268.2_44372_44488_%2B2_GTG_38;pseudo=false;in-silico ORFs_ID=ORF_44372..44488_38aa_%2B2;in-silico ORFs_frame=%2B2;in-silico ORFs_startCodon=GTG;in-silico ORFs_extension=%2B3aa;in-silico ORFs_pseudo=false;in-silico ORFs_type=CDS;extensionOf=ER2566ORF;extensionBy=%2B9nt;color=182,182,182
NZ_CP014268.2	sixFrameORF	CDS	44520	44615	.	+	.	ID=ER2566ORF%7CNZ_CP014268.2_44520_44615_%2B3_GTG_31;pseudo=false;in-silico ORFs_ID=ORF_44520..44615_31aa_%2B3;in-silico ORFs_frame=%2B3;in-silico ORFs_startCodon=GTG;in-silico ORFs_pseudo=false;in-silico ORFs_type=CDS;color=182,182,182
NZ_CP014268.2	sixFrameORF	CDS	44485	44727	.	+	.	ID=ER2566ORF%7CNZ_CP014268.2_44485_44727_%2B1_ATG_80;pseudo=false;in-silico ORFs_ID=ORF_44485..44727_80aa_%2B1;in-silico ORFs_frame=%2B1;in-silico ORFs_startCodon=ATG;in-silico ORFs_pseudo=false;in-silico ORFs_type=CDS;color=182,182,182
NZ_CP014268.2	sixFrameORF	CDS	44392	44727	.	+	.	ID=ER2566ORF_%2B31aa_orf%7CNZ_CP014268.2_44392_44727_%2B1_CTG_111;pseudo=false;in-silico ORFs_ID=ORF_44392..44727_111aa_%2B1;in-silico ORFs_frame=%2B1;in-silico ORFs_startCodon=CTG;in-silico ORFs_extension=%2B31aa;in-silico ORFs_pseudo=false;in-silico ORFs_type=CDS;extensionOf=ER2566ORF;extensionBy=%2B93nt;color=182,182,182
NZ_CP014268.2	sixFrameORF	CDS	44389	44727	.	+	.	ID=ER2566ORF_%2B32aa_orf%7CNZ_CP014268.2_44389_44727_%2B1_CTG_112;pseudo=false;in-silico ORFs_ID=ORF_44389..44727_112aa_%2B1;in-silico ORFs_frame=%2B1;in-silico ORFs_startCodon=CTG;in-silico ORFs_extension=%2B32aa;in-silico ORFs_pseudo=false;in-silico ORFs_type=CDS;extensionOf=ER2566ORF;extensionBy=%2B96nt;color=182,182,182
NZ_CP014268.2	sixFrameORF	CDS	44377	44727	.	+	.	ID=ER2566ORF_%2B36aa_orf%7CNZ_CP014268.2_44377_44727_%2B1_GTG_116;pseudo=false;in-silico ORFs_ID=ORF_44377..44727_116aa_%2B1;in-silico ORFs_frame=%2B1;in-silico ORFs_startCodon=GTG;in-silico ORFs_extension=%2B36aa;in-silico ORFs_pseudo=false;in-silico ORFs_type=CDS;extensionOf=ER2566ORF;extensionBy=%2B108nt;color=182,182,182
NZ_CP014268.2	sixFrameORF	CDS	44374	44727	.	+	.	ID=ER2566ORF_%2B37aa_orf%7CNZ_CP014268.2_44374_44727_%2B1_GTG_117;pseudo=false;in-silico ORFs_ID=ORF_44374..44727_117aa_%2B1;in-silico ORFs_frame=%2B1;in-silico ORFs_startCodon=GTG;in-silico ORFs_extension=%2B37aa;in-silico ORFs_pseudo=false;in-silico ORFs_type=CDS;extensionOf=ER2566ORF;extensionBy=%2B111nt;color=182,182,182
NZ_CP014268.2	sixFrameORF	CDS	44675	44773	.	+	.	ID=ER2566ORF%7CNZ_CP014268.2_44675_44773_%2B2_ATG_32;pseudo=false;in-silico ORFs_ID=ORF_44675..44773_32aa_%2B2;in-silico ORFs_frame=%2B2;in-silico ORFs_startCodon=ATG;in-silico ORFs_pseudo=false;in-silico ORFs_type=CDS;color=182,182,182
NZ_CP014268.2	sixFrameORF	CDS	44654	44773	.	+	.	ID=ER2566ORF_%2B7aa_orf%7CNZ_CP014268.2_44654_44773_%2B2_CTG_39;pseudo=false;in-silico ORFs_ID=ORF_44654..44773_39aa_%2B2;in-silico ORFs_frame=%2B2;in-silico ORFs_startCodon=CTG;in-silico ORFs_extension=%2B7aa;in-silico ORFs_pseudo=false;in-silico ORFs_type=CDS;extensionOf=ER2566ORF;extensionBy=%2B21nt;color=182,182,182
NZ_CP014268.2	sixFrameORF	CDS	44831	44941	.	+	.	ID=ER2566ORF%7CNZ_CP014268.2_44831_44941_%2B2_ATG_36;pseudo=false;in-silico ORFs_ID=ORF_44831..44941_36aa_%2B2;in-silico ORFs_frame=%2B2;in-silico ORFs_startCodon=ATG;in-silico ORFs_pseudo=false;in-silico ORFs_type=CDS;color=182,182,182
NZ_CP014268.2	sixFrameORF	CDS	44947	45066	.	+	.	ID=ER2566ORF%7CNZ_CP014268.2_44947_45066_%2B1_ATG_39;pseudo=false;in-silico ORFs_ID=ORF_44947..45066_39aa_%2B1;in-silico ORFs_frame=%2B1;in-silico ORFs_startCodon=ATG;in-silico ORFs_pseudo=false;in-silico ORFs_type=CDS;color=182,182,182
NZ_CP014268.2	sixFrameORF	CDS	44929	45066	.	+	.	ID=ER2566ORF_%2B6aa_orf%7CNZ_CP014268.2_44929_45066_%2B1_CTG_45;pseudo=false;in-silico ORFs_ID=ORF_44929..45066_45aa_%2B1;in-silico ORFs_frame=%2B1;in-silico ORFs_startCodon=CTG;in-silico ORFs_extension=%2B6aa;in-silico ORFs_pseudo=false;in-silico ORFs_type=CDS;extensionOf=ER2566ORF;extensionBy=%2B18nt;color=182,182,182
NZ_CP014268.2	sixFrameORF	CDS	45109	45201	.	+	.	ID=ER2566ORF%7CNZ_CP014268.2_45109_45201_%2B1_TTG_30;pseudo=false;in-silico ORFs_ID=ORF_45109..45201_30aa_%2B1;in-silico ORFs_frame=%2B1;in-silico ORFs_startCodon=TTG;in-silico ORFs_pseudo=false;in-silico ORFs_type=CDS;color=182,182,182
NZ_CP014268.2	sixFrameORF	CDS	45066	45263	.	+	.	ID=ER2566ORF%7CNZ_CP014268.2_45066_45263_%2B3_GTG_65;pseudo=false;in-silico ORFs_ID=ORF_45066..45263_65aa_%2B3;in-silico ORFs_frame=%2B3;in-silico ORFs_startCodon=GTG;in-silico ORFs_pseudo=false;in-silico ORFs_type=CDS;color=182,182,182
NZ_CP014268.2	sixFrameORF	CDS	45158	45292	.	+	.	ID=ER2566ORF%7CNZ_CP014268.2_45158_45292_%2B2_ATG_44;pseudo=false;in-silico ORFs_ID=ORF_45158..45292_44aa_%2B2;in-silico ORFs_frame=%2B2;in-silico ORFs_startCodon=ATG;in-silico ORFs_pseudo=false;in-silico ORFs_type=CDS;color=182,182,182
NZ_CP014268.2	sixFrameORF	CDS	45226	45414	.	+	.	ID=ER2566ORF%7CNZ_CP014268.2_45226_45414_%2B1_CTG_62;pseudo=false;in-silico ORFs_ID=ORF_45226..45414_62aa_%2B1;in-silico ORFs_frame=%2B1;in-silico ORFs_startCodon=CTG;in-silico ORFs_pseudo=false;in-silico ORFs_type=CDS;color=182,182,182
NZ_CP014268.2	sixFrameORF	CDS	45342	45521	.	+	.	ID=ER2566ORF%7CNZ_CP014268.2_45342_45521_%2B3_CTG_59;pseudo=false;in-silico ORFs_ID=ORF_45342..45521_59aa_%2B3;in-silico ORFs_frame=%2B3;in-silico ORFs_startCodon=CTG;in-silico ORFs_pseudo=false;in-silico ORFs_type=CDS;color=182,182,182
NZ_CP014268.2	sixFrameORF	CDS	45503	45649	.	+	.	ID=ER2566ORF%7CNZ_CP014268.2_45503_45649_%2B2_GTG_48;pseudo=false;in-silico ORFs_ID=ORF_45503..45649_48aa_%2B2;in-silico ORFs_frame=%2B2;in-silico ORFs_startCodon=GTG;in-silico ORFs_pseudo=false;in-silico ORFs_type=CDS;color=182,182,182
NZ_CP014268.2	sixFrameORF	CDS	45607	45795	.	+	.	ID=ER2566ORF%7CNZ_CP014268.2_45607_45795_%2B1_CTG_62;pseudo=false;in-silico ORFs_ID=ORF_45607..45795_62aa_%2B1;in-silico ORFs_frame=%2B1;in-silico ORFs_startCodon=CTG;in-silico ORFs_pseudo=false;in-silico ORFs_type=CDS;color=182,182,182
NZ_CP014268.2	sixFrameORF	CDS	45809	45907	.	+	.	ID=ER2566ORF%7CNZ_CP014268.2_45809_45907_%2B2_ATG_32;pseudo=false;in-silico ORFs_ID=ORF_45809..45907_32aa_%2B2;in-silico ORFs_frame=%2B2;in-silico ORFs_startCodon=ATG;in-silico ORFs_pseudo=false;in-silico ORFs_type=CDS;color=182,182,182
NZ_CP014268.2	sixFrameORF	CDS	45740	45907	.	+	.	ID=ER2566ORF_%2B23aa_orf%7CNZ_CP014268.2_45740_45907_%2B2_GTG_55;pseudo=false;in-silico ORFs_ID=ORF_45740..45907_55aa_%2B2;in-silico ORFs_frame=%2B2;in-silico ORFs_startCodon=GTG;in-silico ORFs_extension=%2B23aa;in-silico ORFs_pseudo=false;in-silico ORFs_type=CDS;extensionOf=ER2566ORF;extensionBy=%2B69nt;color=182,182,182
NZ_CP014268.2	sixFrameORF	CDS	45704	45907	.	+	.	ID=ER2566ORF_%2B35aa_orf%7CNZ_CP014268.2_45704_45907_%2B2_CTG_67;pseudo=false;in-silico ORFs_ID=ORF_45704..45907_67aa_%2B2;in-silico ORFs_frame=%2B2;in-silico ORFs_startCodon=CTG;in-silico ORFs_extension=%2B35aa;in-silico ORFs_pseudo=false;in-silico ORFs_type=CDS;extensionOf=ER2566ORF;extensionBy=%2B105nt;color=182,182,182
NZ_CP014268.2	sixFrameORF	CDS	45668	45907	.	+	.	ID=ER2566ORF_%2B47aa_orf%7CNZ_CP014268.2_45668_45907_%2B2_GTG_79;pseudo=false;in-silico ORFs_ID=ORF_45668..45907_79aa_%2B2;in-silico ORFs_frame=%2B2;in-silico ORFs_startCodon=GTG;in-silico ORFs_extension=%2B47aa;in-silico ORFs_pseudo=false;in-silico ORFs_type=CDS;extensionOf=ER2566ORF;extensionBy=%2B141nt;color=182,182,182
NZ_CP014268.2	sixFrameORF	CDS	45928	46236	.	+	.	ID=ER2566ORF%7CNZ_CP014268.2_45928_46236_%2B1_ATG_102;pseudo=false;in-silico ORFs_ID=ORF_45928..46236_102aa_%2B1;in-silico ORFs_frame=%2B1;in-silico ORFs_startCodon=ATG;in-silico ORFs_pseudo=false;in-silico ORFs_type=CDS;color=182,182,182
NZ_CP014268.2	sixFrameORF	CDS	45919	46236	.	+	.	ID=ER2566ORF_%2B3aa_orf%7CNZ_CP014268.2_45919_46236_%2B1_CTG_105;pseudo=false;in-silico ORFs_ID=ORF_45919..46236_105aa_%2B1;in-silico ORFs_frame=%2B1;in-silico ORFs_startCodon=CTG;in-silico ORFs_extension=%2B3aa;in-silico ORFs_pseudo=false;in-silico ORFs_type=CDS;extensionOf=ER2566ORF;extensionBy=%2B9nt;color=182,182,182
NZ_CP014268.2	sixFrameORF	CDS	45904	46236	.	+	.	ID=ER2566ORF_%2B8aa_orf%7CNZ_CP014268.2_45904_46236_%2B1_CTG_110;pseudo=false;in-silico ORFs_ID=ORF_45904..46236_110aa_%2B1;in-silico ORFs_frame=%2B1;in-silico ORFs_startCodon=CTG;in-silico ORFs_extension=%2B8aa;in-silico ORFs_pseudo=false;in-silico ORFs_type=CDS;extensionOf=ER2566ORF;extensionBy=%2B24nt;color=182,182,182
NZ_CP014268.2	sixFrameORF	CDS	46113	46262	.	+	.	ID=ER2566ORF%7CNZ_CP014268.2_46113_46262_%2B3_ATG_49;pseudo=false;in-silico ORFs_ID=ORF_46113..46262_49aa_%2B3;in-silico ORFs_frame=%2B3;in-silico ORFs_startCodon=ATG;in-silico ORFs_pseudo=false;in-silico ORFs_type=CDS;color=182,182,182
NZ_CP014268.2	sixFrameORF	CDS	46058	46300	.	+	.	ID=ER2566ORF%7CNZ_CP014268.2_46058_46300_%2B2_ATG_80;pseudo=false;in-silico ORFs_ID=ORF_46058..46300_80aa_%2B2;in-silico ORFs_frame=%2B2;in-silico ORFs_startCodon=ATG;in-silico ORFs_pseudo=false;in-silico ORFs_type=CDS;color=182,182,182
NZ_CP014268.2	sixFrameORF	CDS	46040	46300	.	+	.	ID=ER2566ORF_%2B6aa_orf%7CNZ_CP014268.2_46040_46300_%2B2_CTG_86;pseudo=false;in-silico ORFs_ID=ORF_46040..46300_86aa_%2B2;in-silico ORFs_frame=%2B2;in-silico ORFs_startCodon=CTG;in-silico ORFs_extension=%2B6aa;in-silico ORFs_pseudo=false;in-silico ORFs_type=CDS;extensionOf=ER2566ORF;extensionBy=%2B18nt;color=182,182,182
NZ_CP014268.2	sixFrameORF	CDS	46269	46364	.	+	.	ID=ER2566ORF%7CNZ_CP014268.2_46269_46364_%2B3_TTG_31;pseudo=false;in-silico ORFs_ID=ORF_46269..46364_31aa_%2B3;in-silico ORFs_frame=%2B3;in-silico ORFs_startCodon=TTG;in-silico ORFs_pseudo=false;in-silico ORFs_type=CDS;color=182,182,182
NZ_CP014268.2	sixFrameORF	CDS	46367	46540	.	+	.	ID=ER2566ORF%7CNZ_CP014268.2_46367_46540_%2B2_CTG_57;pseudo=false;in-silico ORFs_ID=ORF_46367..46540_57aa_%2B2;in-silico ORFs_frame=%2B2;in-silico ORFs_startCodon=CTG;in-silico ORFs_pseudo=false;in-silico ORFs_type=CDS;color=182,182,182
NZ_CP014268.2	sixFrameORF	CDS	46380	46592	.	+	.	ID=ER2566ORF%7CNZ_CP014268.2_46380_46592_%2B3_TTG_70;pseudo=false;in-silico ORFs_ID=ORF_46380..46592_70aa_%2B3;in-silico ORFs_frame=%2B3;in-silico ORFs_startCodon=TTG;in-silico ORFs_pseudo=false;in-silico ORFs_type=CDS;color=182,182,182
NZ_CP014268.2	sixFrameORF	CDS	46537	46632	.	+	.	ID=ER2566ORF%7CNZ_CP014268.2_46537_46632_%2B1_ATG_31;pseudo=false;in-silico ORFs_ID=ORF_46537..46632_31aa_%2B1;in-silico ORFs_frame=%2B1;in-silico ORFs_startCodon=ATG;in-silico ORFs_pseudo=false;in-silico ORFs_type=CDS;color=182,182,182
NZ_CP014268.2	sixFrameORF	CDS	46689	46841	.	+	.	ID=ER2566ORF%7CNZ_CP014268.2_46689_46841_%2B3_ATG_50;pseudo=false;in-silico ORFs_ID=ORF_46689..46841_50aa_%2B3;in-silico ORFs_frame=%2B3;in-silico ORFs_startCodon=ATG;in-silico ORFs_pseudo=false;in-silico ORFs_type=CDS;color=182,182,182
NZ_CP014268.2	sixFrameORF	CDS	46659	46841	.	+	.	ID=ER2566ORF_%2B10aa_orf%7CNZ_CP014268.2_46659_46841_%2B3_CTG_60;pseudo=false;in-silico ORFs_ID=ORF_46659..46841_60aa_%2B3;in-silico ORFs_frame=%2B3;in-silico ORFs_startCodon=CTG;in-silico ORFs_extension=%2B10aa;in-silico ORFs_pseudo=false;in-silico ORFs_type=CDS;extensionOf=ER2566ORF;extensionBy=%2B30nt;color=182,182,182
NZ_CP014268.2	sixFrameORF	CDS	46656	46841	.	+	.	ID=ER2566ORF_%2B11aa_orf%7CNZ_CP014268.2_46656_46841_%2B3_TTG_61;pseudo=false;in-silico ORFs_ID=ORF_46656..46841_61aa_%2B3;in-silico ORFs_frame=%2B3;in-silico ORFs_startCodon=TTG;in-silico ORFs_extension=%2B11aa;in-silico ORFs_pseudo=false;in-silico ORFs_type=CDS;extensionOf=ER2566ORF;extensionBy=%2B33nt;color=182,182,182
NZ_CP014268.2	sixFrameORF	CDS	46804	47061	.	+	.	ID=ER2566ORF%7CNZ_CP014268.2_46804_47061_%2B1_ATG_85;pseudo=false;in-silico ORFs_ID=ORF_46804..47061_85aa_%2B1;in-silico ORFs_frame=%2B1;in-silico ORFs_startCodon=ATG;in-silico ORFs_pseudo=false;in-silico ORFs_type=CDS;color=182,182,182
NZ_CP014268.2	sixFrameORF	CDS	46795	47061	.	+	.	ID=ER2566ORF_%2B3aa_orf%7CNZ_CP014268.2_46795_47061_%2B1_CTG_88;pseudo=false;in-silico ORFs_ID=ORF_46795..47061_88aa_%2B1;in-silico ORFs_frame=%2B1;in-silico ORFs_startCodon=CTG;in-silico ORFs_extension=%2B3aa;in-silico ORFs_pseudo=false;in-silico ORFs_type=CDS;extensionOf=ER2566ORF;extensionBy=%2B9nt;color=182,182,182
NZ_CP014268.2	sixFrameORF	CDS	46947	47072	.	+	.	ID=ER2566ORF%7CNZ_CP014268.2_46947_47072_%2B3_GTG_41;pseudo=false;in-silico ORFs_ID=ORF_46947..47072_41aa_%2B3;in-silico ORFs_frame=%2B3;in-silico ORFs_startCodon=GTG;in-silico ORFs_pseudo=false;in-silico ORFs_type=CDS;color=182,182,182
NZ_CP014268.2	sixFrameORF	CDS	47003	47110	.	+	.	ID=ER2566ORF%7CNZ_CP014268.2_47003_47110_%2B2_TTG_35;pseudo=false;in-silico ORFs_ID=ORF_47003..47110_35aa_%2B2;in-silico ORFs_frame=%2B2;in-silico ORFs_startCodon=TTG;in-silico ORFs_pseudo=false;in-silico ORFs_type=CDS;color=182,182,182
NZ_CP014268.2	sixFrameORF	CDS	47103	47195	.	+	.	ID=ER2566ORF%7CNZ_CP014268.2_47103_47195_%2B3_CTG_30;pseudo=false;in-silico ORFs_ID=ORF_47103..47195_30aa_%2B3;in-silico ORFs_frame=%2B3;in-silico ORFs_startCodon=CTG;in-silico ORFs_pseudo=false;in-silico ORFs_type=CDS;color=182,182,182
NZ_CP014268.2	sixFrameORF	CDS	47261	47371	.	+	.	ID=ER2566ORF%7CNZ_CP014268.2_47261_47371_%2B2_ATG_36;pseudo=false;in-silico ORFs_ID=ORF_47261..47371_36aa_%2B2;in-silico ORFs_frame=%2B2;in-silico ORFs_startCodon=ATG;in-silico ORFs_pseudo=false;in-silico ORFs_type=CDS;color=182,182,182
NZ_CP014268.2	sixFrameORF	CDS	47225	47371	.	+	.	ID=ER2566ORF_%2B12aa_orf%7CNZ_CP014268.2_47225_47371_%2B2_CTG_48;pseudo=false;in-silico ORFs_ID=ORF_47225..47371_48aa_%2B2;in-silico ORFs_frame=%2B2;in-silico ORFs_startCodon=CTG;in-silico ORFs_extension=%2B12aa;in-silico ORFs_pseudo=false;in-silico ORFs_type=CDS;extensionOf=ER2566ORF;extensionBy=%2B36nt;color=182,182,182
NZ_CP014268.2	sixFrameORF	CDS	47355	47588	.	+	.	ID=ER2566ORF%7CNZ_CP014268.2_47355_47588_%2B3_ATG_77;pseudo=false;in-silico ORFs_ID=ORF_47355..47588_77aa_%2B3;in-silico ORFs_frame=%2B3;in-silico ORFs_startCodon=ATG;in-silico ORFs_pseudo=false;in-silico ORFs_type=CDS;color=182,182,182
NZ_CP014268.2	sixFrameORF	CDS	47662	47757	.	+	.	ID=ER2566ORF%7CNZ_CP014268.2_47662_47757_%2B1_TTG_31;pseudo=false;in-silico ORFs_ID=ORF_47662..47757_31aa_%2B1;in-silico ORFs_frame=%2B1;in-silico ORFs_startCodon=TTG;in-silico ORFs_pseudo=false;in-silico ORFs_type=CDS;color=182,182,182
NZ_CP014268.2	sixFrameORF	CDS	47647	47757	.	+	.	ID=ER2566ORF_%2B5aa_orf%7CNZ_CP014268.2_47647_47757_%2B1_TTG_36;pseudo=false;in-silico ORFs_ID=ORF_47647..47757_36aa_%2B1;in-silico ORFs_frame=%2B1;in-silico ORFs_startCodon=TTG;in-silico ORFs_extension=%2B5aa;in-silico ORFs_pseudo=false;in-silico ORFs_type=CDS;extensionOf=ER2566ORF;extensionBy=%2B15nt;color=182,182,182
NZ_CP014268.2	sixFrameORF	CDS	47641	47757	.	+	.	ID=ER2566ORF_%2B7aa_orf%7CNZ_CP014268.2_47641_47757_%2B1_TTG_38;pseudo=false;in-silico ORFs_ID=ORF_47641..47757_38aa_%2B1;in-silico ORFs_frame=%2B1;in-silico ORFs_startCodon=TTG;in-silico ORFs_extension=%2B7aa;in-silico ORFs_pseudo=false;in-silico ORFs_type=CDS;extensionOf=ER2566ORF;extensionBy=%2B21nt;color=182,182,182
NZ_CP014268.2	sixFrameORF	CDS	47599	47757	.	+	.	ID=ER2566ORF_%2B21aa_orf%7CNZ_CP014268.2_47599_47757_%2B1_CTG_52;pseudo=false;in-silico ORFs_ID=ORF_47599..47757_52aa_%2B1;in-silico ORFs_frame=%2B1;in-silico ORFs_startCodon=CTG;in-silico ORFs_extension=%2B21aa;in-silico ORFs_pseudo=false;in-silico ORFs_type=CDS;extensionOf=ER2566ORF;extensionBy=%2B63nt;color=182,182,182
NZ_CP014268.2	sixFrameORF	CDS	48440	48664	.	+	.	ID=ER2566ORF%7CNZ_CP014268.2_48440_48664_%2B2_CTG_74;pseudo=false;in-silico ORFs_ID=ORF_48440..48664_74aa_%2B2;in-silico ORFs_frame=%2B2;in-silico ORFs_startCodon=CTG;in-silico ORFs_pseudo=false;in-silico ORFs_type=CDS;color=182,182,182
NZ_CP014268.2	sixFrameORF	CDS	49141	49236	.	+	.	ID=ER2566ORF%7CNZ_CP014268.2_49141_49236_%2B1_ATG_31;pseudo=false;in-silico ORFs_ID=ORF_49141..49236_31aa_%2B1;in-silico ORFs_frame=%2B1;in-silico ORFs_startCodon=ATG;in-silico ORFs_pseudo=false;in-silico ORFs_type=CDS;color=182,182,182
NZ_CP014268.2	sixFrameORF	CDS	49190	49312	.	+	.	ID=ER2566ORF%7CNZ_CP014268.2_49190_49312_%2B2_CTG_40;pseudo=false;in-silico ORFs_ID=ORF_49190..49312_40aa_%2B2;in-silico ORFs_frame=%2B2;in-silico ORFs_startCodon=CTG;in-silico ORFs_pseudo=false;in-silico ORFs_type=CDS;color=182,182,182
NZ_CP014268.2	Prodigal:2.6	CDS	47592	49460	.	+	.	ID=ER2566NIDVDC2566_00047%7CNZ_CP014268.2_47592_49460_%2B3_ATG_622;pseudo=false;NIDVD_ID=C2566_00047;NIDVD_Parent=C2566_00047_gene;NIDVD_inference=ab+initio+prediction%3AProdigal%3A2.6%3Asimilar+to+AA+sequence%3AUniProt-Swiss-Prot%3Asp%7CQ1R4I5%7CKUP_ECOUT;NIDVD_locus_tag=C2566_00047;NIDVD_product=Low+affinity+potassium+transport+system+protein+kup+OS;NIDVD_Gene Name=kup;NIDVD_type=CDS;color=0,0,…
NZ_CP014268.2	sixFrameORF	CDS	49384	49485	.	+	.	ID=ER2566ORF%7CNZ_CP014268.2_49384_49485_%2B1_ATG_33;pseudo=false;in-silico ORFs_ID=ORF_49384..49485_33aa_%2B1;in-silico ORFs_frame=%2B1;in-silico ORFs_startCodon=ATG;in-silico ORFs_pseudo=false;in-silico ORFs_type=CDS;color=182,182,182
NZ_CP014268.2	sixFrameORF	CDS	49615	49911	.	+	.	ID=ER2566ORF%7CNZ_CP014268.2_49615_49911_%2B1_ATG_98;pseudo=false;in-silico ORFs_ID=ORF_49615..49911_98aa_%2B1;in-silico ORFs_frame=%2B1;in-silico ORFs_startCodon=ATG;in-silico ORFs_pseudo=false;in-silico ORFs_type=CDS;color=182,182,182
NZ_CP014268.2	sixFrameORF	CDS	49612	49911	.	+	.	ID=ER2566ORF_%2B1aa_orf%7CNZ_CP014268.2_49612_49911_%2B1_CTG_99;pseudo=false;in-silico ORFs_ID=ORF_49612..49911_99aa_%2B1;in-silico ORFs_frame=%2B1;in-silico ORFs_startCodon=CTG;in-silico ORFs_extension=%2B1aa;in-silico ORFs_pseudo=false;in-silico ORFs_type=CDS;extensionOf=ER2566ORF;extensionBy=%2B3nt;color=182,182,182
NZ_CP014268.2	sixFrameORF	CDS	49591	49911	.	+	.	ID=ER2566ORF_%2B8aa_orf%7CNZ_CP014268.2_49591_49911_%2B1_GTG_106;pseudo=false;in-silico ORFs_ID=ORF_49591..49911_106aa_%2B1;in-silico ORFs_frame=%2B1;in-silico ORFs_startCodon=GTG;in-silico ORFs_extension=%2B8aa;in-silico ORFs_pseudo=false;in-silico ORFs_type=CDS;extensionOf=ER2566ORF;extensionBy=%2B24nt;color=182,182,182
NZ_CP014268.2	sixFrameORF	CDS	50247	50399	.	+	.	ID=ER2566ORF%7CNZ_CP014268.2_50247_50399_%2B3_TTG_50;pseudo=false;in-silico ORFs_ID=ORF_50247..50399_50aa_%2B3;in-silico ORFs_frame=%2B3;in-silico ORFs_startCodon=TTG;in-silico ORFs_pseudo=false;in-silico ORFs_type=CDS;color=182,182,182
NZ_CP014268.2	sixFrameORF	CDS	50081	50437	.	+	.	ID=ER2566ORF%7CNZ_CP014268.2_50081_50437_%2B2_ATG_118;pseudo=false;in-silico ORFs_ID=ORF_50081..50437_118aa_%2B2;in-silico ORFs_frame=%2B2;in-silico ORFs_startCodon=ATG;in-silico ORFs_pseudo=false;in-silico ORFs_type=CDS;color=182,182,182
NZ_CP014268.2	sixFrameORF	CDS	50069	50437	.	+	.	ID=ER2566ORF_%2B4aa_orf%7CNZ_CP014268.2_50069_50437_%2B2_TTG_122;pseudo=false;in-silico ORFs_ID=ORF_50069..50437_122aa_%2B2;in-silico ORFs_frame=%2B2;in-silico ORFs_startCodon=TTG;in-silico ORFs_extension=%2B4aa;in-silico ORFs_pseudo=false;in-silico ORFs_type=CDS;extensionOf=ER2566ORF;extensionBy=%2B12nt;color=182,182,182
NZ_CP014268.2	sixFrameORF	CDS	50468	50605	.	+	.	ID=ER2566ORF%7CNZ_CP014268.2_50468_50605_%2B2_ATG_45;pseudo=false;in-silico ORFs_ID=ORF_50468..50605_45aa_%2B2;in-silico ORFs_frame=%2B2;in-silico ORFs_startCodon=ATG;in-silico ORFs_pseudo=false;in-silico ORFs_type=CDS;color=182,182,182
NZ_CP014268.2	sixFrameORF	CDS	50456	50605	.	+	.	ID=ER2566ORF_%2B4aa_orf%7CNZ_CP014268.2_50456_50605_%2B2_CTG_49;pseudo=false;in-silico ORFs_ID=ORF_50456..50605_49aa_%2B2;in-silico ORFs_frame=%2B2;in-silico ORFs_startCodon=CTG;in-silico ORFs_extension=%2B4aa;in-silico ORFs_pseudo=false;in-silico ORFs_type=CDS;extensionOf=ER2566ORF;extensionBy=%2B12nt;color=182,182,182
NZ_CP014268.2	sixFrameORF	CDS	50783	50905	.	+	.	ID=ER2566ORF%7CNZ_CP014268.2_50783_50905_%2B2_ATG_40;pseudo=false;in-silico ORFs_ID=ORF_50783..50905_40aa_%2B2;in-silico ORFs_frame=%2B2;in-silico ORFs_startCodon=ATG;in-silico ORFs_pseudo=false;in-silico ORFs_type=CDS;color=182,182,182
NZ_CP014268.2	sixFrameORF	CDS	50950	51054	.	+	.	ID=ER2566ORF%7CNZ_CP014268.2_50950_51054_%2B1_GTG_34;pseudo=false;in-silico ORFs_ID=ORF_50950..51054_34aa_%2B1;in-silico ORFs_frame=%2B1;in-silico ORFs_startCodon=GTG;in-silico ORFs_pseudo=false;in-silico ORFs_type=CDS;color=182,182,182
NZ_CP014268.2	sixFrameORF	CDS	50975	51079	.	+	.	ID=ER2566ORF%7CNZ_CP014268.2_50975_51079_%2B2_ATG_34;pseudo=false;in-silico ORFs_ID=ORF_50975..51079_34aa_%2B2;in-silico ORFs_frame=%2B2;in-silico ORFs_startCodon=ATG;in-silico ORFs_pseudo=false;in-silico ORFs_type=CDS;color=182,182,182
NZ_CP014268.2	sixFrameORF	CDS	51067	51210	.	+	.	ID=ER2566ORF%7CNZ_CP014268.2_51067_51210_%2B1_ATG_47;pseudo=false;in-silico ORFs_ID=ORF_51067..51210_47aa_%2B1;in-silico ORFs_frame=%2B1;in-silico ORFs_startCodon=ATG;in-silico ORFs_pseudo=false;in-silico ORFs_type=CDS;color=182,182,182
NZ_CP014268.2	sixFrameORF	CDS	51335	51430	.	+	.	ID=ER2566ORF%7CNZ_CP014268.2_51335_51430_%2B2_TTG_31;pseudo=false;in-silico ORFs_ID=ORF_51335..51430_31aa_%2B2;in-silico ORFs_frame=%2B2;in-silico ORFs_startCodon=TTG;in-silico ORFs_pseudo=false;in-silico ORFs_type=CDS;color=182,182,182
NZ_CP014268.2	sixFrameORF	CDS	51269	51430	.	+	.	ID=ER2566ORF_%2B22aa_orf%7CNZ_CP014268.2_51269_51430_%2B2_CTG_53;pseudo=false;in-silico ORFs_ID=ORF_51269..51430_53aa_%2B2;in-silico ORFs_frame=%2B2;in-silico ORFs_startCodon=CTG;in-silico ORFs_extension=%2B22aa;in-silico ORFs_pseudo=false;in-silico ORFs_type=CDS;extensionOf=ER2566ORF;extensionBy=%2B66nt;color=182,182,182
NZ_CP014268.2	sixFrameORF	CDS	51251	51430	.	+	.	ID=ER2566ORF_%2B28aa_orf%7CNZ_CP014268.2_51251_51430_%2B2_GTG_59;pseudo=false;in-silico ORFs_ID=ORF_51251..51430_59aa_%2B2;in-silico ORFs_frame=%2B2;in-silico ORFs_startCodon=GTG;in-silico ORFs_extension=%2B28aa;in-silico ORFs_pseudo=false;in-silico ORFs_type=CDS;extensionOf=ER2566ORF;extensionBy=%2B84nt;color=182,182,182
NZ_CP014268.2	Prodigal:2.6	CDS	51247	51492	.	+	.	ID=ER2566NIDVDC2566_00050%7CNZ_CP014268.2_51247_51492_%2B1_ATG_81;pseudo=false;NIDVD_ID=C2566_00050;NIDVD_Parent=C2566_00050_gene;NIDVD_inference=ab+initio+prediction%3AProdigal%3A2.6%3Asimilar+to+AA+sequence%3AUniProt-Swiss-Prot%3Asp%7CB6I3Y5%7CRBSD_ECOSE;NIDVD_locus_tag=C2566_00050;NIDVD_product=D-ribose+pyranase+OS;NIDVD_Gene Name=rbsD;NIDVD_type=CDS;color=0,0,255
NZ_CP014268.2	sixFrameORF	CDS	51444	51551	.	+	.	ID=ER2566ORF%7CNZ_CP014268.2_51444_51551_%2B3_ATG_35;pseudo=false;in-silico ORFs_ID=ORF_51444..51551_35aa_%2B3;in-silico ORFs_frame=%2B3;in-silico ORFs_startCodon=ATG;in-silico ORFs_pseudo=false;in-silico ORFs_type=CDS;color=182,182,182
NZ_CP014268.2	sixFrameORF	CDS	51660	51764	.	+	.	ID=ER2566ORF%7CNZ_CP014268.2_51660_51764_%2B3_ATG_34;pseudo=false;in-silico ORFs_ID=ORF_51660..51764_34aa_%2B3;in-silico ORFs_frame=%2B3;in-silico ORFs_startCodon=ATG;in-silico ORFs_pseudo=false;in-silico ORFs_type=CDS;color=182,182,182
NZ_CP014268.2	sixFrameORF	CDS	51651	51764	.	+	.	ID=ER2566ORF_%2B3aa_orf%7CNZ_CP014268.2_51651_51764_%2B3_CTG_37;pseudo=false;in-silico ORFs_ID=ORF_51651..51764_37aa_%2B3;in-silico ORFs_frame=%2B3;in-silico ORFs_startCodon=CTG;in-silico ORFs_extension=%2B3aa;in-silico ORFs_pseudo=false;in-silico ORFs_type=CDS;extensionOf=ER2566ORF;extensionBy=%2B9nt;color=182,182,182
NZ_CP014268.2	sixFrameORF	CDS	51685	51813	.	+	.	ID=ER2566ORF%7CNZ_CP014268.2_51685_51813_%2B1_ATG_42;pseudo=false;in-silico ORFs_ID=ORF_51685..51813_42aa_%2B1;in-silico ORFs_frame=%2B1;in-silico ORFs_startCodon=ATG;in-silico ORFs_pseudo=false;in-silico ORFs_type=CDS;color=182,182,182
NZ_CP014268.2	sixFrameORF	CDS	51855	51968	.	+	.	ID=ER2566ORF%7CNZ_CP014268.2_51855_51968_%2B3_ATG_37;pseudo=false;in-silico ORFs_ID=ORF_51855..51968_37aa_%2B3;in-silico ORFs_frame=%2B3;in-silico ORFs_startCodon=ATG;in-silico ORFs_pseudo=false;in-silico ORFs_type=CDS;color=182,182,182
NZ_CP014268.2	sixFrameORF	CDS	51837	51968	.	+	.	ID=ER2566ORF_%2B6aa_orf%7CNZ_CP014268.2_51837_51968_%2B3_TTG_43;pseudo=false;in-silico ORFs_ID=ORF_51837..51968_43aa_%2B3;in-silico ORFs_frame=%2B3;in-silico ORFs_startCodon=TTG;in-silico ORFs_extension=%2B6aa;in-silico ORFs_pseudo=false;in-silico ORFs_type=CDS;extensionOf=ER2566ORF;extensionBy=%2B18nt;color=182,182,182
NZ_CP014268.2	sixFrameORF	CDS	51828	51968	.	+	.	ID=ER2566ORF_%2B9aa_orf%7CNZ_CP014268.2_51828_51968_%2B3_TTG_46;pseudo=false;in-silico ORFs_ID=ORF_51828..51968_46aa_%2B3;in-silico ORFs_frame=%2B3;in-silico ORFs_startCodon=TTG;in-silico ORFs_extension=%2B9aa;in-silico ORFs_pseudo=false;in-silico ORFs_type=CDS;extensionOf=ER2566ORF;extensionBy=%2B27nt;color=182,182,182
NZ_CP014268.2	sixFrameORF	CDS	51816	51968	.	+	.	ID=ER2566ORF_%2B13aa_orf%7CNZ_CP014268.2_51816_51968_%2B3_TTG_50;pseudo=false;in-silico ORFs_ID=ORF_51816..51968_50aa_%2B3;in-silico ORFs_frame=%2B3;in-silico ORFs_startCodon=TTG;in-silico ORFs_extension=%2B13aa;in-silico ORFs_pseudo=false;in-silico ORFs_type=CDS;extensionOf=ER2566ORF;extensionBy=%2B39nt;color=182,182,182
NZ_CP014268.2	sixFrameORF	CDS	51810	51968	.	+	.	ID=ER2566ORF_%2B15aa_orf%7CNZ_CP014268.2_51810_51968_%2B3_GTG_52;pseudo=false;in-silico ORFs_ID=ORF_51810..51968_52aa_%2B3;in-silico ORFs_frame=%2B3;in-silico ORFs_startCodon=GTG;in-silico ORFs_extension=%2B15aa;in-silico ORFs_pseudo=false;in-silico ORFs_type=CDS;extensionOf=ER2566ORF;extensionBy=%2B45nt;color=182,182,182
NZ_CP014268.2	sixFrameORF	CDS	51786	51968	.	+	.	ID=ER2566ORF_%2B23aa_orf%7CNZ_CP014268.2_51786_51968_%2B3_TTG_60;pseudo=false;in-silico ORFs_ID=ORF_51786..51968_60aa_%2B3;in-silico ORFs_frame=%2B3;in-silico ORFs_startCodon=TTG;in-silico ORFs_extension=%2B23aa;in-silico ORFs_pseudo=false;in-silico ORFs_type=CDS;extensionOf=ER2566ORF;extensionBy=%2B69nt;color=182,182,182
NZ_CP014268.2	Prodigal:2.6	CDS	51500	53005	.	+	.	ID=ER2566NIDVDC2566_00051%7CNZ_CP014268.2_51500_53005_%2B2_ATG_501;pseudo=false;NIDVD_ID=C2566_00051;NIDVD_Parent=C2566_00051_gene;NIDVD_inference=ab+initio+prediction%3AProdigal%3A2.6%3Asimilar+to+AA+sequence%3AUniProt-Swiss-Prot%3Asp%7CQ0TAW0%7CRBSA_ECOL5;NIDVD_locus_tag=C2566_00051;NIDVD_product=Ribose+import+ATP-binding+protein+RbsA+OS;NIDVD_Gene Name=rbsA;NIDVD_type=CDS;color=0,0,255
NZ_CP014268.2	sixFrameORF	CDS	53495	53662	.	+	.	ID=ER2566ORF%7CNZ_CP014268.2_53495_53662_%2B2_CTG_55;pseudo=false;in-silico ORFs_ID=ORF_53495..53662_55aa_%2B2;in-silico ORFs_frame=%2B2;in-silico ORFs_startCodon=CTG;in-silico ORFs_pseudo=false;in-silico ORFs_type=CDS;color=182,182,182
NZ_CP014268.2	sixFrameORF	CDS	53719	53847	.	+	.	ID=ER2566ORF%7CNZ_CP014268.2_53719_53847_%2B1_TTG_42;pseudo=false;in-silico ORFs_ID=ORF_53719..53847_42aa_%2B1;in-silico ORFs_frame=%2B1;in-silico ORFs_startCodon=TTG;in-silico ORFs_pseudo=false;in-silico ORFs_type=CDS;color=182,182,182
NZ_CP014268.2	sixFrameORF	CDS	53689	53847	.	+	.	ID=ER2566ORF_%2B10aa_orf%7CNZ_CP014268.2_53689_53847_%2B1_GTG_52;pseudo=false;in-silico ORFs_ID=ORF_53689..53847_52aa_%2B1;in-silico ORFs_frame=%2B1;in-silico ORFs_startCodon=GTG;in-silico ORFs_extension=%2B10aa;in-silico ORFs_pseudo=false;in-silico ORFs_type=CDS;extensionOf=ER2566ORF;extensionBy=%2B30nt;color=182,182,182
NZ_CP014268.2	sixFrameORF	CDS	53644	53847	.	+	.	ID=ER2566ORF_%2B25aa_orf%7CNZ_CP014268.2_53644_53847_%2B1_CTG_67;pseudo=false;in-silico ORFs_ID=ORF_53644..53847_67aa_%2B1;in-silico ORFs_frame=%2B1;in-silico ORFs_startCodon=CTG;in-silico ORFs_extension=%2B25aa;in-silico ORFs_pseudo=false;in-silico ORFs_type=CDS;extensionOf=ER2566ORF;extensionBy=%2B75nt;color=182,182,182
NZ_CP014268.2	sixFrameORF	CDS	53551	53847	.	+	.	ID=ER2566ORF_%2B56aa_orf%7CNZ_CP014268.2_53551_53847_%2B1_TTG_98;pseudo=false;in-silico ORFs_ID=ORF_53551..53847_98aa_%2B1;in-silico ORFs_frame=%2B1;in-silico ORFs_startCodon=TTG;in-silico ORFs_extension=%2B56aa;in-silico ORFs_pseudo=false;in-silico ORFs_type=CDS;extensionOf=ER2566ORF;extensionBy=%2B168nt;color=182,182,182
NZ_CP014268.2	sixFrameORF	CDS	53506	53847	.	+	.	ID=ER2566ORF_%2B71aa_orf%7CNZ_CP014268.2_53506_53847_%2B1_TTG_113;pseudo=false;in-silico ORFs_ID=ORF_53506..53847_113aa_%2B1;in-silico ORFs_frame=%2B1;in-silico ORFs_startCodon=TTG;in-silico ORFs_extension=%2B71aa;in-silico ORFs_pseudo=false;in-silico ORFs_type=CDS;extensionOf=ER2566ORF;extensionBy=%2B213nt;color=182,182,182
NZ_CP014268.2	sixFrameORF	CDS	53500	53847	.	+	.	ID=ER2566ORF_%2B73aa_orf%7CNZ_CP014268.2_53500_53847_%2B1_TTG_115;pseudo=false;in-silico ORFs_ID=ORF_53500..53847_115aa_%2B1;in-silico ORFs_frame=%2B1;in-silico ORFs_startCodon=TTG;in-silico ORFs_extension=%2B73aa;in-silico ORFs_pseudo=false;in-silico ORFs_type=CDS;extensionOf=ER2566ORF;extensionBy=%2B219nt;color=182,182,182
NZ_CP014268.2	sixFrameORF	CDS	53491	53847	.	+	.	ID=ER2566ORF_%2B76aa_orf%7CNZ_CP014268.2_53491_53847_%2B1_TTG_118;pseudo=false;in-silico ORFs_ID=ORF_53491..53847_118aa_%2B1;in-silico ORFs_frame=%2B1;in-silico ORFs_startCodon=TTG;in-silico ORFs_extension=%2B76aa;in-silico ORFs_pseudo=false;in-silico ORFs_type=CDS;extensionOf=ER2566ORF;extensionBy=%2B228nt;color=182,182,182
NZ_CP014268.2	sixFrameORF	CDS	53473	53847	.	+	.	ID=ER2566ORF_%2B82aa_orf%7CNZ_CP014268.2_53473_53847_%2B1_CTG_124;pseudo=false;in-silico ORFs_ID=ORF_53473..53847_124aa_%2B1;in-silico ORFs_frame=%2B1;in-silico ORFs_startCodon=CTG;in-silico ORFs_extension=%2B82aa;in-silico ORFs_pseudo=false;in-silico ORFs_type=CDS;extensionOf=ER2566ORF;extensionBy=%2B246nt;color=182,182,182
NZ_CP014268.2	Prodigal:2.6	CDS	53010	53975	.	+	.	ID=ER2566NIDVDC2566_00052%7CNZ_CP014268.2_53010_53975_%2B3_ATG_321;pseudo=false;NIDVD_ID=C2566_00052;NIDVD_Parent=C2566_00052_gene;NIDVD_inference=ab+initio+prediction%3AProdigal%3A2.6%3Asimilar+to+AA+sequence%3AUniProt-Swiss-Prot%3Asp%7CP0AGI1%7CRBSC_ECOLI;NIDVD_locus_tag=C2566_00052;NIDVD_product=Ribose+import+permease+protein+RbsC+OS;NIDVD_Gene Name=rbsC;NIDVD_type=CDS;color=0,0,255
NZ_CP014268.2	sixFrameORF	CDS	54136	54234	.	+	.	ID=ER2566ORF%7CNZ_CP014268.2_54136_54234_%2B1_ATG_32;pseudo=false;in-silico ORFs_ID=ORF_54136..54234_32aa_%2B1;in-silico ORFs_frame=%2B1;in-silico ORFs_startCodon=ATG;in-silico ORFs_pseudo=false;in-silico ORFs_type=CDS;color=182,182,182
NZ_CP014268.2	sixFrameORF	CDS	54490	54585	.	+	.	ID=ER2566ORF%7CNZ_CP014268.2_54490_54585_%2B1_GTG_31;pseudo=false;in-silico ORFs_ID=ORF_54490..54585_31aa_%2B1;in-silico ORFs_frame=%2B1;in-silico ORFs_startCodon=GTG;in-silico ORFs_pseudo=false;in-silico ORFs_type=CDS;color=182,182,182
NZ_CP014268.2	sixFrameORF	CDS	54472	54585	.	+	.	ID=ER2566ORF_%2B6aa_orf%7CNZ_CP014268.2_54472_54585_%2B1_CTG_37;pseudo=false;in-silico ORFs_ID=ORF_54472..54585_37aa_%2B1;in-silico ORFs_frame=%2B1;in-silico ORFs_startCodon=CTG;in-silico ORFs_extension=%2B6aa;in-silico ORFs_pseudo=false;in-silico ORFs_type=CDS;extensionOf=ER2566ORF;extensionBy=%2B18nt;color=182,182,182
NZ_CP014268.2	sixFrameORF	CDS	54469	54585	.	+	.	ID=ER2566ORF_%2B7aa_orf%7CNZ_CP014268.2_54469_54585_%2B1_TTG_38;pseudo=false;in-silico ORFs_ID=ORF_54469..54585_38aa_%2B1;in-silico ORFs_frame=%2B1;in-silico ORFs_startCodon=TTG;in-silico ORFs_extension=%2B7aa;in-silico ORFs_pseudo=false;in-silico ORFs_type=CDS;extensionOf=ER2566ORF;extensionBy=%2B21nt;color=182,182,182
NZ_CP014268.2	sixFrameORF	CDS	54442	54585	.	+	.	ID=ER2566ORF_%2B16aa_orf%7CNZ_CP014268.2_54442_54585_%2B1_GTG_47;pseudo=false;in-silico ORFs_ID=ORF_54442..54585_47aa_%2B1;in-silico ORFs_frame=%2B1;in-silico ORFs_startCodon=GTG;in-silico ORFs_extension=%2B16aa;in-silico ORFs_pseudo=false;in-silico ORFs_type=CDS;extensionOf=ER2566ORF;extensionBy=%2B48nt;color=182,182,182
NZ_CP014268.2	sixFrameORF	CDS	54436	54585	.	+	.	ID=ER2566ORF_%2B18aa_orf%7CNZ_CP014268.2_54436_54585_%2B1_GTG_49;pseudo=false;in-silico ORFs_ID=ORF_54436..54585_49aa_%2B1;in-silico ORFs_frame=%2B1;in-silico ORFs_startCodon=GTG;in-silico ORFs_extension=%2B18aa;in-silico ORFs_pseudo=false;in-silico ORFs_type=CDS;extensionOf=ER2566ORF;extensionBy=%2B54nt;color=182,182,182
NZ_CP014268.2	sixFrameORF	CDS	54412	54585	.	+	.	ID=ER2566ORF_%2B26aa_orf%7CNZ_CP014268.2_54412_54585_%2B1_GTG_57;pseudo=false;in-silico ORFs_ID=ORF_54412..54585_57aa_%2B1;in-silico ORFs_frame=%2B1;in-silico ORFs_startCodon=GTG;in-silico ORFs_extension=%2B26aa;in-silico ORFs_pseudo=false;in-silico ORFs_type=CDS;extensionOf=ER2566ORF;extensionBy=%2B78nt;color=182,182,182
NZ_CP014268.2	sixFrameORF	CDS	54397	54585	.	+	.	ID=ER2566ORF_%2B31aa_orf%7CNZ_CP014268.2_54397_54585_%2B1_GTG_62;pseudo=false;in-silico ORFs_ID=ORF_54397..54585_62aa_%2B1;in-silico ORFs_frame=%2B1;in-silico ORFs_startCodon=GTG;in-silico ORFs_extension=%2B31aa;in-silico ORFs_pseudo=false;in-silico ORFs_type=CDS;extensionOf=ER2566ORF;extensionBy=%2B93nt;color=182,182,182
NZ_CP014268.2	sixFrameORF	CDS	54382	54585	.	+	.	ID=ER2566ORF_%2B36aa_orf%7CNZ_CP014268.2_54382_54585_%2B1_CTG_67;pseudo=false;in-silico ORFs_ID=ORF_54382..54585_67aa_%2B1;in-silico ORFs_frame=%2B1;in-silico ORFs_startCodon=CTG;in-silico ORFs_extension=%2B36aa;in-silico ORFs_pseudo=false;in-silico ORFs_type=CDS;extensionOf=ER2566ORF;extensionBy=%2B108nt;color=182,182,182
NZ_CP014268.2	sixFrameORF	CDS	54376	54585	.	+	.	ID=ER2566ORF_%2B38aa_orf%7CNZ_CP014268.2_54376_54585_%2B1_TTG_69;pseudo=false;in-silico ORFs_ID=ORF_54376..54585_69aa_%2B1;in-silico ORFs_frame=%2B1;in-silico ORFs_startCodon=TTG;in-silico ORFs_extension=%2B38aa;in-silico ORFs_pseudo=false;in-silico ORFs_type=CDS;extensionOf=ER2566ORF;extensionBy=%2B114nt;color=182,182,182
NZ_CP014268.2	Prodigal:2.6	CDS	54000	54890	.	+	.	ID=ER2566NIDVDC2566_00053%7CNZ_CP014268.2_54000_54890_%2B3_ATG_296;pseudo=false;NIDVD_ID=C2566_00053;NIDVD_Parent=C2566_00053_gene;NIDVD_inference=ab+initio+prediction%3AProdigal%3A2.6%3Asimilar+to+AA+sequence%3AUniProt-Swiss-Prot%3Asp%7CP02925%7CRBSB_ECOLI;NIDVD_locus_tag=C2566_00053;NIDVD_product=Ribose+import+binding+protein+RbsB+OS;NIDVD_Gene Name=rbsB;NIDVD_type=CDS;color=0,0,255
NZ_CP014268.2	sixFrameORF	CDS	53994	54890	.	+	.	ID=ER2566NIDVDC2566_00053_%2B2aa_orf%7CNZ_CP014268.2_53994_54890_%2B3_TTG_298;pseudo=false;in-silico ORFs_ID=ORF_53994..54890_298aa_%2B3;in-silico ORFs_frame=%2B3;in-silico ORFs_startCodon=TTG;in-silico ORFs_extension=%2B2aa;in-silico ORFs_pseudo=false;in-silico ORFs_type=CDS;extensionOf=ER2566NIDVDC2566_00053;extensionBy=%2B6nt;color=182,182,182
NZ_CP014268.2	sixFrameORF	CDS	55179	55283	.	+	.	ID=ER2566ORF%7CNZ_CP014268.2_55179_55283_%2B3_GTG_34;pseudo=false;in-silico ORFs_ID=ORF_55179..55283_34aa_%2B3;in-silico ORFs_frame=%2B3;in-silico ORFs_startCodon=GTG;in-silico ORFs_pseudo=false;in-silico ORFs_type=CDS;color=182,182,182
NZ_CP014268.2	sixFrameORF	CDS	55167	55283	.	+	.	ID=ER2566ORF_%2B4aa_orf%7CNZ_CP014268.2_55167_55283_%2B3_CTG_38;pseudo=false;in-silico ORFs_ID=ORF_55167..55283_38aa_%2B3;in-silico ORFs_frame=%2B3;in-silico ORFs_startCodon=CTG;in-silico ORFs_extension=%2B4aa;in-silico ORFs_pseudo=false;in-silico ORFs_type=CDS;extensionOf=ER2566ORF;extensionBy=%2B12nt;color=182,182,182
NZ_CP014268.2	sixFrameORF	CDS	55164	55283	.	+	.	ID=ER2566ORF_%2B5aa_orf%7CNZ_CP014268.2_55164_55283_%2B3_CTG_39;pseudo=false;in-silico ORFs_ID=ORF_55164..55283_39aa_%2B3;in-silico ORFs_frame=%2B3;in-silico ORFs_startCodon=CTG;in-silico ORFs_extension=%2B5aa;in-silico ORFs_pseudo=false;in-silico ORFs_type=CDS;extensionOf=ER2566ORF;extensionBy=%2B15nt;color=182,182,182
NZ_CP014268.2	sixFrameORF	CDS	55134	55283	.	+	.	ID=ER2566ORF_%2B15aa_orf%7CNZ_CP014268.2_55134_55283_%2B3_TTG_49;pseudo=false;in-silico ORFs_ID=ORF_55134..55283_49aa_%2B3;in-silico ORFs_frame=%2B3;in-silico ORFs_startCodon=TTG;in-silico ORFs_extension=%2B15aa;in-silico ORFs_pseudo=false;in-silico ORFs_type=CDS;extensionOf=ER2566ORF;extensionBy=%2B45nt;color=182,182,182
NZ_CP014268.2	sixFrameORF	CDS	55128	55283	.	+	.	ID=ER2566ORF_%2B17aa_orf%7CNZ_CP014268.2_55128_55283_%2B3_TTG_51;pseudo=false;in-silico ORFs_ID=ORF_55128..55283_51aa_%2B3;in-silico ORFs_frame=%2B3;in-silico ORFs_startCodon=TTG;in-silico ORFs_extension=%2B17aa;in-silico ORFs_pseudo=false;in-silico ORFs_type=CDS;extensionOf=ER2566ORF;extensionBy=%2B51nt;color=182,182,182
NZ_CP014268.2	sixFrameORF	CDS	55323	55433	.	+	.	ID=ER2566ORF%7CNZ_CP014268.2_55323_55433_%2B3_ATG_36;pseudo=false;in-silico ORFs_ID=ORF_55323..55433_36aa_%2B3;in-silico ORFs_frame=%2B3;in-silico ORFs_startCodon=ATG;in-silico ORFs_pseudo=false;in-silico ORFs_type=CDS;color=182,182,182
NZ_CP014268.2	sixFrameORF	CDS	55317	55433	.	+	.	ID=ER2566ORF_%2B2aa_orf%7CNZ_CP014268.2_55317_55433_%2B3_TTG_38;pseudo=false;in-silico ORFs_ID=ORF_55317..55433_38aa_%2B3;in-silico ORFs_frame=%2B3;in-silico ORFs_startCodon=TTG;in-silico ORFs_extension=%2B2aa;in-silico ORFs_pseudo=false;in-silico ORFs_type=CDS;extensionOf=ER2566ORF;extensionBy=%2B6nt;color=182,182,182
NZ_CP014268.2	sixFrameORF	CDS	55536	55679	.	+	.	ID=ER2566ORF%7CNZ_CP014268.2_55536_55679_%2B3_CTG_47;pseudo=false;in-silico ORFs_ID=ORF_55536..55679_47aa_%2B3;in-silico ORFs_frame=%2B3;in-silico ORFs_startCodon=CTG;in-silico ORFs_pseudo=false;in-silico ORFs_type=CDS;color=182,182,182
NZ_CP014268.2	sixFrameORF	CDS	55503	55679	.	+	.	ID=ER2566ORF_%2B11aa_orf%7CNZ_CP014268.2_55503_55679_%2B3_TTG_58;pseudo=false;in-silico ORFs_ID=ORF_55503..55679_58aa_%2B3;in-silico ORFs_frame=%2B3;in-silico ORFs_startCodon=TTG;in-silico ORFs_extension=%2B11aa;in-silico ORFs_pseudo=false;in-silico ORFs_type=CDS;extensionOf=ER2566ORF;extensionBy=%2B33nt;color=182,182,182
NZ_CP014268.2	Prodigal:2.6	CDS	55016	55945	.	+	.	ID=ER2566NIDVDC2566_00054%7CNZ_CP014268.2_55016_55945_%2B2_ATG_309;pseudo=false;NIDVD_ID=C2566_00054;NIDVD_Parent=C2566_00054_gene;NIDVD_inference=ab+initio+prediction%3AProdigal%3A2.6%3Asimilar+to+AA+sequence%3AUniProt-Swiss-Prot%3Asp%7CP0A9J6%7CRBSK_ECOLI;NIDVD_locus_tag=C2566_00054;NIDVD_product=Ribokinase+OS;NIDVD_Gene Name=rbsK;NIDVD_type=CDS;color=0,0,255
NZ_CP014268.2	sixFrameORF	CDS	55001	55945	.	+	.	ID=ER2566NIDVDC2566_00054_%2B5aa_orf%7CNZ_CP014268.2_55001_55945_%2B2_ATG_314;pseudo=false;in-silico ORFs_ID=ORF_55001..55945_314aa_%2B2;in-silico ORFs_frame=%2B2;in-silico ORFs_startCodon=ATG;in-silico ORFs_pseudo=false;in-silico ORFs_type=CDS;extensionOf=ER2566NIDVDC2566_00054;extensionBy=%2B15nt;color=182,182,182
NZ_CP014268.2	sixFrameORF	CDS	54989	55945	.	+	.	ID=ER2566NIDVDC2566_00054_%2B9aa_orf%7CNZ_CP014268.2_54989_55945_%2B2_GTG_318;pseudo=false;in-silico ORFs_ID=ORF_54989..55945_318aa_%2B2;in-silico ORFs_frame=%2B2;in-silico ORFs_startCodon=GTG;in-silico ORFs_extension=%2B4aa;in-silico ORFs_pseudo=false;in-silico ORFs_type=CDS;extensionOf=ER2566NIDVDC2566_00054;extensionBy=%2B27nt;color=182,182,182
NZ_CP014268.2	sixFrameORF	CDS	55965	56144	.	+	.	ID=ER2566ORF%7CNZ_CP014268.2_55965_56144_%2B3_ATG_59;pseudo=false;in-silico ORFs_ID=ORF_55965..56144_59aa_%2B3;in-silico ORFs_frame=%2B3;in-silico ORFs_startCodon=ATG;in-silico ORFs_pseudo=false;in-silico ORFs_type=CDS;color=182,182,182
NZ_CP014268.2	sixFrameORF	CDS	56148	56261	.	+	.	ID=ER2566ORF%7CNZ_CP014268.2_56148_56261_%2B3_CTG_37;pseudo=false;in-silico ORFs_ID=ORF_56148..56261_37aa_%2B3;in-silico ORFs_frame=%2B3;in-silico ORFs_startCodon=CTG;in-silico ORFs_pseudo=false;in-silico ORFs_type=CDS;color=182,182,182
NZ_CP014268.2	sixFrameORF	CDS	56583	56759	.	+	.	ID=ER2566ORF%7CNZ_CP014268.2_56583_56759_%2B3_ATG_58;pseudo=false;in-silico ORFs_ID=ORF_56583..56759_58aa_%2B3;in-silico ORFs_frame=%2B3;in-silico ORFs_startCodon=ATG;in-silico ORFs_pseudo=false;in-silico ORFs_type=CDS;color=182,182,182
NZ_CP014268.2	sixFrameORF	CDS	56580	56759	.	+	.	ID=ER2566ORF_%2B1aa_orf%7CNZ_CP014268.2_56580_56759_%2B3_CTG_59;pseudo=false;in-silico ORFs_ID=ORF_56580..56759_59aa_%2B3;in-silico ORFs_frame=%2B3;in-silico ORFs_startCodon=CTG;in-silico ORFs_extension=%2B1aa;in-silico ORFs_pseudo=false;in-silico ORFs_type=CDS;extensionOf=ER2566ORF;extensionBy=%2B3nt;color=182,182,182
NZ_CP014268.2	sixFrameORF	CDS	56562	56759	.	+	.	ID=ER2566ORF_%2B7aa_orf%7CNZ_CP014268.2_56562_56759_%2B3_GTG_65;pseudo=false;in-silico ORFs_ID=ORF_56562..56759_65aa_%2B3;in-silico ORFs_frame=%2B3;in-silico ORFs_startCodon=GTG;in-silico ORFs_extension=%2B7aa;in-silico ORFs_pseudo=false;in-silico ORFs_type=CDS;extensionOf=ER2566ORF;extensionBy=%2B21nt;color=182,182,182
NZ_CP014268.2	Prodigal:2.6	CDS	55958	56941	.	+	.	ID=ER2566NIDVDC2566_00055%7CNZ_CP014268.2_55958_56941_%2B2_ATG_327;pseudo=false;NIDVD_ID=C2566_00055;NIDVD_Parent=C2566_00055_gene;NIDVD_inference=ab+initio+prediction%3AProdigal%3A2.6%3Asimilar+to+AA+sequence%3AUniProt-Swiss-Prot%3Asp%7CP0ACQ3%7CRBSR_SHIFL;NIDVD_locus_tag=C2566_00055;NIDVD_product=Ribose+operon+repressor+OS;NIDVD_Gene Name=rbsR;NIDVD_type=CDS;color=0,0,255
NZ_CP014268.2	sixFrameORF	CDS	55949	56941	.	+	.	ID=ER2566NIDVDC2566_00055_%2B3aa_orf%7CNZ_CP014268.2_55949_56941_%2B2_TTG_330;pseudo=false;in-silico ORFs_ID=ORF_55949..56941_330aa_%2B2;in-silico ORFs_frame=%2B2;in-silico ORFs_startCodon=TTG;in-silico ORFs_extension=%2B3aa;in-silico ORFs_pseudo=false;in-silico ORFs_type=CDS;extensionOf=ER2566NIDVDC2566_00055;extensionBy=%2B9nt;color=182,182,182
NZ_CP014268.2	sixFrameORF	CDS	57135	57245	.	+	.	ID=ER2566ORF%7CNZ_CP014268.2_57135_57245_%2B3_TTG_36;pseudo=false;in-silico ORFs_ID=ORF_57135..57245_36aa_%2B3;in-silico ORFs_frame=%2B3;in-silico ORFs_startCodon=TTG;in-silico ORFs_pseudo=false;in-silico ORFs_type=CDS;color=182,182,182
NZ_CP014268.2	sixFrameORF	CDS	57202	57306	.	+	.	ID=ER2566ORF%7CNZ_CP014268.2_57202_57306_%2B1_ATG_34;pseudo=false;in-silico ORFs_ID=ORF_57202..57306_34aa_%2B1;in-silico ORFs_frame=%2B1;in-silico ORFs_startCodon=ATG;in-silico ORFs_pseudo=false;in-silico ORFs_type=CDS;color=182,182,182
NZ_CP014268.2	sixFrameORF	CDS	57199	57306	.	+	.	ID=ER2566ORF_%2B1aa_orf%7CNZ_CP014268.2_57199_57306_%2B1_GTG_35;pseudo=false;in-silico ORFs_ID=ORF_57199..57306_35aa_%2B1;in-silico ORFs_frame=%2B1;in-silico ORFs_startCodon=GTG;in-silico ORFs_extension=%2B1aa;in-silico ORFs_pseudo=false;in-silico ORFs_type=CDS;extensionOf=ER2566ORF;extensionBy=%2B3nt;color=182,182,182
NZ_CP014268.2	sixFrameORF	CDS	57175	57306	.	+	.	ID=ER2566ORF_%2B9aa_orf%7CNZ_CP014268.2_57175_57306_%2B1_TTG_43;pseudo=false;in-silico ORFs_ID=ORF_57175..57306_43aa_%2B1;in-silico ORFs_frame=%2B1;in-silico ORFs_startCodon=TTG;in-silico ORFs_extension=%2B9aa;in-silico ORFs_pseudo=false;in-silico ORFs_type=CDS;extensionOf=ER2566ORF;extensionBy=%2B27nt;color=182,182,182
NZ_CP014268.2	sixFrameORF	CDS	57169	57306	.	+	.	ID=ER2566ORF_%2B11aa_orf%7CNZ_CP014268.2_57169_57306_%2B1_CTG_45;pseudo=false;in-silico ORFs_ID=ORF_57169..57306_45aa_%2B1;in-silico ORFs_frame=%2B1;in-silico ORFs_startCodon=CTG;in-silico ORFs_extension=%2B11aa;in-silico ORFs_pseudo=false;in-silico ORFs_type=CDS;extensionOf=ER2566ORF;extensionBy=%2B33nt;color=182,182,182
NZ_CP014268.2	sixFrameORF	CDS	57166	57306	.	+	.	ID=ER2566ORF_%2B12aa_orf%7CNZ_CP014268.2_57166_57306_%2B1_CTG_46;pseudo=false;in-silico ORFs_ID=ORF_57166..57306_46aa_%2B1;in-silico ORFs_frame=%2B1;in-silico ORFs_startCodon=CTG;in-silico ORFs_extension=%2B12aa;in-silico ORFs_pseudo=false;in-silico ORFs_type=CDS;extensionOf=ER2566ORF;extensionBy=%2B36nt;color=182,182,182
NZ_CP014268.2	sixFrameORF	CDS	57157	57306	.	+	.	ID=ER2566ORF_%2B15aa_orf%7CNZ_CP014268.2_57157_57306_%2B1_CTG_49;pseudo=false;in-silico ORFs_ID=ORF_57157..57306_49aa_%2B1;in-silico ORFs_frame=%2B1;in-silico ORFs_startCodon=CTG;in-silico ORFs_extension=%2B15aa;in-silico ORFs_pseudo=false;in-silico ORFs_type=CDS;extensionOf=ER2566ORF;extensionBy=%2B45nt;color=182,182,182
NZ_CP014268.2	sixFrameORF	CDS	57142	57306	.	+	.	ID=ER2566ORF_%2B20aa_orf%7CNZ_CP014268.2_57142_57306_%2B1_GTG_54;pseudo=false;in-silico ORFs_ID=ORF_57142..57306_54aa_%2B1;in-silico ORFs_frame=%2B1;in-silico ORFs_startCodon=GTG;in-silico ORFs_extension=%2B20aa;in-silico ORFs_pseudo=false;in-silico ORFs_type=CDS;extensionOf=ER2566ORF;extensionBy=%2B60nt;color=182,182,182
NZ_CP014268.2	sixFrameORF	CDS	57124	57306	.	+	.	ID=ER2566ORF_%2B26aa_orf%7CNZ_CP014268.2_57124_57306_%2B1_CTG_60;pseudo=false;in-silico ORFs_ID=ORF_57124..57306_60aa_%2B1;in-silico ORFs_frame=%2B1;in-silico ORFs_startCodon=CTG;in-silico ORFs_extension=%2B26aa;in-silico ORFs_pseudo=false;in-silico ORFs_type=CDS;extensionOf=ER2566ORF;extensionBy=%2B78nt;color=182,182,182
NZ_CP014268.2	sixFrameORF	CDS	57628	57795	.	+	.	ID=ER2566ORF%7CNZ_CP014268.2_57628_57795_%2B1_ATG_55;pseudo=false;in-silico ORFs_ID=ORF_57628..57795_55aa_%2B1;in-silico ORFs_frame=%2B1;in-silico ORFs_startCodon=ATG;in-silico ORFs_pseudo=false;in-silico ORFs_type=CDS;color=182,182,182
NZ_CP014268.2	sixFrameORF	CDS	57814	57954	.	+	.	ID=ER2566ORF%7CNZ_CP014268.2_57814_57954_%2B1_ATG_46;pseudo=false;in-silico ORFs_ID=ORF_57814..57954_46aa_%2B1;in-silico ORFs_frame=%2B1;in-silico ORFs_startCodon=ATG;in-silico ORFs_pseudo=false;in-silico ORFs_type=CDS;color=182,182,182
NZ_CP014268.2	sixFrameORF	CDS	57890	58015	.	+	.	ID=ER2566ORF%7CNZ_CP014268.2_57890_58015_%2B2_TTG_41;pseudo=false;in-silico ORFs_ID=ORF_57890..58015_41aa_%2B2;in-silico ORFs_frame=%2B2;in-silico ORFs_startCodon=TTG;in-silico ORFs_pseudo=false;in-silico ORFs_type=CDS;color=182,182,182
NZ_CP014268.2	sixFrameORF	CDS	58075	58173	.	+	.	ID=ER2566ORF%7CNZ_CP014268.2_58075_58173_%2B1_GTG_32;pseudo=false;in-silico ORFs_ID=ORF_58075..58173_32aa_%2B1;in-silico ORFs_frame=%2B1;in-silico ORFs_startCodon=GTG;in-silico ORFs_pseudo=false;in-silico ORFs_type=CDS;color=182,182,182
NZ_CP014268.2	sixFrameORF	CDS	58270	58371	.	+	.	ID=ER2566ORF%7CNZ_CP014268.2_58270_58371_%2B1_ATG_33;pseudo=false;in-silico ORFs_ID=ORF_58270..58371_33aa_%2B1;in-silico ORFs_frame=%2B1;in-silico ORFs_startCodon=ATG;in-silico ORFs_pseudo=false;in-silico ORFs_type=CDS;color=182,182,182
NZ_CP014268.2	sixFrameORF	CDS	58252	58371	.	+	.	ID=ER2566ORF_%2B6aa_orf%7CNZ_CP014268.2_58252_58371_%2B1_GTG_39;pseudo=false;in-silico ORFs_ID=ORF_58252..58371_39aa_%2B1;in-silico ORFs_frame=%2B1;in-silico ORFs_startCodon=GTG;in-silico ORFs_extension=%2B6aa;in-silico ORFs_pseudo=false;in-silico ORFs_type=CDS;extensionOf=ER2566ORF;extensionBy=%2B18nt;color=182,182,182
NZ_CP014268.2	sixFrameORF	CDS	58266	58397	.	+	.	ID=ER2566ORF%7CNZ_CP014268.2_58266_58397_%2B3_CTG_43;pseudo=false;in-silico ORFs_ID=ORF_58266..58397_43aa_%2B3;in-silico ORFs_frame=%2B3;in-silico ORFs_startCodon=CTG;in-silico ORFs_pseudo=false;in-silico ORFs_type=CDS;color=182,182,182
NZ_CP014268.2	sixFrameORF	CDS	58384	58482	.	+	.	ID=ER2566ORF%7CNZ_CP014268.2_58384_58482_%2B1_CTG_32;pseudo=false;in-silico ORFs_ID=ORF_58384..58482_32aa_%2B1;in-silico ORFs_frame=%2B1;in-silico ORFs_startCodon=CTG;in-silico ORFs_pseudo=false;in-silico ORFs_type=CDS;color=182,182,182
NZ_CP014268.2	sixFrameORF	CDS	58524	58649	.	+	.	ID=ER2566ORF%7CNZ_CP014268.2_58524_58649_%2B3_ATG_41;pseudo=false;in-silico ORFs_ID=ORF_58524..58649_41aa_%2B3;in-silico ORFs_frame=%2B3;in-silico ORFs_startCodon=ATG;in-silico ORFs_pseudo=false;in-silico ORFs_type=CDS;color=182,182,182
NZ_CP014268.2	sixFrameORF	CDS	58747	58848	.	+	.	ID=ER2566ORF%7CNZ_CP014268.2_58747_58848_%2B1_ATG_33;pseudo=false;in-silico ORFs_ID=ORF_58747..58848_33aa_%2B1;in-silico ORFs_frame=%2B1;in-silico ORFs_startCodon=ATG;in-silico ORFs_pseudo=false;in-silico ORFs_type=CDS;color=182,182,182
NZ_CP014268.2	sixFrameORF	CDS	58744	58848	.	+	.	ID=ER2566ORF_%2B1aa_orf%7CNZ_CP014268.2_58744_58848_%2B1_CTG_34;pseudo=false;in-silico ORFs_ID=ORF_58744..58848_34aa_%2B1;in-silico ORFs_frame=%2B1;in-silico ORFs_startCodon=CTG;in-silico ORFs_extension=%2B1aa;in-silico ORFs_pseudo=false;in-silico ORFs_type=CDS;extensionOf=ER2566ORF;extensionBy=%2B3nt;color=182,182,182
NZ_CP014268.2	sixFrameORF	CDS	58732	58848	.	+	.	ID=ER2566ORF_%2B5aa_orf%7CNZ_CP014268.2_58732_58848_%2B1_GTG_38;pseudo=false;in-silico ORFs_ID=ORF_58732..58848_38aa_%2B1;in-silico ORFs_frame=%2B1;in-silico ORFs_startCodon=GTG;in-silico ORFs_extension=%2B5aa;in-silico ORFs_pseudo=false;in-silico ORFs_type=CDS;extensionOf=ER2566ORF;extensionBy=%2B15nt;color=182,182,182
NZ_CP014268.2	sixFrameORF	CDS	58699	58848	.	+	.	ID=ER2566ORF_%2B16aa_orf%7CNZ_CP014268.2_58699_58848_%2B1_TTG_49;pseudo=false;in-silico ORFs_ID=ORF_58699..58848_49aa_%2B1;in-silico ORFs_frame=%2B1;in-silico ORFs_startCodon=TTG;in-silico ORFs_extension=%2B16aa;in-silico ORFs_pseudo=false;in-silico ORFs_type=CDS;extensionOf=ER2566ORF;extensionBy=%2B48nt;color=182,182,182
NZ_CP014268.2	sixFrameORF	CDS	58893	59084	.	+	.	ID=ER2566ORF%7CNZ_CP014268.2_58893_59084_%2B3_CTG_63;pseudo=false;in-silico ORFs_ID=ORF_58893..59084_63aa_%2B3;in-silico ORFs_frame=%2B3;in-silico ORFs_startCodon=CTG;in-silico ORFs_pseudo=false;in-silico ORFs_type=CDS;color=182,182,182
NZ_CP014268.2	sixFrameORF	CDS	58943	59104	.	+	.	ID=ER2566ORF%7CNZ_CP014268.2_58943_59104_%2B2_ATG_53;pseudo=false;in-silico ORFs_ID=ORF_58943..59104_53aa_%2B2;in-silico ORFs_frame=%2B2;in-silico ORFs_startCodon=ATG;in-silico ORFs_pseudo=false;in-silico ORFs_type=CDS;color=182,182,182
NZ_CP014268.2	sixFrameORF	CDS	58874	59104	.	+	.	ID=ER2566ORF_%2B23aa_orf%7CNZ_CP014268.2_58874_59104_%2B2_TTG_76;pseudo=false;in-silico ORFs_ID=ORF_58874..59104_76aa_%2B2;in-silico ORFs_frame=%2B2;in-silico ORFs_startCodon=TTG;in-silico ORFs_extension=%2B23aa;in-silico ORFs_pseudo=false;in-silico ORFs_type=CDS;extensionOf=ER2566ORF;extensionBy=%2B69nt;color=182,182,182
NZ_CP014268.2	sixFrameORF	CDS	59086	59193	.	+	.	ID=ER2566ORF%7CNZ_CP014268.2_59086_59193_%2B1_ATG_35;pseudo=false;in-silico ORFs_ID=ORF_59086..59193_35aa_%2B1;in-silico ORFs_frame=%2B1;in-silico ORFs_startCodon=ATG;in-silico ORFs_pseudo=false;in-silico ORFs_type=CDS;color=182,182,182
NZ_CP014268.2	sixFrameORF	CDS	59127	59228	.	+	.	ID=ER2566ORF%7CNZ_CP014268.2_59127_59228_%2B3_TTG_33;pseudo=false;in-silico ORFs_ID=ORF_59127..59228_33aa_%2B3;in-silico ORFs_frame=%2B3;in-silico ORFs_startCodon=TTG;in-silico ORFs_pseudo=false;in-silico ORFs_type=CDS;color=182,182,182
NZ_CP014268.2	sixFrameORF	CDS	59385	59483	.	+	.	ID=ER2566ORF%7CNZ_CP014268.2_59385_59483_%2B3_CTG_32;pseudo=false;in-silico ORFs_ID=ORF_59385..59483_32aa_%2B3;in-silico ORFs_frame=%2B3;in-silico ORFs_startCodon=CTG;in-silico ORFs_pseudo=false;in-silico ORFs_type=CDS;color=182,182,182
NZ_CP014268.2	sixFrameORF	CDS	59364	59483	.	+	.	ID=ER2566ORF_%2B7aa_orf%7CNZ_CP014268.2_59364_59483_%2B3_CTG_39;pseudo=false;in-silico ORFs_ID=ORF_59364..59483_39aa_%2B3;in-silico ORFs_frame=%2B3;in-silico ORFs_startCodon=CTG;in-silico ORFs_extension=%2B7aa;in-silico ORFs_pseudo=false;in-silico ORFs_type=CDS;extensionOf=ER2566ORF;extensionBy=%2B21nt;color=182,182,182
NZ_CP014268.2	StringTie	transcript	31718	59532	.	+	.	ID=ER2566Rnaseq%7CNZ_CP014268.2_31718_59532_%2B2_AGG_9271;pseudo=false;Rnaseq_type=transcript;color=0,0,255
NZ_CP014268.2	sixFrameORF	CDS	59558	59668	.	+	.	ID=ER2566ORF%7CNZ_CP014268.2_59558_59668_%2B2_TTG_36;pseudo=false;in-silico ORFs_ID=ORF_59558..59668_36aa_%2B2;in-silico ORFs_frame=%2B2;in-silico ORFs_startCodon=TTG;in-silico ORFs_pseudo=false;in-silico ORFs_type=CDS;color=182,182,182
NZ_CP014268.2	sixFrameORF	CDS	59845	59940	.	+	.	ID=ER2566ORF%7CNZ_CP014268.2_59845_59940_%2B1_CTG_31;pseudo=false;in-silico ORFs_ID=ORF_59845..59940_31aa_%2B1;in-silico ORFs_frame=%2B1;in-silico ORFs_startCodon=CTG;in-silico ORFs_pseudo=false;in-silico ORFs_type=CDS;color=182,182,182
NZ_CP014268.2	sixFrameORF	CDS	60044	60136	.	+	.	ID=ER2566ORF%7CNZ_CP014268.2_60044_60136_%2B2_GTG_30;pseudo=false;in-silico ORFs_ID=ORF_60044..60136_30aa_%2B2;in-silico ORFs_frame=%2B2;in-silico ORFs_startCodon=GTG;in-silico ORFs_pseudo=false;in-silico ORFs_type=CDS;color=182,182,182
NZ_CP014268.2	sixFrameORF	CDS	60008	60136	.	+	.	ID=ER2566ORF_%2B12aa_orf%7CNZ_CP014268.2_60008_60136_%2B2_TTG_42;pseudo=false;in-silico ORFs_ID=ORF_60008..60136_42aa_%2B2;in-silico ORFs_frame=%2B2;in-silico ORFs_startCodon=TTG;in-silico ORFs_extension=%2B12aa;in-silico ORFs_pseudo=false;in-silico ORFs_type=CDS;extensionOf=ER2566ORF;extensionBy=%2B36nt;color=182,182,182
NZ_CP014268.2	sixFrameORF	CDS	60133	60282	.	+	.	ID=ER2566ORF%7CNZ_CP014268.2_60133_60282_%2B1_GTG_49;pseudo=false;in-silico ORFs_ID=ORF_60133..60282_49aa_%2B1;in-silico ORFs_frame=%2B1;in-silico ORFs_startCodon=GTG;in-silico ORFs_pseudo=false;in-silico ORFs_type=CDS;color=182,182,182
NZ_CP014268.2	sixFrameORF	CDS	60225	60320	.	+	.	ID=ER2566ORF%7CNZ_CP014268.2_60225_60320_%2B3_ATG_31;pseudo=false;in-silico ORFs_ID=ORF_60225..60320_31aa_%2B3;in-silico ORFs_frame=%2B3;in-silico ORFs_startCodon=ATG;in-silico ORFs_pseudo=false;in-silico ORFs_type=CDS;color=182,182,182
NZ_CP014268.2	sixFrameORF	CDS	60251	60394	.	+	.	ID=ER2566ORF%7CNZ_CP014268.2_60251_60394_%2B2_GTG_47;pseudo=false;in-silico ORFs_ID=ORF_60251..60394_47aa_%2B2;in-silico ORFs_frame=%2B2;in-silico ORFs_startCodon=GTG;in-silico ORFs_pseudo=false;in-silico ORFs_type=CDS;color=182,182,182
NZ_CP014268.2	sixFrameORF	CDS	60478	60609	.	+	.	ID=ER2566ORF%7CNZ_CP014268.2_60478_60609_%2B1_ATG_43;pseudo=false;in-silico ORFs_ID=ORF_60478..60609_43aa_%2B1;in-silico ORFs_frame=%2B1;in-silico ORFs_startCodon=ATG;in-silico ORFs_pseudo=false;in-silico ORFs_type=CDS;color=182,182,182
NZ_CP014268.2	sixFrameORF	CDS	60701	60817	.	+	.	ID=ER2566ORF%7CNZ_CP014268.2_60701_60817_%2B2_CTG_38;pseudo=false;in-silico ORFs_ID=ORF_60701..60817_38aa_%2B2;in-silico ORFs_frame=%2B2;in-silico ORFs_startCodon=CTG;in-silico ORFs_pseudo=false;in-silico ORFs_type=CDS;color=182,182,182
NZ_CP014268.2	sixFrameORF	CDS	60733	60861	.	+	.	ID=ER2566ORF%7CNZ_CP014268.2_60733_60861_%2B1_ATG_42;pseudo=false;in-silico ORFs_ID=ORF_60733..60861_42aa_%2B1;in-silico ORFs_frame=%2B1;in-silico ORFs_startCodon=ATG;in-silico ORFs_pseudo=false;in-silico ORFs_type=CDS;color=182,182,182
NZ_CP014268.2	sixFrameORF	CDS	60836	60967	.	+	.	ID=ER2566ORF%7CNZ_CP014268.2_60836_60967_%2B2_TTG_43;pseudo=false;in-silico ORFs_ID=ORF_60836..60967_43aa_%2B2;in-silico ORFs_frame=%2B2;in-silico ORFs_startCodon=TTG;in-silico ORFs_pseudo=false;in-silico ORFs_type=CDS;color=182,182,182
NZ_CP014268.2	sixFrameORF	CDS	60717	60971	.	+	.	ID=ER2566ORF%7CNZ_CP014268.2_60717_60971_%2B3_ATG_84;pseudo=false;in-silico ORFs_ID=ORF_60717..60971_84aa_%2B3;in-silico ORFs_frame=%2B3;in-silico ORFs_startCodon=ATG;in-silico ORFs_pseudo=false;in-silico ORFs_type=CDS;color=182,182,182
NZ_CP014268.2	sixFrameORF	CDS	60711	60971	.	+	.	ID=ER2566ORF_%2B2aa_orf%7CNZ_CP014268.2_60711_60971_%2B3_GTG_86;pseudo=false;in-silico ORFs_ID=ORF_60711..60971_86aa_%2B3;in-silico ORFs_frame=%2B3;in-silico ORFs_startCodon=GTG;in-silico ORFs_extension=%2B2aa;in-silico ORFs_pseudo=false;in-silico ORFs_type=CDS;extensionOf=ER2566ORF;extensionBy=%2B6nt;color=182,182,182
NZ_CP014268.2	sixFrameORF	CDS	60693	60971	.	+	.	ID=ER2566ORF_%2B8aa_orf%7CNZ_CP014268.2_60693_60971_%2B3_GTG_92;pseudo=false;in-silico ORFs_ID=ORF_60693..60971_92aa_%2B3;in-silico ORFs_frame=%2B3;in-silico ORFs_startCodon=GTG;in-silico ORFs_extension=%2B8aa;in-silico ORFs_pseudo=false;in-silico ORFs_type=CDS;extensionOf=ER2566ORF;extensionBy=%2B24nt;color=182,182,182
NZ_CP014268.2	sixFrameORF	CDS	60687	60971	.	+	.	ID=ER2566ORF_%2B10aa_orf%7CNZ_CP014268.2_60687_60971_%2B3_CTG_94;pseudo=false;in-silico ORFs_ID=ORF_60687..60971_94aa_%2B3;in-silico ORFs_frame=%2B3;in-silico ORFs_startCodon=CTG;in-silico ORFs_extension=%2B10aa;in-silico ORFs_pseudo=false;in-silico ORFs_type=CDS;extensionOf=ER2566ORF;extensionBy=%2B30nt;color=182,182,182
NZ_CP014268.2	sixFrameORF	CDS	60654	60971	.	+	.	ID=ER2566ORF_%2B21aa_orf%7CNZ_CP014268.2_60654_60971_%2B3_TTG_105;pseudo=false;in-silico ORFs_ID=ORF_60654..60971_105aa_%2B3;in-silico ORFs_frame=%2B3;in-silico ORFs_startCodon=TTG;in-silico ORFs_extension=%2B21aa;in-silico ORFs_pseudo=false;in-silico ORFs_type=CDS;extensionOf=ER2566ORF;extensionBy=%2B63nt;color=182,182,182
NZ_CP014268.2	sixFrameORF	CDS	60651	60971	.	+	.	ID=ER2566ORF_%2B22aa_orf%7CNZ_CP014268.2_60651_60971_%2B3_TTG_106;pseudo=false;in-silico ORFs_ID=ORF_60651..60971_106aa_%2B3;in-silico ORFs_frame=%2B3;in-silico ORFs_startCodon=TTG;in-silico ORFs_extension=%2B22aa;in-silico ORFs_pseudo=false;in-silico ORFs_type=CDS;extensionOf=ER2566ORF;extensionBy=%2B66nt;color=182,182,182
NZ_CP014268.2	sixFrameORF	CDS	60606	60971	.	+	.	ID=ER2566ORF_%2B37aa_orf%7CNZ_CP014268.2_60606_60971_%2B3_GTG_121;pseudo=false;in-silico ORFs_ID=ORF_60606..60971_121aa_%2B3;in-silico ORFs_frame=%2B3;in-silico ORFs_startCodon=GTG;in-silico ORFs_extension=%2B37aa;in-silico ORFs_pseudo=false;in-silico ORFs_type=CDS;extensionOf=ER2566ORF;extensionBy=%2B111nt;color=182,182,182
NZ_CP014268.2	sixFrameORF	CDS	60588	60971	.	+	.	ID=ER2566ORF_%2B43aa_orf%7CNZ_CP014268.2_60588_60971_%2B3_CTG_127;pseudo=false;in-silico ORFs_ID=ORF_60588..60971_127aa_%2B3;in-silico ORFs_frame=%2B3;in-silico ORFs_startCodon=CTG;in-silico ORFs_extension=%2B43aa;in-silico ORFs_pseudo=false;in-silico ORFs_type=CDS;extensionOf=ER2566ORF;extensionBy=%2B129nt;color=182,182,182
NZ_CP014268.2	StringTie	transcript	59533	61070	.	+	.	ID=ER2566Rnaseq%7CRnaseq%7CNZ_CP014268.2_59533_61070_%2B1_TTG_512;pseudo=mixed;Rnaseq_type=transcript;color=89,89,89
NZ_CP014268.2	sixFrameORF	CDS	61111	61203	.	+	.	ID=ER2566ORF%7CNZ_CP014268.2_61111_61203_%2B1_CTG_30;pseudo=false;in-silico ORFs_ID=ORF_61111..61203_30aa_%2B1;in-silico ORFs_frame=%2B1;in-silico ORFs_startCodon=CTG;in-silico ORFs_pseudo=false;in-silico ORFs_type=CDS;color=182,182,182
NZ_CP014268.2	StringTie	transcript	61157	61232	.	+	.	ID=ER2566Rnaseq%7CRnaseq%7CNZ_CP014268.2_61157_61232_%2B2_GTC_25;pseudo=mixed;Rnaseq_type=transcript;color=89,89,89
NZ_CP014268.2	StringTie	transcript	61310	61409	.	+	.	ID=ER2566Rnaseq%7CRnaseq%7CNZ_CP014268.2_61310_61409_%2B2_CTT_33;pseudo=mixed;Rnaseq_type=transcript;color=89,89,89
NZ_CP014268.2	sixFrameORF	CDS	61589	61711	.	+	.	ID=ER2566ORF%7CNZ_CP014268.2_61589_61711_%2B2_ATG_40;pseudo=false;in-silico ORFs_ID=ORF_61589..61711_40aa_%2B2;in-silico ORFs_frame=%2B2;in-silico ORFs_startCodon=ATG;in-silico ORFs_pseudo=false;in-silico ORFs_type=CDS;color=182,182,182
NZ_CP014268.2	sixFrameORF	CDS	61721	61855	.	+	.	ID=ER2566ORF%7CNZ_CP014268.2_61721_61855_%2B2_CTG_44;pseudo=false;in-silico ORFs_ID=ORF_61721..61855_44aa_%2B2;in-silico ORFs_frame=%2B2;in-silico ORFs_startCodon=CTG;in-silico ORFs_pseudo=false;in-silico ORFs_type=CDS;color=182,182,182
NZ_CP014268.2	sixFrameORF	CDS	61866	61991	.	+	.	ID=ER2566ORF%7CNZ_CP014268.2_61866_61991_%2B3_GTG_41;pseudo=false;in-silico ORFs_ID=ORF_61866..61991_41aa_%2B3;in-silico ORFs_frame=%2B3;in-silico ORFs_startCodon=GTG;in-silico ORFs_pseudo=false;in-silico ORFs_type=CDS;color=182,182,182
NZ_CP014268.2	sixFrameORF	CDS	61973	62071	.	+	.	ID=ER2566ORF%7CNZ_CP014268.2_61973_62071_%2B2_CTG_32;pseudo=false;in-silico ORFs_ID=ORF_61973..62071_32aa_%2B2;in-silico ORFs_frame=%2B2;in-silico ORFs_startCodon=CTG;in-silico ORFs_pseudo=false;in-silico ORFs_type=CDS;color=182,182,182
NZ_CP014268.2	sixFrameORF	CDS	62125	62250	.	+	.	ID=ER2566ORF%7CNZ_CP014268.2_62125_62250_%2B1_TTG_41;pseudo=false;in-silico ORFs_ID=ORF_62125..62250_41aa_%2B1;in-silico ORFs_frame=%2B1;in-silico ORFs_startCodon=TTG;in-silico ORFs_pseudo=false;in-silico ORFs_type=CDS;color=182,182,182
NZ_CP014268.2	sixFrameORF	CDS	62257	62376	.	+	.	ID=ER2566ORF%7CNZ_CP014268.2_62257_62376_%2B1_GTG_39;pseudo=false;in-silico ORFs_ID=ORF_62257..62376_39aa_%2B1;in-silico ORFs_frame=%2B1;in-silico ORFs_startCodon=GTG;in-silico ORFs_pseudo=false;in-silico ORFs_type=CDS;color=182,182,182
NZ_CP014268.2	sixFrameORF	CDS	62283	62417	.	+	.	ID=ER2566ORF%7CNZ_CP014268.2_62283_62417_%2B3_CTG_44;pseudo=false;in-silico ORFs_ID=ORF_62283..62417_44aa_%2B3;in-silico ORFs_frame=%2B3;in-silico ORFs_startCodon=CTG;in-silico ORFs_pseudo=false;in-silico ORFs_type=CDS;color=182,182,182
NZ_CP014268.2	sixFrameORF	CDS	62321	62437	.	+	.	ID=ER2566ORF%7CNZ_CP014268.2_62321_62437_%2B2_ATG_38;pseudo=false;in-silico ORFs_ID=ORF_62321..62437_38aa_%2B2;in-silico ORFs_frame=%2B2;in-silico ORFs_startCodon=ATG;in-silico ORFs_pseudo=false;in-silico ORFs_type=CDS;color=182,182,182
NZ_CP014268.2	sixFrameORF	CDS	62534	62629	.	+	.	ID=ER2566ORF%7CNZ_CP014268.2_62534_62629_%2B2_CTG_31;pseudo=false;in-silico ORFs_ID=ORF_62534..62629_31aa_%2B2;in-silico ORFs_frame=%2B2;in-silico ORFs_startCodon=CTG;in-silico ORFs_pseudo=false;in-silico ORFs_type=CDS;color=182,182,182
NZ_CP014268.2	sixFrameORF	CDS	62563	62676	.	+	.	ID=ER2566ORF%7CNZ_CP014268.2_62563_62676_%2B1_ATG_37;pseudo=false;in-silico ORFs_ID=ORF_62563..62676_37aa_%2B1;in-silico ORFs_frame=%2B1;in-silico ORFs_startCodon=ATG;in-silico ORFs_pseudo=false;in-silico ORFs_type=CDS;color=182,182,182
NZ_CP014268.2	sixFrameORF	CDS	62639	62758	.	+	.	ID=ER2566ORF%7CNZ_CP014268.2_62639_62758_%2B2_GTG_39;pseudo=false;in-silico ORFs_ID=ORF_62639..62758_39aa_%2B2;in-silico ORFs_frame=%2B2;in-silico ORFs_startCodon=GTG;in-silico ORFs_pseudo=false;in-silico ORFs_type=CDS;color=182,182,182
NZ_CP014268.2	sixFrameORF	CDS	62794	62886	.	+	.	ID=ER2566ORF%7CNZ_CP014268.2_62794_62886_%2B1_ATG_30;pseudo=false;in-silico ORFs_ID=ORF_62794..62886_30aa_%2B1;in-silico ORFs_frame=%2B1;in-silico ORFs_startCodon=ATG;in-silico ORFs_pseudo=false;in-silico ORFs_type=CDS;color=182,182,182
NZ_CP014268.2	sixFrameORF	CDS	62938	63066	.	+	.	ID=ER2566ORF%7CNZ_CP014268.2_62938_63066_%2B1_ATG_42;pseudo=false;in-silico ORFs_ID=ORF_62938..63066_42aa_%2B1;in-silico ORFs_frame=%2B1;in-silico ORFs_startCodon=ATG;in-silico ORFs_pseudo=false;in-silico ORFs_type=CDS;color=182,182,182
NZ_CP014268.2	sixFrameORF	CDS	62935	63066	.	+	.	ID=ER2566ORF_%2B1aa_orf%7CNZ_CP014268.2_62935_63066_%2B1_GTG_43;pseudo=false;in-silico ORFs_ID=ORF_62935..63066_43aa_%2B1;in-silico ORFs_frame=%2B1;in-silico ORFs_startCodon=GTG;in-silico ORFs_extension=%2B1aa;in-silico ORFs_pseudo=false;in-silico ORFs_type=CDS;extensionOf=ER2566ORF;extensionBy=%2B3nt;color=182,182,182
NZ_CP014268.2	sixFrameORF	CDS	63151	63270	.	+	.	ID=ER2566ORF%7CNZ_CP014268.2_63151_63270_%2B1_ATG_39;pseudo=false;in-silico ORFs_ID=ORF_63151..63270_39aa_%2B1;in-silico ORFs_frame=%2B1;in-silico ORFs_startCodon=ATG;in-silico ORFs_pseudo=false;in-silico ORFs_type=CDS;color=182,182,182
NZ_CP014268.2	sixFrameORF	CDS	63249	63371	.	+	.	ID=ER2566ORF%7CNZ_CP014268.2_63249_63371_%2B3_CTG_40;pseudo=false;in-silico ORFs_ID=ORF_63249..63371_40aa_%2B3;in-silico ORFs_frame=%2B3;in-silico ORFs_startCodon=CTG;in-silico ORFs_pseudo=false;in-silico ORFs_type=CDS;color=182,182,182
NZ_CP014268.2	sixFrameORF	CDS	63572	63685	.	+	.	ID=ER2566ORF%7CNZ_CP014268.2_63572_63685_%2B2_ATG_37;pseudo=false;in-silico ORFs_ID=ORF_63572..63685_37aa_%2B2;in-silico ORFs_frame=%2B2;in-silico ORFs_startCodon=ATG;in-silico ORFs_pseudo=false;in-silico ORFs_type=CDS;color=182,182,182
NZ_CP014268.2	sixFrameORF	CDS	63554	63685	.	+	.	ID=ER2566ORF_%2B6aa_orf%7CNZ_CP014268.2_63554_63685_%2B2_GTG_43;pseudo=false;in-silico ORFs_ID=ORF_63554..63685_43aa_%2B2;in-silico ORFs_frame=%2B2;in-silico ORFs_startCodon=GTG;in-silico ORFs_extension=%2B6aa;in-silico ORFs_pseudo=false;in-silico ORFs_type=CDS;extensionOf=ER2566ORF;extensionBy=%2B18nt;color=182,182,182
NZ_CP014268.2	sixFrameORF	CDS	63539	63685	.	+	.	ID=ER2566ORF_%2B11aa_orf%7CNZ_CP014268.2_63539_63685_%2B2_GTG_48;pseudo=false;in-silico ORFs_ID=ORF_63539..63685_48aa_%2B2;in-silico ORFs_frame=%2B2;in-silico ORFs_startCodon=GTG;in-silico ORFs_extension=%2B11aa;in-silico ORFs_pseudo=false;in-silico ORFs_type=CDS;extensionOf=ER2566ORF;extensionBy=%2B33nt;color=182,182,182
NZ_CP014268.2	sixFrameORF	CDS	63761	63877	.	+	.	ID=ER2566ORF%7CNZ_CP014268.2_63761_63877_%2B2_TTG_38;pseudo=false;in-silico ORFs_ID=ORF_63761..63877_38aa_%2B2;in-silico ORFs_frame=%2B2;in-silico ORFs_startCodon=TTG;in-silico ORFs_pseudo=false;in-silico ORFs_type=CDS;color=182,182,182
NZ_CP014268.2	sixFrameORF	CDS	63985	64140	.	+	.	ID=ER2566ORF%7CNZ_CP014268.2_63985_64140_%2B1_GTG_51;pseudo=false;in-silico ORFs_ID=ORF_63985..64140_51aa_%2B1;in-silico ORFs_frame=%2B1;in-silico ORFs_startCodon=GTG;in-silico ORFs_pseudo=false;in-silico ORFs_type=CDS;color=182,182,182
NZ_CP014268.2	StringTie	transcript	61419	64321	.	+	.	ID=ER2566Rnaseq%7CRnaseq%7CNZ_CP014268.2_61419_64321_%2B3_TTA_967;pseudo=mixed;Rnaseq_type=transcript;color=89,89,89
NZ_CP014268.2	StringTie	transcript	64419	64529	.	+	.	ID=ER2566Rnaseq%7CRnaseq%7CNZ_CP014268.2_64419_64529_%2B3_TGG_37;pseudo=mixed;Rnaseq_type=transcript;color=89,89,89
NZ_CP014268.2	sixFrameORF	CDS	64435	64542	.	+	.	ID=ER2566ORF%7CNZ_CP014268.2_64435_64542_%2B1_GTG_35;pseudo=false;in-silico ORFs_ID=ORF_64435..64542_35aa_%2B1;in-silico ORFs_frame=%2B1;in-silico ORFs_startCodon=GTG;in-silico ORFs_pseudo=false;in-silico ORFs_type=CDS;color=182,182,182
NZ_CP014268.2	sixFrameORF	CDS	64414	64542	.	+	.	ID=ER2566ORF_%2B7aa_orf%7CNZ_CP014268.2_64414_64542_%2B1_TTG_42;pseudo=false;in-silico ORFs_ID=ORF_64414..64542_42aa_%2B1;in-silico ORFs_frame=%2B1;in-silico ORFs_startCodon=TTG;in-silico ORFs_extension=%2B7aa;in-silico ORFs_pseudo=false;in-silico ORFs_type=CDS;extensionOf=ER2566ORF;extensionBy=%2B21nt;color=182,182,182
NZ_CP014268.2	sixFrameORF	CDS	64399	64542	.	+	.	ID=ER2566ORF_%2B12aa_orf%7CNZ_CP014268.2_64399_64542_%2B1_CTG_47;pseudo=false;in-silico ORFs_ID=ORF_64399..64542_47aa_%2B1;in-silico ORFs_frame=%2B1;in-silico ORFs_startCodon=CTG;in-silico ORFs_extension=%2B12aa;in-silico ORFs_pseudo=false;in-silico ORFs_type=CDS;extensionOf=ER2566ORF;extensionBy=%2B36nt;color=182,182,182
NZ_CP014268.2	sixFrameORF	CDS	64366	64542	.	+	.	ID=ER2566ORF_%2B23aa_orf%7CNZ_CP014268.2_64366_64542_%2B1_CTG_58;pseudo=false;in-silico ORFs_ID=ORF_64366..64542_58aa_%2B1;in-silico ORFs_frame=%2B1;in-silico ORFs_startCodon=CTG;in-silico ORFs_extension=%2B23aa;in-silico ORFs_pseudo=false;in-silico ORFs_type=CDS;extensionOf=ER2566ORF;extensionBy=%2B69nt;color=182,182,182
NZ_CP014268.2	StringTie	transcript	64587	64663	.	+	.	ID=ER2566Rnaseq%7CRnaseq%7CNZ_CP014268.2_64587_64663_%2B3_GGA_25;pseudo=mixed;Rnaseq_type=transcript;color=89,89,89
NZ_CP014268.2	sixFrameORF	CDS	64524	64673	.	+	.	ID=ER2566ORF%7CNZ_CP014268.2_64524_64673_%2B3_CTG_49;pseudo=false;in-silico ORFs_ID=ORF_64524..64673_49aa_%2B3;in-silico ORFs_frame=%2B3;in-silico ORFs_startCodon=CTG;in-silico ORFs_pseudo=false;in-silico ORFs_type=CDS;color=182,182,182
NZ_CP014268.2	StringTie	transcript	64672	64747	.	+	.	ID=ER2566Rnaseq%7CRnaseq%7CNZ_CP014268.2_64672_64747_%2B1_AGG_25;pseudo=mixed;Rnaseq_type=transcript;color=89,89,89
NZ_CP014268.2	sixFrameORF	CDS	64615	64761	.	+	.	ID=ER2566ORF%7CNZ_CP014268.2_64615_64761_%2B1_CTG_48;pseudo=false;in-silico ORFs_ID=ORF_64615..64761_48aa_%2B1;in-silico ORFs_frame=%2B1;in-silico ORFs_startCodon=CTG;in-silico ORFs_pseudo=false;in-silico ORFs_type=CDS;color=182,182,182
NZ_CP014268.2	sixFrameORF	CDS	65006	65110	.	+	.	ID=ER2566ORF%7CNZ_CP014268.2_65006_65110_%2B2_GTG_34;pseudo=false;in-silico ORFs_ID=ORF_65006..65110_34aa_%2B2;in-silico ORFs_frame=%2B2;in-silico ORFs_startCodon=GTG;in-silico ORFs_pseudo=false;in-silico ORFs_type=CDS;color=182,182,182
NZ_CP014268.2	sixFrameORF	CDS	64991	65110	.	+	.	ID=ER2566ORF_%2B5aa_orf%7CNZ_CP014268.2_64991_65110_%2B2_CTG_39;pseudo=false;in-silico ORFs_ID=ORF_64991..65110_39aa_%2B2;in-silico ORFs_frame=%2B2;in-silico ORFs_startCodon=CTG;in-silico ORFs_extension=%2B5aa;in-silico ORFs_pseudo=false;in-silico ORFs_type=CDS;extensionOf=ER2566ORF;extensionBy=%2B15nt;color=182,182,182
NZ_CP014268.2	sixFrameORF	CDS	64946	65110	.	+	.	ID=ER2566ORF_%2B20aa_orf%7CNZ_CP014268.2_64946_65110_%2B2_GTG_54;pseudo=false;in-silico ORFs_ID=ORF_64946..65110_54aa_%2B2;in-silico ORFs_frame=%2B2;in-silico ORFs_startCodon=GTG;in-silico ORFs_extension=%2B20aa;in-silico ORFs_pseudo=false;in-silico ORFs_type=CDS;extensionOf=ER2566ORF;extensionBy=%2B60nt;color=182,182,182
NZ_CP014268.2	sixFrameORF	CDS	65037	65144	.	+	.	ID=ER2566ORF%7CNZ_CP014268.2_65037_65144_%2B3_GTG_35;pseudo=false;in-silico ORFs_ID=ORF_65037..65144_35aa_%2B3;in-silico ORFs_frame=%2B3;in-silico ORFs_startCodon=GTG;in-silico ORFs_pseudo=false;in-silico ORFs_type=CDS;color=182,182,182
NZ_CP014268.2	sixFrameORF	CDS	65035	65157	.	+	.	ID=ER2566ORF%7CNZ_CP014268.2_65035_65157_%2B1_CTG_40;pseudo=false;in-silico ORFs_ID=ORF_65035..65157_40aa_%2B1;in-silico ORFs_frame=%2B1;in-silico ORFs_startCodon=CTG;in-silico ORFs_pseudo=false;in-silico ORFs_type=CDS;color=182,182,182
NZ_CP014268.2	sixFrameORF	CDS	65032	65157	.	+	.	ID=ER2566ORF_%2B1aa_orf%7CNZ_CP014268.2_65032_65157_%2B1_TTG_41;pseudo=false;in-silico ORFs_ID=ORF_65032..65157_41aa_%2B1;in-silico ORFs_frame=%2B1;in-silico ORFs_startCodon=TTG;in-silico ORFs_extension=%2B1aa;in-silico ORFs_pseudo=false;in-silico ORFs_type=CDS;extensionOf=ER2566ORF;extensionBy=%2B3nt;color=182,182,182
NZ_CP014268.2	sixFrameORF	CDS	65029	65157	.	+	.	ID=ER2566ORF_%2B2aa_orf%7CNZ_CP014268.2_65029_65157_%2B1_CTG_42;pseudo=false;in-silico ORFs_ID=ORF_65029..65157_42aa_%2B1;in-silico ORFs_frame=%2B1;in-silico ORFs_startCodon=CTG;in-silico ORFs_extension=%2B2aa;in-silico ORFs_pseudo=false;in-silico ORFs_type=CDS;extensionOf=ER2566ORF;extensionBy=%2B6nt;color=182,182,182
NZ_CP014268.2	sixFrameORF	CDS	65206	65322	.	+	.	ID=ER2566ORF%7CNZ_CP014268.2_65206_65322_%2B1_CTG_38;pseudo=false;in-silico ORFs_ID=ORF_65206..65322_38aa_%2B1;in-silico ORFs_frame=%2B1;in-silico ORFs_startCodon=CTG;in-silico ORFs_pseudo=false;in-silico ORFs_type=CDS;color=182,182,182
NZ_CP014268.2	sixFrameORF	CDS	65228	65341	.	+	.	ID=ER2566ORF%7CNZ_CP014268.2_65228_65341_%2B2_TTG_37;pseudo=false;in-silico ORFs_ID=ORF_65228..65341_37aa_%2B2;in-silico ORFs_frame=%2B2;in-silico ORFs_startCodon=TTG;in-silico ORFs_pseudo=false;in-silico ORFs_type=CDS;color=182,182,182
NZ_CP014268.2	sixFrameORF	CDS	65329	65427	.	+	.	ID=ER2566ORF%7CNZ_CP014268.2_65329_65427_%2B1_ATG_32;pseudo=false;in-silico ORFs_ID=ORF_65329..65427_32aa_%2B1;in-silico ORFs_frame=%2B1;in-silico ORFs_startCodon=ATG;in-silico ORFs_pseudo=false;in-silico ORFs_type=CDS;color=182,182,182
NZ_CP014268.2	sixFrameORF	CDS	65871	65984	.	+	.	ID=ER2566ORF%7CNZ_CP014268.2_65871_65984_%2B3_ATG_37;pseudo=false;in-silico ORFs_ID=ORF_65871..65984_37aa_%2B3;in-silico ORFs_frame=%2B3;in-silico ORFs_startCodon=ATG;in-silico ORFs_pseudo=false;in-silico ORFs_type=CDS;color=182,182,182
NZ_CP014268.2	sixFrameORF	CDS	65856	65984	.	+	.	ID=ER2566ORF_%2B5aa_orf%7CNZ_CP014268.2_65856_65984_%2B3_GTG_42;pseudo=false;in-silico ORFs_ID=ORF_65856..65984_42aa_%2B3;in-silico ORFs_frame=%2B3;in-silico ORFs_startCodon=GTG;in-silico ORFs_extension=%2B5aa;in-silico ORFs_pseudo=false;in-silico ORFs_type=CDS;extensionOf=ER2566ORF;extensionBy=%2B15nt;color=182,182,182
NZ_CP014268.2	Prodigal:2.6	CDS	65801	66139	.	+	.	ID=ER2566NIDVDC2566_00066%7CNZ_CP014268.2_65801_66139_%2B2_ATG_112;pseudo=false;NIDVD_ID=C2566_00066;NIDVD_Parent=C2566_00066_gene;NIDVD_inference=ab+initio+prediction%3AProdigal%3A2.6%3Asimilar+to+AA+sequence%3AUniProt-Swiss-Prot%3Asp%7CP0ADN5%7CYIFE_SHIFL;NIDVD_locus_tag=C2566_00066;NIDVD_note=UPF0438+protein+YifE+OS;NIDVD_Gene Name=yifE;NIDVD_type=CDS;color=0,0,255
NZ_CP014268.2	sixFrameORF	CDS	66111	66215	.	+	.	ID=ER2566ORF%7CNZ_CP014268.2_66111_66215_%2B3_CTG_34;pseudo=false;in-silico ORFs_ID=ORF_66111..66215_34aa_%2B3;in-silico ORFs_frame=%2B3;in-silico ORFs_startCodon=CTG;in-silico ORFs_pseudo=false;in-silico ORFs_type=CDS;color=182,182,182
NZ_CP014268.2	sixFrameORF	CDS	66108	66215	.	+	.	ID=ER2566ORF_%2B1aa_orf%7CNZ_CP014268.2_66108_66215_%2B3_GTG_35;pseudo=false;in-silico ORFs_ID=ORF_66108..66215_35aa_%2B3;in-silico ORFs_frame=%2B3;in-silico ORFs_startCodon=GTG;in-silico ORFs_extension=%2B1aa;in-silico ORFs_pseudo=false;in-silico ORFs_type=CDS;extensionOf=ER2566ORF;extensionBy=%2B3nt;color=182,182,182
NZ_CP014268.2	sixFrameORF	CDS	66102	66215	.	+	.	ID=ER2566ORF_%2B3aa_orf%7CNZ_CP014268.2_66102_66215_%2B3_TTG_37;pseudo=false;in-silico ORFs_ID=ORF_66102..66215_37aa_%2B3;in-silico ORFs_frame=%2B3;in-silico ORFs_startCodon=TTG;in-silico ORFs_extension=%2B3aa;in-silico ORFs_pseudo=false;in-silico ORFs_type=CDS;extensionOf=ER2566ORF;extensionBy=%2B9nt;color=182,182,182
NZ_CP014268.2	sixFrameORF	CDS	66185	66295	.	+	.	ID=ER2566ORF%7CNZ_CP014268.2_66185_66295_%2B2_ATG_36;pseudo=false;in-silico ORFs_ID=ORF_66185..66295_36aa_%2B2;in-silico ORFs_frame=%2B2;in-silico ORFs_startCodon=ATG;in-silico ORFs_pseudo=false;in-silico ORFs_type=CDS;color=182,182,182
NZ_CP014268.2	sixFrameORF	CDS	66179	66295	.	+	.	ID=ER2566ORF_%2B2aa_orf%7CNZ_CP014268.2_66179_66295_%2B2_CTG_38;pseudo=false;in-silico ORFs_ID=ORF_66179..66295_38aa_%2B2;in-silico ORFs_frame=%2B2;in-silico ORFs_startCodon=CTG;in-silico ORFs_extension=%2B2aa;in-silico ORFs_pseudo=false;in-silico ORFs_type=CDS;extensionOf=ER2566ORF;extensionBy=%2B6nt;color=182,182,182
NZ_CP014268.2	sixFrameORF	CDS	66280	66432	.	+	.	ID=ER2566ORF%7CNZ_CP014268.2_66280_66432_%2B1_GTG_50;pseudo=false;in-silico ORFs_ID=ORF_66280..66432_50aa_%2B1;in-silico ORFs_frame=%2B1;in-silico ORFs_startCodon=GTG;in-silico ORFs_pseudo=false;in-silico ORFs_type=CDS;color=182,182,182
NZ_CP014268.2	sixFrameORF	CDS	66326	66526	.	+	.	ID=ER2566ORF%7CNZ_CP014268.2_66326_66526_%2B2_ATG_66;pseudo=false;in-silico ORFs_ID=ORF_66326..66526_66aa_%2B2;in-silico ORFs_frame=%2B2;in-silico ORFs_startCodon=ATG;in-silico ORFs_pseudo=false;in-silico ORFs_type=CDS;color=182,182,182
NZ_CP014268.2	sixFrameORF	CDS	66273	66587	.	+	.	ID=ER2566ORF%7CNZ_CP014268.2_66273_66587_%2B3_ATG_104;pseudo=false;in-silico ORFs_ID=ORF_66273..66587_104aa_%2B3;in-silico ORFs_frame=%2B3;in-silico ORFs_startCodon=ATG;in-silico ORFs_pseudo=false;in-silico ORFs_type=CDS;color=182,182,182
NZ_CP014268.2	sixFrameORF	CDS	66617	66709	.	+	.	ID=ER2566ORF%7CNZ_CP014268.2_66617_66709_%2B2_ATG_30;pseudo=false;in-silico ORFs_ID=ORF_66617..66709_30aa_%2B2;in-silico ORFs_frame=%2B2;in-silico ORFs_startCodon=ATG;in-silico ORFs_pseudo=false;in-silico ORFs_type=CDS;color=182,182,182
NZ_CP014268.2	sixFrameORF	CDS	66596	66709	.	+	.	ID=ER2566ORF_%2B7aa_orf%7CNZ_CP014268.2_66596_66709_%2B2_CTG_37;pseudo=false;in-silico ORFs_ID=ORF_66596..66709_37aa_%2B2;in-silico ORFs_frame=%2B2;in-silico ORFs_startCodon=CTG;in-silico ORFs_extension=%2B7aa;in-silico ORFs_pseudo=false;in-silico ORFs_type=CDS;extensionOf=ER2566ORF;extensionBy=%2B21nt;color=182,182,182
NZ_CP014268.2	sixFrameORF	CDS	66702	66875	.	+	.	ID=ER2566ORF%7CNZ_CP014268.2_66702_66875_%2B3_GTG_57;pseudo=false;in-silico ORFs_ID=ORF_66702..66875_57aa_%2B3;in-silico ORFs_frame=%2B3;in-silico ORFs_startCodon=GTG;in-silico ORFs_pseudo=false;in-silico ORFs_type=CDS;color=182,182,182
NZ_CP014268.2	sixFrameORF	CDS	66865	66996	.	+	.	ID=ER2566ORF%7CNZ_CP014268.2_66865_66996_%2B1_ATG_43;pseudo=false;in-silico ORFs_ID=ORF_66865..66996_43aa_%2B1;in-silico ORFs_frame=%2B1;in-silico ORFs_startCodon=ATG;in-silico ORFs_pseudo=false;in-silico ORFs_type=CDS;color=182,182,182
NZ_CP014268.2	sixFrameORF	CDS	66835	66996	.	+	.	ID=ER2566ORF_%2B10aa_orf%7CNZ_CP014268.2_66835_66996_%2B1_TTG_53;pseudo=false;in-silico ORFs_ID=ORF_66835..66996_53aa_%2B1;in-silico ORFs_frame=%2B1;in-silico ORFs_startCodon=TTG;in-silico ORFs_extension=%2B10aa;in-silico ORFs_pseudo=false;in-silico ORFs_type=CDS;extensionOf=ER2566ORF;extensionBy=%2B30nt;color=182,182,182
NZ_CP014268.2	sixFrameORF	CDS	66829	66996	.	+	.	ID=ER2566ORF_%2B12aa_orf%7CNZ_CP014268.2_66829_66996_%2B1_CTG_55;pseudo=false;in-silico ORFs_ID=ORF_66829..66996_55aa_%2B1;in-silico ORFs_frame=%2B1;in-silico ORFs_startCodon=CTG;in-silico ORFs_extension=%2B12aa;in-silico ORFs_pseudo=false;in-silico ORFs_type=CDS;extensionOf=ER2566ORF;extensionBy=%2B36nt;color=182,182,182
NZ_CP014268.2	sixFrameORF	CDS	66754	66996	.	+	.	ID=ER2566ORF_%2B37aa_orf%7CNZ_CP014268.2_66754_66996_%2B1_GTG_80;pseudo=false;in-silico ORFs_ID=ORF_66754..66996_80aa_%2B1;in-silico ORFs_frame=%2B1;in-silico ORFs_startCodon=GTG;in-silico ORFs_extension=%2B37aa;in-silico ORFs_pseudo=false;in-silico ORFs_type=CDS;extensionOf=ER2566ORF;extensionBy=%2B111nt;color=182,182,182
NZ_CP014268.2	sixFrameORF	CDS	66706	66996	.	+	.	ID=ER2566ORF_%2B53aa_orf%7CNZ_CP014268.2_66706_66996_%2B1_GTG_96;pseudo=false;in-silico ORFs_ID=ORF_66706..66996_96aa_%2B1;in-silico ORFs_frame=%2B1;in-silico ORFs_startCodon=GTG;in-silico ORFs_extension=%2B53aa;in-silico ORFs_pseudo=false;in-silico ORFs_type=CDS;extensionOf=ER2566ORF;extensionBy=%2B159nt;color=182,182,182
NZ_CP014268.2	sixFrameORF	CDS	66700	66996	.	+	.	ID=ER2566ORF_%2B55aa_orf%7CNZ_CP014268.2_66700_66996_%2B1_GTG_98;pseudo=false;in-silico ORFs_ID=ORF_66700..66996_98aa_%2B1;in-silico ORFs_frame=%2B1;in-silico ORFs_startCodon=GTG;in-silico ORFs_extension=%2B55aa;in-silico ORFs_pseudo=false;in-silico ORFs_type=CDS;extensionOf=ER2566ORF;extensionBy=%2B165nt;color=182,182,182
NZ_CP014268.2	sixFrameORF	CDS	66694	66996	.	+	.	ID=ER2566ORF_%2B57aa_orf%7CNZ_CP014268.2_66694_66996_%2B1_TTG_100;pseudo=false;in-silico ORFs_ID=ORF_66694..66996_100aa_%2B1;in-silico ORFs_frame=%2B1;in-silico ORFs_startCodon=TTG;in-silico ORFs_extension=%2B57aa;in-silico ORFs_pseudo=false;in-silico ORFs_type=CDS;extensionOf=ER2566ORF;extensionBy=%2B171nt;color=182,182,182
NZ_CP014268.2	sixFrameORF	CDS	66679	66996	.	+	.	ID=ER2566ORF_%2B62aa_orf%7CNZ_CP014268.2_66679_66996_%2B1_CTG_105;pseudo=false;in-silico ORFs_ID=ORF_66679..66996_105aa_%2B1;in-silico ORFs_frame=%2B1;in-silico ORFs_startCodon=CTG;in-silico ORFs_extension=%2B62aa;in-silico ORFs_pseudo=false;in-silico ORFs_type=CDS;extensionOf=ER2566ORF;extensionBy=%2B186nt;color=182,182,182
NZ_CP014268.2	sixFrameORF	CDS	66969	67100	.	+	.	ID=ER2566ORF%7CNZ_CP014268.2_66969_67100_%2B3_TTG_43;pseudo=false;in-silico ORFs_ID=ORF_66969..67100_43aa_%2B3;in-silico ORFs_frame=%2B3;in-silico ORFs_startCodon=TTG;in-silico ORFs_pseudo=false;in-silico ORFs_type=CDS;color=182,182,182
NZ_CP014268.2	sixFrameORF	CDS	67113	67211	.	+	.	ID=ER2566ORF%7CNZ_CP014268.2_67113_67211_%2B3_CTG_32;pseudo=false;in-silico ORFs_ID=ORF_67113..67211_32aa_%2B3;in-silico ORFs_frame=%2B3;in-silico ORFs_startCodon=CTG;in-silico ORFs_pseudo=false;in-silico ORFs_type=CDS;color=182,182,182
NZ_CP014268.2	sixFrameORF	CDS	67141	67239	.	+	.	ID=ER2566ORF%7CNZ_CP014268.2_67141_67239_%2B1_CTG_32;pseudo=false;in-silico ORFs_ID=ORF_67141..67239_32aa_%2B1;in-silico ORFs_frame=%2B1;in-silico ORFs_startCodon=CTG;in-silico ORFs_pseudo=false;in-silico ORFs_type=CDS;color=182,182,182
NZ_CP014268.2	sixFrameORF	CDS	67425	67667	.	+	.	ID=ER2566ORF%7CNZ_CP014268.2_67425_67667_%2B3_ATG_80;pseudo=false;in-silico ORFs_ID=ORF_67425..67667_80aa_%2B3;in-silico ORFs_frame=%2B3;in-silico ORFs_startCodon=ATG;in-silico ORFs_pseudo=false;in-silico ORFs_type=CDS;color=182,182,182
NZ_CP014268.2	sixFrameORF	CDS	67389	67667	.	+	.	ID=ER2566ORF_%2B12aa_orf%7CNZ_CP014268.2_67389_67667_%2B3_TTG_92;pseudo=false;in-silico ORFs_ID=ORF_67389..67667_92aa_%2B3;in-silico ORFs_frame=%2B3;in-silico ORFs_startCodon=TTG;in-silico ORFs_extension=%2B12aa;in-silico ORFs_pseudo=false;in-silico ORFs_type=CDS;extensionOf=ER2566ORF;extensionBy=%2B36nt;color=182,182,182
NZ_CP014268.2	sixFrameORF	CDS	67311	67667	.	+	.	ID=ER2566ORF_%2B38aa_orf%7CNZ_CP014268.2_67311_67667_%2B3_CTG_118;pseudo=false;in-silico ORFs_ID=ORF_67311..67667_118aa_%2B3;in-silico ORFs_frame=%2B3;in-silico ORFs_startCodon=CTG;in-silico ORFs_extension=%2B38aa;in-silico ORFs_pseudo=false;in-silico ORFs_type=CDS;extensionOf=ER2566ORF;extensionBy=%2B114nt;color=182,182,182
NZ_CP014268.2	sixFrameORF	CDS	67284	67667	.	+	.	ID=ER2566ORF_%2B47aa_orf%7CNZ_CP014268.2_67284_67667_%2B3_CTG_127;pseudo=false;in-silico ORFs_ID=ORF_67284..67667_127aa_%2B3;in-silico ORFs_frame=%2B3;in-silico ORFs_startCodon=CTG;in-silico ORFs_extension=%2B47aa;in-silico ORFs_pseudo=false;in-silico ORFs_type=CDS;extensionOf=ER2566ORF;extensionBy=%2B141nt;color=182,182,182
NZ_CP014268.2	sixFrameORF	CDS	67781	67873	.	+	.	ID=ER2566ORF%7CNZ_CP014268.2_67781_67873_%2B2_GTG_30;pseudo=false;in-silico ORFs_ID=ORF_67781..67873_30aa_%2B2;in-silico ORFs_frame=%2B2;in-silico ORFs_startCodon=GTG;in-silico ORFs_pseudo=false;in-silico ORFs_type=CDS;color=182,182,182
NZ_CP014268.2	sixFrameORF	CDS	67775	67873	.	+	.	ID=ER2566ORF_%2B2aa_orf%7CNZ_CP014268.2_67775_67873_%2B2_GTG_32;pseudo=false;in-silico ORFs_ID=ORF_67775..67873_32aa_%2B2;in-silico ORFs_frame=%2B2;in-silico ORFs_startCodon=GTG;in-silico ORFs_extension=%2B2aa;in-silico ORFs_pseudo=false;in-silico ORFs_type=CDS;extensionOf=ER2566ORF;extensionBy=%2B6nt;color=182,182,182
NZ_CP014268.2	sixFrameORF	CDS	67754	67873	.	+	.	ID=ER2566ORF_%2B9aa_orf%7CNZ_CP014268.2_67754_67873_%2B2_GTG_39;pseudo=false;in-silico ORFs_ID=ORF_67754..67873_39aa_%2B2;in-silico ORFs_frame=%2B2;in-silico ORFs_startCodon=GTG;in-silico ORFs_extension=%2B9aa;in-silico ORFs_pseudo=false;in-silico ORFs_type=CDS;extensionOf=ER2566ORF;extensionBy=%2B27nt;color=182,182,182
NZ_CP014268.2	Prodigal:2.6	CDS	68037	68135	.	+	.	ID=ER2566NIDVDC2566_00068%7CNZ_CP014268.2_68037_68135_%2B3_ATG_32;pseudo=false;NIDVD_ID=C2566_00068;NIDVD_Parent=C2566_00068_gene;NIDVD_inference=ab+initio+prediction%3AProdigal%3A2.6%3Asimilar+to+AA+sequence%3AUniProt-Swiss-Prot%3Asp%7CP62522%7CLPID_ECOLI;NIDVD_locus_tag=C2566_00068;NIDVD_product=ilv+operon+leader+peptide;NIDVD_Gene Name=ilvL;NIDVD_type=CDS;color=0,0,255
NZ_CP014268.2	sixFrameORF	CDS	68289	68381	.	+	.	ID=ER2566ORF%7CNZ_CP014268.2_68289_68381_%2B3_GTG_30;pseudo=false;in-silico ORFs_ID=ORF_68289..68381_30aa_%2B3;in-silico ORFs_frame=%2B3;in-silico ORFs_startCodon=GTG;in-silico ORFs_pseudo=false;in-silico ORFs_type=CDS;color=182,182,182
NZ_CP014268.2	sixFrameORF	CDS	68369	68509	.	+	.	ID=ER2566ORF%7CNZ_CP014268.2_68369_68509_%2B2_ATG_46;pseudo=false;in-silico ORFs_ID=ORF_68369..68509_46aa_%2B2;in-silico ORFs_frame=%2B2;in-silico ORFs_startCodon=ATG;in-silico ORFs_pseudo=false;in-silico ORFs_type=CDS;color=182,182,182
NZ_CP014268.2	sixFrameORF	CDS	68345	68509	.	+	.	ID=ER2566ORF_%2B8aa_orf%7CNZ_CP014268.2_68345_68509_%2B2_GTG_54;pseudo=false;in-silico ORFs_ID=ORF_68345..68509_54aa_%2B2;in-silico ORFs_frame=%2B2;in-silico ORFs_startCodon=GTG;in-silico ORFs_extension=%2B8aa;in-silico ORFs_pseudo=false;in-silico ORFs_type=CDS;extensionOf=ER2566ORF;extensionBy=%2B24nt;color=182,182,182
NZ_CP014268.2	sixFrameORF	CDS	68472	68594	.	+	.	ID=ER2566ORF%7CNZ_CP014268.2_68472_68594_%2B3_ATG_40;pseudo=false;in-silico ORFs_ID=ORF_68472..68594_40aa_%2B3;in-silico ORFs_frame=%2B3;in-silico ORFs_startCodon=ATG;in-silico ORFs_pseudo=false;in-silico ORFs_type=CDS;color=182,182,182
NZ_CP014268.2	sixFrameORF	CDS	68822	68968	.	+	.	ID=ER2566ORF%7CNZ_CP014268.2_68822_68968_%2B2_ATG_48;pseudo=false;in-silico ORFs_ID=ORF_68822..68968_48aa_%2B2;in-silico ORFs_frame=%2B2;in-silico ORFs_startCodon=ATG;in-silico ORFs_pseudo=false;in-silico ORFs_type=CDS;color=182,182,182
NZ_CP014268.2	sixFrameORF	CDS	68958	69095	.	+	.	ID=ER2566ORF%7CNZ_CP014268.2_68958_69095_%2B3_CTG_45;pseudo=false;in-silico ORFs_ID=ORF_68958..69095_45aa_%2B3;in-silico ORFs_frame=%2B3;in-silico ORFs_startCodon=CTG;in-silico ORFs_pseudo=false;in-silico ORFs_type=CDS;color=182,182,182
NZ_CP014268.2	sixFrameORF	CDS	69257	69349	.	+	.	ID=ER2566ORF%7CNZ_CP014268.2_69257_69349_%2B2_ATG_30;pseudo=false;in-silico ORFs_ID=ORF_69257..69349_30aa_%2B2;in-silico ORFs_frame=%2B2;in-silico ORFs_startCodon=ATG;in-silico ORFs_pseudo=false;in-silico ORFs_type=CDS;color=182,182,182
NZ_CP014268.2	sixFrameORF	CDS	69378	69557	.	+	.	ID=ER2566ORF%7CNZ_CP014268.2_69378_69557_%2B3_TTG_59;pseudo=false;in-silico ORFs_ID=ORF_69378..69557_59aa_%2B3;in-silico ORFs_frame=%2B3;in-silico ORFs_startCodon=TTG;in-silico ORFs_pseudo=false;in-silico ORFs_type=CDS;color=182,182,182
NZ_CP014268.2	Prodigal:2.6	CDS	68275	69921	.	+	.	ID=ER2566NIDVDC2566_00069%7CNZ_CP014268.2_68275_69921_%2B1_ATG_548;pseudo=false;NIDVD_ID=C2566_00069;NIDVD_Parent=C2566_00069_gene;NIDVD_inference=ab+initio+prediction%3AProdigal%3A2.6%3Asimilar+to+AA+sequence%3AUniProt-Swiss-Prot%3Asp%7CP0DP90%7CILVG_ECOLI;NIDVD_locus_tag=C2566_00069;NIDVD_product=Acetolactate+synthase+isozyme+2+large+subunit+OS;NIDVD_Gene Name=ilvG;NIDVD_type=CDS;color=0,0,255
NZ_CP014268.2	sixFrameORF	CDS	68242	69921	.	+	.	ID=ER2566NIDVDC2566_00069_%2B11aa_orf%7CNZ_CP014268.2_68242_69921_%2B1_CTG_559;pseudo=false;in-silico ORFs_ID=ORF_68242..69921_559aa_%2B1;in-silico ORFs_frame=%2B1;in-silico ORFs_startCodon=CTG;in-silico ORFs_extension=%2B11aa;in-silico ORFs_pseudo=false;in-silico ORFs_type=CDS;extensionOf=ER2566NIDVDC2566_00069;extensionBy=%2B33nt;color=182,182,182
NZ_CP014268.2	sixFrameORF	CDS	69818	70102	.	+	.	ID=ER2566ORF%7CNZ_CP014268.2_69818_70102_%2B2_ATG_94;pseudo=false;in-silico ORFs_ID=ORF_69818..70102_94aa_%2B2;in-silico ORFs_frame=%2B2;in-silico ORFs_startCodon=ATG;in-silico ORFs_pseudo=false;in-silico ORFs_type=CDS;color=182,182,182
NZ_CP014268.2	sixFrameORF	CDS	69815	70102	.	+	.	ID=ER2566ORF_%2B1aa_orf%7CNZ_CP014268.2_69815_70102_%2B2_GTG_95;pseudo=false;in-silico ORFs_ID=ORF_69815..70102_95aa_%2B2;in-silico ORFs_frame=%2B2;in-silico ORFs_startCodon=GTG;in-silico ORFs_extension=%2B1aa;in-silico ORFs_pseudo=false;in-silico ORFs_type=CDS;extensionOf=ER2566ORF;extensionBy=%2B3nt;color=182,182,182
NZ_CP014268.2	Prodigal:2.6	CDS	69918	70181	.	+	.	ID=ER2566NIDVDC2566_00070%7CNZ_CP014268.2_69918_70181_%2B3_ATG_87;pseudo=false;NIDVD_ID=C2566_00070;NIDVD_Parent=C2566_00070_gene;NIDVD_inference=ab+initio+prediction%3AProdigal%3A2.6%3Asimilar+to+AA+sequence%3AUniProt-Swiss-Prot%3Asp%7CP0ADG1%7CILVM_ECOLI;NIDVD_locus_tag=C2566_00070;NIDVD_product=Acetolactate+synthase+isozyme+2+small+subunit+OS;NIDVD_Gene Name=ilvM;NIDVD_type=CDS;color=0,0,255
NZ_CP014268.2	sixFrameORF	CDS	70295	70438	.	+	.	ID=ER2566ORF%7CNZ_CP014268.2_70295_70438_%2B2_ATG_47;pseudo=false;in-silico ORFs_ID=ORF_70295..70438_47aa_%2B2;in-silico ORFs_frame=%2B2;in-silico ORFs_startCodon=ATG;in-silico ORFs_pseudo=false;in-silico ORFs_type=CDS;color=182,182,182
NZ_CP014268.2	sixFrameORF	CDS	70578	70691	.	+	.	ID=ER2566ORF%7CNZ_CP014268.2_70578_70691_%2B3_GTG_37;pseudo=false;in-silico ORFs_ID=ORF_70578..70691_37aa_%2B3;in-silico ORFs_frame=%2B3;in-silico ORFs_startCodon=GTG;in-silico ORFs_pseudo=false;in-silico ORFs_type=CDS;color=182,182,182
NZ_CP014268.2	sixFrameORF	CDS	70622	70765	.	+	.	ID=ER2566ORF%7CNZ_CP014268.2_70622_70765_%2B2_ATG_47;pseudo=false;in-silico ORFs_ID=ORF_70622..70765_47aa_%2B2;in-silico ORFs_frame=%2B2;in-silico ORFs_startCodon=ATG;in-silico ORFs_pseudo=false;in-silico ORFs_type=CDS;color=182,182,182
NZ_CP014268.2	sixFrameORF	CDS	70814	71005	.	+	.	ID=ER2566ORF%7CNZ_CP014268.2_70814_71005_%2B2_ATG_63;pseudo=false;in-silico ORFs_ID=ORF_70814..71005_63aa_%2B2;in-silico ORFs_frame=%2B2;in-silico ORFs_startCodon=ATG;in-silico ORFs_pseudo=false;in-silico ORFs_type=CDS;color=182,182,182
NZ_CP014268.2	sixFrameORF	CDS	71006	71113	.	+	.	ID=ER2566ORF%7CNZ_CP014268.2_71006_71113_%2B2_ATG_35;pseudo=false;in-silico ORFs_ID=ORF_71006..71113_35aa_%2B2;in-silico ORFs_frame=%2B2;in-silico ORFs_startCodon=ATG;in-silico ORFs_pseudo=false;in-silico ORFs_type=CDS;color=182,182,182
NZ_CP014268.2	Prodigal:2.6	CDS	70201	71130	.	+	.	ID=ER2566NIDVDC2566_00071%7CNZ_CP014268.2_70201_71130_%2B1_ATG_309;pseudo=false;NIDVD_ID=C2566_00071;NIDVD_Parent=C2566_00071_gene;NIDVD_inference=ab+initio+prediction%3AProdigal%3A2.6%3Asimilar+to+AA+sequence%3AUniProt-Swiss-Prot%3Asp%7CP0AB82%7CILVE_ECO57;NIDVD_locus_tag=C2566_00071;NIDVD_product=Branched-chain-amino-acid+aminotransferase+OS;NIDVD_Gene Name=ilvE;NIDVD_type=CDS;color=0,0,255
NZ_CP014268.2	sixFrameORF	CDS	70135	71130	.	+	.	ID=ER2566NIDVDC2566_00071_%2B22aa_orf%7CNZ_CP014268.2_70135_71130_%2B1_TTG_331;pseudo=false;in-silico ORFs_ID=ORF_70135..71130_331aa_%2B1;in-silico ORFs_frame=%2B1;in-silico ORFs_startCodon=TTG;in-silico ORFs_extension=%2B22aa;in-silico ORFs_pseudo=false;in-silico ORFs_type=CDS;extensionOf=ER2566NIDVDC2566_00071;extensionBy=%2B66nt;color=182,182,182
NZ_CP014268.2	sixFrameORF	CDS	71178	71276	.	+	.	ID=ER2566ORF%7CNZ_CP014268.2_71178_71276_%2B3_CTG_32;pseudo=false;in-silico ORFs_ID=ORF_71178..71276_32aa_%2B3;in-silico ORFs_frame=%2B3;in-silico ORFs_startCodon=CTG;in-silico ORFs_pseudo=false;in-silico ORFs_type=CDS;color=182,182,182
NZ_CP014268.2	sixFrameORF	CDS	71394	71492	.	+	.	ID=ER2566ORF%7CNZ_CP014268.2_71394_71492_%2B3_CTG_32;pseudo=false;in-silico ORFs_ID=ORF_71394..71492_32aa_%2B3;in-silico ORFs_frame=%2B3;in-silico ORFs_startCodon=CTG;in-silico ORFs_pseudo=false;in-silico ORFs_type=CDS;color=182,182,182
NZ_CP014268.2	sixFrameORF	CDS	71385	71492	.	+	.	ID=ER2566ORF_%2B3aa_orf%7CNZ_CP014268.2_71385_71492_%2B3_TTG_35;pseudo=false;in-silico ORFs_ID=ORF_71385..71492_35aa_%2B3;in-silico ORFs_frame=%2B3;in-silico ORFs_startCodon=TTG;in-silico ORFs_extension=%2B3aa;in-silico ORFs_pseudo=false;in-silico ORFs_type=CDS;extensionOf=ER2566ORF;extensionBy=%2B9nt;color=182,182,182
NZ_CP014268.2	sixFrameORF	CDS	71331	71492	.	+	.	ID=ER2566ORF_%2B21aa_orf%7CNZ_CP014268.2_71331_71492_%2B3_TTG_53;pseudo=false;in-silico ORFs_ID=ORF_71331..71492_53aa_%2B3;in-silico ORFs_frame=%2B3;in-silico ORFs_startCodon=TTG;in-silico ORFs_extension=%2B21aa;in-silico ORFs_pseudo=false;in-silico ORFs_type=CDS;extensionOf=ER2566ORF;extensionBy=%2B63nt;color=182,182,182
NZ_CP014268.2	sixFrameORF	CDS	71527	71691	.	+	.	ID=ER2566ORF%7CNZ_CP014268.2_71527_71691_%2B1_CTG_54;pseudo=false;in-silico ORFs_ID=ORF_71527..71691_54aa_%2B1;in-silico ORFs_frame=%2B1;in-silico ORFs_startCodon=CTG;in-silico ORFs_pseudo=false;in-silico ORFs_type=CDS;color=182,182,182
NZ_CP014268.2	sixFrameORF	CDS	72135	72230	.	+	.	ID=ER2566ORF%7CNZ_CP014268.2_72135_72230_%2B3_TTG_31;pseudo=false;in-silico ORFs_ID=ORF_72135..72230_31aa_%2B3;in-silico ORFs_frame=%2B3;in-silico ORFs_startCodon=TTG;in-silico ORFs_pseudo=false;in-silico ORFs_type=CDS;color=182,182,182
NZ_CP014268.2	sixFrameORF	CDS	72090	72230	.	+	.	ID=ER2566ORF_%2B15aa_orf%7CNZ_CP014268.2_72090_72230_%2B3_GTG_46;pseudo=false;in-silico ORFs_ID=ORF_72090..72230_46aa_%2B3;in-silico ORFs_frame=%2B3;in-silico ORFs_startCodon=GTG;in-silico ORFs_extension=%2B15aa;in-silico ORFs_pseudo=false;in-silico ORFs_type=CDS;extensionOf=ER2566ORF;extensionBy=%2B45nt;color=182,182,182
NZ_CP014268.2	sixFrameORF	CDS	72396	72581	.	+	.	ID=ER2566ORF%7CNZ_CP014268.2_72396_72581_%2B3_ATG_61;pseudo=false;in-silico ORFs_ID=ORF_72396..72581_61aa_%2B3;in-silico ORFs_frame=%2B3;in-silico ORFs_startCodon=ATG;in-silico ORFs_pseudo=false;in-silico ORFs_type=CDS;color=182,182,182
NZ_CP014268.2	sixFrameORF	CDS	72715	72819	.	+	.	ID=ER2566ORF%7CNZ_CP014268.2_72715_72819_%2B1_CTG_34;pseudo=false;in-silico ORFs_ID=ORF_72715..72819_34aa_%2B1;in-silico ORFs_frame=%2B1;in-silico ORFs_startCodon=CTG;in-silico ORFs_pseudo=false;in-silico ORFs_type=CDS;color=182,182,182
NZ_CP014268.2	sixFrameORF	CDS	71195	73045	.	+	.	ID=ER2566ORF%7CNZ_CP014268.2_71195_73045_%2B2_ATG_616;pseudo=false;in-silico ORFs_ID=ORF_71195..73045_616aa_%2B2;in-silico ORFs_frame=%2B2;in-silico ORFs_startCodon=ATG;in-silico ORFs_pseudo=false;in-silico ORFs_type=CDS;color=182,182,182
NZ_CP014268.2	Prodigal:2.6	CDS	71195	73048	.	+	.	ID=ER2566NIDVDC2566_00072%7CNZ_CP014268.2_71195_73048_%2B2_ATG_617;pseudo=false;NIDVD_ID=C2566_00072;NIDVD_Parent=C2566_00072_gene;NIDVD_inference=ab+initio+prediction%3AProdigal%3A2.6%3Asimilar+to+AA+sequence%3AUniProt-Swiss-Prot%3Asp%7CA8A6M7%7CILVD_ECOHS;NIDVD_locus_tag=C2566_00072;NIDVD_product=Dihydroxy-acid+dehydratase+OS;NIDVD_Gene Name=ilvD;NIDVD_type=CDS;color=0,0,255
NZ_CP014268.2	sixFrameORF	CDS	72879	73055	.	+	.	ID=ER2566ORF%7CNZ_CP014268.2_72879_73055_%2B3_ATG_58;pseudo=false;in-silico ORFs_ID=ORF_72879..73055_58aa_%2B3;in-silico ORFs_frame=%2B3;in-silico ORFs_startCodon=ATG;in-silico ORFs_pseudo=false;in-silico ORFs_type=CDS;color=182,182,182
NZ_CP014268.2	sixFrameORF	CDS	73403	73534	.	+	.	ID=ER2566ORF%7CNZ_CP014268.2_73403_73534_%2B2_ATG_43;pseudo=false;in-silico ORFs_ID=ORF_73403..73534_43aa_%2B2;in-silico ORFs_frame=%2B2;in-silico ORFs_startCodon=ATG;in-silico ORFs_pseudo=false;in-silico ORFs_type=CDS;color=182,182,182
NZ_CP014268.2	sixFrameORF	CDS	73400	73534	.	+	.	ID=ER2566ORF_%2B1aa_orf%7CNZ_CP014268.2_73400_73534_%2B2_TTG_44;pseudo=false;in-silico ORFs_ID=ORF_73400..73534_44aa_%2B2;in-silico ORFs_frame=%2B2;in-silico ORFs_startCodon=TTG;in-silico ORFs_extension=%2B1aa;in-silico ORFs_pseudo=false;in-silico ORFs_type=CDS;extensionOf=ER2566ORF;extensionBy=%2B3nt;color=182,182,182
NZ_CP014268.2	sixFrameORF	CDS	73535	73645	.	+	.	ID=ER2566ORF%7CNZ_CP014268.2_73535_73645_%2B2_TTG_36;pseudo=false;in-silico ORFs_ID=ORF_73535..73645_36aa_%2B2;in-silico ORFs_frame=%2B2;in-silico ORFs_startCodon=TTG;in-silico ORFs_pseudo=false;in-silico ORFs_type=CDS;color=182,182,182
NZ_CP014268.2	sixFrameORF	CDS	73503	73739	.	+	.	ID=ER2566ORF%7CNZ_CP014268.2_73503_73739_%2B3_CTG_78;pseudo=false;in-silico ORFs_ID=ORF_73503..73739_78aa_%2B3;in-silico ORFs_frame=%2B3;in-silico ORFs_startCodon=CTG;in-silico ORFs_pseudo=false;in-silico ORFs_type=CDS;color=182,182,182
NZ_CP014268.2	sixFrameORF	CDS	73857	74060	.	+	.	ID=ER2566ORF%7CNZ_CP014268.2_73857_74060_%2B3_CTG_67;pseudo=false;in-silico ORFs_ID=ORF_73857..74060_67aa_%2B3;in-silico ORFs_frame=%2B3;in-silico ORFs_startCodon=CTG;in-silico ORFs_pseudo=false;in-silico ORFs_type=CDS;color=182,182,182
NZ_CP014268.2	sixFrameORF	CDS	74112	74270	.	+	.	ID=ER2566ORF%7CNZ_CP014268.2_74112_74270_%2B3_CTG_52;pseudo=false;in-silico ORFs_ID=ORF_74112..74270_52aa_%2B3;in-silico ORFs_frame=%2B3;in-silico ORFs_startCodon=CTG;in-silico ORFs_pseudo=false;in-silico ORFs_type=CDS;color=182,182,182
NZ_CP014268.2	sixFrameORF	CDS	74267	74524	.	+	.	ID=ER2566ORF%7CNZ_CP014268.2_74267_74524_%2B2_TTG_85;pseudo=false;in-silico ORFs_ID=ORF_74267..74524_85aa_%2B2;in-silico ORFs_frame=%2B2;in-silico ORFs_startCodon=TTG;in-silico ORFs_pseudo=false;in-silico ORFs_type=CDS;color=182,182,182
NZ_CP014268.2	Prodigal:2.6	CDS	73045	74592	.	+	.	ID=ER2566NIDVDC2566_00073%7CNZ_CP014268.2_73045_74592_%2B1_ATG_515;pseudo=false;NIDVD_ID=C2566_00073;NIDVD_Parent=C2566_00073_gene;NIDVD_inference=ab+initio+prediction%3AProdigal%3A2.6%3Asimilar+to+AA+sequence%3AUniProt-Swiss-Prot%3Asp%7CP04968%7CILVA_ECOLI;NIDVD_locus_tag=C2566_00073;NIDVD_product=L-threonine+dehydratase+biosynthetic+IlvA+OS;NIDVD_Gene Name=ilvA;NIDVD_type=CDS;color=0,0,255
NZ_CP014268.2	sixFrameORF	CDS	74525	74881	.	+	.	ID=ER2566ORF%7CNZ_CP014268.2_74525_74881_%2B2_ATG_118;pseudo=false;in-silico ORFs_ID=ORF_74525..74881_118aa_%2B2;in-silico ORFs_frame=%2B2;in-silico ORFs_startCodon=ATG;in-silico ORFs_pseudo=false;in-silico ORFs_type=CDS;color=182,182,182
NZ_CP014268.2	sixFrameORF	CDS	74673	74897	.	+	.	ID=ER2566ORF%7CNZ_CP014268.2_74673_74897_%2B3_ATG_74;pseudo=false;in-silico ORFs_ID=ORF_74673..74897_74aa_%2B3;in-silico ORFs_frame=%2B3;in-silico ORFs_startCodon=ATG;in-silico ORFs_pseudo=false;in-silico ORFs_type=CDS;color=182,182,182
NZ_CP014268.2	sixFrameORF	CDS	74860	74973	.	+	.	ID=ER2566ORF%7CNZ_CP014268.2_74860_74973_%2B1_ATG_37;pseudo=false;in-silico ORFs_ID=ORF_74860..74973_37aa_%2B1;in-silico ORFs_frame=%2B1;in-silico ORFs_startCodon=ATG;in-silico ORFs_pseudo=false;in-silico ORFs_type=CDS;color=182,182,182
NZ_CP014268.2	sixFrameORF	CDS	74970	75128	.	+	.	ID=ER2566ORF%7CNZ_CP014268.2_74970_75128_%2B3_TTG_52;pseudo=false;in-silico ORFs_ID=ORF_74970..75128_52aa_%2B3;in-silico ORFs_frame=%2B3;in-silico ORFs_startCodon=TTG;in-silico ORFs_pseudo=false;in-silico ORFs_type=CDS;color=182,182,182
NZ_CP014268.2	sixFrameORF	CDS	75125	75232	.	+	.	ID=ER2566ORF%7CNZ_CP014268.2_75125_75232_%2B2_GTG_35;pseudo=false;in-silico ORFs_ID=ORF_75125..75232_35aa_%2B2;in-silico ORFs_frame=%2B2;in-silico ORFs_startCodon=GTG;in-silico ORFs_pseudo=false;in-silico ORFs_type=CDS;color=182,182,182
NZ_CP014268.2	sixFrameORF	CDS	74998	75261	.	+	.	ID=ER2566ORF%7CNZ_CP014268.2_74998_75261_%2B1_CTG_87;pseudo=false;in-silico ORFs_ID=ORF_74998..75261_87aa_%2B1;in-silico ORFs_frame=%2B1;in-silico ORFs_startCodon=CTG;in-silico ORFs_pseudo=false;in-silico ORFs_type=CDS;color=182,182,182
NZ_CP014268.2	sixFrameORF	CDS	75283	75441	.	+	.	ID=ER2566ORF%7CNZ_CP014268.2_75283_75441_%2B1_TTG_52;pseudo=false;in-silico ORFs_ID=ORF_75283..75441_52aa_%2B1;in-silico ORFs_frame=%2B1;in-silico ORFs_startCodon=TTG;in-silico ORFs_pseudo=false;in-silico ORFs_type=CDS;color=182,182,182
NZ_CP014268.2	sixFrameORF	CDS	75476	75580	.	+	.	ID=ER2566ORF%7CNZ_CP014268.2_75476_75580_%2B2_CTG_34;pseudo=false;in-silico ORFs_ID=ORF_75476..75580_34aa_%2B2;in-silico ORFs_frame=%2B2;in-silico ORFs_startCodon=CTG;in-silico ORFs_pseudo=false;in-silico ORFs_type=CDS;color=182,182,182
NZ_CP014268.2	sixFrameORF	CDS	75446	75580	.	+	.	ID=ER2566ORF_%2B10aa_orf%7CNZ_CP014268.2_75446_75580_%2B2_GTG_44;pseudo=false;in-silico ORFs_ID=ORF_75446..75580_44aa_%2B2;in-silico ORFs_frame=%2B2;in-silico ORFs_startCodon=GTG;in-silico ORFs_extension=%2B10aa;in-silico ORFs_pseudo=false;in-silico ORFs_type=CDS;extensionOf=ER2566ORF;extensionBy=%2B30nt;color=182,182,182
NZ_CP014268.2	sixFrameORF	CDS	75862	75972	.	+	.	ID=ER2566ORF%7CNZ_CP014268.2_75862_75972_%2B1_CTG_36;pseudo=false;in-silico ORFs_ID=ORF_75862..75972_36aa_%2B1;in-silico ORFs_frame=%2B1;in-silico ORFs_startCodon=CTG;in-silico ORFs_pseudo=false;in-silico ORFs_type=CDS;color=182,182,182
NZ_CP014268.2	sixFrameORF	CDS	75856	75972	.	+	.	ID=ER2566ORF_%2B2aa_orf%7CNZ_CP014268.2_75856_75972_%2B1_GTG_38;pseudo=false;in-silico ORFs_ID=ORF_75856..75972_38aa_%2B1;in-silico ORFs_frame=%2B1;in-silico ORFs_startCodon=GTG;in-silico ORFs_extension=%2B2aa;in-silico ORFs_pseudo=false;in-silico ORFs_type=CDS;extensionOf=ER2566ORF;extensionBy=%2B6nt;color=182,182,182
NZ_CP014268.2	sixFrameORF	CDS	76210	76329	.	+	.	ID=ER2566ORF%7CNZ_CP014268.2_76210_76329_%2B1_TTG_39;pseudo=false;in-silico ORFs_ID=ORF_76210..76329_39aa_%2B1;in-silico ORFs_frame=%2B1;in-silico ORFs_startCodon=TTG;in-silico ORFs_pseudo=false;in-silico ORFs_type=CDS;color=182,182,182
NZ_CP014268.2	sixFrameORF	CDS	76361	76522	.	+	.	ID=ER2566ORF%7CNZ_CP014268.2_76361_76522_%2B2_GTG_53;pseudo=false;in-silico ORFs_ID=ORF_76361..76522_53aa_%2B2;in-silico ORFs_frame=%2B2;in-silico ORFs_startCodon=GTG;in-silico ORFs_pseudo=false;in-silico ORFs_type=CDS;color=182,182,182
NZ_CP014268.2	Prodigal:2.6	CDS	75687	77162	.	+	.	ID=ER2566NIDVDC2566_00075%7CNZ_CP014268.2_75687_77162_%2B3_ATG_491;pseudo=false;NIDVD_ID=C2566_00075;NIDVD_Parent=C2566_00075_gene;NIDVD_inference=ab+initio+prediction%3AProdigal%3A2.6%3Asimilar+to+AA+sequence%3AUniProt-Swiss-Prot%3Asp%7CP05793%7CILVC_ECOLI;NIDVD_locus_tag=C2566_00075;NIDVD_product=Ketol-acid+reductoisomerase+%28NADP%28+%29%29+OS;NIDVD_Gene Name=ilvC;NIDVD_type=CDS;color=0,0,255
NZ_CP014268.2	sixFrameORF	CDS	75552	77162	.	+	.	ID=ER2566NIDVDC2566_00075_%2B45aa_orf%7CNZ_CP014268.2_75552_77162_%2B3_ATG_536;pseudo=false;in-silico ORFs_ID=ORF_75552..77162_536aa_%2B3;in-silico ORFs_frame=%2B3;in-silico ORFs_startCodon=ATG;in-silico ORFs_pseudo=false;in-silico ORFs_type=CDS;extensionOf=ER2566NIDVDC2566_00075;extensionBy=%2B135nt;color=182,182,182
NZ_CP014268.2	sixFrameORF	CDS	77173	77271	.	+	.	ID=ER2566ORF%7CNZ_CP014268.2_77173_77271_%2B1_ATG_32;pseudo=false;in-silico ORFs_ID=ORF_77173..77271_32aa_%2B1;in-silico ORFs_frame=%2B1;in-silico ORFs_startCodon=ATG;in-silico ORFs_pseudo=false;in-silico ORFs_type=CDS;color=182,182,182
NZ_CP014268.2	sixFrameORF	CDS	77170	77271	.	+	.	ID=ER2566ORF_%2B1aa_orf%7CNZ_CP014268.2_77170_77271_%2B1_CTG_33;pseudo=false;in-silico ORFs_ID=ORF_77170..77271_33aa_%2B1;in-silico ORFs_frame=%2B1;in-silico ORFs_startCodon=CTG;in-silico ORFs_extension=%2B1aa;in-silico ORFs_pseudo=false;in-silico ORFs_type=CDS;extensionOf=ER2566ORF;extensionBy=%2B3nt;color=182,182,182
NZ_CP014268.2	sixFrameORF	CDS	77152	77271	.	+	.	ID=ER2566ORF_%2B7aa_orf%7CNZ_CP014268.2_77152_77271_%2B1_TTG_39;pseudo=false;in-silico ORFs_ID=ORF_77152..77271_39aa_%2B1;in-silico ORFs_frame=%2B1;in-silico ORFs_startCodon=TTG;in-silico ORFs_extension=%2B7aa;in-silico ORFs_pseudo=false;in-silico ORFs_type=CDS;extensionOf=ER2566ORF;extensionBy=%2B21nt;color=182,182,182
NZ_CP014268.2	sixFrameORF	CDS	77149	77271	.	+	.	ID=ER2566ORF_%2B8aa_orf%7CNZ_CP014268.2_77149_77271_%2B1_CTG_40;pseudo=false;in-silico ORFs_ID=ORF_77149..77271_40aa_%2B1;in-silico ORFs_frame=%2B1;in-silico ORFs_startCodon=CTG;in-silico ORFs_extension=%2B8aa;in-silico ORFs_pseudo=false;in-silico ORFs_type=CDS;extensionOf=ER2566ORF;extensionBy=%2B24nt;color=182,182,182
NZ_CP014268.2	sixFrameORF	CDS	77146	77271	.	+	.	ID=ER2566ORF_%2B9aa_orf%7CNZ_CP014268.2_77146_77271_%2B1_TTG_41;pseudo=false;in-silico ORFs_ID=ORF_77146..77271_41aa_%2B1;in-silico ORFs_frame=%2B1;in-silico ORFs_startCodon=TTG;in-silico ORFs_extension=%2B9aa;in-silico ORFs_pseudo=false;in-silico ORFs_type=CDS;extensionOf=ER2566ORF;extensionBy=%2B27nt;color=182,182,182
NZ_CP014268.2	sixFrameORF	CDS	77231	77383	.	+	.	ID=ER2566ORF%7CNZ_CP014268.2_77231_77383_%2B2_CTG_50;pseudo=false;in-silico ORFs_ID=ORF_77231..77383_50aa_%2B2;in-silico ORFs_frame=%2B2;in-silico ORFs_startCodon=CTG;in-silico ORFs_pseudo=false;in-silico ORFs_type=CDS;color=182,182,182
NZ_CP014268.2	sixFrameORF	CDS	77412	77543	.	+	.	ID=ER2566ORF%7CNZ_CP014268.2_77412_77543_%2B3_ATG_43;pseudo=false;in-silico ORFs_ID=ORF_77412..77543_43aa_%2B3;in-silico ORFs_frame=%2B3;in-silico ORFs_startCodon=ATG;in-silico ORFs_pseudo=false;in-silico ORFs_type=CDS;color=182,182,182
NZ_CP014268.2	sixFrameORF	CDS	77397	77543	.	+	.	ID=ER2566ORF_%2B5aa_orf%7CNZ_CP014268.2_77397_77543_%2B3_TTG_48;pseudo=false;in-silico ORFs_ID=ORF_77397..77543_48aa_%2B3;in-silico ORFs_frame=%2B3;in-silico ORFs_startCodon=TTG;in-silico ORFs_extension=%2B5aa;in-silico ORFs_pseudo=false;in-silico ORFs_type=CDS;extensionOf=ER2566ORF;extensionBy=%2B15nt;color=182,182,182
NZ_CP014268.2	sixFrameORF	CDS	77459	77551	.	+	.	ID=ER2566ORF%7CNZ_CP014268.2_77459_77551_%2B2_CTG_30;pseudo=false;in-silico ORFs_ID=ORF_77459..77551_30aa_%2B2;in-silico ORFs_frame=%2B2;in-silico ORFs_startCodon=CTG;in-silico ORFs_pseudo=false;in-silico ORFs_type=CDS;color=182,182,182
NZ_CP014268.2	sixFrameORF	CDS	77417	77551	.	+	.	ID=ER2566ORF_%2B14aa_orf%7CNZ_CP014268.2_77417_77551_%2B2_GTG_44;pseudo=false;in-silico ORFs_ID=ORF_77417..77551_44aa_%2B2;in-silico ORFs_frame=%2B2;in-silico ORFs_startCodon=GTG;in-silico ORFs_extension=%2B14aa;in-silico ORFs_pseudo=false;in-silico ORFs_type=CDS;extensionOf=ER2566ORF;extensionBy=%2B42nt;color=182,182,182
NZ_CP014268.2	sixFrameORF	CDS	77614	77739	.	+	.	ID=ER2566ORF%7CNZ_CP014268.2_77614_77739_%2B1_CTG_41;pseudo=false;in-silico ORFs_ID=ORF_77614..77739_41aa_%2B1;in-silico ORFs_frame=%2B1;in-silico ORFs_startCodon=CTG;in-silico ORFs_pseudo=false;in-silico ORFs_type=CDS;color=182,182,182
NZ_CP014268.2	sixFrameORF	CDS	77596	77739	.	+	.	ID=ER2566ORF_%2B6aa_orf%7CNZ_CP014268.2_77596_77739_%2B1_TTG_47;pseudo=false;in-silico ORFs_ID=ORF_77596..77739_47aa_%2B1;in-silico ORFs_frame=%2B1;in-silico ORFs_startCodon=TTG;in-silico ORFs_extension=%2B6aa;in-silico ORFs_pseudo=false;in-silico ORFs_type=CDS;extensionOf=ER2566ORF;extensionBy=%2B18nt;color=182,182,182
NZ_CP014268.2	sixFrameORF	CDS	77864	77962	.	+	.	ID=ER2566ORF%7CNZ_CP014268.2_77864_77962_%2B2_TTG_32;pseudo=false;in-silico ORFs_ID=ORF_77864..77962_32aa_%2B2;in-silico ORFs_frame=%2B2;in-silico ORFs_startCodon=TTG;in-silico ORFs_pseudo=false;in-silico ORFs_type=CDS;color=182,182,182
NZ_CP014268.2	sixFrameORF	CDS	77861	77962	.	+	.	ID=ER2566ORF_%2B1aa_orf%7CNZ_CP014268.2_77861_77962_%2B2_TTG_33;pseudo=false;in-silico ORFs_ID=ORF_77861..77962_33aa_%2B2;in-silico ORFs_frame=%2B2;in-silico ORFs_startCodon=TTG;in-silico ORFs_extension=%2B1aa;in-silico ORFs_pseudo=false;in-silico ORFs_type=CDS;extensionOf=ER2566ORF;extensionBy=%2B3nt;color=182,182,182
NZ_CP014268.2	sixFrameORF	CDS	77919	78017	.	+	.	ID=ER2566ORF%7CNZ_CP014268.2_77919_78017_%2B3_TTG_32;pseudo=false;in-silico ORFs_ID=ORF_77919..78017_32aa_%2B3;in-silico ORFs_frame=%2B3;in-silico ORFs_startCodon=TTG;in-silico ORFs_pseudo=false;in-silico ORFs_type=CDS;color=182,182,182
NZ_CP014268.2	sixFrameORF	CDS	77978	78082	.	+	.	ID=ER2566ORF%7CNZ_CP014268.2_77978_78082_%2B2_GTG_34;pseudo=false;in-silico ORFs_ID=ORF_77978..78082_34aa_%2B2;in-silico ORFs_frame=%2B2;in-silico ORFs_startCodon=GTG;in-silico ORFs_pseudo=false;in-silico ORFs_type=CDS;color=182,182,182
NZ_CP014268.2	sixFrameORF	CDS	78351	78476	.	+	.	ID=ER2566ORF%7CNZ_CP014268.2_78351_78476_%2B3_CTG_41;pseudo=false;in-silico ORFs_ID=ORF_78351..78476_41aa_%2B3;in-silico ORFs_frame=%2B3;in-silico ORFs_startCodon=CTG;in-silico ORFs_pseudo=false;in-silico ORFs_type=CDS;color=182,182,182
NZ_CP014268.2	sixFrameORF	CDS	78816	78908	.	+	.	ID=ER2566ORF%7CNZ_CP014268.2_78816_78908_%2B3_CTG_30;pseudo=false;in-silico ORFs_ID=ORF_78816..78908_30aa_%2B3;in-silico ORFs_frame=%2B3;in-silico ORFs_startCodon=CTG;in-silico ORFs_pseudo=false;in-silico ORFs_type=CDS;color=182,182,182
NZ_CP014268.2	sixFrameORF	CDS	78983	79075	.	+	.	ID=ER2566ORF%7CNZ_CP014268.2_78983_79075_%2B2_ATG_30;pseudo=false;in-silico ORFs_ID=ORF_78983..79075_30aa_%2B2;in-silico ORFs_frame=%2B2;in-silico ORFs_startCodon=ATG;in-silico ORFs_pseudo=false;in-silico ORFs_type=CDS;color=182,182,182
NZ_CP014268.2	sixFrameORF	CDS	80093	80215	.	+	.	ID=ER2566ORF%7CNZ_CP014268.2_80093_80215_%2B2_ATG_40;pseudo=false;in-silico ORFs_ID=ORF_80093..80215_40aa_%2B2;in-silico ORFs_frame=%2B2;in-silico ORFs_startCodon=ATG;in-silico ORFs_pseudo=false;in-silico ORFs_type=CDS;color=182,182,182
NZ_CP014268.2	Prodigal:2.6	CDS	78394	80415	.	+	.	ID=ER2566NIDVDC2566_00078%7CNZ_CP014268.2_78394_80415_%2B1_ATG_673;pseudo=false;NIDVD_ID=C2566_00078;NIDVD_Parent=C2566_00078_gene;NIDVD_inference=ab+initio+prediction%3AProdigal%3A2.6%3Asimilar+to+AA+sequence%3AUniProt-Swiss-Prot%3Asp%7CP09980%7CREP_ECOLI;NIDVD_locus_tag=C2566_00078;NIDVD_product=ATP-dependent+DNA+helicase+Rep+OS;NIDVD_Gene Name=rep;NIDVD_type=CDS;color=0,0,255
NZ_CP014268.2	sixFrameORF	CDS	78343	80415	.	+	.	ID=ER2566NIDVDC2566_00078_%2B17aa_orf%7CNZ_CP014268.2_78343_80415_%2B1_ATG_690;pseudo=false;in-silico ORFs_ID=ORF_78343..80415_690aa_%2B1;in-silico ORFs_frame=%2B1;in-silico ORFs_startCodon=ATG;in-silico ORFs_pseudo=false;in-silico ORFs_type=CDS;extensionOf=ER2566NIDVDC2566_00078;extensionBy=%2B51nt;color=182,182,182
NZ_CP014268.2	sixFrameORF	CDS	80310	80465	.	+	.	ID=ER2566ORF%7CNZ_CP014268.2_80310_80465_%2B3_TTG_51;pseudo=false;in-silico ORFs_ID=ORF_80310..80465_51aa_%2B3;in-silico ORFs_frame=%2B3;in-silico ORFs_startCodon=TTG;in-silico ORFs_pseudo=false;in-silico ORFs_type=CDS;color=182,182,182
NZ_CP014268.2	sixFrameORF	CDS	80861	81160	.	+	.	ID=ER2566ORF%7CNZ_CP014268.2_80861_81160_%2B2_ATG_99;pseudo=false;in-silico ORFs_ID=ORF_80861..81160_99aa_%2B2;in-silico ORFs_frame=%2B2;in-silico ORFs_startCodon=ATG;in-silico ORFs_pseudo=false;in-silico ORFs_type=CDS;color=182,182,182
NZ_CP014268.2	sixFrameORF	CDS	80831	81160	.	+	.	ID=ER2566ORF_%2B10aa_orf%7CNZ_CP014268.2_80831_81160_%2B2_TTG_109;pseudo=false;in-silico ORFs_ID=ORF_80831..81160_109aa_%2B2;in-silico ORFs_frame=%2B2;in-silico ORFs_startCodon=TTG;in-silico ORFs_extension=%2B10aa;in-silico ORFs_pseudo=false;in-silico ORFs_type=CDS;extensionOf=ER2566ORF;extensionBy=%2B30nt;color=182,182,182
NZ_CP014268.2	sixFrameORF	CDS	80822	81160	.	+	.	ID=ER2566ORF_%2B13aa_orf%7CNZ_CP014268.2_80822_81160_%2B2_TTG_112;pseudo=false;in-silico ORFs_ID=ORF_80822..81160_112aa_%2B2;in-silico ORFs_frame=%2B2;in-silico ORFs_startCodon=TTG;in-silico ORFs_extension=%2B13aa;in-silico ORFs_pseudo=false;in-silico ORFs_type=CDS;extensionOf=ER2566ORF;extensionBy=%2B39nt;color=182,182,182
NZ_CP014268.2	sixFrameORF	CDS	80819	81160	.	+	.	ID=ER2566ORF_%2B14aa_orf%7CNZ_CP014268.2_80819_81160_%2B2_GTG_113;pseudo=false;in-silico ORFs_ID=ORF_80819..81160_113aa_%2B2;in-silico ORFs_frame=%2B2;in-silico ORFs_startCodon=GTG;in-silico ORFs_extension=%2B14aa;in-silico ORFs_pseudo=false;in-silico ORFs_type=CDS;extensionOf=ER2566ORF;extensionBy=%2B42nt;color=182,182,182
NZ_CP014268.2	sixFrameORF	CDS	80768	81160	.	+	.	ID=ER2566ORF_%2B31aa_orf%7CNZ_CP014268.2_80768_81160_%2B2_CTG_130;pseudo=false;in-silico ORFs_ID=ORF_80768..81160_130aa_%2B2;in-silico ORFs_frame=%2B2;in-silico ORFs_startCodon=CTG;in-silico ORFs_extension=%2B31aa;in-silico ORFs_pseudo=false;in-silico ORFs_type=CDS;extensionOf=ER2566ORF;extensionBy=%2B93nt;color=182,182,182
NZ_CP014268.2	sixFrameORF	CDS	81123	81215	.	+	.	ID=ER2566ORF%7CNZ_CP014268.2_81123_81215_%2B3_ATG_30;pseudo=false;in-silico ORFs_ID=ORF_81123..81215_30aa_%2B3;in-silico ORFs_frame=%2B3;in-silico ORFs_startCodon=ATG;in-silico ORFs_pseudo=false;in-silico ORFs_type=CDS;color=182,182,182
NZ_CP014268.2	sixFrameORF	CDS	81216	81341	.	+	.	ID=ER2566ORF%7CNZ_CP014268.2_81216_81341_%2B3_ATG_41;pseudo=false;in-silico ORFs_ID=ORF_81216..81341_41aa_%2B3;in-silico ORFs_frame=%2B3;in-silico ORFs_startCodon=ATG;in-silico ORFs_pseudo=false;in-silico ORFs_type=CDS;color=182,182,182
NZ_CP014268.2	sixFrameORF	CDS	81490	81615	.	+	.	ID=ER2566ORF%7CNZ_CP014268.2_81490_81615_%2B1_GTG_41;pseudo=false;in-silico ORFs_ID=ORF_81490..81615_41aa_%2B1;in-silico ORFs_frame=%2B1;in-silico ORFs_startCodon=GTG;in-silico ORFs_pseudo=false;in-silico ORFs_type=CDS;color=182,182,182
NZ_CP014268.2	sixFrameORF	CDS	81410	81688	.	+	.	ID=ER2566ORF%7CNZ_CP014268.2_81410_81688_%2B2_CTG_92;pseudo=false;in-silico ORFs_ID=ORF_81410..81688_92aa_%2B2;in-silico ORFs_frame=%2B2;in-silico ORFs_startCodon=CTG;in-silico ORFs_pseudo=false;in-silico ORFs_type=CDS;color=182,182,182
NZ_CP014268.2	sixFrameORF	CDS	81672	81893	.	+	.	ID=ER2566ORF%7CNZ_CP014268.2_81672_81893_%2B3_TTG_73;pseudo=false;in-silico ORFs_ID=ORF_81672..81893_73aa_%2B3;in-silico ORFs_frame=%2B3;in-silico ORFs_startCodon=TTG;in-silico ORFs_pseudo=false;in-silico ORFs_type=CDS;color=182,182,182
NZ_CP014268.2	sixFrameORF	CDS	81651	81893	.	+	.	ID=ER2566ORF_%2B7aa_orf%7CNZ_CP014268.2_81651_81893_%2B3_TTG_80;pseudo=false;in-silico ORFs_ID=ORF_81651..81893_80aa_%2B3;in-silico ORFs_frame=%2B3;in-silico ORFs_startCodon=TTG;in-silico ORFs_extension=%2B7aa;in-silico ORFs_pseudo=false;in-silico ORFs_type=CDS;extensionOf=ER2566ORF;extensionBy=%2B21nt;color=182,182,182
NZ_CP014268.2	sixFrameORF	CDS	81612	81893	.	+	.	ID=ER2566ORF_%2B20aa_orf%7CNZ_CP014268.2_81612_81893_%2B3_CTG_93;pseudo=false;in-silico ORFs_ID=ORF_81612..81893_93aa_%2B3;in-silico ORFs_frame=%2B3;in-silico ORFs_startCodon=CTG;in-silico ORFs_extension=%2B20aa;in-silico ORFs_pseudo=false;in-silico ORFs_type=CDS;extensionOf=ER2566ORF;extensionBy=%2B60nt;color=182,182,182
NZ_CP014268.2	sixFrameORF	CDS	81890	82045	.	+	.	ID=ER2566ORF%7CNZ_CP014268.2_81890_82045_%2B2_ATG_51;pseudo=false;in-silico ORFs_ID=ORF_81890..82045_51aa_%2B2;in-silico ORFs_frame=%2B2;in-silico ORFs_startCodon=ATG;in-silico ORFs_pseudo=false;in-silico ORFs_type=CDS;color=182,182,182
NZ_CP014268.2	sixFrameORF	CDS	81854	82045	.	+	.	ID=ER2566ORF_%2B12aa_orf%7CNZ_CP014268.2_81854_82045_%2B2_CTG_63;pseudo=false;in-silico ORFs_ID=ORF_81854..82045_63aa_%2B2;in-silico ORFs_frame=%2B2;in-silico ORFs_startCodon=CTG;in-silico ORFs_extension=%2B12aa;in-silico ORFs_pseudo=false;in-silico ORFs_type=CDS;extensionOf=ER2566ORF;extensionBy=%2B36nt;color=182,182,182
NZ_CP014268.2	sixFrameORF	CDS	81761	82045	.	+	.	ID=ER2566ORF_%2B43aa_orf%7CNZ_CP014268.2_81761_82045_%2B2_TTG_94;pseudo=false;in-silico ORFs_ID=ORF_81761..82045_94aa_%2B2;in-silico ORFs_frame=%2B2;in-silico ORFs_startCodon=TTG;in-silico ORFs_extension=%2B43aa;in-silico ORFs_pseudo=false;in-silico ORFs_type=CDS;extensionOf=ER2566ORF;extensionBy=%2B129nt;color=182,182,182
NZ_CP014268.2	sixFrameORF	CDS	81731	82045	.	+	.	ID=ER2566ORF_%2B53aa_orf%7CNZ_CP014268.2_81731_82045_%2B2_TTG_104;pseudo=false;in-silico ORFs_ID=ORF_81731..82045_104aa_%2B2;in-silico ORFs_frame=%2B2;in-silico ORFs_startCodon=TTG;in-silico ORFs_extension=%2B53aa;in-silico ORFs_pseudo=false;in-silico ORFs_type=CDS;extensionOf=ER2566ORF;extensionBy=%2B159nt;color=182,182,182
NZ_CP014268.2	sixFrameORF	CDS	81713	82045	.	+	.	ID=ER2566ORF_%2B59aa_orf%7CNZ_CP014268.2_81713_82045_%2B2_TTG_110;pseudo=false;in-silico ORFs_ID=ORF_81713..82045_110aa_%2B2;in-silico ORFs_frame=%2B2;in-silico ORFs_startCodon=TTG;in-silico ORFs_extension=%2B59aa;in-silico ORFs_pseudo=false;in-silico ORFs_type=CDS;extensionOf=ER2566ORF;extensionBy=%2B177nt;color=182,182,182
NZ_CP014268.2	sixFrameORF	CDS	81915	82055	.	+	.	ID=ER2566ORF%7CNZ_CP014268.2_81915_82055_%2B3_ATG_46;pseudo=false;in-silico ORFs_ID=ORF_81915..82055_46aa_%2B3;in-silico ORFs_frame=%2B3;in-silico ORFs_startCodon=ATG;in-silico ORFs_pseudo=false;in-silico ORFs_type=CDS;color=182,182,182
NZ_CP014268.2	sixFrameORF	CDS	82052	82150	.	+	.	ID=ER2566ORF%7CNZ_CP014268.2_82052_82150_%2B2_TTG_32;pseudo=false;in-silico ORFs_ID=ORF_82052..82150_32aa_%2B2;in-silico ORFs_frame=%2B2;in-silico ORFs_startCodon=TTG;in-silico ORFs_pseudo=false;in-silico ORFs_type=CDS;color=182,182,182
NZ_CP014268.2	sixFrameORF	CDS	82215	82349	.	+	.	ID=ER2566ORF%7CNZ_CP014268.2_82215_82349_%2B3_GTG_44;pseudo=false;in-silico ORFs_ID=ORF_82215..82349_44aa_%2B3;in-silico ORFs_frame=%2B3;in-silico ORFs_startCodon=GTG;in-silico ORFs_pseudo=false;in-silico ORFs_type=CDS;color=182,182,182
NZ_CP014268.2	sixFrameORF	CDS	82408	82506	.	+	.	ID=ER2566ORF%7CNZ_CP014268.2_82408_82506_%2B1_GTG_32;pseudo=false;in-silico ORFs_ID=ORF_82408..82506_32aa_%2B1;in-silico ORFs_frame=%2B1;in-silico ORFs_startCodon=GTG;in-silico ORFs_pseudo=false;in-silico ORFs_type=CDS;color=182,182,182
NZ_CP014268.2	sixFrameORF	CDS	82762	82869	.	+	.	ID=ER2566ORF%7CNZ_CP014268.2_82762_82869_%2B1_ATG_35;pseudo=false;in-silico ORFs_ID=ORF_82762..82869_35aa_%2B1;in-silico ORFs_frame=%2B1;in-silico ORFs_startCodon=ATG;in-silico ORFs_pseudo=false;in-silico ORFs_type=CDS;color=182,182,182
NZ_CP014268.2	sixFrameORF	CDS	82747	82869	.	+	.	ID=ER2566ORF_%2B5aa_orf%7CNZ_CP014268.2_82747_82869_%2B1_GTG_40;pseudo=false;in-silico ORFs_ID=ORF_82747..82869_40aa_%2B1;in-silico ORFs_frame=%2B1;in-silico ORFs_startCodon=GTG;in-silico ORFs_extension=%2B5aa;in-silico ORFs_pseudo=false;in-silico ORFs_type=CDS;extensionOf=ER2566ORF;extensionBy=%2B15nt;color=182,182,182
NZ_CP014268.2	sixFrameORF	CDS	82702	82869	.	+	.	ID=ER2566ORF_%2B20aa_orf%7CNZ_CP014268.2_82702_82869_%2B1_TTG_55;pseudo=false;in-silico ORFs_ID=ORF_82702..82869_55aa_%2B1;in-silico ORFs_frame=%2B1;in-silico ORFs_startCodon=TTG;in-silico ORFs_extension=%2B20aa;in-silico ORFs_pseudo=false;in-silico ORFs_type=CDS;extensionOf=ER2566ORF;extensionBy=%2B60nt;color=182,182,182
NZ_CP014268.2	sixFrameORF	CDS	82383	82913	.	+	.	ID=ER2566ORF%7CNZ_CP014268.2_82383_82913_%2B3_ATG_176;pseudo=false;in-silico ORFs_ID=ORF_82383..82913_176aa_%2B3;in-silico ORFs_frame=%2B3;in-silico ORFs_startCodon=ATG;in-silico ORFs_pseudo=false;in-silico ORFs_type=CDS;color=182,182,182
NZ_CP014268.2	sixFrameORF	CDS	82365	82913	.	+	.	ID=ER2566ORF_%2B6aa_orf%7CNZ_CP014268.2_82365_82913_%2B3_GTG_182;pseudo=false;in-silico ORFs_ID=ORF_82365..82913_182aa_%2B3;in-silico ORFs_frame=%2B3;in-silico ORFs_startCodon=GTG;in-silico ORFs_extension=%2B6aa;in-silico ORFs_pseudo=false;in-silico ORFs_type=CDS;extensionOf=ER2566ORF;extensionBy=%2B18nt;color=182,182,182
NZ_CP014268.2	sixFrameORF	CDS	82965	83084	.	+	.	ID=ER2566ORF%7CNZ_CP014268.2_82965_83084_%2B3_CTG_39;pseudo=false;in-silico ORFs_ID=ORF_82965..83084_39aa_%2B3;in-silico ORFs_frame=%2B3;in-silico ORFs_startCodon=CTG;in-silico ORFs_pseudo=false;in-silico ORFs_type=CDS;color=182,182,182
NZ_CP014268.2	sixFrameORF	CDS	83238	83330	.	+	.	ID=ER2566ORF%7CNZ_CP014268.2_83238_83330_%2B3_CTG_30;pseudo=false;in-silico ORFs_ID=ORF_83238..83330_30aa_%2B3;in-silico ORFs_frame=%2B3;in-silico ORFs_startCodon=CTG;in-silico ORFs_pseudo=false;in-silico ORFs_type=CDS;color=182,182,182
NZ_CP014268.2	sixFrameORF	CDS	83190	83330	.	+	.	ID=ER2566ORF_%2B16aa_orf%7CNZ_CP014268.2_83190_83330_%2B3_CTG_46;pseudo=false;in-silico ORFs_ID=ORF_83190..83330_46aa_%2B3;in-silico ORFs_frame=%2B3;in-silico ORFs_startCodon=CTG;in-silico ORFs_extension=%2B16aa;in-silico ORFs_pseudo=false;in-silico ORFs_type=CDS;extensionOf=ER2566ORF;extensionBy=%2B48nt;color=182,182,182
NZ_CP014268.2	sixFrameORF	CDS	83184	83330	.	+	.	ID=ER2566ORF_%2B18aa_orf%7CNZ_CP014268.2_83184_83330_%2B3_TTG_48;pseudo=false;in-silico ORFs_ID=ORF_83184..83330_48aa_%2B3;in-silico ORFs_frame=%2B3;in-silico ORFs_startCodon=TTG;in-silico ORFs_extension=%2B18aa;in-silico ORFs_pseudo=false;in-silico ORFs_type=CDS;extensionOf=ER2566ORF;extensionBy=%2B54nt;color=182,182,182
NZ_CP014268.2	sixFrameORF	CDS	83234	83347	.	+	.	ID=ER2566ORF%7CNZ_CP014268.2_83234_83347_%2B2_GTG_37;pseudo=false;in-silico ORFs_ID=ORF_83234..83347_37aa_%2B2;in-silico ORFs_frame=%2B2;in-silico ORFs_startCodon=GTG;in-silico ORFs_pseudo=false;in-silico ORFs_type=CDS;color=182,182,182
NZ_CP014268.2	sixFrameORF	CDS	83675	83776	.	+	.	ID=ER2566ORF%7CNZ_CP014268.2_83675_83776_%2B2_CTG_33;pseudo=false;in-silico ORFs_ID=ORF_83675..83776_33aa_%2B2;in-silico ORFs_frame=%2B2;in-silico ORFs_startCodon=CTG;in-silico ORFs_pseudo=false;in-silico ORFs_type=CDS;color=182,182,182
NZ_CP014268.2	sixFrameORF	CDS	83669	83776	.	+	.	ID=ER2566ORF_%2B2aa_orf%7CNZ_CP014268.2_83669_83776_%2B2_CTG_35;pseudo=false;in-silico ORFs_ID=ORF_83669..83776_35aa_%2B2;in-silico ORFs_frame=%2B2;in-silico ORFs_startCodon=CTG;in-silico ORFs_extension=%2B2aa;in-silico ORFs_pseudo=false;in-silico ORFs_type=CDS;extensionOf=ER2566ORF;extensionBy=%2B6nt;color=182,182,182
NZ_CP014268.2	Prodigal:2.6	CDS	83476	83805	.	+	.	ID=ER2566NIDVDC2566_00081%7CNZ_CP014268.2_83476_83805_%2B1_ATG_109;pseudo=false;NIDVD_ID=C2566_00081;NIDVD_Parent=C2566_00081_gene;NIDVD_inference=ab+initio+prediction%3AProdigal%3A2.6%3Asimilar+to+AA+sequence%3AUniProt-Swiss-Prot%3Asp%7CP0AA30%7CTHIO_SHIFL;NIDVD_locus_tag=C2566_00081;NIDVD_product=Thioredoxin+1+OS;NIDVD_Gene Name=trxA;NIDVD_type=CDS;color=0,0,255
NZ_CP014268.2	sixFrameORF	CDS	83422	83805	.	+	.	ID=ER2566NIDVDC2566_00081_%2B18aa_orf%7CNZ_CP014268.2_83422_83805_%2B1_ATG_127;pseudo=false;in-silico ORFs_ID=ORF_83422..83805_127aa_%2B1;in-silico ORFs_frame=%2B1;in-silico ORFs_startCodon=ATG;in-silico ORFs_pseudo=false;in-silico ORFs_type=CDS;extensionOf=ER2566NIDVDC2566_00081;extensionBy=%2B54nt;color=182,182,182
NZ_CP014268.2	sixFrameORF	CDS	83371	83805	.	+	.	ID=ER2566NIDVDC2566_00081_%2B35aa_orf%7CNZ_CP014268.2_83371_83805_%2B1_TTG_144;pseudo=false;in-silico ORFs_ID=ORF_83371..83805_144aa_%2B1;in-silico ORFs_frame=%2B1;in-silico ORFs_startCodon=TTG;in-silico ORFs_extension=%2B17aa;in-silico ORFs_pseudo=false;in-silico ORFs_type=CDS;extensionOf=ER2566NIDVDC2566_00081;extensionBy=%2B105nt;color=182,182,182
NZ_CP014268.2	Protein_Homology	CDS	83946	84047	.	+	.	ID=ER2566NIDVDC2566_00082%7CNZ_CP014268.2_83946_84047_%2B3_ATG_33;pseudo=false;NIDVD_ID=C2566_00082;NIDVD_Parent=C2566_00082_gene;NIDVD_inference=COORDINATES%3A+similar+to+AA+sequence%3AUniProt-Swiss-Prot%3Asp%7CP0ADF3%7CLPRH_ECOLI;NIDVD_locus_tag=C2566_00082;NIDVD_product=Putative+rho+operon+leader+peptide;NIDVD_Gene Name=rhoL;NIDVD_type=CDS;color=0,0,255
NZ_CP014268.2	sixFrameORF	CDS	84286	84474	.	+	.	ID=ER2566ORF%7CNZ_CP014268.2_84286_84474_%2B1_ATG_62;pseudo=false;in-silico ORFs_ID=ORF_84286..84474_62aa_%2B1;in-silico ORFs_frame=%2B1;in-silico ORFs_startCodon=ATG;in-silico ORFs_pseudo=false;in-silico ORFs_type=CDS;color=182,182,182
NZ_CP014268.2	sixFrameORF	CDS	84283	84474	.	+	.	ID=ER2566ORF_%2B1aa_orf%7CNZ_CP014268.2_84283_84474_%2B1_GTG_63;pseudo=false;in-silico ORFs_ID=ORF_84283..84474_63aa_%2B1;in-silico ORFs_frame=%2B1;in-silico ORFs_startCodon=GTG;in-silico ORFs_extension=%2B1aa;in-silico ORFs_pseudo=false;in-silico ORFs_type=CDS;extensionOf=ER2566ORF;extensionBy=%2B3nt;color=182,182,182
NZ_CP014268.2	sixFrameORF	CDS	84280	84474	.	+	.	ID=ER2566ORF_%2B2aa_orf%7CNZ_CP014268.2_84280_84474_%2B1_TTG_64;pseudo=false;in-silico ORFs_ID=ORF_84280..84474_64aa_%2B1;in-silico ORFs_frame=%2B1;in-silico ORFs_startCodon=TTG;in-silico ORFs_extension=%2B2aa;in-silico ORFs_pseudo=false;in-silico ORFs_type=CDS;extensionOf=ER2566ORF;extensionBy=%2B6nt;color=182,182,182
NZ_CP014268.2	sixFrameORF	CDS	84265	84474	.	+	.	ID=ER2566ORF_%2B7aa_orf%7CNZ_CP014268.2_84265_84474_%2B1_GTG_69;pseudo=false;in-silico ORFs_ID=ORF_84265..84474_69aa_%2B1;in-silico ORFs_frame=%2B1;in-silico ORFs_startCodon=GTG;in-silico ORFs_extension=%2B7aa;in-silico ORFs_pseudo=false;in-silico ORFs_type=CDS;extensionOf=ER2566ORF;extensionBy=%2B21nt;color=182,182,182
NZ_CP014268.2	sixFrameORF	CDS	84892	84987	.	+	.	ID=ER2566ORF%7CNZ_CP014268.2_84892_84987_%2B1_TTG_31;pseudo=false;in-silico ORFs_ID=ORF_84892..84987_31aa_%2B1;in-silico ORFs_frame=%2B1;in-silico ORFs_startCodon=TTG;in-silico ORFs_pseudo=false;in-silico ORFs_type=CDS;color=182,182,182
NZ_CP014268.2	sixFrameORF	CDS	85219	85347	.	+	.	ID=ER2566ORF%7CNZ_CP014268.2_85219_85347_%2B1_CTG_42;pseudo=false;in-silico ORFs_ID=ORF_85219..85347_42aa_%2B1;in-silico ORFs_frame=%2B1;in-silico ORFs_startCodon=CTG;in-silico ORFs_pseudo=false;in-silico ORFs_type=CDS;color=182,182,182
NZ_CP014268.2	sixFrameORF	CDS	85180	85347	.	+	.	ID=ER2566ORF_%2B13aa_orf%7CNZ_CP014268.2_85180_85347_%2B1_CTG_55;pseudo=false;in-silico ORFs_ID=ORF_85180..85347_55aa_%2B1;in-silico ORFs_frame=%2B1;in-silico ORFs_startCodon=CTG;in-silico ORFs_extension=%2B13aa;in-silico ORFs_pseudo=false;in-silico ORFs_type=CDS;extensionOf=ER2566ORF;extensionBy=%2B39nt;color=182,182,182
NZ_CP014268.2	Prodigal:2.6	CDS	84132	85391	.	+	.	ID=ER2566NIDVDC2566_00083%7CNZ_CP014268.2_84132_85391_%2B3_ATG_419;pseudo=false;NIDVD_ID=C2566_00083;NIDVD_Parent=C2566_00083_gene;NIDVD_inference=ab+initio+prediction%3AProdigal%3A2.6%3Asimilar+to+AA+sequence%3AUniProt-Swiss-Prot%3Asp%7CP0AG33%7CRHO_SHIFL;NIDVD_locus_tag=C2566_00083;NIDVD_product=Transcription+termination+factor+Rho+OS;NIDVD_Gene Name=rho;NIDVD_type=CDS;color=0,0,255
NZ_CP014268.2	sixFrameORF	CDS	84060	85391	.	+	.	ID=ER2566NIDVDC2566_00083_%2B24aa_orf%7CNZ_CP014268.2_84060_85391_%2B3_ATG_443;pseudo=false;in-silico ORFs_ID=ORF_84060..85391_443aa_%2B3;in-silico ORFs_frame=%2B3;in-silico ORFs_startCodon=ATG;in-silico ORFs_pseudo=false;in-silico ORFs_type=CDS;extensionOf=ER2566NIDVDC2566_00083;extensionBy=%2B72nt;color=182,182,182
NZ_CP014268.2	Prodigal:2.6	CDS	85401	85619	.	+	.	ID=ER2566NIDVDC2566_00084%7CNZ_CP014268.2_85401_85619_%2B3_ATG_72;pseudo=false;NIDVD_ID=C2566_00084;NIDVD_Parent=C2566_00084_gene;NIDVD_inference=ab+initio+prediction%3AProdigal%3A2.6;NIDVD_locus_tag=C2566_00084;NIDVD_product=hypothetical+protein;NIDVD_type=CDS;color=0,0,255
NZ_CP014268.2	sixFrameORF	CDS	85807	85902	.	+	.	ID=ER2566ORF%7CNZ_CP014268.2_85807_85902_%2B1_TTG_31;pseudo=false;in-silico ORFs_ID=ORF_85807..85902_31aa_%2B1;in-silico ORFs_frame=%2B1;in-silico ORFs_startCodon=TTG;in-silico ORFs_pseudo=false;in-silico ORFs_type=CDS;color=182,182,182
NZ_CP014268.2	sixFrameORF	CDS	85824	85922	.	+	.	ID=ER2566ORF%7CNZ_CP014268.2_85824_85922_%2B3_TTG_32;pseudo=false;in-silico ORFs_ID=ORF_85824..85922_32aa_%2B3;in-silico ORFs_frame=%2B3;in-silico ORFs_startCodon=TTG;in-silico ORFs_pseudo=false;in-silico ORFs_type=CDS;color=182,182,182
NZ_CP014268.2	sixFrameORF	CDS	85779	85922	.	+	.	ID=ER2566ORF_%2B15aa_orf%7CNZ_CP014268.2_85779_85922_%2B3_TTG_47;pseudo=false;in-silico ORFs_ID=ORF_85779..85922_47aa_%2B3;in-silico ORFs_frame=%2B3;in-silico ORFs_startCodon=TTG;in-silico ORFs_extension=%2B15aa;in-silico ORFs_pseudo=false;in-silico ORFs_type=CDS;extensionOf=ER2566ORF;extensionBy=%2B45nt;color=182,182,182
NZ_CP014268.2	sixFrameORF	CDS	86058	86156	.	+	.	ID=ER2566ORF%7CNZ_CP014268.2_86058_86156_%2B3_TTG_32;pseudo=false;in-silico ORFs_ID=ORF_86058..86156_32aa_%2B3;in-silico ORFs_frame=%2B3;in-silico ORFs_startCodon=TTG;in-silico ORFs_pseudo=false;in-silico ORFs_type=CDS;color=182,182,182
NZ_CP014268.2	sixFrameORF	CDS	86128	86238	.	+	.	ID=ER2566ORF%7CNZ_CP014268.2_86128_86238_%2B1_CTG_36;pseudo=false;in-silico ORFs_ID=ORF_86128..86238_36aa_%2B1;in-silico ORFs_frame=%2B1;in-silico ORFs_startCodon=CTG;in-silico ORFs_pseudo=false;in-silico ORFs_type=CDS;color=182,182,182
NZ_CP014268.2	sixFrameORF	CDS	86314	86433	.	+	.	ID=ER2566ORF%7CNZ_CP014268.2_86314_86433_%2B1_CTG_39;pseudo=false;in-silico ORFs_ID=ORF_86314..86433_39aa_%2B1;in-silico ORFs_frame=%2B1;in-silico ORFs_startCodon=CTG;in-silico ORFs_pseudo=false;in-silico ORFs_type=CDS;color=182,182,182
NZ_CP014268.2	Prodigal:2.6	CDS	85631	86734	.	+	.	ID=ER2566NIDVDC2566_00085%7CNZ_CP014268.2_85631_86734_%2B2_GTG_367;pseudo=false;NIDVD_ID=C2566_00085;NIDVD_Parent=C2566_00085_gene;NIDVD_inference=ab+initio+prediction%3AProdigal%3A2.6%3Asimilar+to+AA+sequence%3AUniProt-Swiss-Prot%3Asp%7CP0AC78%7CWECA_ECOLI;NIDVD_locus_tag=C2566_00085;NIDVD_product=Undecaprenyl-phosphate+alpha-N-acetylglucosaminyl+1-phosphate+transferase+OS;NIDVD_Gene Name=wecA;N…
NZ_CP014268.2	sixFrameORF	CDS	85616	86734	.	+	.	ID=ER2566NIDVDC2566_00085_%2B5aa_orf%7CNZ_CP014268.2_85616_86734_%2B2_CTG_372;pseudo=false;in-silico ORFs_ID=ORF_85616..86734_372aa_%2B2;in-silico ORFs_frame=%2B2;in-silico ORFs_startCodon=CTG;in-silico ORFs_extension=%2B115aa;in-silico ORFs_pseudo=false;in-silico ORFs_type=CDS;extensionOf=ER2566NIDVDC2566_00085;extensionBy=%2B15nt;color=182,182,182
NZ_CP014268.2	sixFrameORF	CDS	86762	86872	.	+	.	ID=ER2566ORF%7CNZ_CP014268.2_86762_86872_%2B2_CTG_36;pseudo=false;in-silico ORFs_ID=ORF_86762..86872_36aa_%2B2;in-silico ORFs_frame=%2B2;in-silico ORFs_startCodon=CTG;in-silico ORFs_pseudo=false;in-silico ORFs_type=CDS;color=182,182,182
NZ_CP014268.2	sixFrameORF	CDS	86838	86987	.	+	.	ID=ER2566ORF%7CNZ_CP014268.2_86838_86987_%2B3_ATG_49;pseudo=false;in-silico ORFs_ID=ORF_86838..86987_49aa_%2B3;in-silico ORFs_frame=%2B3;in-silico ORFs_startCodon=ATG;in-silico ORFs_pseudo=false;in-silico ORFs_type=CDS;color=182,182,182
NZ_CP014268.2	sixFrameORF	CDS	86823	86987	.	+	.	ID=ER2566ORF_%2B5aa_orf%7CNZ_CP014268.2_86823_86987_%2B3_GTG_54;pseudo=false;in-silico ORFs_ID=ORF_86823..86987_54aa_%2B3;in-silico ORFs_frame=%2B3;in-silico ORFs_startCodon=GTG;in-silico ORFs_extension=%2B5aa;in-silico ORFs_pseudo=false;in-silico ORFs_type=CDS;extensionOf=ER2566ORF;extensionBy=%2B15nt;color=182,182,182
NZ_CP014268.2	sixFrameORF	CDS	87075	87167	.	+	.	ID=ER2566ORF%7CNZ_CP014268.2_87075_87167_%2B3_GTG_30;pseudo=false;in-silico ORFs_ID=ORF_87075..87167_30aa_%2B3;in-silico ORFs_frame=%2B3;in-silico ORFs_startCodon=GTG;in-silico ORFs_pseudo=false;in-silico ORFs_type=CDS;color=182,182,182
NZ_CP014268.2	sixFrameORF	CDS	86993	87172	.	+	.	ID=ER2566ORF%7CNZ_CP014268.2_86993_87172_%2B2_ATG_59;pseudo=false;in-silico ORFs_ID=ORF_86993..87172_59aa_%2B2;in-silico ORFs_frame=%2B2;in-silico ORFs_startCodon=ATG;in-silico ORFs_pseudo=false;in-silico ORFs_type=CDS;color=182,182,182
NZ_CP014268.2	sixFrameORF	CDS	87336	87428	.	+	.	ID=ER2566ORF%7CNZ_CP014268.2_87336_87428_%2B3_ATG_30;pseudo=false;in-silico ORFs_ID=ORF_87336..87428_30aa_%2B3;in-silico ORFs_frame=%2B3;in-silico ORFs_startCodon=ATG;in-silico ORFs_pseudo=false;in-silico ORFs_type=CDS;color=182,182,182
NZ_CP014268.2	sixFrameORF	CDS	87479	87613	.	+	.	ID=ER2566ORF%7CNZ_CP014268.2_87479_87613_%2B2_ATG_44;pseudo=false;in-silico ORFs_ID=ORF_87479..87613_44aa_%2B2;in-silico ORFs_frame=%2B2;in-silico ORFs_startCodon=ATG;in-silico ORFs_pseudo=false;in-silico ORFs_type=CDS;color=182,182,182
NZ_CP014268.2	sixFrameORF	CDS	87470	87613	.	+	.	ID=ER2566ORF_%2B3aa_orf%7CNZ_CP014268.2_87470_87613_%2B2_GTG_47;pseudo=false;in-silico ORFs_ID=ORF_87470..87613_47aa_%2B2;in-silico ORFs_frame=%2B2;in-silico ORFs_startCodon=GTG;in-silico ORFs_extension=%2B3aa;in-silico ORFs_pseudo=false;in-silico ORFs_type=CDS;extensionOf=ER2566ORF;extensionBy=%2B9nt;color=182,182,182
NZ_CP014268.2	sixFrameORF	CDS	87446	87613	.	+	.	ID=ER2566ORF_%2B11aa_orf%7CNZ_CP014268.2_87446_87613_%2B2_CTG_55;pseudo=false;in-silico ORFs_ID=ORF_87446..87613_55aa_%2B2;in-silico ORFs_frame=%2B2;in-silico ORFs_startCodon=CTG;in-silico ORFs_extension=%2B11aa;in-silico ORFs_pseudo=false;in-silico ORFs_type=CDS;extensionOf=ER2566ORF;extensionBy=%2B33nt;color=182,182,182
NZ_CP014268.2	sixFrameORF	CDS	87443	87613	.	+	.	ID=ER2566ORF_%2B12aa_orf%7CNZ_CP014268.2_87443_87613_%2B2_TTG_56;pseudo=false;in-silico ORFs_ID=ORF_87443..87613_56aa_%2B2;in-silico ORFs_frame=%2B2;in-silico ORFs_startCodon=TTG;in-silico ORFs_extension=%2B12aa;in-silico ORFs_pseudo=false;in-silico ORFs_type=CDS;extensionOf=ER2566ORF;extensionBy=%2B36nt;color=182,182,182
NZ_CP014268.2	Prodigal:2.6	CDS	86746	87792	.	+	.	ID=ER2566NIDVDC2566_00086%7CNZ_CP014268.2_86746_87792_%2B1_ATG_348;pseudo=false;NIDVD_ID=C2566_00086;NIDVD_Parent=C2566_00086_gene;NIDVD_inference=ab+initio+prediction%3AProdigal%3A2.6%3Asimilar+to+AA+sequence%3AUniProt-Swiss-Prot%3Asp%7CP0AG02%7CWZZE_SHIFL;NIDVD_locus_tag=C2566_00086;NIDVD_product=ECA+polysaccharide+chain+length+modulation+protein+OS;NIDVD_Gene Name=wzzE;NIDVD_type=CDS;color=0,0…
NZ_CP014268.2	sixFrameORF	CDS	86743	87792	.	+	.	ID=ER2566NIDVDC2566_00086_%2B1aa_orf%7CNZ_CP014268.2_86743_87792_%2B1_GTG_349;pseudo=false;in-silico ORFs_ID=ORF_86743..87792_349aa_%2B1;in-silico ORFs_frame=%2B1;in-silico ORFs_startCodon=GTG;in-silico ORFs_extension=%2B1aa;in-silico ORFs_pseudo=false;in-silico ORFs_type=CDS;extensionOf=ER2566NIDVDC2566_00086;extensionBy=%2B3nt;color=182,182,182
NZ_CP014268.2	sixFrameORF	CDS	87867	87989	.	+	.	ID=ER2566ORF%7CNZ_CP014268.2_87867_87989_%2B3_TTG_40;pseudo=false;in-silico ORFs_ID=ORF_87867..87989_40aa_%2B3;in-silico ORFs_frame=%2B3;in-silico ORFs_startCodon=TTG;in-silico ORFs_pseudo=false;in-silico ORFs_type=CDS;color=182,182,182
NZ_CP014268.2	sixFrameORF	CDS	87861	87989	.	+	.	ID=ER2566ORF_%2B2aa_orf%7CNZ_CP014268.2_87861_87989_%2B3_CTG_42;pseudo=false;in-silico ORFs_ID=ORF_87861..87989_42aa_%2B3;in-silico ORFs_frame=%2B3;in-silico ORFs_startCodon=CTG;in-silico ORFs_extension=%2B2aa;in-silico ORFs_pseudo=false;in-silico ORFs_type=CDS;extensionOf=ER2566ORF;extensionBy=%2B6nt;color=182,182,182
NZ_CP014268.2	sixFrameORF	CDS	88060	88197	.	+	.	ID=ER2566ORF%7CNZ_CP014268.2_88060_88197_%2B1_CTG_45;pseudo=false;in-silico ORFs_ID=ORF_88060..88197_45aa_%2B1;in-silico ORFs_frame=%2B1;in-silico ORFs_startCodon=CTG;in-silico ORFs_pseudo=false;in-silico ORFs_type=CDS;color=182,182,182
NZ_CP014268.2	sixFrameORF	CDS	88092	88259	.	+	.	ID=ER2566ORF%7CNZ_CP014268.2_88092_88259_%2B3_TTG_55;pseudo=false;in-silico ORFs_ID=ORF_88092..88259_55aa_%2B3;in-silico ORFs_frame=%2B3;in-silico ORFs_startCodon=TTG;in-silico ORFs_pseudo=false;in-silico ORFs_type=CDS;color=182,182,182
NZ_CP014268.2	sixFrameORF	CDS	88512	88634	.	+	.	ID=ER2566ORF%7CNZ_CP014268.2_88512_88634_%2B3_TTG_40;pseudo=false;in-silico ORFs_ID=ORF_88512..88634_40aa_%2B3;in-silico ORFs_frame=%2B3;in-silico ORFs_startCodon=TTG;in-silico ORFs_pseudo=false;in-silico ORFs_type=CDS;color=182,182,182
NZ_CP014268.2	sixFrameORF	CDS	88506	88634	.	+	.	ID=ER2566ORF_%2B2aa_orf%7CNZ_CP014268.2_88506_88634_%2B3_GTG_42;pseudo=false;in-silico ORFs_ID=ORF_88506..88634_42aa_%2B3;in-silico ORFs_frame=%2B3;in-silico ORFs_startCodon=GTG;in-silico ORFs_extension=%2B2aa;in-silico ORFs_pseudo=false;in-silico ORFs_type=CDS;extensionOf=ER2566ORF;extensionBy=%2B6nt;color=182,182,182
NZ_CP014268.2	sixFrameORF	CDS	88491	88634	.	+	.	ID=ER2566ORF_%2B7aa_orf%7CNZ_CP014268.2_88491_88634_%2B3_GTG_47;pseudo=false;in-silico ORFs_ID=ORF_88491..88634_47aa_%2B3;in-silico ORFs_frame=%2B3;in-silico ORFs_startCodon=GTG;in-silico ORFs_extension=%2B7aa;in-silico ORFs_pseudo=false;in-silico ORFs_type=CDS;extensionOf=ER2566ORF;extensionBy=%2B21nt;color=182,182,182
NZ_CP014268.2	sixFrameORF	CDS	88522	88782	.	+	.	ID=ER2566ORF%7CNZ_CP014268.2_88522_88782_%2B1_CTG_86;pseudo=false;in-silico ORFs_ID=ORF_88522..88782_86aa_%2B1;in-silico ORFs_frame=%2B1;in-silico ORFs_startCodon=CTG;in-silico ORFs_pseudo=false;in-silico ORFs_type=CDS;color=182,182,182
NZ_CP014268.2	Prodigal:2.6	CDS	87848	88978	.	+	.	ID=ER2566NIDVDC2566_00087%7CNZ_CP014268.2_87848_88978_%2B2_GTG_376;pseudo=false;NIDVD_ID=C2566_00087;NIDVD_Parent=C2566_00087_gene;NIDVD_inference=ab+initio+prediction%3AProdigal%3A2.6%3Asimilar+to+AA+sequence%3AUniProt-Swiss-Prot%3Asp%7CQ8XAR8%7CWECB_ECO57;NIDVD_locus_tag=C2566_00087;NIDVD_product=UDP-N-acetylglucosamine+2-epimerase+OS;NIDVD_Gene Name=wecB;NIDVD_type=CDS;color=0,0,255
NZ_CP014268.2	sixFrameORF	CDS	87806	88978	.	+	.	ID=ER2566NIDVDC2566_00087_%2B14aa_orf%7CNZ_CP014268.2_87806_88978_%2B2_GTG_390;pseudo=false;in-silico ORFs_ID=ORF_87806..88978_390aa_%2B2;in-silico ORFs_frame=%2B2;in-silico ORFs_startCodon=GTG;in-silico ORFs_extension=%2B29aa;in-silico ORFs_pseudo=false;in-silico ORFs_type=CDS;extensionOf=ER2566NIDVDC2566_00087;extensionBy=%2B42nt;color=182,182,182
NZ_CP014268.2	sixFrameORF	CDS	89367	89489	.	+	.	ID=ER2566ORF%7CNZ_CP014268.2_89367_89489_%2B3_ATG_40;pseudo=false;in-silico ORFs_ID=ORF_89367..89489_40aa_%2B3;in-silico ORFs_frame=%2B3;in-silico ORFs_startCodon=ATG;in-silico ORFs_pseudo=false;in-silico ORFs_type=CDS;color=182,182,182
NZ_CP014268.2	sixFrameORF	CDS	89747	89848	.	+	.	ID=ER2566ORF%7CNZ_CP014268.2_89747_89848_%2B2_CTG_33;pseudo=false;in-silico ORFs_ID=ORF_89747..89848_33aa_%2B2;in-silico ORFs_frame=%2B2;in-silico ORFs_startCodon=CTG;in-silico ORFs_pseudo=false;in-silico ORFs_type=CDS;color=182,182,182
NZ_CP014268.2	sixFrameORF	CDS	89787	89900	.	+	.	ID=ER2566ORF%7CNZ_CP014268.2_89787_89900_%2B3_GTG_37;pseudo=false;in-silico ORFs_ID=ORF_89787..89900_37aa_%2B3;in-silico ORFs_frame=%2B3;in-silico ORFs_startCodon=GTG;in-silico ORFs_pseudo=false;in-silico ORFs_type=CDS;color=182,182,182
NZ_CP014268.2	Prodigal:2.6	CDS	88975	90237	.	+	.	ID=ER2566NIDVDC2566_00088%7CNZ_CP014268.2_88975_90237_%2B1_ATG_420;pseudo=false;NIDVD_ID=C2566_00088;NIDVD_Parent=C2566_00088_gene;NIDVD_inference=ab+initio+prediction%3AProdigal%3A2.6%3Asimilar+to+AA+sequence%3AUniProt-Swiss-Prot%3Asp%7CP67067%7CWECC_SHIFL;NIDVD_locus_tag=C2566_00088;NIDVD_product=UDP-N-acetyl-D-mannosamine+dehydrogenase+OS;NIDVD_Gene Name=wecC;NIDVD_type=CDS;color=0,0,255
NZ_CP014268.2	sixFrameORF	CDS	90182	90337	.	+	.	ID=ER2566ORF%7CNZ_CP014268.2_90182_90337_%2B2_ATG_51;pseudo=false;in-silico ORFs_ID=ORF_90182..90337_51aa_%2B2;in-silico ORFs_frame=%2B2;in-silico ORFs_startCodon=ATG;in-silico ORFs_pseudo=false;in-silico ORFs_type=CDS;color=182,182,182
NZ_CP014268.2	sixFrameORF	CDS	90493	90594	.	+	.	ID=ER2566ORF%7CNZ_CP014268.2_90493_90594_%2B1_ATG_33;pseudo=false;in-silico ORFs_ID=ORF_90493..90594_33aa_%2B1;in-silico ORFs_frame=%2B1;in-silico ORFs_startCodon=ATG;in-silico ORFs_pseudo=false;in-silico ORFs_type=CDS;color=182,182,182
NZ_CP014268.2	sixFrameORF	CDS	90466	90594	.	+	.	ID=ER2566ORF_%2B9aa_orf%7CNZ_CP014268.2_90466_90594_%2B1_GTG_42;pseudo=false;in-silico ORFs_ID=ORF_90466..90594_42aa_%2B1;in-silico ORFs_frame=%2B1;in-silico ORFs_startCodon=GTG;in-silico ORFs_extension=%2B9aa;in-silico ORFs_pseudo=false;in-silico ORFs_type=CDS;extensionOf=ER2566ORF;extensionBy=%2B27nt;color=182,182,182
NZ_CP014268.2	sixFrameORF	CDS	90448	90594	.	+	.	ID=ER2566ORF_%2B15aa_orf%7CNZ_CP014268.2_90448_90594_%2B1_CTG_48;pseudo=false;in-silico ORFs_ID=ORF_90448..90594_48aa_%2B1;in-silico ORFs_frame=%2B1;in-silico ORFs_startCodon=CTG;in-silico ORFs_extension=%2B15aa;in-silico ORFs_pseudo=false;in-silico ORFs_type=CDS;extensionOf=ER2566ORF;extensionBy=%2B45nt;color=182,182,182
NZ_CP014268.2	sixFrameORF	CDS	90409	90594	.	+	.	ID=ER2566ORF_%2B28aa_orf%7CNZ_CP014268.2_90409_90594_%2B1_TTG_61;pseudo=false;in-silico ORFs_ID=ORF_90409..90594_61aa_%2B1;in-silico ORFs_frame=%2B1;in-silico ORFs_startCodon=TTG;in-silico ORFs_extension=%2B28aa;in-silico ORFs_pseudo=false;in-silico ORFs_type=CDS;extensionOf=ER2566ORF;extensionBy=%2B84nt;color=182,182,182
NZ_CP014268.2	sixFrameORF	CDS	90400	90594	.	+	.	ID=ER2566ORF_%2B31aa_orf%7CNZ_CP014268.2_90400_90594_%2B1_TTG_64;pseudo=false;in-silico ORFs_ID=ORF_90400..90594_64aa_%2B1;in-silico ORFs_frame=%2B1;in-silico ORFs_startCodon=TTG;in-silico ORFs_extension=%2B31aa;in-silico ORFs_pseudo=false;in-silico ORFs_type=CDS;extensionOf=ER2566ORF;extensionBy=%2B93nt;color=182,182,182
NZ_CP014268.2	sixFrameORF	CDS	90394	90594	.	+	.	ID=ER2566ORF_%2B33aa_orf%7CNZ_CP014268.2_90394_90594_%2B1_TTG_66;pseudo=false;in-silico ORFs_ID=ORF_90394..90594_66aa_%2B1;in-silico ORFs_frame=%2B1;in-silico ORFs_startCodon=TTG;in-silico ORFs_extension=%2B33aa;in-silico ORFs_pseudo=false;in-silico ORFs_type=CDS;extensionOf=ER2566ORF;extensionBy=%2B99nt;color=182,182,182
NZ_CP014268.2	sixFrameORF	CDS	90649	90837	.	+	.	ID=ER2566ORF%7CNZ_CP014268.2_90649_90837_%2B1_ATG_62;pseudo=false;in-silico ORFs_ID=ORF_90649..90837_62aa_%2B1;in-silico ORFs_frame=%2B1;in-silico ORFs_startCodon=ATG;in-silico ORFs_pseudo=false;in-silico ORFs_type=CDS;color=182,182,182
NZ_CP014268.2	sixFrameORF	CDS	90637	90837	.	+	.	ID=ER2566ORF_%2B4aa_orf%7CNZ_CP014268.2_90637_90837_%2B1_CTG_66;pseudo=false;in-silico ORFs_ID=ORF_90637..90837_66aa_%2B1;in-silico ORFs_frame=%2B1;in-silico ORFs_startCodon=CTG;in-silico ORFs_extension=%2B4aa;in-silico ORFs_pseudo=false;in-silico ORFs_type=CDS;extensionOf=ER2566ORF;extensionBy=%2B12nt;color=182,182,182
NZ_CP014268.2	sixFrameORF	CDS	90886	91098	.	+	.	ID=ER2566ORF%7CNZ_CP014268.2_90886_91098_%2B1_ATG_70;pseudo=false;in-silico ORFs_ID=ORF_90886..91098_70aa_%2B1;in-silico ORFs_frame=%2B1;in-silico ORFs_startCodon=ATG;in-silico ORFs_pseudo=false;in-silico ORFs_type=CDS;color=182,182,182
NZ_CP014268.2	sixFrameORF	CDS	91126	91290	.	+	.	ID=ER2566ORF%7CNZ_CP014268.2_91126_91290_%2B1_ATG_54;pseudo=false;in-silico ORFs_ID=ORF_91126..91290_54aa_%2B1;in-silico ORFs_frame=%2B1;in-silico ORFs_startCodon=ATG;in-silico ORFs_pseudo=false;in-silico ORFs_type=CDS;color=182,182,182
NZ_CP014268.2	sixFrameORF	CDS	91111	91290	.	+	.	ID=ER2566ORF_%2B5aa_orf%7CNZ_CP014268.2_91111_91290_%2B1_CTG_59;pseudo=false;in-silico ORFs_ID=ORF_91111..91290_59aa_%2B1;in-silico ORFs_frame=%2B1;in-silico ORFs_startCodon=CTG;in-silico ORFs_extension=%2B5aa;in-silico ORFs_pseudo=false;in-silico ORFs_type=CDS;extensionOf=ER2566ORF;extensionBy=%2B15nt;color=182,182,182
NZ_CP014268.2	sixFrameORF	CDS	91105	91290	.	+	.	ID=ER2566ORF_%2B7aa_orf%7CNZ_CP014268.2_91105_91290_%2B1_TTG_61;pseudo=false;in-silico ORFs_ID=ORF_91105..91290_61aa_%2B1;in-silico ORFs_frame=%2B1;in-silico ORFs_startCodon=TTG;in-silico ORFs_extension=%2B7aa;in-silico ORFs_pseudo=false;in-silico ORFs_type=CDS;extensionOf=ER2566ORF;extensionBy=%2B21nt;color=182,182,182
NZ_CP014268.2	Prodigal:2.6	CDS	90237	91304	.	+	.	ID=ER2566NIDVDC2566_00089%7CNZ_CP014268.2_90237_91304_%2B3_ATG_355;pseudo=false;NIDVD_ID=C2566_00089;NIDVD_Parent=C2566_00089_gene;NIDVD_inference=ab+initio+prediction%3AProdigal%3A2.6%3Asimilar+to+AA+sequence%3AUniProt-Swiss-Prot%3Asp%7CP27830%7CRMLB2_ECOLI;NIDVD_locus_tag=C2566_00089;NIDVD_product=dTDP-glucose+4%276-dehydratase+2+OS;NIDVD_Gene Name=rffG;NIDVD_type=CDS;color=0,0,255
NZ_CP014268.2	sixFrameORF	CDS	90234	91304	.	+	.	ID=ER2566NIDVDC2566_00089_%2B1aa_orf%7CNZ_CP014268.2_90234_91304_%2B3_CTG_356;pseudo=false;in-silico ORFs_ID=ORF_90234..91304_356aa_%2B3;in-silico ORFs_frame=%2B3;in-silico ORFs_startCodon=CTG;in-silico ORFs_extension=%2B1aa;in-silico ORFs_pseudo=false;in-silico ORFs_type=CDS;extensionOf=ER2566NIDVDC2566_00089;extensionBy=%2B3nt;color=182,182,182
NZ_CP014268.2	sixFrameORF	CDS	90228	91304	.	+	.	ID=ER2566NIDVDC2566_00089_%2B3aa_orf%7CNZ_CP014268.2_90228_91304_%2B3_CTG_358;pseudo=false;in-silico ORFs_ID=ORF_90228..91304_358aa_%2B3;in-silico ORFs_frame=%2B3;in-silico ORFs_startCodon=CTG;in-silico ORFs_extension=%2B3aa;in-silico ORFs_pseudo=false;in-silico ORFs_type=CDS;extensionOf=ER2566NIDVDC2566_00089;extensionBy=%2B9nt;color=182,182,182
NZ_CP014268.2	sixFrameORF	CDS	91244	91414	.	+	.	ID=ER2566ORF%7CNZ_CP014268.2_91244_91414_%2B2_CTG_56;pseudo=false;in-silico ORFs_ID=ORF_91244..91414_56aa_%2B2;in-silico ORFs_frame=%2B2;in-silico ORFs_startCodon=CTG;in-silico ORFs_pseudo=false;in-silico ORFs_type=CDS;color=182,182,182
NZ_CP014268.2	sixFrameORF	CDS	91522	91734	.	+	.	ID=ER2566ORF%7CNZ_CP014268.2_91522_91734_%2B1_ATG_70;pseudo=false;in-silico ORFs_ID=ORF_91522..91734_70aa_%2B1;in-silico ORFs_frame=%2B1;in-silico ORFs_startCodon=ATG;in-silico ORFs_pseudo=false;in-silico ORFs_type=CDS;color=182,182,182
NZ_CP014268.2	sixFrameORF	CDS	92029	92121	.	+	.	ID=ER2566ORF%7CNZ_CP014268.2_92029_92121_%2B1_TTG_30;pseudo=false;in-silico ORFs_ID=ORF_92029..92121_30aa_%2B1;in-silico ORFs_frame=%2B1;in-silico ORFs_startCodon=TTG;in-silico ORFs_pseudo=false;in-silico ORFs_type=CDS;color=182,182,182
NZ_CP014268.2	sixFrameORF	CDS	92014	92121	.	+	.	ID=ER2566ORF_%2B5aa_orf%7CNZ_CP014268.2_92014_92121_%2B1_TTG_35;pseudo=false;in-silico ORFs_ID=ORF_92014..92121_35aa_%2B1;in-silico ORFs_frame=%2B1;in-silico ORFs_startCodon=TTG;in-silico ORFs_extension=%2B5aa;in-silico ORFs_pseudo=false;in-silico ORFs_type=CDS;extensionOf=ER2566ORF;extensionBy=%2B15nt;color=182,182,182
NZ_CP014268.2	Prodigal:2.6	CDS	91323	92204	.	+	.	ID=ER2566NIDVDC2566_00090%7CNZ_CP014268.2_91323_92204_%2B3_ATG_293;pseudo=false;NIDVD_ID=C2566_00090;NIDVD_Parent=C2566_00090_gene;NIDVD_inference=ab+initio+prediction%3AProdigal%3A2.6%3Asimilar+to+AA+sequence%3AUniProt-Swiss-Prot%3Asp%7CP61888%7CRMLA2_SHIFL;NIDVD_locus_tag=C2566_00090;NIDVD_product=Glucose-1-phosphate+thymidylyltransferase+2+OS;NIDVD_Gene Name=rffH;NIDVD_type=CDS;color=0,0,255
NZ_CP014268.2	sixFrameORF	CDS	92510	92602	.	+	.	ID=ER2566ORF%7CNZ_CP014268.2_92510_92602_%2B2_GTG_30;pseudo=false;in-silico ORFs_ID=ORF_92510..92602_30aa_%2B2;in-silico ORFs_frame=%2B2;in-silico ORFs_startCodon=GTG;in-silico ORFs_pseudo=false;in-silico ORFs_type=CDS;color=182,182,182
NZ_CP014268.2	sixFrameORF	CDS	92492	92602	.	+	.	ID=ER2566ORF_%2B6aa_orf%7CNZ_CP014268.2_92492_92602_%2B2_TTG_36;pseudo=false;in-silico ORFs_ID=ORF_92492..92602_36aa_%2B2;in-silico ORFs_frame=%2B2;in-silico ORFs_startCodon=TTG;in-silico ORFs_extension=%2B6aa;in-silico ORFs_pseudo=false;in-silico ORFs_type=CDS;extensionOf=ER2566ORF;extensionBy=%2B18nt;color=182,182,182
NZ_CP014268.2	sixFrameORF	CDS	92595	92708	.	+	.	ID=ER2566ORF%7CNZ_CP014268.2_92595_92708_%2B3_ATG_37;pseudo=false;in-silico ORFs_ID=ORF_92595..92708_37aa_%2B3;in-silico ORFs_frame=%2B3;in-silico ORFs_startCodon=ATG;in-silico ORFs_pseudo=false;in-silico ORFs_type=CDS;color=182,182,182
NZ_CP014268.2	sixFrameORF	CDS	92609	92713	.	+	.	ID=ER2566ORF%7CNZ_CP014268.2_92609_92713_%2B2_GTG_34;pseudo=false;in-silico ORFs_ID=ORF_92609..92713_34aa_%2B2;in-silico ORFs_frame=%2B2;in-silico ORFs_startCodon=GTG;in-silico ORFs_pseudo=false;in-silico ORFs_type=CDS;color=182,182,182
NZ_CP014268.2	Prodigal:2.6	CDS	92182	92856	.	+	.	ID=ER2566NIDVDC2566_00091%7CNZ_CP014268.2_92182_92856_%2B1_GTG_224;pseudo=false;NIDVD_ID=C2566_00091;NIDVD_Parent=C2566_00091_gene;NIDVD_inference=ab+initio+prediction%3AProdigal%3A2.6%3Asimilar+to+AA+sequence%3AUniProt-Swiss-Prot%3Asp%7CP27832%7CWECD_ECOLI;NIDVD_locus_tag=C2566_00091;NIDVD_product=dTDP-fucosamine+acetyltransferase+OS;NIDVD_Gene Name=wecD;NIDVD_type=CDS;color=0,0,255
NZ_CP014268.2	sixFrameORF	CDS	92149	92856	.	+	.	ID=ER2566NIDVDC2566_00091_%2B11aa_orf%7CNZ_CP014268.2_92149_92856_%2B1_CTG_235;pseudo=false;in-silico ORFs_ID=ORF_92149..92856_235aa_%2B1;in-silico ORFs_frame=%2B1;in-silico ORFs_startCodon=CTG;in-silico ORFs_extension=%2B188aa;in-silico ORFs_pseudo=false;in-silico ORFs_type=CDS;extensionOf=ER2566NIDVDC2566_00091;extensionBy=%2B33nt;color=182,182,182
NZ_CP014268.2	sixFrameORF	CDS	92938	93078	.	+	.	ID=ER2566ORF%7CNZ_CP014268.2_92938_93078_%2B1_GTG_46;pseudo=false;in-silico ORFs_ID=ORF_92938..93078_46aa_%2B1;in-silico ORFs_frame=%2B1;in-silico ORFs_startCodon=GTG;in-silico ORFs_pseudo=false;in-silico ORFs_type=CDS;color=182,182,182
NZ_CP014268.2	sixFrameORF	CDS	93195	93311	.	+	.	ID=ER2566ORF%7CNZ_CP014268.2_93195_93311_%2B3_TTG_38;pseudo=false;in-silico ORFs_ID=ORF_93195..93311_38aa_%2B3;in-silico ORFs_frame=%2B3;in-silico ORFs_startCodon=TTG;in-silico ORFs_pseudo=false;in-silico ORFs_type=CDS;color=182,182,182
NZ_CP014268.2	sixFrameORF	CDS	93535	93747	.	+	.	ID=ER2566ORF%7CNZ_CP014268.2_93535_93747_%2B1_CTG_70;pseudo=false;in-silico ORFs_ID=ORF_93535..93747_70aa_%2B1;in-silico ORFs_frame=%2B1;in-silico ORFs_startCodon=CTG;in-silico ORFs_pseudo=false;in-silico ORFs_type=CDS;color=182,182,182
NZ_CP014268.2	sixFrameORF	CDS	93843	93962	.	+	.	ID=ER2566ORF%7CNZ_CP014268.2_93843_93962_%2B3_CTG_39;pseudo=false;in-silico ORFs_ID=ORF_93843..93962_39aa_%2B3;in-silico ORFs_frame=%2B3;in-silico ORFs_startCodon=CTG;in-silico ORFs_pseudo=false;in-silico ORFs_type=CDS;color=182,182,182
NZ_CP014268.2	Prodigal:2.6	CDS	92861	93991	.	+	.	ID=ER2566NIDVDC2566_00092%7CNZ_CP014268.2_92861_93991_%2B2_ATG_376;pseudo=false;NIDVD_ID=C2566_00092;NIDVD_Parent=C2566_00092_gene;NIDVD_inference=ab+initio+prediction%3AProdigal%3A2.6%3Asimilar+to+AA+sequence%3AUniProt-Swiss-Prot%3Asp%7CP27833%7CWECE_ECOLI;NIDVD_locus_tag=C2566_00092;NIDVD_product=dTDP-4-amino-4%276-dideoxygalactose+transaminase+OS;NIDVD_Gene Name=wecE;NIDVD_type=CDS;color=0,0,2…
NZ_CP014268.2	sixFrameORF	CDS	93988	94131	.	+	.	ID=ER2566ORF%7CNZ_CP014268.2_93988_94131_%2B1_CTG_47;pseudo=false;in-silico ORFs_ID=ORF_93988..94131_47aa_%2B1;in-silico ORFs_frame=%2B1;in-silico ORFs_startCodon=CTG;in-silico ORFs_pseudo=false;in-silico ORFs_type=CDS;color=182,182,182
NZ_CP014268.2	sixFrameORF	CDS	94751	94876	.	+	.	ID=ER2566ORF%7CNZ_CP014268.2_94751_94876_%2B2_CTG_41;pseudo=false;in-silico ORFs_ID=ORF_94751..94876_41aa_%2B2;in-silico ORFs_frame=%2B2;in-silico ORFs_startCodon=CTG;in-silico ORFs_pseudo=false;in-silico ORFs_type=CDS;color=182,182,182
NZ_CP014268.2	sixFrameORF	CDS	95129	95233	.	+	.	ID=ER2566ORF%7CNZ_CP014268.2_95129_95233_%2B2_CTG_34;pseudo=false;in-silico ORFs_ID=ORF_95129..95233_34aa_%2B2;in-silico ORFs_frame=%2B2;in-silico ORFs_startCodon=CTG;in-silico ORFs_pseudo=false;in-silico ORFs_type=CDS;color=182,182,182
NZ_CP014268.2	Prodigal:2.6	CDS	93993	95243	.	+	.	ID=ER2566NIDVDC2566_00093%7CNZ_CP014268.2_93993_95243_%2B3_ATG_416;pseudo=false;NIDVD_ID=C2566_00093;NIDVD_Parent=C2566_00093_gene;NIDVD_inference=ab+initio+prediction%3AProdigal%3A2.6%3Asimilar+to+AA+sequence%3AUniProt-Swiss-Prot%3Asp%7CP0AAA7%7CWZXE_ECOLI;NIDVD_locus_tag=C2566_00093;NIDVD_product=Lipid+III+flippase+OS;NIDVD_Gene Name=wzxE;NIDVD_type=CDS;color=0,0,255
NZ_CP014268.2	sixFrameORF	CDS	95146	95286	.	+	.	ID=ER2566ORF%7CNZ_CP014268.2_95146_95286_%2B1_ATG_46;pseudo=false;in-silico ORFs_ID=ORF_95146..95286_46aa_%2B1;in-silico ORFs_frame=%2B1;in-silico ORFs_startCodon=ATG;in-silico ORFs_pseudo=false;in-silico ORFs_type=CDS;color=182,182,182
NZ_CP014268.2	sixFrameORF	CDS	95140	95286	.	+	.	ID=ER2566ORF_%2B2aa_orf%7CNZ_CP014268.2_95140_95286_%2B1_CTG_48;pseudo=false;in-silico ORFs_ID=ORF_95140..95286_48aa_%2B1;in-silico ORFs_frame=%2B1;in-silico ORFs_startCodon=CTG;in-silico ORFs_extension=%2B2aa;in-silico ORFs_pseudo=false;in-silico ORFs_type=CDS;extensionOf=ER2566ORF;extensionBy=%2B6nt;color=182,182,182
NZ_CP014268.2	sixFrameORF	CDS	95379	95525	.	+	.	ID=ER2566ORF%7CNZ_CP014268.2_95379_95525_%2B3_GTG_48;pseudo=false;in-silico ORFs_ID=ORF_95379..95525_48aa_%2B3;in-silico ORFs_frame=%2B3;in-silico ORFs_startCodon=GTG;in-silico ORFs_pseudo=false;in-silico ORFs_type=CDS;color=182,182,182
NZ_CP014268.2	sixFrameORF	CDS	95685	95792	.	+	.	ID=ER2566ORF%7CNZ_CP014268.2_95685_95792_%2B3_TTG_35;pseudo=false;in-silico ORFs_ID=ORF_95685..95792_35aa_%2B3;in-silico ORFs_frame=%2B3;in-silico ORFs_startCodon=TTG;in-silico ORFs_pseudo=false;in-silico ORFs_type=CDS;color=182,182,182
NZ_CP014268.2	Prodigal:2.6	CDS	95240	96319	.	+	.	ID=ER2566NIDVDC2566_00094%7CNZ_CP014268.2_95240_96319_%2B2_ATG_359;pseudo=false;NIDVD_ID=C2566_00094;NIDVD_Parent=C2566_00094_gene;NIDVD_inference=ab+initio+prediction%3AProdigal%3A2.6%3Asimilar+to+AA+sequence%3AUniProt-Swiss-Prot%3Asp%7CQ0TAT1%7CWECF_ECOL5;NIDVD_locus_tag=C2566_00094;NIDVD_product=TDP-N-acetylfucosamine%3Alipid+II+N-acetylfucosaminyltransferase+OS;NIDVD_Gene Name=wecF;NIDVD_type…
NZ_CP014268.2	sixFrameORF	CDS	96198	96395	.	+	.	ID=ER2566ORF%7CNZ_CP014268.2_96198_96395_%2B3_TTG_65;pseudo=false;in-silico ORFs_ID=ORF_96198..96395_65aa_%2B3;in-silico ORFs_frame=%2B3;in-silico ORFs_startCodon=TTG;in-silico ORFs_pseudo=false;in-silico ORFs_type=CDS;color=182,182,182
NZ_CP014268.2	sixFrameORF	CDS	96500	96640	.	+	.	ID=ER2566ORF%7CNZ_CP014268.2_96500_96640_%2B2_ATG_46;pseudo=false;in-silico ORFs_ID=ORF_96500..96640_46aa_%2B2;in-silico ORFs_frame=%2B2;in-silico ORFs_startCodon=ATG;in-silico ORFs_pseudo=false;in-silico ORFs_type=CDS;color=182,182,182
NZ_CP014268.2	sixFrameORF	CDS	96497	96640	.	+	.	ID=ER2566ORF_%2B1aa_orf%7CNZ_CP014268.2_96497_96640_%2B2_TTG_47;pseudo=false;in-silico ORFs_ID=ORF_96497..96640_47aa_%2B2;in-silico ORFs_frame=%2B2;in-silico ORFs_startCodon=TTG;in-silico ORFs_extension=%2B1aa;in-silico ORFs_pseudo=false;in-silico ORFs_type=CDS;extensionOf=ER2566ORF;extensionBy=%2B3nt;color=182,182,182
NZ_CP014268.2	sixFrameORF	CDS	96911	97051	.	+	.	ID=ER2566ORF%7CNZ_CP014268.2_96911_97051_%2B2_TTG_46;pseudo=false;in-silico ORFs_ID=ORF_96911..97051_46aa_%2B2;in-silico ORFs_frame=%2B2;in-silico ORFs_startCodon=TTG;in-silico ORFs_pseudo=false;in-silico ORFs_type=CDS;color=182,182,182
NZ_CP014268.2	sixFrameORF	CDS	96858	97082	.	+	.	ID=ER2566ORF%7CNZ_CP014268.2_96858_97082_%2B3_GTG_74;pseudo=false;in-silico ORFs_ID=ORF_96858..97082_74aa_%2B3;in-silico ORFs_frame=%2B3;in-silico ORFs_startCodon=GTG;in-silico ORFs_pseudo=false;in-silico ORFs_type=CDS;color=182,182,182
NZ_CP014268.2	sixFrameORF	CDS	97079	97258	.	+	.	ID=ER2566ORF%7CNZ_CP014268.2_97079_97258_%2B2_ATG_59;pseudo=false;in-silico ORFs_ID=ORF_97079..97258_59aa_%2B2;in-silico ORFs_frame=%2B2;in-silico ORFs_startCodon=ATG;in-silico ORFs_pseudo=false;in-silico ORFs_type=CDS;color=182,182,182
NZ_CP014268.2	sixFrameORF	CDS	97128	97295	.	+	.	ID=ER2566ORF%7CNZ_CP014268.2_97128_97295_%2B3_GTG_55;pseudo=false;in-silico ORFs_ID=ORF_97128..97295_55aa_%2B3;in-silico ORFs_frame=%2B3;in-silico ORFs_startCodon=GTG;in-silico ORFs_pseudo=false;in-silico ORFs_type=CDS;color=182,182,182
NZ_CP014268.2	Prodigal:2.6	CDS	96316	97668	.	+	.	ID=ER2566NIDVDC2566_00095%7CNZ_CP014268.2_96316_97668_%2B1_ATG_450;pseudo=false;NIDVD_ID=C2566_00095;NIDVD_Parent=C2566_00095_gene;NIDVD_inference=ab+initio+prediction%3AProdigal%3A2.6%3Asimilar+to+AA+sequence%3AUniProt-Swiss-Prot%3Asp%7CQ0SYY4%7CWZYE_SHIF8;NIDVD_locus_tag=C2566_00095;NIDVD_product=putative+ECA+polymerase+OS;NIDVD_Gene Name=wzyE;NIDVD_type=CDS;color=0,0,255
NZ_CP014268.2	sixFrameORF	CDS	96277	97668	.	+	.	ID=ER2566NIDVDC2566_00095_%2B13aa_orf%7CNZ_CP014268.2_96277_97668_%2B1_CTG_463;pseudo=false;in-silico ORFs_ID=ORF_96277..97668_463aa_%2B1;in-silico ORFs_frame=%2B1;in-silico ORFs_startCodon=CTG;in-silico ORFs_extension=%2B13aa;in-silico ORFs_pseudo=false;in-silico ORFs_type=CDS;extensionOf=ER2566NIDVDC2566_00095;extensionBy=%2B39nt;color=182,182,182
NZ_CP014268.2	sixFrameORF	CDS	97723	97821	.	+	.	ID=ER2566ORF%7CNZ_CP014268.2_97723_97821_%2B1_TTG_32;pseudo=false;in-silico ORFs_ID=ORF_97723..97821_32aa_%2B1;in-silico ORFs_frame=%2B1;in-silico ORFs_startCodon=TTG;in-silico ORFs_pseudo=false;in-silico ORFs_type=CDS;color=182,182,182
NZ_CP014268.2	sixFrameORF	CDS	97876	97971	.	+	.	ID=ER2566ORF%7CNZ_CP014268.2_97876_97971_%2B1_ATG_31;pseudo=false;in-silico ORFs_ID=ORF_97876..97971_31aa_%2B1;in-silico ORFs_frame=%2B1;in-silico ORFs_startCodon=ATG;in-silico ORFs_pseudo=false;in-silico ORFs_type=CDS;color=182,182,182
NZ_CP014268.2	sixFrameORF	CDS	97861	97971	.	+	.	ID=ER2566ORF_%2B5aa_orf%7CNZ_CP014268.2_97861_97971_%2B1_CTG_36;pseudo=false;in-silico ORFs_ID=ORF_97861..97971_36aa_%2B1;in-silico ORFs_frame=%2B1;in-silico ORFs_startCodon=CTG;in-silico ORFs_extension=%2B5aa;in-silico ORFs_pseudo=false;in-silico ORFs_type=CDS;extensionOf=ER2566ORF;extensionBy=%2B15nt;color=182,182,182
NZ_CP014268.2	sixFrameORF	CDS	98092	98280	.	+	.	ID=ER2566ORF%7CNZ_CP014268.2_98092_98280_%2B1_ATG_62;pseudo=false;in-silico ORFs_ID=ORF_98092..98280_62aa_%2B1;in-silico ORFs_frame=%2B1;in-silico ORFs_startCodon=ATG;in-silico ORFs_pseudo=false;in-silico ORFs_type=CDS;color=182,182,182
NZ_CP014268.2	sixFrameORF	CDS	98080	98280	.	+	.	ID=ER2566ORF_%2B4aa_orf%7CNZ_CP014268.2_98080_98280_%2B1_TTG_66;pseudo=false;in-silico ORFs_ID=ORF_98080..98280_66aa_%2B1;in-silico ORFs_frame=%2B1;in-silico ORFs_startCodon=TTG;in-silico ORFs_extension=%2B4aa;in-silico ORFs_pseudo=false;in-silico ORFs_type=CDS;extensionOf=ER2566ORF;extensionBy=%2B12nt;color=182,182,182
NZ_CP014268.2	sixFrameORF	CDS	98207	98356	.	+	.	ID=ER2566ORF%7CNZ_CP014268.2_98207_98356_%2B2_CTG_49;pseudo=false;in-silico ORFs_ID=ORF_98207..98356_49aa_%2B2;in-silico ORFs_frame=%2B2;in-silico ORFs_startCodon=CTG;in-silico ORFs_pseudo=false;in-silico ORFs_type=CDS;color=182,182,182
NZ_CP014268.2	Prodigal:2.6	CDS	97671	98411	.	+	.	ID=ER2566NIDVDC2566_00096%7CNZ_CP014268.2_97671_98411_%2B3_ATG_246;pseudo=false;NIDVD_ID=C2566_00096;NIDVD_Parent=C2566_00096_gene;NIDVD_inference=ab+initio+prediction%3AProdigal%3A2.6%3Asimilar+to+AA+sequence%3AUniProt-Swiss-Prot%3Asp%7CQ329X3%7CWECG_SHIDS;NIDVD_locus_tag=C2566_00096;NIDVD_product=UDP-N-acetyl-D-mannosaminuronic+acid+transferase+OS;NIDVD_Gene Name=wecG;NIDVD_type=CDS;color=0,0,2…
NZ_CP014268.2	sixFrameORF	CDS	98284	98493	.	+	.	ID=ER2566ORF%7CNZ_CP014268.2_98284_98493_%2B1_GTG_69;pseudo=false;in-silico ORFs_ID=ORF_98284..98493_69aa_%2B1;in-silico ORFs_frame=%2B1;in-silico ORFs_startCodon=GTG;in-silico ORFs_pseudo=false;in-silico ORFs_type=CDS;color=182,182,182
NZ_CP014268.2	sixFrameORF	CDS	98438	98554	.	+	.	ID=ER2566ORF%7CNZ_CP014268.2_98438_98554_%2B2_GTG_38;pseudo=false;in-silico ORFs_ID=ORF_98438..98554_38aa_%2B2;in-silico ORFs_frame=%2B2;in-silico ORFs_startCodon=GTG;in-silico ORFs_pseudo=false;in-silico ORFs_type=CDS;color=182,182,182
NZ_CP014268.2	sixFrameORF	CDS	98454	98567	.	+	.	ID=ER2566ORF%7CNZ_CP014268.2_98454_98567_%2B3_CTG_37;pseudo=false;in-silico ORFs_ID=ORF_98454..98567_37aa_%2B3;in-silico ORFs_frame=%2B3;in-silico ORFs_startCodon=CTG;in-silico ORFs_pseudo=false;in-silico ORFs_type=CDS;color=182,182,182
NZ_CP014268.2	sixFrameORF	CDS	98579	98716	.	+	.	ID=ER2566ORF%7CNZ_CP014268.2_98579_98716_%2B2_ATG_45;pseudo=false;in-silico ORFs_ID=ORF_98579..98716_45aa_%2B2;in-silico ORFs_frame=%2B2;in-silico ORFs_startCodon=ATG;in-silico ORFs_pseudo=false;in-silico ORFs_type=CDS;color=182,182,182
NZ_CP014268.2	sixFrameORF	CDS	98864	98989	.	+	.	ID=ER2566ORF%7CNZ_CP014268.2_98864_98989_%2B2_TTG_41;pseudo=false;in-silico ORFs_ID=ORF_98864..98989_41aa_%2B2;in-silico ORFs_frame=%2B2;in-silico ORFs_startCodon=TTG;in-silico ORFs_pseudo=false;in-silico ORFs_type=CDS;color=182,182,182
NZ_CP014268.2	sixFrameORF	CDS	98718	99158	.	+	.	ID=ER2566ORF%7CNZ_CP014268.2_98718_99158_%2B3_GTG_146;pseudo=false;in-silico ORFs_ID=ORF_98718..99158_146aa_%2B3;in-silico ORFs_frame=%2B3;in-silico ORFs_startCodon=GTG;in-silico ORFs_pseudo=false;in-silico ORFs_type=CDS;color=182,182,182
NZ_CP014268.2	sixFrameORF	CDS	99533	99634	.	+	.	ID=ER2566ORF%7CNZ_CP014268.2_99533_99634_%2B2_ATG_33;pseudo=false;in-silico ORFs_ID=ORF_99533..99634_33aa_%2B2;in-silico ORFs_frame=%2B2;in-silico ORFs_startCodon=ATG;in-silico ORFs_pseudo=false;in-silico ORFs_type=CDS;color=182,182,182
NZ_CP014268.2	sixFrameORF	CDS	99491	99634	.	+	.	ID=ER2566ORF_%2B14aa_orf%7CNZ_CP014268.2_99491_99634_%2B2_CTG_47;pseudo=false;in-silico ORFs_ID=ORF_99491..99634_47aa_%2B2;in-silico ORFs_frame=%2B2;in-silico ORFs_startCodon=CTG;in-silico ORFs_extension=%2B14aa;in-silico ORFs_pseudo=false;in-silico ORFs_type=CDS;extensionOf=ER2566ORF;extensionBy=%2B42nt;color=182,182,182
NZ_CP014268.2	sixFrameORF	CDS	99482	99634	.	+	.	ID=ER2566ORF_%2B17aa_orf%7CNZ_CP014268.2_99482_99634_%2B2_CTG_50;pseudo=false;in-silico ORFs_ID=ORF_99482..99634_50aa_%2B2;in-silico ORFs_frame=%2B2;in-silico ORFs_startCodon=CTG;in-silico ORFs_extension=%2B17aa;in-silico ORFs_pseudo=false;in-silico ORFs_type=CDS;extensionOf=ER2566ORF;extensionBy=%2B51nt;color=182,182,182
NZ_CP014268.2	sixFrameORF	CDS	99642	99743	.	+	.	ID=ER2566ORF%7CNZ_CP014268.2_99642_99743_%2B3_ATG_33;pseudo=false;in-silico ORFs_ID=ORF_99642..99743_33aa_%2B3;in-silico ORFs_frame=%2B3;in-silico ORFs_startCodon=ATG;in-silico ORFs_pseudo=false;in-silico ORFs_type=CDS;color=182,182,182
NZ_CP014268.2	sixFrameORF	CDS	99516	99743	.	+	.	ID=ER2566ORF_%2B42aa_orf%7CNZ_CP014268.2_99516_99743_%2B3_TTG_75;pseudo=false;in-silico ORFs_ID=ORF_99516..99743_75aa_%2B3;in-silico ORFs_frame=%2B3;in-silico ORFs_startCodon=TTG;in-silico ORFs_extension=%2B42aa;in-silico ORFs_pseudo=false;in-silico ORFs_type=CDS;extensionOf=ER2566ORF;extensionBy=%2B126nt;color=182,182,182
NZ_CP014268.2	Prodigal:2.6	CDS	98602	99987	.	+	.	ID=ER2566NIDVDC2566_00097%7CNZ_CP014268.2_98602_99987_%2B1_ATG_461;pseudo=false;NIDVD_ID=C2566_00097;NIDVD_Parent=C2566_00097_gene;NIDVD_inference=ab+initio+prediction%3AProdigal%3A2.6%3Asimilar+to+AA+sequence%3AUniProt-Swiss-Prot%3Asp%7CP27837%7CYIFK_ECOLI;NIDVD_locus_tag=C2566_00097;NIDVD_product=putative+transport+protein+YifK+OS;NIDVD_Gene Name=yifK;NIDVD_type=CDS;color=0,0,255
NZ_CP014268.2	sixFrameORF	CDS	99944	100042	.	+	.	ID=ER2566ORF%7CNZ_CP014268.2_99944_100042_%2B2_TTG_32;pseudo=false;in-silico ORFs_ID=ORF_99944..100042_32aa_%2B2;in-silico ORFs_frame=%2B2;in-silico ORFs_startCodon=TTG;in-silico ORFs_pseudo=false;in-silico ORFs_type=CDS;color=182,182,182
NZ_CP014268.2	StringTie	transcript	100090	100166	.	+	.	ID=ER2566Rnaseq%7CRnaseq%7CNZ_CP014268.2_100090_100166_%2B1_GCG_25;pseudo=mixed;Rnaseq_type=transcript;color=89,89,89
NZ_CP014268.2	sixFrameORF	CDS	100105	100197	.	+	.	ID=ER2566ORF%7CNZ_CP014268.2_100105_100197_%2B1_CTG_30;pseudo=false;in-silico ORFs_ID=ORF_100105..100197_30aa_%2B1;in-silico ORFs_frame=%2B1;in-silico ORFs_startCodon=CTG;in-silico ORFs_pseudo=false;in-silico ORFs_type=CDS;color=182,182,182
NZ_CP014268.2	sixFrameORF	CDS	100191	100292	.	+	.	ID=ER2566ORF%7CNZ_CP014268.2_100191_100292_%2B3_GTG_33;pseudo=false;in-silico ORFs_ID=ORF_100191..100292_33aa_%2B3;in-silico ORFs_frame=%2B3;in-silico ORFs_startCodon=GTG;in-silico ORFs_pseudo=false;in-silico ORFs_type=CDS;color=182,182,182
NZ_CP014268.2	StringTie	transcript	100225	100300	.	+	.	ID=ER2566Rnaseq%7CRnaseq%7CNZ_CP014268.2_100225_100300_%2B1_GTG_25;pseudo=mixed;Rnaseq_type=transcript;color=89,89,89
NZ_CP014268.2	StringTie	transcript	100321	100407	.	+	.	ID=ER2566Rnaseq%7CRnaseq%7CNZ_CP014268.2_100321_100407_%2B1_GCG_29;pseudo=mixed;Rnaseq_type=transcript;color=89,89,89
NZ_CP014268.2	sixFrameORF	CDS	100222	100416	.	+	.	ID=ER2566ORF%7CNZ_CP014268.2_100222_100416_%2B1_GTG_64;pseudo=false;in-silico ORFs_ID=ORF_100222..100416_64aa_%2B1;in-silico ORFs_frame=%2B1;in-silico ORFs_startCodon=GTG;in-silico ORFs_pseudo=false;in-silico ORFs_type=CDS;color=182,182,182
NZ_CP014268.2	StringTie	transcript	100450	100526	.	+	.	ID=ER2566Rnaseq%7CRnaseq%7CNZ_CP014268.2_100450_100526_%2B1_CGG_25;pseudo=mixed;Rnaseq_type=transcript;color=89,89,89
NZ_CP014268.2	sixFrameORF	CDS	100466	100603	.	+	.	ID=ER2566ORF%7CNZ_CP014268.2_100466_100603_%2B2_TTG_45;pseudo=false;in-silico ORFs_ID=ORF_100466..100603_45aa_%2B2;in-silico ORFs_frame=%2B2;in-silico ORFs_startCodon=TTG;in-silico ORFs_pseudo=false;in-silico ORFs_type=CDS;color=182,182,182
NZ_CP014268.2	sixFrameORF	CDS	100530	100646	.	+	.	ID=ER2566ORF%7CNZ_CP014268.2_100530_100646_%2B3_TTG_38;pseudo=false;in-silico ORFs_ID=ORF_100530..100646_38aa_%2B3;in-silico ORFs_frame=%2B3;in-silico ORFs_startCodon=TTG;in-silico ORFs_pseudo=false;in-silico ORFs_type=CDS;color=182,182,182
NZ_CP014268.2	sixFrameORF	CDS	100812	100973	.	+	.	ID=ER2566ORF%7CNZ_CP014268.2_100812_100973_%2B3_ATG_53;pseudo=false;in-silico ORFs_ID=ORF_100812..100973_53aa_%2B3;in-silico ORFs_frame=%2B3;in-silico ORFs_startCodon=ATG;in-silico ORFs_pseudo=false;in-silico ORFs_type=CDS;color=182,182,182
NZ_CP014268.2	sixFrameORF	CDS	100746	100973	.	+	.	ID=ER2566ORF_%2B22aa_orf%7CNZ_CP014268.2_100746_100973_%2B3_GTG_75;pseudo=false;in-silico ORFs_ID=ORF_100746..100973_75aa_%2B3;in-silico ORFs_frame=%2B3;in-silico ORFs_startCodon=GTG;in-silico ORFs_extension=%2B22aa;in-silico ORFs_pseudo=false;in-silico ORFs_type=CDS;extensionOf=ER2566ORF;extensionBy=%2B66nt;color=182,182,182
NZ_CP014268.2	sixFrameORF	CDS	100992	101099	.	+	.	ID=ER2566ORF%7CNZ_CP014268.2_100992_101099_%2B3_ATG_35;pseudo=false;in-silico ORFs_ID=ORF_100992..101099_35aa_%2B3;in-silico ORFs_frame=%2B3;in-silico ORFs_startCodon=ATG;in-silico ORFs_pseudo=false;in-silico ORFs_type=CDS;color=182,182,182
NZ_CP014268.2	sixFrameORF	CDS	101226	101354	.	+	.	ID=ER2566ORF%7CNZ_CP014268.2_101226_101354_%2B3_ATG_42;pseudo=false;in-silico ORFs_ID=ORF_101226..101354_42aa_%2B3;in-silico ORFs_frame=%2B3;in-silico ORFs_startCodon=ATG;in-silico ORFs_pseudo=false;in-silico ORFs_type=CDS;color=182,182,182
NZ_CP014268.2	sixFrameORF	CDS	101202	101354	.	+	.	ID=ER2566ORF_%2B8aa_orf%7CNZ_CP014268.2_101202_101354_%2B3_GTG_50;pseudo=false;in-silico ORFs_ID=ORF_101202..101354_50aa_%2B3;in-silico ORFs_frame=%2B3;in-silico ORFs_startCodon=GTG;in-silico ORFs_extension=%2B8aa;in-silico ORFs_pseudo=false;in-silico ORFs_type=CDS;extensionOf=ER2566ORF;extensionBy=%2B24nt;color=182,182,182
NZ_CP014268.2	sixFrameORF	CDS	101413	101538	.	+	.	ID=ER2566ORF%7CNZ_CP014268.2_101413_101538_%2B1_CTG_41;pseudo=false;in-silico ORFs_ID=ORF_101413..101538_41aa_%2B1;in-silico ORFs_frame=%2B1;in-silico ORFs_startCodon=CTG;in-silico ORFs_pseudo=false;in-silico ORFs_type=CDS;color=182,182,182
NZ_CP014268.2	sixFrameORF	CDS	101535	101630	.	+	.	ID=ER2566ORF%7CNZ_CP014268.2_101535_101630_%2B3_TTG_31;pseudo=false;in-silico ORFs_ID=ORF_101535..101630_31aa_%2B3;in-silico ORFs_frame=%2B3;in-silico ORFs_startCodon=TTG;in-silico ORFs_pseudo=false;in-silico ORFs_type=CDS;color=182,182,182
NZ_CP014268.2	sixFrameORF	CDS	101532	101630	.	+	.	ID=ER2566ORF_%2B1aa_orf%7CNZ_CP014268.2_101532_101630_%2B3_TTG_32;pseudo=false;in-silico ORFs_ID=ORF_101532..101630_32aa_%2B3;in-silico ORFs_frame=%2B3;in-silico ORFs_startCodon=TTG;in-silico ORFs_extension=%2B1aa;in-silico ORFs_pseudo=false;in-silico ORFs_type=CDS;extensionOf=ER2566ORF;extensionBy=%2B3nt;color=182,182,182
NZ_CP014268.2	sixFrameORF	CDS	101560	101658	.	+	.	ID=ER2566ORF%7CNZ_CP014268.2_101560_101658_%2B1_CTG_32;pseudo=false;in-silico ORFs_ID=ORF_101560..101658_32aa_%2B1;in-silico ORFs_frame=%2B1;in-silico ORFs_startCodon=CTG;in-silico ORFs_pseudo=false;in-silico ORFs_type=CDS;color=182,182,182
NZ_CP014268.2	sixFrameORF	CDS	101784	101891	.	+	.	ID=ER2566ORF%7CNZ_CP014268.2_101784_101891_%2B3_GTG_35;pseudo=false;in-silico ORFs_ID=ORF_101784..101891_35aa_%2B3;in-silico ORFs_frame=%2B3;in-silico ORFs_startCodon=GTG;in-silico ORFs_pseudo=false;in-silico ORFs_type=CDS;color=182,182,182
NZ_CP014268.2	Prodigal:2.6	CDS	100673	101908	.	+	.	ID=ER2566NIDVDC2566_00102%7CNZ_CP014268.2_100673_101908_%2B2_ATG_411;pseudo=false;NIDVD_ID=C2566_00102;NIDVD_Parent=C2566_00102_gene;NIDVD_inference=ab+initio+prediction%3AProdigal%3A2.6%3Asimilar+to+AA+sequence%3AUniProt-Swiss-Prot%3Asp%7CP25550%7CASLB_ECOLI;NIDVD_locus_tag=C2566_00102;NIDVD_product=Anaerobic+sulfatase-maturating+enzyme++AslB+OS;NIDVD_Gene Name=aslB;NIDVD_type=CDS;color=0,0,255
NZ_CP014268.2	sixFrameORF	CDS	100643	101908	.	+	.	ID=ER2566NIDVDC2566_00102_%2B10aa_orf%7CNZ_CP014268.2_100643_101908_%2B2_TTG_421;pseudo=false;in-silico ORFs_ID=ORF_100643..101908_421aa_%2B2;in-silico ORFs_frame=%2B2;in-silico ORFs_startCodon=TTG;in-silico ORFs_extension=%2B10aa;in-silico ORFs_pseudo=false;in-silico ORFs_type=CDS;extensionOf=ER2566NIDVDC2566_00102;extensionBy=%2B30nt;color=182,182,182
NZ_CP014268.2	sixFrameORF	CDS	102089	102208	.	+	.	ID=ER2566ORF%7CNZ_CP014268.2_102089_102208_%2B2_GTG_39;pseudo=false;in-silico ORFs_ID=ORF_102089..102208_39aa_%2B2;in-silico ORFs_frame=%2B2;in-silico ORFs_startCodon=GTG;in-silico ORFs_pseudo=false;in-silico ORFs_type=CDS;color=182,182,182
NZ_CP014268.2	sixFrameORF	CDS	102159	102443	.	+	.	ID=ER2566ORF%7CNZ_CP014268.2_102159_102443_%2B3_ATG_94;pseudo=false;in-silico ORFs_ID=ORF_102159..102443_94aa_%2B3;in-silico ORFs_frame=%2B3;in-silico ORFs_startCodon=ATG;in-silico ORFs_pseudo=false;in-silico ORFs_type=CDS;color=182,182,182
NZ_CP014268.2	sixFrameORF	CDS	102427	102555	.	+	.	ID=ER2566ORF%7CNZ_CP014268.2_102427_102555_%2B1_GTG_42;pseudo=false;in-silico ORFs_ID=ORF_102427..102555_42aa_%2B1;in-silico ORFs_frame=%2B1;in-silico ORFs_startCodon=GTG;in-silico ORFs_pseudo=false;in-silico ORFs_type=CDS;color=182,182,182
NZ_CP014268.2	sixFrameORF	CDS	102704	102883	.	+	.	ID=ER2566ORF%7CNZ_CP014268.2_102704_102883_%2B2_GTG_59;pseudo=false;in-silico ORFs_ID=ORF_102704..102883_59aa_%2B2;in-silico ORFs_frame=%2B2;in-silico ORFs_startCodon=GTG;in-silico ORFs_pseudo=false;in-silico ORFs_type=CDS;color=182,182,182
NZ_CP014268.2	sixFrameORF	CDS	102465	103217	.	+	.	ID=ER2566ORF%7CNZ_CP014268.2_102465_103217_%2B3_ATG_250;pseudo=false;in-silico ORFs_ID=ORF_102465..103217_250aa_%2B3;in-silico ORFs_frame=%2B3;in-silico ORFs_startCodon=ATG;in-silico ORFs_pseudo=false;in-silico ORFs_type=CDS;color=182,182,182
NZ_CP014268.2	sixFrameORF	CDS	103210	103326	.	+	.	ID=ER2566ORF%7CNZ_CP014268.2_103210_103326_%2B1_GTG_38;pseudo=false;in-silico ORFs_ID=ORF_103210..103326_38aa_%2B1;in-silico ORFs_frame=%2B1;in-silico ORFs_startCodon=GTG;in-silico ORFs_pseudo=false;in-silico ORFs_type=CDS;color=182,182,182
NZ_CP014268.2	sixFrameORF	CDS	103221	103343	.	+	.	ID=ER2566ORF%7CNZ_CP014268.2_103221_103343_%2B3_TTG_40;pseudo=false;in-silico ORFs_ID=ORF_103221..103343_40aa_%2B3;in-silico ORFs_frame=%2B3;in-silico ORFs_startCodon=TTG;in-silico ORFs_pseudo=false;in-silico ORFs_type=CDS;color=182,182,182
NZ_CP014268.2	sixFrameORF	CDS	103357	103599	.	+	.	ID=ER2566ORF%7CNZ_CP014268.2_103357_103599_%2B1_CTG_80;pseudo=false;in-silico ORFs_ID=ORF_103357..103599_80aa_%2B1;in-silico ORFs_frame=%2B1;in-silico ORFs_startCodon=CTG;in-silico ORFs_pseudo=false;in-silico ORFs_type=CDS;color=182,182,182
NZ_CP014268.2	sixFrameORF	CDS	103530	103637	.	+	.	ID=ER2566ORF%7CNZ_CP014268.2_103530_103637_%2B3_ATG_35;pseudo=false;in-silico ORFs_ID=ORF_103530..103637_35aa_%2B3;in-silico ORFs_frame=%2B3;in-silico ORFs_startCodon=ATG;in-silico ORFs_pseudo=false;in-silico ORFs_type=CDS;color=182,182,182
NZ_CP014268.2	sixFrameORF	CDS	103521	103637	.	+	.	ID=ER2566ORF_%2B3aa_orf%7CNZ_CP014268.2_103521_103637_%2B3_TTG_38;pseudo=false;in-silico ORFs_ID=ORF_103521..103637_38aa_%2B3;in-silico ORFs_frame=%2B3;in-silico ORFs_startCodon=TTG;in-silico ORFs_extension=%2B3aa;in-silico ORFs_pseudo=false;in-silico ORFs_type=CDS;extensionOf=ER2566ORF;extensionBy=%2B9nt;color=182,182,182
NZ_CP014268.2	sixFrameORF	CDS	103506	103637	.	+	.	ID=ER2566ORF_%2B8aa_orf%7CNZ_CP014268.2_103506_103637_%2B3_CTG_43;pseudo=false;in-silico ORFs_ID=ORF_103506..103637_43aa_%2B3;in-silico ORFs_frame=%2B3;in-silico ORFs_startCodon=CTG;in-silico ORFs_extension=%2B8aa;in-silico ORFs_pseudo=false;in-silico ORFs_type=CDS;extensionOf=ER2566ORF;extensionBy=%2B24nt;color=182,182,182
NZ_CP014268.2	sixFrameORF	CDS	103503	103637	.	+	.	ID=ER2566ORF_%2B9aa_orf%7CNZ_CP014268.2_103503_103637_%2B3_CTG_44;pseudo=false;in-silico ORFs_ID=ORF_103503..103637_44aa_%2B3;in-silico ORFs_frame=%2B3;in-silico ORFs_startCodon=CTG;in-silico ORFs_extension=%2B9aa;in-silico ORFs_pseudo=false;in-silico ORFs_type=CDS;extensionOf=ER2566ORF;extensionBy=%2B27nt;color=182,182,182
NZ_CP014268.2	sixFrameORF	CDS	103353	103637	.	+	.	ID=ER2566ORF_%2B59aa_orf%7CNZ_CP014268.2_103353_103637_%2B3_CTG_94;pseudo=false;in-silico ORFs_ID=ORF_103353..103637_94aa_%2B3;in-silico ORFs_frame=%2B3;in-silico ORFs_startCodon=CTG;in-silico ORFs_extension=%2B59aa;in-silico ORFs_pseudo=false;in-silico ORFs_type=CDS;extensionOf=ER2566ORF;extensionBy=%2B177nt;color=182,182,182
NZ_CP014268.2	sixFrameORF	CDS	103664	103762	.	+	.	ID=ER2566ORF%7CNZ_CP014268.2_103664_103762_%2B2_GTG_32;pseudo=false;in-silico ORFs_ID=ORF_103664..103762_32aa_%2B2;in-silico ORFs_frame=%2B2;in-silico ORFs_startCodon=GTG;in-silico ORFs_pseudo=false;in-silico ORFs_type=CDS;color=182,182,182
NZ_CP014268.2	sixFrameORF	CDS	103660	103773	.	+	.	ID=ER2566ORF%7CNZ_CP014268.2_103660_103773_%2B1_ATG_37;pseudo=false;in-silico ORFs_ID=ORF_103660..103773_37aa_%2B1;in-silico ORFs_frame=%2B1;in-silico ORFs_startCodon=ATG;in-silico ORFs_pseudo=false;in-silico ORFs_type=CDS;color=182,182,182
NZ_CP014268.2	sixFrameORF	CDS	103654	103773	.	+	.	ID=ER2566ORF_%2B2aa_orf%7CNZ_CP014268.2_103654_103773_%2B1_TTG_39;pseudo=false;in-silico ORFs_ID=ORF_103654..103773_39aa_%2B1;in-silico ORFs_frame=%2B1;in-silico ORFs_startCodon=TTG;in-silico ORFs_extension=%2B2aa;in-silico ORFs_pseudo=false;in-silico ORFs_type=CDS;extensionOf=ER2566ORF;extensionBy=%2B6nt;color=182,182,182
NZ_CP014268.2	sixFrameORF	CDS	103627	103773	.	+	.	ID=ER2566ORF_%2B11aa_orf%7CNZ_CP014268.2_103627_103773_%2B1_GTG_48;pseudo=false;in-silico ORFs_ID=ORF_103627..103773_48aa_%2B1;in-silico ORFs_frame=%2B1;in-silico ORFs_startCodon=GTG;in-silico ORFs_extension=%2B11aa;in-silico ORFs_pseudo=false;in-silico ORFs_type=CDS;extensionOf=ER2566ORF;extensionBy=%2B33nt;color=182,182,182
NZ_CP014268.2	sixFrameORF	CDS	103618	103773	.	+	.	ID=ER2566ORF_%2B14aa_orf%7CNZ_CP014268.2_103618_103773_%2B1_TTG_51;pseudo=false;in-silico ORFs_ID=ORF_103618..103773_51aa_%2B1;in-silico ORFs_frame=%2B1;in-silico ORFs_startCodon=TTG;in-silico ORFs_extension=%2B14aa;in-silico ORFs_pseudo=false;in-silico ORFs_type=CDS;extensionOf=ER2566ORF;extensionBy=%2B42nt;color=182,182,182
NZ_CP014268.2	sixFrameORF	CDS	103828	103947	.	+	.	ID=ER2566ORF%7CNZ_CP014268.2_103828_103947_%2B1_ATG_39;pseudo=false;in-silico ORFs_ID=ORF_103828..103947_39aa_%2B1;in-silico ORFs_frame=%2B1;in-silico ORFs_startCodon=ATG;in-silico ORFs_pseudo=false;in-silico ORFs_type=CDS;color=182,182,182
NZ_CP014268.2	sixFrameORF	CDS	103825	103947	.	+	.	ID=ER2566ORF_%2B1aa_orf%7CNZ_CP014268.2_103825_103947_%2B1_GTG_40;pseudo=false;in-silico ORFs_ID=ORF_103825..103947_40aa_%2B1;in-silico ORFs_frame=%2B1;in-silico ORFs_startCodon=GTG;in-silico ORFs_extension=%2B1aa;in-silico ORFs_pseudo=false;in-silico ORFs_type=CDS;extensionOf=ER2566ORF;extensionBy=%2B3nt;color=182,182,182
NZ_CP014268.2	sixFrameORF	CDS	103991	104113	.	+	.	ID=ER2566ORF%7CNZ_CP014268.2_103991_104113_%2B2_TTG_40;pseudo=false;in-silico ORFs_ID=ORF_103991..104113_40aa_%2B2;in-silico ORFs_frame=%2B2;in-silico ORFs_startCodon=TTG;in-silico ORFs_pseudo=false;in-silico ORFs_type=CDS;color=182,182,182
NZ_CP014268.2	StringTie	transcript	104155	104359	.	+	.	ID=ER2566Rnaseq%7C%2B0aa_Rnaseq%7CRnaseq%7CNZ_CP014268.2_104155_104359_%2B1_AGA_68;pseudo=mixed;Rnaseq_type=transcript;color=89,89,89
NZ_CP014268.2	StringTie	transcript	104153	104359	.	+	.	ID=ER2566Rnaseq_%2B0aa_Rnaseq%7CRnaseq%7CNZ_CP014268.2_104153_104359_%2B2_GTA_69;pseudo=mixed;Rnaseq_type=transcript;extensionOf=ER2566Rnaseq;extensionBy=%2B2nt;color=89,89,89
NZ_CP014268.2	sixFrameORF	CDS	104289	104399	.	+	.	ID=ER2566ORF%7CNZ_CP014268.2_104289_104399_%2B3_GTG_36;pseudo=false;in-silico ORFs_ID=ORF_104289..104399_36aa_%2B3;in-silico ORFs_frame=%2B3;in-silico ORFs_startCodon=GTG;in-silico ORFs_pseudo=false;in-silico ORFs_type=CDS;color=182,182,182
NZ_CP014268.2	sixFrameORF	CDS	104360	104515	.	+	.	ID=ER2566ORF%7CNZ_CP014268.2_104360_104515_%2B2_ATG_51;pseudo=false;in-silico ORFs_ID=ORF_104360..104515_51aa_%2B2;in-silico ORFs_frame=%2B2;in-silico ORFs_startCodon=ATG;in-silico ORFs_pseudo=false;in-silico ORFs_type=CDS;color=182,182,182
NZ_CP014268.2	sixFrameORF	CDS	104330	104515	.	+	.	ID=ER2566ORF_%2B10aa_orf%7CNZ_CP014268.2_104330_104515_%2B2_CTG_61;pseudo=false;in-silico ORFs_ID=ORF_104330..104515_61aa_%2B2;in-silico ORFs_frame=%2B2;in-silico ORFs_startCodon=CTG;in-silico ORFs_extension=%2B10aa;in-silico ORFs_pseudo=false;in-silico ORFs_type=CDS;extensionOf=ER2566ORF;extensionBy=%2B30nt;color=182,182,182
NZ_CP014268.2	sixFrameORF	CDS	104508	104642	.	+	.	ID=ER2566ORF%7CNZ_CP014268.2_104508_104642_%2B3_ATG_44;pseudo=false;in-silico ORFs_ID=ORF_104508..104642_44aa_%2B3;in-silico ORFs_frame=%2B3;in-silico ORFs_startCodon=ATG;in-silico ORFs_pseudo=false;in-silico ORFs_type=CDS;color=182,182,182
NZ_CP014268.2	sixFrameORF	CDS	104472	104642	.	+	.	ID=ER2566ORF_%2B12aa_orf%7CNZ_CP014268.2_104472_104642_%2B3_CTG_56;pseudo=false;in-silico ORFs_ID=ORF_104472..104642_56aa_%2B3;in-silico ORFs_frame=%2B3;in-silico ORFs_startCodon=CTG;in-silico ORFs_extension=%2B12aa;in-silico ORFs_pseudo=false;in-silico ORFs_type=CDS;extensionOf=ER2566ORF;extensionBy=%2B36nt;color=182,182,182
NZ_CP014268.2	sixFrameORF	CDS	104460	104642	.	+	.	ID=ER2566ORF_%2B16aa_orf%7CNZ_CP014268.2_104460_104642_%2B3_CTG_60;pseudo=false;in-silico ORFs_ID=ORF_104460..104642_60aa_%2B3;in-silico ORFs_frame=%2B3;in-silico ORFs_startCodon=CTG;in-silico ORFs_extension=%2B16aa;in-silico ORFs_pseudo=false;in-silico ORFs_type=CDS;extensionOf=ER2566ORF;extensionBy=%2B48nt;color=182,182,182
NZ_CP014268.2	sixFrameORF	CDS	104412	104642	.	+	.	ID=ER2566ORF_%2B32aa_orf%7CNZ_CP014268.2_104412_104642_%2B3_GTG_76;pseudo=false;in-silico ORFs_ID=ORF_104412..104642_76aa_%2B3;in-silico ORFs_frame=%2B3;in-silico ORFs_startCodon=GTG;in-silico ORFs_extension=%2B32aa;in-silico ORFs_pseudo=false;in-silico ORFs_type=CDS;extensionOf=ER2566ORF;extensionBy=%2B96nt;color=182,182,182
NZ_CP014268.2	sixFrameORF	CDS	104479	104712	.	+	.	ID=ER2566ORF%7CNZ_CP014268.2_104479_104712_%2B1_GTG_77;pseudo=false;in-silico ORFs_ID=ORF_104479..104712_77aa_%2B1;in-silico ORFs_frame=%2B1;in-silico ORFs_startCodon=GTG;in-silico ORFs_pseudo=false;in-silico ORFs_type=CDS;color=182,182,182
NZ_CP014268.2	sixFrameORF	CDS	104639	104770	.	+	.	ID=ER2566ORF%7CNZ_CP014268.2_104639_104770_%2B2_TTG_43;pseudo=false;in-silico ORFs_ID=ORF_104639..104770_43aa_%2B2;in-silico ORFs_frame=%2B2;in-silico ORFs_startCodon=TTG;in-silico ORFs_pseudo=false;in-silico ORFs_type=CDS;color=182,182,182
NZ_CP014268.2	sixFrameORF	CDS	104606	104770	.	+	.	ID=ER2566ORF_%2B11aa_orf%7CNZ_CP014268.2_104606_104770_%2B2_GTG_54;pseudo=false;in-silico ORFs_ID=ORF_104606..104770_54aa_%2B2;in-silico ORFs_frame=%2B2;in-silico ORFs_startCodon=GTG;in-silico ORFs_extension=%2B11aa;in-silico ORFs_pseudo=false;in-silico ORFs_type=CDS;extensionOf=ER2566ORF;extensionBy=%2B33nt;color=182,182,182
NZ_CP014268.2	sixFrameORF	CDS	104767	104970	.	+	.	ID=ER2566ORF%7CNZ_CP014268.2_104767_104970_%2B1_ATG_67;pseudo=false;in-silico ORFs_ID=ORF_104767..104970_67aa_%2B1;in-silico ORFs_frame=%2B1;in-silico ORFs_startCodon=ATG;in-silico ORFs_pseudo=false;in-silico ORFs_type=CDS;color=182,182,182
NZ_CP014268.2	sixFrameORF	CDS	104755	104970	.	+	.	ID=ER2566ORF_%2B4aa_orf%7CNZ_CP014268.2_104755_104970_%2B1_CTG_71;pseudo=false;in-silico ORFs_ID=ORF_104755..104970_71aa_%2B1;in-silico ORFs_frame=%2B1;in-silico ORFs_startCodon=CTG;in-silico ORFs_extension=%2B4aa;in-silico ORFs_pseudo=false;in-silico ORFs_type=CDS;extensionOf=ER2566ORF;extensionBy=%2B12nt;color=182,182,182
NZ_CP014268.2	sixFrameORF	CDS	104752	104970	.	+	.	ID=ER2566ORF_%2B5aa_orf%7CNZ_CP014268.2_104752_104970_%2B1_TTG_72;pseudo=false;in-silico ORFs_ID=ORF_104752..104970_72aa_%2B1;in-silico ORFs_frame=%2B1;in-silico ORFs_startCodon=TTG;in-silico ORFs_extension=%2B5aa;in-silico ORFs_pseudo=false;in-silico ORFs_type=CDS;extensionOf=ER2566ORF;extensionBy=%2B15nt;color=182,182,182
NZ_CP014268.2	sixFrameORF	CDS	104725	104970	.	+	.	ID=ER2566ORF_%2B14aa_orf%7CNZ_CP014268.2_104725_104970_%2B1_CTG_81;pseudo=false;in-silico ORFs_ID=ORF_104725..104970_81aa_%2B1;in-silico ORFs_frame=%2B1;in-silico ORFs_startCodon=CTG;in-silico ORFs_extension=%2B14aa;in-silico ORFs_pseudo=false;in-silico ORFs_type=CDS;extensionOf=ER2566ORF;extensionBy=%2B42nt;color=182,182,182
NZ_CP014268.2	sixFrameORF	CDS	104799	104978	.	+	.	ID=ER2566ORF%7CNZ_CP014268.2_104799_104978_%2B3_TTG_59;pseudo=false;in-silico ORFs_ID=ORF_104799..104978_59aa_%2B3;in-silico ORFs_frame=%2B3;in-silico ORFs_startCodon=TTG;in-silico ORFs_pseudo=false;in-silico ORFs_type=CDS;color=182,182,182
NZ_CP014268.2	sixFrameORF	CDS	104975	105244	.	+	.	ID=ER2566ORF%7CNZ_CP014268.2_104975_105244_%2B2_ATG_89;pseudo=false;in-silico ORFs_ID=ORF_104975..105244_89aa_%2B2;in-silico ORFs_frame=%2B2;in-silico ORFs_startCodon=ATG;in-silico ORFs_pseudo=false;in-silico ORFs_type=CDS;color=182,182,182
NZ_CP014268.2	sixFrameORF	CDS	105046	105321	.	+	.	ID=ER2566ORF%7CNZ_CP014268.2_105046_105321_%2B1_ATG_91;pseudo=false;in-silico ORFs_ID=ORF_105046..105321_91aa_%2B1;in-silico ORFs_frame=%2B1;in-silico ORFs_startCodon=ATG;in-silico ORFs_pseudo=false;in-silico ORFs_type=CDS;color=182,182,182
NZ_CP014268.2	sixFrameORF	CDS	105147	105467	.	+	.	ID=ER2566ORF%7CNZ_CP014268.2_105147_105467_%2B3_TTG_106;pseudo=false;in-silico ORFs_ID=ORF_105147..105467_106aa_%2B3;in-silico ORFs_frame=%2B3;in-silico ORFs_startCodon=TTG;in-silico ORFs_pseudo=false;in-silico ORFs_type=CDS;color=182,182,182
NZ_CP014268.2	sixFrameORF	CDS	105401	105502	.	+	.	ID=ER2566ORF%7CNZ_CP014268.2_105401_105502_%2B2_GTG_33;pseudo=false;in-silico ORFs_ID=ORF_105401..105502_33aa_%2B2;in-silico ORFs_frame=%2B2;in-silico ORFs_startCodon=GTG;in-silico ORFs_pseudo=false;in-silico ORFs_type=CDS;color=182,182,182
NZ_CP014268.2	sixFrameORF	CDS	105389	105502	.	+	.	ID=ER2566ORF_%2B4aa_orf%7CNZ_CP014268.2_105389_105502_%2B2_GTG_37;pseudo=false;in-silico ORFs_ID=ORF_105389..105502_37aa_%2B2;in-silico ORFs_frame=%2B2;in-silico ORFs_startCodon=GTG;in-silico ORFs_extension=%2B4aa;in-silico ORFs_pseudo=false;in-silico ORFs_type=CDS;extensionOf=ER2566ORF;extensionBy=%2B12nt;color=182,182,182
NZ_CP014268.2	sixFrameORF	CDS	105615	105812	.	+	.	ID=ER2566ORF%7CNZ_CP014268.2_105615_105812_%2B3_TTG_65;pseudo=false;in-silico ORFs_ID=ORF_105615..105812_65aa_%2B3;in-silico ORFs_frame=%2B3;in-silico ORFs_startCodon=TTG;in-silico ORFs_pseudo=false;in-silico ORFs_type=CDS;color=182,182,182
NZ_CP014268.2	sixFrameORF	CDS	105900	106001	.	+	.	ID=ER2566ORF%7CNZ_CP014268.2_105900_106001_%2B3_CTG_33;pseudo=false;in-silico ORFs_ID=ORF_105900..106001_33aa_%2B3;in-silico ORFs_frame=%2B3;in-silico ORFs_startCodon=CTG;in-silico ORFs_pseudo=false;in-silico ORFs_type=CDS;color=182,182,182
NZ_CP014268.2	sixFrameORF	CDS	105813	106001	.	+	.	ID=ER2566ORF_%2B29aa_orf%7CNZ_CP014268.2_105813_106001_%2B3_CTG_62;pseudo=false;in-silico ORFs_ID=ORF_105813..106001_62aa_%2B3;in-silico ORFs_frame=%2B3;in-silico ORFs_startCodon=CTG;in-silico ORFs_extension=%2B29aa;in-silico ORFs_pseudo=false;in-silico ORFs_type=CDS;extensionOf=ER2566ORF;extensionBy=%2B87nt;color=182,182,182
NZ_CP014268.2	sixFrameORF	CDS	105695	106039	.	+	.	ID=ER2566ORF%7CNZ_CP014268.2_105695_106039_%2B2_TTG_114;pseudo=false;in-silico ORFs_ID=ORF_105695..106039_114aa_%2B2;in-silico ORFs_frame=%2B2;in-silico ORFs_startCodon=TTG;in-silico ORFs_pseudo=false;in-silico ORFs_type=CDS;color=182,182,182
NZ_CP014268.2	sixFrameORF	CDS	106039	106179	.	+	.	ID=ER2566ORF%7CNZ_CP014268.2_106039_106179_%2B1_ATG_46;pseudo=false;in-silico ORFs_ID=ORF_106039..106179_46aa_%2B1;in-silico ORFs_frame=%2B1;in-silico ORFs_startCodon=ATG;in-silico ORFs_pseudo=false;in-silico ORFs_type=CDS;color=182,182,182
NZ_CP014268.2	sixFrameORF	CDS	106015	106179	.	+	.	ID=ER2566ORF_%2B8aa_orf%7CNZ_CP014268.2_106015_106179_%2B1_GTG_54;pseudo=false;in-silico ORFs_ID=ORF_106015..106179_54aa_%2B1;in-silico ORFs_frame=%2B1;in-silico ORFs_startCodon=GTG;in-silico ORFs_extension=%2B8aa;in-silico ORFs_pseudo=false;in-silico ORFs_type=CDS;extensionOf=ER2566ORF;extensionBy=%2B24nt;color=182,182,182
NZ_CP014268.2	sixFrameORF	CDS	106059	106184	.	+	.	ID=ER2566ORF%7CNZ_CP014268.2_106059_106184_%2B3_CTG_41;pseudo=false;in-silico ORFs_ID=ORF_106059..106184_41aa_%2B3;in-silico ORFs_frame=%2B3;in-silico ORFs_startCodon=CTG;in-silico ORFs_pseudo=false;in-silico ORFs_type=CDS;color=182,182,182
NZ_CP014268.2	sixFrameORF	CDS	106243	106356	.	+	.	ID=ER2566ORF%7CNZ_CP014268.2_106243_106356_%2B1_CTG_37;pseudo=false;in-silico ORFs_ID=ORF_106243..106356_37aa_%2B1;in-silico ORFs_frame=%2B1;in-silico ORFs_startCodon=CTG;in-silico ORFs_pseudo=false;in-silico ORFs_type=CDS;color=182,182,182
NZ_CP014268.2	sixFrameORF	CDS	106188	106748	.	+	.	ID=ER2566ORF%7CNZ_CP014268.2_106188_106748_%2B3_CTG_186;pseudo=false;in-silico ORFs_ID=ORF_106188..106748_186aa_%2B3;in-silico ORFs_frame=%2B3;in-silico ORFs_startCodon=CTG;in-silico ORFs_pseudo=false;in-silico ORFs_type=CDS;color=182,182,182
NZ_CP014268.2	sixFrameORF	CDS	106703	106885	.	+	.	ID=ER2566ORF%7CNZ_CP014268.2_106703_106885_%2B2_ATG_60;pseudo=false;in-silico ORFs_ID=ORF_106703..106885_60aa_%2B2;in-silico ORFs_frame=%2B2;in-silico ORFs_startCodon=ATG;in-silico ORFs_pseudo=false;in-silico ORFs_type=CDS;color=182,182,182
NZ_CP014268.2	sixFrameORF	CDS	106813	107082	.	+	.	ID=ER2566ORF%7CNZ_CP014268.2_106813_107082_%2B1_ATG_89;pseudo=false;in-silico ORFs_ID=ORF_106813..107082_89aa_%2B1;in-silico ORFs_frame=%2B1;in-silico ORFs_startCodon=ATG;in-silico ORFs_pseudo=false;in-silico ORFs_type=CDS;color=182,182,182
NZ_CP014268.2	sixFrameORF	CDS	106768	107082	.	+	.	ID=ER2566ORF_%2B15aa_orf%7CNZ_CP014268.2_106768_107082_%2B1_CTG_104;pseudo=false;in-silico ORFs_ID=ORF_106768..107082_104aa_%2B1;in-silico ORFs_frame=%2B1;in-silico ORFs_startCodon=CTG;in-silico ORFs_extension=%2B15aa;in-silico ORFs_pseudo=false;in-silico ORFs_type=CDS;extensionOf=ER2566ORF;extensionBy=%2B45nt;color=182,182,182
NZ_CP014268.2	sixFrameORF	CDS	106753	107082	.	+	.	ID=ER2566ORF_%2B20aa_orf%7CNZ_CP014268.2_106753_107082_%2B1_GTG_109;pseudo=false;in-silico ORFs_ID=ORF_106753..107082_109aa_%2B1;in-silico ORFs_frame=%2B1;in-silico ORFs_startCodon=GTG;in-silico ORFs_extension=%2B20aa;in-silico ORFs_pseudo=false;in-silico ORFs_type=CDS;extensionOf=ER2566ORF;extensionBy=%2B60nt;color=182,182,182
NZ_CP014268.2	sixFrameORF	CDS	106750	107082	.	+	.	ID=ER2566ORF_%2B21aa_orf%7CNZ_CP014268.2_106750_107082_%2B1_GTG_110;pseudo=false;in-silico ORFs_ID=ORF_106750..107082_110aa_%2B1;in-silico ORFs_frame=%2B1;in-silico ORFs_startCodon=GTG;in-silico ORFs_extension=%2B21aa;in-silico ORFs_pseudo=false;in-silico ORFs_type=CDS;extensionOf=ER2566ORF;extensionBy=%2B63nt;color=182,182,182
NZ_CP014268.2	sixFrameORF	CDS	106711	107082	.	+	.	ID=ER2566ORF_%2B34aa_orf%7CNZ_CP014268.2_106711_107082_%2B1_TTG_123;pseudo=false;in-silico ORFs_ID=ORF_106711..107082_123aa_%2B1;in-silico ORFs_frame=%2B1;in-silico ORFs_startCodon=TTG;in-silico ORFs_extension=%2B34aa;in-silico ORFs_pseudo=false;in-silico ORFs_type=CDS;extensionOf=ER2566ORF;extensionBy=%2B102nt;color=182,182,182
NZ_CP014268.2	sixFrameORF	CDS	106693	107082	.	+	.	ID=ER2566ORF_%2B40aa_orf%7CNZ_CP014268.2_106693_107082_%2B1_CTG_129;pseudo=false;in-silico ORFs_ID=ORF_106693..107082_129aa_%2B1;in-silico ORFs_frame=%2B1;in-silico ORFs_startCodon=CTG;in-silico ORFs_extension=%2B40aa;in-silico ORFs_pseudo=false;in-silico ORFs_type=CDS;extensionOf=ER2566ORF;extensionBy=%2B120nt;color=182,182,182
NZ_CP014268.2	sixFrameORF	CDS	106621	107082	.	+	.	ID=ER2566ORF_%2B64aa_orf%7CNZ_CP014268.2_106621_107082_%2B1_TTG_153;pseudo=false;in-silico ORFs_ID=ORF_106621..107082_153aa_%2B1;in-silico ORFs_frame=%2B1;in-silico ORFs_startCodon=TTG;in-silico ORFs_extension=%2B64aa;in-silico ORFs_pseudo=false;in-silico ORFs_type=CDS;extensionOf=ER2566ORF;extensionBy=%2B192nt;color=182,182,182
NZ_CP014268.2	sixFrameORF	CDS	107049	107156	.	+	.	ID=ER2566ORF%7CNZ_CP014268.2_107049_107156_%2B3_TTG_35;pseudo=false;in-silico ORFs_ID=ORF_107049..107156_35aa_%2B3;in-silico ORFs_frame=%2B3;in-silico ORFs_startCodon=TTG;in-silico ORFs_pseudo=false;in-silico ORFs_type=CDS;color=182,182,182
NZ_CP014268.2	sixFrameORF	CDS	107001	107156	.	+	.	ID=ER2566ORF_%2B16aa_orf%7CNZ_CP014268.2_107001_107156_%2B3_CTG_51;pseudo=false;in-silico ORFs_ID=ORF_107001..107156_51aa_%2B3;in-silico ORFs_frame=%2B3;in-silico ORFs_startCodon=CTG;in-silico ORFs_extension=%2B16aa;in-silico ORFs_pseudo=false;in-silico ORFs_type=CDS;extensionOf=ER2566ORF;extensionBy=%2B48nt;color=182,182,182
NZ_CP014268.2	sixFrameORF	CDS	106998	107156	.	+	.	ID=ER2566ORF_%2B17aa_orf%7CNZ_CP014268.2_106998_107156_%2B3_TTG_52;pseudo=false;in-silico ORFs_ID=ORF_106998..107156_52aa_%2B3;in-silico ORFs_frame=%2B3;in-silico ORFs_startCodon=TTG;in-silico ORFs_extension=%2B17aa;in-silico ORFs_pseudo=false;in-silico ORFs_type=CDS;extensionOf=ER2566ORF;extensionBy=%2B51nt;color=182,182,182
NZ_CP014268.2	sixFrameORF	CDS	106977	107156	.	+	.	ID=ER2566ORF_%2B24aa_orf%7CNZ_CP014268.2_106977_107156_%2B3_TTG_59;pseudo=false;in-silico ORFs_ID=ORF_106977..107156_59aa_%2B3;in-silico ORFs_frame=%2B3;in-silico ORFs_startCodon=TTG;in-silico ORFs_extension=%2B24aa;in-silico ORFs_pseudo=false;in-silico ORFs_type=CDS;extensionOf=ER2566ORF;extensionBy=%2B72nt;color=182,182,182
NZ_CP014268.2	sixFrameORF	CDS	106962	107156	.	+	.	ID=ER2566ORF_%2B29aa_orf%7CNZ_CP014268.2_106962_107156_%2B3_GTG_64;pseudo=false;in-silico ORFs_ID=ORF_106962..107156_64aa_%2B3;in-silico ORFs_frame=%2B3;in-silico ORFs_startCodon=GTG;in-silico ORFs_extension=%2B29aa;in-silico ORFs_pseudo=false;in-silico ORFs_type=CDS;extensionOf=ER2566ORF;extensionBy=%2B87nt;color=182,182,182
NZ_CP014268.2	sixFrameORF	CDS	107116	107262	.	+	.	ID=ER2566ORF%7CNZ_CP014268.2_107116_107262_%2B1_GTG_48;pseudo=false;in-silico ORFs_ID=ORF_107116..107262_48aa_%2B1;in-silico ORFs_frame=%2B1;in-silico ORFs_startCodon=GTG;in-silico ORFs_pseudo=false;in-silico ORFs_type=CDS;color=182,182,182
NZ_CP014268.2	sixFrameORF	CDS	107291	107560	.	+	.	ID=ER2566ORF%7CNZ_CP014268.2_107291_107560_%2B2_GTG_89;pseudo=false;in-silico ORFs_ID=ORF_107291..107560_89aa_%2B2;in-silico ORFs_frame=%2B2;in-silico ORFs_startCodon=GTG;in-silico ORFs_pseudo=false;in-silico ORFs_type=CDS;color=182,182,182
NZ_CP014268.2	sixFrameORF	CDS	107572	107700	.	+	.	ID=ER2566ORF%7CNZ_CP014268.2_107572_107700_%2B1_ATG_42;pseudo=false;in-silico ORFs_ID=ORF_107572..107700_42aa_%2B1;in-silico ORFs_frame=%2B1;in-silico ORFs_startCodon=ATG;in-silico ORFs_pseudo=false;in-silico ORFs_type=CDS;color=182,182,182
NZ_CP014268.2	sixFrameORF	CDS	107557	107700	.	+	.	ID=ER2566ORF_%2B5aa_orf%7CNZ_CP014268.2_107557_107700_%2B1_GTG_47;pseudo=false;in-silico ORFs_ID=ORF_107557..107700_47aa_%2B1;in-silico ORFs_frame=%2B1;in-silico ORFs_startCodon=GTG;in-silico ORFs_extension=%2B5aa;in-silico ORFs_pseudo=false;in-silico ORFs_type=CDS;extensionOf=ER2566ORF;extensionBy=%2B15nt;color=182,182,182
NZ_CP014268.2	sixFrameORF	CDS	107512	107700	.	+	.	ID=ER2566ORF_%2B20aa_orf%7CNZ_CP014268.2_107512_107700_%2B1_GTG_62;pseudo=false;in-silico ORFs_ID=ORF_107512..107700_62aa_%2B1;in-silico ORFs_frame=%2B1;in-silico ORFs_startCodon=GTG;in-silico ORFs_extension=%2B20aa;in-silico ORFs_pseudo=false;in-silico ORFs_type=CDS;extensionOf=ER2566ORF;extensionBy=%2B60nt;color=182,182,182
NZ_CP014268.2	sixFrameORF	CDS	107657	107983	.	+	.	ID=ER2566ORF%7CNZ_CP014268.2_107657_107983_%2B2_TTG_108;pseudo=false;in-silico ORFs_ID=ORF_107657..107983_108aa_%2B2;in-silico ORFs_frame=%2B2;in-silico ORFs_startCodon=TTG;in-silico ORFs_pseudo=false;in-silico ORFs_type=CDS;color=182,182,182
NZ_CP014268.2	sixFrameORF	CDS	107836	108012	.	+	.	ID=ER2566ORF%7CNZ_CP014268.2_107836_108012_%2B1_GTG_58;pseudo=false;in-silico ORFs_ID=ORF_107836..108012_58aa_%2B1;in-silico ORFs_frame=%2B1;in-silico ORFs_startCodon=GTG;in-silico ORFs_pseudo=false;in-silico ORFs_type=CDS;color=182,182,182
NZ_CP014268.2	sixFrameORF	CDS	107964	108176	.	+	.	ID=ER2566ORF%7CNZ_CP014268.2_107964_108176_%2B3_ATG_70;pseudo=false;in-silico ORFs_ID=ORF_107964..108176_70aa_%2B3;in-silico ORFs_frame=%2B3;in-silico ORFs_startCodon=ATG;in-silico ORFs_pseudo=false;in-silico ORFs_type=CDS;color=182,182,182
NZ_CP014268.2	sixFrameORF	CDS	107877	108176	.	+	.	ID=ER2566ORF_%2B29aa_orf%7CNZ_CP014268.2_107877_108176_%2B3_GTG_99;pseudo=false;in-silico ORFs_ID=ORF_107877..108176_99aa_%2B3;in-silico ORFs_frame=%2B3;in-silico ORFs_startCodon=GTG;in-silico ORFs_extension=%2B29aa;in-silico ORFs_pseudo=false;in-silico ORFs_type=CDS;extensionOf=ER2566ORF;extensionBy=%2B87nt;color=182,182,182
NZ_CP014268.2	sixFrameORF	CDS	108180	108449	.	+	.	ID=ER2566ORF%7CNZ_CP014268.2_108180_108449_%2B3_TTG_89;pseudo=false;in-silico ORFs_ID=ORF_108180..108449_89aa_%2B3;in-silico ORFs_frame=%2B3;in-silico ORFs_startCodon=TTG;in-silico ORFs_pseudo=false;in-silico ORFs_type=CDS;color=182,182,182
NZ_CP014268.2	sixFrameORF	CDS	108481	108582	.	+	.	ID=ER2566ORF%7CNZ_CP014268.2_108481_108582_%2B1_GTG_33;pseudo=false;in-silico ORFs_ID=ORF_108481..108582_33aa_%2B1;in-silico ORFs_frame=%2B1;in-silico ORFs_startCodon=GTG;in-silico ORFs_pseudo=false;in-silico ORFs_type=CDS;color=182,182,182
NZ_CP014268.2	sixFrameORF	CDS	108469	108582	.	+	.	ID=ER2566ORF_%2B4aa_orf%7CNZ_CP014268.2_108469_108582_%2B1_GTG_37;pseudo=false;in-silico ORFs_ID=ORF_108469..108582_37aa_%2B1;in-silico ORFs_frame=%2B1;in-silico ORFs_startCodon=GTG;in-silico ORFs_extension=%2B4aa;in-silico ORFs_pseudo=false;in-silico ORFs_type=CDS;extensionOf=ER2566ORF;extensionBy=%2B12nt;color=182,182,182
NZ_CP014268.2	sixFrameORF	CDS	108463	108582	.	+	.	ID=ER2566ORF_%2B6aa_orf%7CNZ_CP014268.2_108463_108582_%2B1_GTG_39;pseudo=false;in-silico ORFs_ID=ORF_108463..108582_39aa_%2B1;in-silico ORFs_frame=%2B1;in-silico ORFs_startCodon=GTG;in-silico ORFs_extension=%2B6aa;in-silico ORFs_pseudo=false;in-silico ORFs_type=CDS;extensionOf=ER2566ORF;extensionBy=%2B18nt;color=182,182,182
NZ_CP014268.2	sixFrameORF	CDS	108451	108582	.	+	.	ID=ER2566ORF_%2B10aa_orf%7CNZ_CP014268.2_108451_108582_%2B1_GTG_43;pseudo=false;in-silico ORFs_ID=ORF_108451..108582_43aa_%2B1;in-silico ORFs_frame=%2B1;in-silico ORFs_startCodon=GTG;in-silico ORFs_extension=%2B10aa;in-silico ORFs_pseudo=false;in-silico ORFs_type=CDS;extensionOf=ER2566ORF;extensionBy=%2B30nt;color=182,182,182
NZ_CP014268.2	sixFrameORF	CDS	108830	108922	.	+	.	ID=ER2566ORF%7CNZ_CP014268.2_108830_108922_%2B2_ATG_30;pseudo=false;in-silico ORFs_ID=ORF_108830..108922_30aa_%2B2;in-silico ORFs_frame=%2B2;in-silico ORFs_startCodon=ATG;in-silico ORFs_pseudo=false;in-silico ORFs_type=CDS;color=182,182,182
NZ_CP014268.2	sixFrameORF	CDS	108809	108922	.	+	.	ID=ER2566ORF_%2B7aa_orf%7CNZ_CP014268.2_108809_108922_%2B2_TTG_37;pseudo=false;in-silico ORFs_ID=ORF_108809..108922_37aa_%2B2;in-silico ORFs_frame=%2B2;in-silico ORFs_startCodon=TTG;in-silico ORFs_extension=%2B7aa;in-silico ORFs_pseudo=false;in-silico ORFs_type=CDS;extensionOf=ER2566ORF;extensionBy=%2B21nt;color=182,182,182
NZ_CP014268.2	sixFrameORF	CDS	109127	109219	.	+	.	ID=ER2566ORF%7CNZ_CP014268.2_109127_109219_%2B2_TTG_30;pseudo=false;in-silico ORFs_ID=ORF_109127..109219_30aa_%2B2;in-silico ORFs_frame=%2B2;in-silico ORFs_startCodon=TTG;in-silico ORFs_pseudo=false;in-silico ORFs_type=CDS;color=182,182,182
NZ_CP014268.2	sixFrameORF	CDS	109235	109363	.	+	.	ID=ER2566ORF%7CNZ_CP014268.2_109235_109363_%2B2_CTG_42;pseudo=false;in-silico ORFs_ID=ORF_109235..109363_42aa_%2B2;in-silico ORFs_frame=%2B2;in-silico ORFs_startCodon=CTG;in-silico ORFs_pseudo=false;in-silico ORFs_type=CDS;color=182,182,182
NZ_CP014268.2	sixFrameORF	CDS	109367	109543	.	+	.	ID=ER2566ORF%7CNZ_CP014268.2_109367_109543_%2B2_ATG_58;pseudo=false;in-silico ORFs_ID=ORF_109367..109543_58aa_%2B2;in-silico ORFs_frame=%2B2;in-silico ORFs_startCodon=ATG;in-silico ORFs_pseudo=false;in-silico ORFs_type=CDS;color=182,182,182
NZ_CP014268.2	sixFrameORF	CDS	109364	109543	.	+	.	ID=ER2566ORF_%2B1aa_orf%7CNZ_CP014268.2_109364_109543_%2B2_TTG_59;pseudo=false;in-silico ORFs_ID=ORF_109364..109543_59aa_%2B2;in-silico ORFs_frame=%2B2;in-silico ORFs_startCodon=TTG;in-silico ORFs_extension=%2B1aa;in-silico ORFs_pseudo=false;in-silico ORFs_type=CDS;extensionOf=ER2566ORF;extensionBy=%2B3nt;color=182,182,182
NZ_CP014268.2	sixFrameORF	CDS	109641	109847	.	+	.	ID=ER2566ORF%7CNZ_CP014268.2_109641_109847_%2B3_TTG_68;pseudo=false;in-silico ORFs_ID=ORF_109641..109847_68aa_%2B3;in-silico ORFs_frame=%2B3;in-silico ORFs_startCodon=TTG;in-silico ORFs_pseudo=false;in-silico ORFs_type=CDS;color=182,182,182
NZ_CP014268.2	sixFrameORF	CDS	110255	110362	.	+	.	ID=ER2566ORF%7CNZ_CP014268.2_110255_110362_%2B2_ATG_35;pseudo=false;in-silico ORFs_ID=ORF_110255..110362_35aa_%2B2;in-silico ORFs_frame=%2B2;in-silico ORFs_startCodon=ATG;in-silico ORFs_pseudo=false;in-silico ORFs_type=CDS;color=182,182,182
NZ_CP014268.2	sixFrameORF	CDS	110576	110746	.	+	.	ID=ER2566ORF%7CNZ_CP014268.2_110576_110746_%2B2_ATG_56;pseudo=false;in-silico ORFs_ID=ORF_110576..110746_56aa_%2B2;in-silico ORFs_frame=%2B2;in-silico ORFs_startCodon=ATG;in-silico ORFs_pseudo=false;in-silico ORFs_type=CDS;color=182,182,182
NZ_CP014268.2	sixFrameORF	CDS	110537	110746	.	+	.	ID=ER2566ORF_%2B13aa_orf%7CNZ_CP014268.2_110537_110746_%2B2_GTG_69;pseudo=false;in-silico ORFs_ID=ORF_110537..110746_69aa_%2B2;in-silico ORFs_frame=%2B2;in-silico ORFs_startCodon=GTG;in-silico ORFs_extension=%2B13aa;in-silico ORFs_pseudo=false;in-silico ORFs_type=CDS;extensionOf=ER2566ORF;extensionBy=%2B39nt;color=182,182,182
NZ_CP014268.2	sixFrameORF	CDS	110504	110746	.	+	.	ID=ER2566ORF_%2B24aa_orf%7CNZ_CP014268.2_110504_110746_%2B2_CTG_80;pseudo=false;in-silico ORFs_ID=ORF_110504..110746_80aa_%2B2;in-silico ORFs_frame=%2B2;in-silico ORFs_startCodon=CTG;in-silico ORFs_extension=%2B24aa;in-silico ORFs_pseudo=false;in-silico ORFs_type=CDS;extensionOf=ER2566ORF;extensionBy=%2B72nt;color=182,182,182
NZ_CP014268.2	sixFrameORF	CDS	110438	110746	.	+	.	ID=ER2566ORF_%2B46aa_orf%7CNZ_CP014268.2_110438_110746_%2B2_TTG_102;pseudo=false;in-silico ORFs_ID=ORF_110438..110746_102aa_%2B2;in-silico ORFs_frame=%2B2;in-silico ORFs_startCodon=TTG;in-silico ORFs_extension=%2B46aa;in-silico ORFs_pseudo=false;in-silico ORFs_type=CDS;extensionOf=ER2566ORF;extensionBy=%2B138nt;color=182,182,182
NZ_CP014268.2	sixFrameORF	CDS	110873	110977	.	+	.	ID=ER2566ORF%7CNZ_CP014268.2_110873_110977_%2B2_CTG_34;pseudo=false;in-silico ORFs_ID=ORF_110873..110977_34aa_%2B2;in-silico ORFs_frame=%2B2;in-silico ORFs_startCodon=CTG;in-silico ORFs_pseudo=false;in-silico ORFs_type=CDS;color=182,182,182
NZ_CP014268.2	sixFrameORF	CDS	110978	111334	.	+	.	ID=ER2566ORF%7CNZ_CP014268.2_110978_111334_%2B2_ATG_118;pseudo=false;in-silico ORFs_ID=ORF_110978..111334_118aa_%2B2;in-silico ORFs_frame=%2B2;in-silico ORFs_startCodon=ATG;in-silico ORFs_pseudo=false;in-silico ORFs_type=CDS;color=182,182,182
NZ_CP014268.2	Prodigal:2.6	CDS	108898	111444	.	+	.	ID=ER2566NIDVDC2566_00110%7CNZ_CP014268.2_108898_111444_%2B1_TTG_848;pseudo=false;NIDVD_ID=C2566_00110;NIDVD_Parent=C2566_00110_gene;NIDVD_inference=ab+initio+prediction%3AProdigal%3A2.6%3Asimilar+to+AA+sequence%3AUniProt-Swiss-Prot%3Asp%7CQ8FBP0%7CCYAA_ECOL6;NIDVD_locus_tag=C2566_00110;NIDVD_product=Adenylate+cyclase+OS;NIDVD_Gene Name=cyaA;NIDVD_type=CDS;color=0,0,255
NZ_CP014268.2	sixFrameORF	CDS	111395	111487	.	+	.	ID=ER2566ORF%7CNZ_CP014268.2_111395_111487_%2B2_CTG_30;pseudo=false;in-silico ORFs_ID=ORF_111395..111487_30aa_%2B2;in-silico ORFs_frame=%2B2;in-silico ORFs_startCodon=CTG;in-silico ORFs_pseudo=false;in-silico ORFs_type=CDS;color=182,182,182
NZ_CP014268.2	sixFrameORF	CDS	111380	111487	.	+	.	ID=ER2566ORF_%2B5aa_orf%7CNZ_CP014268.2_111380_111487_%2B2_TTG_35;pseudo=false;in-silico ORFs_ID=ORF_111380..111487_35aa_%2B2;in-silico ORFs_frame=%2B2;in-silico ORFs_startCodon=TTG;in-silico ORFs_extension=%2B5aa;in-silico ORFs_pseudo=false;in-silico ORFs_type=CDS;extensionOf=ER2566ORF;extensionBy=%2B15nt;color=182,182,182
NZ_CP014268.2	sixFrameORF	CDS	111494	111601	.	+	.	ID=ER2566ORF%7CNZ_CP014268.2_111494_111601_%2B2_CTG_35;pseudo=false;in-silico ORFs_ID=ORF_111494..111601_35aa_%2B2;in-silico ORFs_frame=%2B2;in-silico ORFs_startCodon=CTG;in-silico ORFs_pseudo=false;in-silico ORFs_type=CDS;color=182,182,182
NZ_CP014268.2	sixFrameORF	CDS	111498	111653	.	+	.	ID=ER2566ORF%7CNZ_CP014268.2_111498_111653_%2B3_CTG_51;pseudo=false;in-silico ORFs_ID=ORF_111498..111653_51aa_%2B3;in-silico ORFs_frame=%2B3;in-silico ORFs_startCodon=CTG;in-silico ORFs_pseudo=false;in-silico ORFs_type=CDS;color=182,182,182
NZ_CP014268.2	sixFrameORF	CDS	111656	111772	.	+	.	ID=ER2566ORF%7CNZ_CP014268.2_111656_111772_%2B2_ATG_38;pseudo=false;in-silico ORFs_ID=ORF_111656..111772_38aa_%2B2;in-silico ORFs_frame=%2B2;in-silico ORFs_startCodon=ATG;in-silico ORFs_pseudo=false;in-silico ORFs_type=CDS;color=182,182,182
NZ_CP014268.2	sixFrameORF	CDS	111650	111772	.	+	.	ID=ER2566ORF_%2B2aa_orf%7CNZ_CP014268.2_111650_111772_%2B2_TTG_40;pseudo=false;in-silico ORFs_ID=ORF_111650..111772_40aa_%2B2;in-silico ORFs_frame=%2B2;in-silico ORFs_startCodon=TTG;in-silico ORFs_extension=%2B2aa;in-silico ORFs_pseudo=false;in-silico ORFs_type=CDS;extensionOf=ER2566ORF;extensionBy=%2B6nt;color=182,182,182
NZ_CP014268.2	sixFrameORF	CDS	111611	111772	.	+	.	ID=ER2566ORF_%2B15aa_orf%7CNZ_CP014268.2_111611_111772_%2B2_TTG_53;pseudo=false;in-silico ORFs_ID=ORF_111611..111772_53aa_%2B2;in-silico ORFs_frame=%2B2;in-silico ORFs_startCodon=TTG;in-silico ORFs_extension=%2B15aa;in-silico ORFs_pseudo=false;in-silico ORFs_type=CDS;extensionOf=ER2566ORF;extensionBy=%2B45nt;color=182,182,182
NZ_CP014268.2	sixFrameORF	CDS	111595	111822	.	+	.	ID=ER2566ORF%7CNZ_CP014268.2_111595_111822_%2B1_ATG_75;pseudo=false;in-silico ORFs_ID=ORF_111595..111822_75aa_%2B1;in-silico ORFs_frame=%2B1;in-silico ORFs_startCodon=ATG;in-silico ORFs_pseudo=false;in-silico ORFs_type=CDS;color=182,182,182
NZ_CP014268.2	sixFrameORF	CDS	111526	111822	.	+	.	ID=ER2566ORF_%2B23aa_orf%7CNZ_CP014268.2_111526_111822_%2B1_CTG_98;pseudo=false;in-silico ORFs_ID=ORF_111526..111822_98aa_%2B1;in-silico ORFs_frame=%2B1;in-silico ORFs_startCodon=CTG;in-silico ORFs_extension=%2B23aa;in-silico ORFs_pseudo=false;in-silico ORFs_type=CDS;extensionOf=ER2566ORF;extensionBy=%2B69nt;color=182,182,182
NZ_CP014268.2	sixFrameORF	CDS	111514	111822	.	+	.	ID=ER2566ORF_%2B27aa_orf%7CNZ_CP014268.2_111514_111822_%2B1_CTG_102;pseudo=false;in-silico ORFs_ID=ORF_111514..111822_102aa_%2B1;in-silico ORFs_frame=%2B1;in-silico ORFs_startCodon=CTG;in-silico ORFs_extension=%2B27aa;in-silico ORFs_pseudo=false;in-silico ORFs_type=CDS;extensionOf=ER2566ORF;extensionBy=%2B81nt;color=182,182,182
NZ_CP014268.2	sixFrameORF	CDS	111511	111822	.	+	.	ID=ER2566ORF_%2B28aa_orf%7CNZ_CP014268.2_111511_111822_%2B1_TTG_103;pseudo=false;in-silico ORFs_ID=ORF_111511..111822_103aa_%2B1;in-silico ORFs_frame=%2B1;in-silico ORFs_startCodon=TTG;in-silico ORFs_extension=%2B28aa;in-silico ORFs_pseudo=false;in-silico ORFs_type=CDS;extensionOf=ER2566ORF;extensionBy=%2B84nt;color=182,182,182
NZ_CP014268.2	sixFrameORF	CDS	112105	112203	.	+	.	ID=ER2566ORF%7CNZ_CP014268.2_112105_112203_%2B1_GTG_32;pseudo=false;in-silico ORFs_ID=ORF_112105..112203_32aa_%2B1;in-silico ORFs_frame=%2B1;in-silico ORFs_startCodon=GTG;in-silico ORFs_pseudo=false;in-silico ORFs_type=CDS;color=182,182,182
NZ_CP014268.2	Prodigal:2.6	CDS	112274	112477	.	+	.	ID=ER2566NIDVDC2566_00113%7CNZ_CP014268.2_112274_112477_%2B2_ATG_67;pseudo=false;NIDVD_ID=C2566_00113;NIDVD_Parent=C2566_00113_gene;NIDVD_inference=ab+initio+prediction%3AProdigal%3A2.6%3Asimilar+to+AA+sequence%3AUniProt-Swiss-Prot%3Asp%7CP0ADN6%7CYIFL_ECOLI;NIDVD_locus_tag=C2566_00113;NIDVD_product=putative+lipoprotein+YifL+OS;NIDVD_Gene Name=yifL;NIDVD_type=CDS;color=0,0,255
NZ_CP014268.2	sixFrameORF	CDS	112498	112617	.	+	.	ID=ER2566ORF%7CNZ_CP014268.2_112498_112617_%2B1_GTG_39;pseudo=false;in-silico ORFs_ID=ORF_112498..112617_39aa_%2B1;in-silico ORFs_frame=%2B1;in-silico ORFs_startCodon=GTG;in-silico ORFs_pseudo=false;in-silico ORFs_type=CDS;color=182,182,182
NZ_CP014268.2	sixFrameORF	CDS	112668	112772	.	+	.	ID=ER2566ORF%7CNZ_CP014268.2_112668_112772_%2B3_ATG_34;pseudo=false;in-silico ORFs_ID=ORF_112668..112772_34aa_%2B3;in-silico ORFs_frame=%2B3;in-silico ORFs_startCodon=ATG;in-silico ORFs_pseudo=false;in-silico ORFs_type=CDS;color=182,182,182
NZ_CP014268.2	sixFrameORF	CDS	112656	112772	.	+	.	ID=ER2566ORF_%2B4aa_orf%7CNZ_CP014268.2_112656_112772_%2B3_TTG_38;pseudo=false;in-silico ORFs_ID=ORF_112656..112772_38aa_%2B3;in-silico ORFs_frame=%2B3;in-silico ORFs_startCodon=TTG;in-silico ORFs_extension=%2B4aa;in-silico ORFs_pseudo=false;in-silico ORFs_type=CDS;extensionOf=ER2566ORF;extensionBy=%2B12nt;color=182,182,182
NZ_CP014268.2	sixFrameORF	CDS	112638	112772	.	+	.	ID=ER2566ORF_%2B10aa_orf%7CNZ_CP014268.2_112638_112772_%2B3_TTG_44;pseudo=false;in-silico ORFs_ID=ORF_112638..112772_44aa_%2B3;in-silico ORFs_frame=%2B3;in-silico ORFs_startCodon=TTG;in-silico ORFs_extension=%2B10aa;in-silico ORFs_pseudo=false;in-silico ORFs_type=CDS;extensionOf=ER2566ORF;extensionBy=%2B30nt;color=182,182,182
NZ_CP014268.2	sixFrameORF	CDS	112890	112997	.	+	.	ID=ER2566ORF%7CNZ_CP014268.2_112890_112997_%2B3_CTG_35;pseudo=false;in-silico ORFs_ID=ORF_112890..112997_35aa_%2B3;in-silico ORFs_frame=%2B3;in-silico ORFs_startCodon=CTG;in-silico ORFs_pseudo=false;in-silico ORFs_type=CDS;color=182,182,182
NZ_CP014268.2	sixFrameORF	CDS	113043	113195	.	+	.	ID=ER2566ORF%7CNZ_CP014268.2_113043_113195_%2B3_CTG_50;pseudo=false;in-silico ORFs_ID=ORF_113043..113195_50aa_%2B3;in-silico ORFs_frame=%2B3;in-silico ORFs_startCodon=CTG;in-silico ORFs_pseudo=false;in-silico ORFs_type=CDS;color=182,182,182
NZ_CP014268.2	sixFrameORF	CDS	113037	113195	.	+	.	ID=ER2566ORF_%2B2aa_orf%7CNZ_CP014268.2_113037_113195_%2B3_TTG_52;pseudo=false;in-silico ORFs_ID=ORF_113037..113195_52aa_%2B3;in-silico ORFs_frame=%2B3;in-silico ORFs_startCodon=TTG;in-silico ORFs_extension=%2B2aa;in-silico ORFs_pseudo=false;in-silico ORFs_type=CDS;extensionOf=ER2566ORF;extensionBy=%2B6nt;color=182,182,182
NZ_CP014268.2	sixFrameORF	CDS	113161	113256	.	+	.	ID=ER2566ORF%7CNZ_CP014268.2_113161_113256_%2B1_CTG_31;pseudo=false;in-silico ORFs_ID=ORF_113161..113256_31aa_%2B1;in-silico ORFs_frame=%2B1;in-silico ORFs_startCodon=CTG;in-silico ORFs_pseudo=false;in-silico ORFs_type=CDS;color=182,182,182
NZ_CP014268.2	Prodigal:2.6	CDS	112514	113338	.	+	.	ID=ER2566NIDVDC2566_00114%7CNZ_CP014268.2_112514_113338_%2B2_ATG_274;pseudo=false;NIDVD_ID=C2566_00114;NIDVD_Parent=C2566_00114_gene;NIDVD_inference=ab+initio+prediction%3AProdigal%3A2.6%3Asimilar+to+AA+sequence%3AUniProt-Swiss-Prot%3Asp%7CB7NFB1%7CDAPF_ECOLU;NIDVD_locus_tag=C2566_00114;NIDVD_product=Diaminopimelate+epimerase+OS;NIDVD_Gene Name=dapF;NIDVD_type=CDS;color=0,0,255
NZ_CP014268.2	sixFrameORF	CDS	112511	113338	.	+	.	ID=ER2566NIDVDC2566_00114_%2B1aa_orf%7CNZ_CP014268.2_112511_113338_%2B2_ATG_275;pseudo=false;in-silico ORFs_ID=ORF_112511..113338_275aa_%2B2;in-silico ORFs_frame=%2B2;in-silico ORFs_startCodon=ATG;in-silico ORFs_pseudo=false;in-silico ORFs_type=CDS;extensionOf=ER2566NIDVDC2566_00114;extensionBy=%2B3nt;color=182,182,182
NZ_CP014268.2	sixFrameORF	CDS	113459	113560	.	+	.	ID=ER2566ORF%7CNZ_CP014268.2_113459_113560_%2B2_GTG_33;pseudo=false;in-silico ORFs_ID=ORF_113459..113560_33aa_%2B2;in-silico ORFs_frame=%2B2;in-silico ORFs_startCodon=GTG;in-silico ORFs_pseudo=false;in-silico ORFs_type=CDS;color=182,182,182
NZ_CP014268.2	sixFrameORF	CDS	113667	113834	.	+	.	ID=ER2566ORF%7CNZ_CP014268.2_113667_113834_%2B3_CTG_55;pseudo=false;in-silico ORFs_ID=ORF_113667..113834_55aa_%2B3;in-silico ORFs_frame=%2B3;in-silico ORFs_startCodon=CTG;in-silico ORFs_pseudo=false;in-silico ORFs_type=CDS;color=182,182,182
NZ_CP014268.2	sixFrameORF	CDS	113909	114001	.	+	.	ID=ER2566ORF%7CNZ_CP014268.2_113909_114001_%2B2_ATG_30;pseudo=false;in-silico ORFs_ID=ORF_113909..114001_30aa_%2B2;in-silico ORFs_frame=%2B2;in-silico ORFs_startCodon=ATG;in-silico ORFs_pseudo=false;in-silico ORFs_type=CDS;color=182,182,182
NZ_CP014268.2	sixFrameORF	CDS	113822	114001	.	+	.	ID=ER2566ORF_%2B29aa_orf%7CNZ_CP014268.2_113822_114001_%2B2_TTG_59;pseudo=false;in-silico ORFs_ID=ORF_113822..114001_59aa_%2B2;in-silico ORFs_frame=%2B2;in-silico ORFs_startCodon=TTG;in-silico ORFs_extension=%2B29aa;in-silico ORFs_pseudo=false;in-silico ORFs_type=CDS;extensionOf=ER2566ORF;extensionBy=%2B87nt;color=182,182,182
NZ_CP014268.2	Prodigal:2.6	CDS	113335	114042	.	+	.	ID=ER2566NIDVDC2566_00115%7CNZ_CP014268.2_113335_114042_%2B1_ATG_235;pseudo=false;NIDVD_ID=C2566_00115;NIDVD_Parent=C2566_00115_gene;NIDVD_inference=ab+initio+prediction%3AProdigal%3A2.6%3Asimilar+to+AA+sequence%3AUniProt-Swiss-Prot%3Asp%7CP23305%7CYIGA_ECOLI;NIDVD_locus_tag=C2566_00115;NIDVD_product=putative+protein+YigA+OS;NIDVD_Gene Name=yigA;NIDVD_type=CDS;color=0,0,255
NZ_CP014268.2	sixFrameORF	CDS	113263	114042	.	+	.	ID=ER2566NIDVDC2566_00115_%2B24aa_orf%7CNZ_CP014268.2_113263_114042_%2B1_CTG_259;pseudo=false;in-silico ORFs_ID=ORF_113263..114042_259aa_%2B1;in-silico ORFs_frame=%2B1;in-silico ORFs_startCodon=CTG;in-silico ORFs_extension=%2B24aa;in-silico ORFs_pseudo=false;in-silico ORFs_type=CDS;extensionOf=ER2566NIDVDC2566_00115;extensionBy=%2B72nt;color=182,182,182
NZ_CP014268.2	sixFrameORF	CDS	114193	114396	.	+	.	ID=ER2566ORF%7CNZ_CP014268.2_114193_114396_%2B1_ATG_67;pseudo=false;in-silico ORFs_ID=ORF_114193..114396_67aa_%2B1;in-silico ORFs_frame=%2B1;in-silico ORFs_startCodon=ATG;in-silico ORFs_pseudo=false;in-silico ORFs_type=CDS;color=182,182,182
NZ_CP014268.2	sixFrameORF	CDS	114154	114396	.	+	.	ID=ER2566ORF_%2B13aa_orf%7CNZ_CP014268.2_114154_114396_%2B1_TTG_80;pseudo=false;in-silico ORFs_ID=ORF_114154..114396_80aa_%2B1;in-silico ORFs_frame=%2B1;in-silico ORFs_startCodon=TTG;in-silico ORFs_extension=%2B13aa;in-silico ORFs_pseudo=false;in-silico ORFs_type=CDS;extensionOf=ER2566ORF;extensionBy=%2B39nt;color=182,182,182
NZ_CP014268.2	sixFrameORF	CDS	114136	114396	.	+	.	ID=ER2566ORF_%2B19aa_orf%7CNZ_CP014268.2_114136_114396_%2B1_TTG_86;pseudo=false;in-silico ORFs_ID=ORF_114136..114396_86aa_%2B1;in-silico ORFs_frame=%2B1;in-silico ORFs_startCodon=TTG;in-silico ORFs_extension=%2B19aa;in-silico ORFs_pseudo=false;in-silico ORFs_type=CDS;extensionOf=ER2566ORF;extensionBy=%2B57nt;color=182,182,182
NZ_CP014268.2	sixFrameORF	CDS	114634	114726	.	+	.	ID=ER2566ORF%7CNZ_CP014268.2_114634_114726_%2B1_TTG_30;pseudo=false;in-silico ORFs_ID=ORF_114634..114726_30aa_%2B1;in-silico ORFs_frame=%2B1;in-silico ORFs_startCodon=TTG;in-silico ORFs_pseudo=false;in-silico ORFs_type=CDS;color=182,182,182
NZ_CP014268.2	sixFrameORF	CDS	114616	114726	.	+	.	ID=ER2566ORF_%2B6aa_orf%7CNZ_CP014268.2_114616_114726_%2B1_TTG_36;pseudo=false;in-silico ORFs_ID=ORF_114616..114726_36aa_%2B1;in-silico ORFs_frame=%2B1;in-silico ORFs_startCodon=TTG;in-silico ORFs_extension=%2B6aa;in-silico ORFs_pseudo=false;in-silico ORFs_type=CDS;extensionOf=ER2566ORF;extensionBy=%2B18nt;color=182,182,182
NZ_CP014268.2	sixFrameORF	CDS	114604	114726	.	+	.	ID=ER2566ORF_%2B10aa_orf%7CNZ_CP014268.2_114604_114726_%2B1_TTG_40;pseudo=false;in-silico ORFs_ID=ORF_114604..114726_40aa_%2B1;in-silico ORFs_frame=%2B1;in-silico ORFs_startCodon=TTG;in-silico ORFs_extension=%2B10aa;in-silico ORFs_pseudo=false;in-silico ORFs_type=CDS;extensionOf=ER2566ORF;extensionBy=%2B30nt;color=182,182,182
NZ_CP014268.2	sixFrameORF	CDS	114592	114726	.	+	.	ID=ER2566ORF_%2B14aa_orf%7CNZ_CP014268.2_114592_114726_%2B1_CTG_44;pseudo=false;in-silico ORFs_ID=ORF_114592..114726_44aa_%2B1;in-silico ORFs_frame=%2B1;in-silico ORFs_startCodon=CTG;in-silico ORFs_extension=%2B14aa;in-silico ORFs_pseudo=false;in-silico ORFs_type=CDS;extensionOf=ER2566ORF;extensionBy=%2B42nt;color=182,182,182
NZ_CP014268.2	sixFrameORF	CDS	114580	114726	.	+	.	ID=ER2566ORF_%2B18aa_orf%7CNZ_CP014268.2_114580_114726_%2B1_TTG_48;pseudo=false;in-silico ORFs_ID=ORF_114580..114726_48aa_%2B1;in-silico ORFs_frame=%2B1;in-silico ORFs_startCodon=TTG;in-silico ORFs_extension=%2B18aa;in-silico ORFs_pseudo=false;in-silico ORFs_type=CDS;extensionOf=ER2566ORF;extensionBy=%2B54nt;color=182,182,182
NZ_CP014268.2	Prodigal:2.6	CDS	114039	114935	.	+	.	ID=ER2566NIDVDC2566_00116%7CNZ_CP014268.2_114039_114935_%2B3_ATG_298;pseudo=false;NIDVD_ID=C2566_00116;NIDVD_Parent=C2566_00116_gene;NIDVD_inference=ab+initio+prediction%3AProdigal%3A2.6%3Asimilar+to+AA+sequence%3AUniProt-Swiss-Prot%3Asp%7CQ329Y7%7CXERC_SHIDS;NIDVD_locus_tag=C2566_00116;NIDVD_product=Tyrosine+recombinase+XerC+OS;NIDVD_Gene Name=xerC;NIDVD_type=CDS;color=0,0,255
NZ_CP014268.2	sixFrameORF	CDS	114835	114981	.	+	.	ID=ER2566ORF%7CNZ_CP014268.2_114835_114981_%2B1_ATG_48;pseudo=false;in-silico ORFs_ID=ORF_114835..114981_48aa_%2B1;in-silico ORFs_frame=%2B1;in-silico ORFs_startCodon=ATG;in-silico ORFs_pseudo=false;in-silico ORFs_type=CDS;color=182,182,182
NZ_CP014268.2	sixFrameORF	CDS	114814	114981	.	+	.	ID=ER2566ORF_%2B7aa_orf%7CNZ_CP014268.2_114814_114981_%2B1_GTG_55;pseudo=false;in-silico ORFs_ID=ORF_114814..114981_55aa_%2B1;in-silico ORFs_frame=%2B1;in-silico ORFs_startCodon=GTG;in-silico ORFs_extension=%2B7aa;in-silico ORFs_pseudo=false;in-silico ORFs_type=CDS;extensionOf=ER2566ORF;extensionBy=%2B21nt;color=182,182,182
NZ_CP014268.2	sixFrameORF	CDS	114811	114981	.	+	.	ID=ER2566ORF_%2B8aa_orf%7CNZ_CP014268.2_114811_114981_%2B1_GTG_56;pseudo=false;in-silico ORFs_ID=ORF_114811..114981_56aa_%2B1;in-silico ORFs_frame=%2B1;in-silico ORFs_startCodon=GTG;in-silico ORFs_extension=%2B8aa;in-silico ORFs_pseudo=false;in-silico ORFs_type=CDS;extensionOf=ER2566ORF;extensionBy=%2B24nt;color=182,182,182
NZ_CP014268.2	sixFrameORF	CDS	115047	115151	.	+	.	ID=ER2566ORF%7CNZ_CP014268.2_115047_115151_%2B3_TTG_34;pseudo=false;in-silico ORFs_ID=ORF_115047..115151_34aa_%2B3;in-silico ORFs_frame=%2B3;in-silico ORFs_startCodon=TTG;in-silico ORFs_pseudo=false;in-silico ORFs_type=CDS;color=182,182,182
NZ_CP014268.2	sixFrameORF	CDS	115347	115577	.	+	.	ID=ER2566ORF%7CNZ_CP014268.2_115347_115577_%2B3_ATG_76;pseudo=false;in-silico ORFs_ID=ORF_115347..115577_76aa_%2B3;in-silico ORFs_frame=%2B3;in-silico ORFs_startCodon=ATG;in-silico ORFs_pseudo=false;in-silico ORFs_type=CDS;color=182,182,182
NZ_CP014268.2	Prodigal:2.6	CDS	114935	115651	.	+	.	ID=ER2566NIDVDC2566_00117%7CNZ_CP014268.2_114935_115651_%2B2_ATG_238;pseudo=false;NIDVD_ID=C2566_00117;NIDVD_Parent=C2566_00117_gene;NIDVD_inference=ab+initio+prediction%3AProdigal%3A2.6%3Asimilar+to+AA+sequence%3AUniProt-Swiss-Prot%3Asp%7CP0ADP0%7CYIGB_ECOLI;NIDVD_locus_tag=C2566_00117;NIDVD_product=5-amino-6-%285-phospho-D-ribitylamino%29uracil+phosphatase+YigB+OS;NIDVD_Gene Name=yigB;NIDVD_typ…
NZ_CP014268.2	sixFrameORF	CDS	115766	115873	.	+	.	ID=ER2566ORF%7CNZ_CP014268.2_115766_115873_%2B2_ATG_35;pseudo=false;in-silico ORFs_ID=ORF_115766..115873_35aa_%2B2;in-silico ORFs_frame=%2B2;in-silico ORFs_startCodon=ATG;in-silico ORFs_pseudo=false;in-silico ORFs_type=CDS;color=182,182,182
NZ_CP014268.2	sixFrameORF	CDS	115694	115873	.	+	.	ID=ER2566ORF_%2B24aa_orf%7CNZ_CP014268.2_115694_115873_%2B2_TTG_59;pseudo=false;in-silico ORFs_ID=ORF_115694..115873_59aa_%2B2;in-silico ORFs_frame=%2B2;in-silico ORFs_startCodon=TTG;in-silico ORFs_extension=%2B24aa;in-silico ORFs_pseudo=false;in-silico ORFs_type=CDS;extensionOf=ER2566ORF;extensionBy=%2B72nt;color=182,182,182
NZ_CP014268.2	sixFrameORF	CDS	115661	115873	.	+	.	ID=ER2566ORF_%2B35aa_orf%7CNZ_CP014268.2_115661_115873_%2B2_CTG_70;pseudo=false;in-silico ORFs_ID=ORF_115661..115873_70aa_%2B2;in-silico ORFs_frame=%2B2;in-silico ORFs_startCodon=CTG;in-silico ORFs_extension=%2B35aa;in-silico ORFs_pseudo=false;in-silico ORFs_type=CDS;extensionOf=ER2566ORF;extensionBy=%2B105nt;color=182,182,182
NZ_CP014268.2	sixFrameORF	CDS	115866	116084	.	+	.	ID=ER2566ORF%7CNZ_CP014268.2_115866_116084_%2B3_CTG_72;pseudo=false;in-silico ORFs_ID=ORF_115866..116084_72aa_%2B3;in-silico ORFs_frame=%2B3;in-silico ORFs_startCodon=CTG;in-silico ORFs_pseudo=false;in-silico ORFs_type=CDS;color=182,182,182
NZ_CP014268.2	sixFrameORF	CDS	116241	116339	.	+	.	ID=ER2566ORF%7CNZ_CP014268.2_116241_116339_%2B3_CTG_32;pseudo=false;in-silico ORFs_ID=ORF_116241..116339_32aa_%2B3;in-silico ORFs_frame=%2B3;in-silico ORFs_startCodon=CTG;in-silico ORFs_pseudo=false;in-silico ORFs_type=CDS;color=182,182,182
NZ_CP014268.2	sixFrameORF	CDS	116186	116464	.	+	.	ID=ER2566ORF%7CNZ_CP014268.2_116186_116464_%2B2_ATG_92;pseudo=false;in-silico ORFs_ID=ORF_116186..116464_92aa_%2B2;in-silico ORFs_frame=%2B2;in-silico ORFs_startCodon=ATG;in-silico ORFs_pseudo=false;in-silico ORFs_type=CDS;color=182,182,182
NZ_CP014268.2	sixFrameORF	CDS	116477	116605	.	+	.	ID=ER2566ORF%7CNZ_CP014268.2_116477_116605_%2B2_ATG_42;pseudo=false;in-silico ORFs_ID=ORF_116477..116605_42aa_%2B2;in-silico ORFs_frame=%2B2;in-silico ORFs_startCodon=ATG;in-silico ORFs_pseudo=false;in-silico ORFs_type=CDS;color=182,182,182
NZ_CP014268.2	sixFrameORF	CDS	116474	116605	.	+	.	ID=ER2566ORF_%2B1aa_orf%7CNZ_CP014268.2_116474_116605_%2B2_GTG_43;pseudo=false;in-silico ORFs_ID=ORF_116474..116605_43aa_%2B2;in-silico ORFs_frame=%2B2;in-silico ORFs_startCodon=GTG;in-silico ORFs_extension=%2B1aa;in-silico ORFs_pseudo=false;in-silico ORFs_type=CDS;extensionOf=ER2566ORF;extensionBy=%2B3nt;color=182,182,182
NZ_CP014268.2	sixFrameORF	CDS	116666	116926	.	+	.	ID=ER2566ORF%7CNZ_CP014268.2_116666_116926_%2B2_ATG_86;pseudo=false;in-silico ORFs_ID=ORF_116666..116926_86aa_%2B2;in-silico ORFs_frame=%2B2;in-silico ORFs_startCodon=ATG;in-silico ORFs_pseudo=false;in-silico ORFs_type=CDS;color=182,182,182
NZ_CP014268.2	sixFrameORF	CDS	116624	116926	.	+	.	ID=ER2566ORF_%2B14aa_orf%7CNZ_CP014268.2_116624_116926_%2B2_TTG_100;pseudo=false;in-silico ORFs_ID=ORF_116624..116926_100aa_%2B2;in-silico ORFs_frame=%2B2;in-silico ORFs_startCodon=TTG;in-silico ORFs_extension=%2B14aa;in-silico ORFs_pseudo=false;in-silico ORFs_type=CDS;extensionOf=ER2566ORF;extensionBy=%2B42nt;color=182,182,182
NZ_CP014268.2	sixFrameORF	CDS	116751	116957	.	+	.	ID=ER2566ORF%7CNZ_CP014268.2_116751_116957_%2B3_CTG_68;pseudo=false;in-silico ORFs_ID=ORF_116751..116957_68aa_%2B3;in-silico ORFs_frame=%2B3;in-silico ORFs_startCodon=CTG;in-silico ORFs_pseudo=false;in-silico ORFs_type=CDS;color=182,182,182
NZ_CP014268.2	sixFrameORF	CDS	117381	117497	.	+	.	ID=ER2566ORF%7CNZ_CP014268.2_117381_117497_%2B3_CTG_38;pseudo=false;in-silico ORFs_ID=ORF_117381..117497_38aa_%2B3;in-silico ORFs_frame=%2B3;in-silico ORFs_startCodon=CTG;in-silico ORFs_pseudo=false;in-silico ORFs_type=CDS;color=182,182,182
NZ_CP014268.2	sixFrameORF	CDS	117651	117773	.	+	.	ID=ER2566ORF%7CNZ_CP014268.2_117651_117773_%2B3_GTG_40;pseudo=false;in-silico ORFs_ID=ORF_117651..117773_40aa_%2B3;in-silico ORFs_frame=%2B3;in-silico ORFs_startCodon=GTG;in-silico ORFs_pseudo=false;in-silico ORFs_type=CDS;color=182,182,182
NZ_CP014268.2	Prodigal:2.6	CDS	115735	117897	.	+	.	ID=ER2566NIDVDC2566_00118%7CNZ_CP014268.2_115735_117897_%2B1_ATG_720;pseudo=false;NIDVD_ID=C2566_00118;NIDVD_Parent=C2566_00118_gene;NIDVD_inference=ab+initio+prediction%3AProdigal%3A2.6%3Asimilar+to+AA+sequence%3AUniProt-Swiss-Prot%3Asp%7CP03018%7CUVRD_ECOLI;NIDVD_locus_tag=C2566_00118;NIDVD_product=DNA+helicase+II+OS;NIDVD_Gene Name=uvrD;NIDVD_type=CDS;color=0,0,255
NZ_CP014268.2	sixFrameORF	CDS	115729	117897	.	+	.	ID=ER2566NIDVDC2566_00118_%2B2aa_orf%7CNZ_CP014268.2_115729_117897_%2B1_GTG_722;pseudo=false;in-silico ORFs_ID=ORF_115729..117897_722aa_%2B1;in-silico ORFs_frame=%2B1;in-silico ORFs_startCodon=GTG;in-silico ORFs_extension=%2B2aa;in-silico ORFs_pseudo=false;in-silico ORFs_type=CDS;extensionOf=ER2566NIDVDC2566_00118;extensionBy=%2B6nt;color=182,182,182
NZ_CP014268.2	sixFrameORF	CDS	115681	117897	.	+	.	ID=ER2566NIDVDC2566_00118_%2B18aa_orf%7CNZ_CP014268.2_115681_117897_%2B1_TTG_738;pseudo=false;in-silico ORFs_ID=ORF_115681..117897_738aa_%2B1;in-silico ORFs_frame=%2B1;in-silico ORFs_startCodon=TTG;in-silico ORFs_extension=%2B18aa;in-silico ORFs_pseudo=false;in-silico ORFs_type=CDS;extensionOf=ER2566NIDVDC2566_00118;extensionBy=%2B54nt;color=182,182,182
NZ_CP014268.2	sixFrameORF	CDS	117858	117959	.	+	.	ID=ER2566ORF%7CNZ_CP014268.2_117858_117959_%2B3_ATG_33;pseudo=false;in-silico ORFs_ID=ORF_117858..117959_33aa_%2B3;in-silico ORFs_frame=%2B3;in-silico ORFs_startCodon=ATG;in-silico ORFs_pseudo=false;in-silico ORFs_type=CDS;color=182,182,182
NZ_CP014268.2	sixFrameORF	CDS	117812	118006	.	+	.	ID=ER2566ORF%7CNZ_CP014268.2_117812_118006_%2B2_GTG_64;pseudo=false;in-silico ORFs_ID=ORF_117812..118006_64aa_%2B2;in-silico ORFs_frame=%2B2;in-silico ORFs_startCodon=GTG;in-silico ORFs_pseudo=false;in-silico ORFs_type=CDS;color=182,182,182
NZ_CP014268.2	sixFrameORF	CDS	117779	118006	.	+	.	ID=ER2566ORF_%2B11aa_orf%7CNZ_CP014268.2_117779_118006_%2B2_GTG_75;pseudo=false;in-silico ORFs_ID=ORF_117779..118006_75aa_%2B2;in-silico ORFs_frame=%2B2;in-silico ORFs_startCodon=GTG;in-silico ORFs_extension=%2B11aa;in-silico ORFs_pseudo=false;in-silico ORFs_type=CDS;extensionOf=ER2566ORF;extensionBy=%2B33nt;color=182,182,182
NZ_CP014268.2	sixFrameORF	CDS	117776	118006	.	+	.	ID=ER2566ORF_%2B12aa_orf%7CNZ_CP014268.2_117776_118006_%2B2_TTG_76;pseudo=false;in-silico ORFs_ID=ORF_117776..118006_76aa_%2B2;in-silico ORFs_frame=%2B2;in-silico ORFs_startCodon=TTG;in-silico ORFs_extension=%2B12aa;in-silico ORFs_pseudo=false;in-silico ORFs_type=CDS;extensionOf=ER2566ORF;extensionBy=%2B36nt;color=182,182,182
NZ_CP014268.2	sixFrameORF	CDS	117758	118006	.	+	.	ID=ER2566ORF_%2B18aa_orf%7CNZ_CP014268.2_117758_118006_%2B2_GTG_82;pseudo=false;in-silico ORFs_ID=ORF_117758..118006_82aa_%2B2;in-silico ORFs_frame=%2B2;in-silico ORFs_startCodon=GTG;in-silico ORFs_extension=%2B18aa;in-silico ORFs_pseudo=false;in-silico ORFs_type=CDS;extensionOf=ER2566ORF;extensionBy=%2B54nt;color=182,182,182
NZ_CP014268.2	sixFrameORF	CDS	117922	118056	.	+	.	ID=ER2566ORF%7CNZ_CP014268.2_117922_118056_%2B1_GTG_44;pseudo=false;in-silico ORFs_ID=ORF_117922..118056_44aa_%2B1;in-silico ORFs_frame=%2B1;in-silico ORFs_startCodon=GTG;in-silico ORFs_pseudo=false;in-silico ORFs_type=CDS;color=182,182,182
NZ_CP014268.2	sixFrameORF	CDS	117910	118056	.	+	.	ID=ER2566ORF_%2B4aa_orf%7CNZ_CP014268.2_117910_118056_%2B1_TTG_48;pseudo=false;in-silico ORFs_ID=ORF_117910..118056_48aa_%2B1;in-silico ORFs_frame=%2B1;in-silico ORFs_startCodon=TTG;in-silico ORFs_extension=%2B4aa;in-silico ORFs_pseudo=false;in-silico ORFs_type=CDS;extensionOf=ER2566ORF;extensionBy=%2B12nt;color=182,182,182
NZ_CP014268.2	sixFrameORF	CDS	118103	118195	.	+	.	ID=ER2566ORF%7CNZ_CP014268.2_118103_118195_%2B2_CTG_30;pseudo=false;in-silico ORFs_ID=ORF_118103..118195_30aa_%2B2;in-silico ORFs_frame=%2B2;in-silico ORFs_startCodon=CTG;in-silico ORFs_pseudo=false;in-silico ORFs_type=CDS;color=182,182,182
NZ_CP014268.2	sixFrameORF	CDS	118058	118195	.	+	.	ID=ER2566ORF_%2B15aa_orf%7CNZ_CP014268.2_118058_118195_%2B2_CTG_45;pseudo=false;in-silico ORFs_ID=ORF_118058..118195_45aa_%2B2;in-silico ORFs_frame=%2B2;in-silico ORFs_startCodon=CTG;in-silico ORFs_extension=%2B15aa;in-silico ORFs_pseudo=false;in-silico ORFs_type=CDS;extensionOf=ER2566ORF;extensionBy=%2B45nt;color=182,182,182
NZ_CP014268.2	sixFrameORF	CDS	118294	118416	.	+	.	ID=ER2566ORF%7CNZ_CP014268.2_118294_118416_%2B1_CTG_40;pseudo=false;in-silico ORFs_ID=ORF_118294..118416_40aa_%2B1;in-silico ORFs_frame=%2B1;in-silico ORFs_startCodon=CTG;in-silico ORFs_pseudo=false;in-silico ORFs_type=CDS;color=182,182,182
NZ_CP014268.2	sixFrameORF	CDS	118237	118416	.	+	.	ID=ER2566ORF_%2B19aa_orf%7CNZ_CP014268.2_118237_118416_%2B1_CTG_59;pseudo=false;in-silico ORFs_ID=ORF_118237..118416_59aa_%2B1;in-silico ORFs_frame=%2B1;in-silico ORFs_startCodon=CTG;in-silico ORFs_extension=%2B19aa;in-silico ORFs_pseudo=false;in-silico ORFs_type=CDS;extensionOf=ER2566ORF;extensionBy=%2B57nt;color=182,182,182
NZ_CP014268.2	sixFrameORF	CDS	118192	118416	.	+	.	ID=ER2566ORF_%2B34aa_orf%7CNZ_CP014268.2_118192_118416_%2B1_CTG_74;pseudo=false;in-silico ORFs_ID=ORF_118192..118416_74aa_%2B1;in-silico ORFs_frame=%2B1;in-silico ORFs_startCodon=CTG;in-silico ORFs_extension=%2B34aa;in-silico ORFs_pseudo=false;in-silico ORFs_type=CDS;extensionOf=ER2566ORF;extensionBy=%2B102nt;color=182,182,182
NZ_CP014268.2	sixFrameORF	CDS	118078	118416	.	+	.	ID=ER2566ORF_%2B72aa_orf%7CNZ_CP014268.2_118078_118416_%2B1_CTG_112;pseudo=false;in-silico ORFs_ID=ORF_118078..118416_112aa_%2B1;in-silico ORFs_frame=%2B1;in-silico ORFs_startCodon=CTG;in-silico ORFs_extension=%2B72aa;in-silico ORFs_pseudo=false;in-silico ORFs_type=CDS;extensionOf=ER2566ORF;extensionBy=%2B216nt;color=182,182,182
NZ_CP014268.2	sixFrameORF	CDS	118377	118499	.	+	.	ID=ER2566ORF%7CNZ_CP014268.2_118377_118499_%2B3_CTG_40;pseudo=false;in-silico ORFs_ID=ORF_118377..118499_40aa_%2B3;in-silico ORFs_frame=%2B3;in-silico ORFs_startCodon=CTG;in-silico ORFs_pseudo=false;in-silico ORFs_type=CDS;color=182,182,182
NZ_CP014268.2	sixFrameORF	CDS	118329	118499	.	+	.	ID=ER2566ORF_%2B16aa_orf%7CNZ_CP014268.2_118329_118499_%2B3_CTG_56;pseudo=false;in-silico ORFs_ID=ORF_118329..118499_56aa_%2B3;in-silico ORFs_frame=%2B3;in-silico ORFs_startCodon=CTG;in-silico ORFs_extension=%2B16aa;in-silico ORFs_pseudo=false;in-silico ORFs_type=CDS;extensionOf=ER2566ORF;extensionBy=%2B48nt;color=182,182,182
NZ_CP014268.2	sixFrameORF	CDS	118317	118499	.	+	.	ID=ER2566ORF_%2B20aa_orf%7CNZ_CP014268.2_118317_118499_%2B3_TTG_60;pseudo=false;in-silico ORFs_ID=ORF_118317..118499_60aa_%2B3;in-silico ORFs_frame=%2B3;in-silico ORFs_startCodon=TTG;in-silico ORFs_extension=%2B20aa;in-silico ORFs_pseudo=false;in-silico ORFs_type=CDS;extensionOf=ER2566ORF;extensionBy=%2B60nt;color=182,182,182
NZ_CP014268.2	sixFrameORF	CDS	118278	118499	.	+	.	ID=ER2566ORF_%2B33aa_orf%7CNZ_CP014268.2_118278_118499_%2B3_TTG_73;pseudo=false;in-silico ORFs_ID=ORF_118278..118499_73aa_%2B3;in-silico ORFs_frame=%2B3;in-silico ORFs_startCodon=TTG;in-silico ORFs_extension=%2B33aa;in-silico ORFs_pseudo=false;in-silico ORFs_type=CDS;extensionOf=ER2566ORF;extensionBy=%2B99nt;color=182,182,182
NZ_CP014268.2	sixFrameORF	CDS	118439	118531	.	+	.	ID=ER2566ORF%7CNZ_CP014268.2_118439_118531_%2B2_TTG_30;pseudo=false;in-silico ORFs_ID=ORF_118439..118531_30aa_%2B2;in-silico ORFs_frame=%2B2;in-silico ORFs_startCodon=TTG;in-silico ORFs_pseudo=false;in-silico ORFs_type=CDS;color=182,182,182
NZ_CP014268.2	sixFrameORF	CDS	118528	118686	.	+	.	ID=ER2566ORF%7CNZ_CP014268.2_118528_118686_%2B1_TTG_52;pseudo=false;in-silico ORFs_ID=ORF_118528..118686_52aa_%2B1;in-silico ORFs_frame=%2B1;in-silico ORFs_startCodon=TTG;in-silico ORFs_pseudo=false;in-silico ORFs_type=CDS;color=182,182,182
NZ_CP014268.2	sixFrameORF	CDS	118658	118798	.	+	.	ID=ER2566ORF%7CNZ_CP014268.2_118658_118798_%2B2_ATG_46;pseudo=false;in-silico ORFs_ID=ORF_118658..118798_46aa_%2B2;in-silico ORFs_frame=%2B2;in-silico ORFs_startCodon=ATG;in-silico ORFs_pseudo=false;in-silico ORFs_type=CDS;color=182,182,182
NZ_CP014268.2	sixFrameORF	CDS	118803	118940	.	+	.	ID=ER2566ORF%7CNZ_CP014268.2_118803_118940_%2B3_ATG_45;pseudo=false;in-silico ORFs_ID=ORF_118803..118940_45aa_%2B3;in-silico ORFs_frame=%2B3;in-silico ORFs_startCodon=ATG;in-silico ORFs_pseudo=false;in-silico ORFs_type=CDS;color=182,182,182
NZ_CP014268.2	sixFrameORF	CDS	118913	119020	.	+	.	ID=ER2566ORF%7CNZ_CP014268.2_118913_119020_%2B2_CTG_35;pseudo=false;in-silico ORFs_ID=ORF_118913..119020_35aa_%2B2;in-silico ORFs_frame=%2B2;in-silico ORFs_startCodon=CTG;in-silico ORFs_pseudo=false;in-silico ORFs_type=CDS;color=182,182,182
NZ_CP014268.2	sixFrameORF	CDS	118993	119142	.	+	.	ID=ER2566ORF%7CNZ_CP014268.2_118993_119142_%2B1_TTG_49;pseudo=false;in-silico ORFs_ID=ORF_118993..119142_49aa_%2B1;in-silico ORFs_frame=%2B1;in-silico ORFs_startCodon=TTG;in-silico ORFs_pseudo=false;in-silico ORFs_type=CDS;color=182,182,182
NZ_CP014268.2	sixFrameORF	CDS	119045	119170	.	+	.	ID=ER2566ORF%7CNZ_CP014268.2_119045_119170_%2B2_CTG_41;pseudo=false;in-silico ORFs_ID=ORF_119045..119170_41aa_%2B2;in-silico ORFs_frame=%2B2;in-silico ORFs_startCodon=CTG;in-silico ORFs_pseudo=false;in-silico ORFs_type=CDS;color=182,182,182
NZ_CP014268.2	sixFrameORF	CDS	119231	119350	.	+	.	ID=ER2566ORF%7CNZ_CP014268.2_119231_119350_%2B2_CTG_39;pseudo=false;in-silico ORFs_ID=ORF_119231..119350_39aa_%2B2;in-silico ORFs_frame=%2B2;in-silico ORFs_startCodon=CTG;in-silico ORFs_pseudo=false;in-silico ORFs_type=CDS;color=182,182,182
NZ_CP014268.2	sixFrameORF	CDS	119375	119488	.	+	.	ID=ER2566ORF%7CNZ_CP014268.2_119375_119488_%2B2_CTG_37;pseudo=false;in-silico ORFs_ID=ORF_119375..119488_37aa_%2B2;in-silico ORFs_frame=%2B2;in-silico ORFs_startCodon=CTG;in-silico ORFs_pseudo=false;in-silico ORFs_type=CDS;color=182,182,182
NZ_CP014268.2	sixFrameORF	CDS	119372	119488	.	+	.	ID=ER2566ORF_%2B1aa_orf%7CNZ_CP014268.2_119372_119488_%2B2_CTG_38;pseudo=false;in-silico ORFs_ID=ORF_119372..119488_38aa_%2B2;in-silico ORFs_frame=%2B2;in-silico ORFs_startCodon=CTG;in-silico ORFs_extension=%2B1aa;in-silico ORFs_pseudo=false;in-silico ORFs_type=CDS;extensionOf=ER2566ORF;extensionBy=%2B3nt;color=182,182,182
NZ_CP014268.2	sixFrameORF	CDS	119347	119553	.	+	.	ID=ER2566ORF%7CNZ_CP014268.2_119347_119553_%2B1_CTG_68;pseudo=false;in-silico ORFs_ID=ORF_119347..119553_68aa_%2B1;in-silico ORFs_frame=%2B1;in-silico ORFs_startCodon=CTG;in-silico ORFs_pseudo=false;in-silico ORFs_type=CDS;color=182,182,182
NZ_CP014268.2	sixFrameORF	CDS	119637	119738	.	+	.	ID=ER2566ORF%7CNZ_CP014268.2_119637_119738_%2B3_GTG_33;pseudo=false;in-silico ORFs_ID=ORF_119637..119738_33aa_%2B3;in-silico ORFs_frame=%2B3;in-silico ORFs_startCodon=GTG;in-silico ORFs_pseudo=false;in-silico ORFs_type=CDS;color=182,182,182
NZ_CP014268.2	sixFrameORF	CDS	119631	119738	.	+	.	ID=ER2566ORF_%2B2aa_orf%7CNZ_CP014268.2_119631_119738_%2B3_GTG_35;pseudo=false;in-silico ORFs_ID=ORF_119631..119738_35aa_%2B3;in-silico ORFs_frame=%2B3;in-silico ORFs_startCodon=GTG;in-silico ORFs_extension=%2B2aa;in-silico ORFs_pseudo=false;in-silico ORFs_type=CDS;extensionOf=ER2566ORF;extensionBy=%2B6nt;color=182,182,182
NZ_CP014268.2	sixFrameORF	CDS	119710	119805	.	+	.	ID=ER2566ORF%7CNZ_CP014268.2_119710_119805_%2B1_CTG_31;pseudo=false;in-silico ORFs_ID=ORF_119710..119805_31aa_%2B1;in-silico ORFs_frame=%2B1;in-silico ORFs_startCodon=CTG;in-silico ORFs_pseudo=false;in-silico ORFs_type=CDS;color=182,182,182
NZ_CP014268.2	sixFrameORF	CDS	119693	119827	.	+	.	ID=ER2566ORF%7CNZ_CP014268.2_119693_119827_%2B2_ATG_44;pseudo=false;in-silico ORFs_ID=ORF_119693..119827_44aa_%2B2;in-silico ORFs_frame=%2B2;in-silico ORFs_startCodon=ATG;in-silico ORFs_pseudo=false;in-silico ORFs_type=CDS;color=182,182,182
NZ_CP014268.2	sixFrameORF	CDS	119883	119984	.	+	.	ID=ER2566ORF%7CNZ_CP014268.2_119883_119984_%2B3_CTG_33;pseudo=false;in-silico ORFs_ID=ORF_119883..119984_33aa_%2B3;in-silico ORFs_frame=%2B3;in-silico ORFs_startCodon=CTG;in-silico ORFs_pseudo=false;in-silico ORFs_type=CDS;color=182,182,182
NZ_CP014268.2	sixFrameORF	CDS	120144	120446	.	+	.	ID=ER2566ORF%7CNZ_CP014268.2_120144_120446_%2B3_ATG_100;pseudo=false;in-silico ORFs_ID=ORF_120144..120446_100aa_%2B3;in-silico ORFs_frame=%2B3;in-silico ORFs_startCodon=ATG;in-silico ORFs_pseudo=false;in-silico ORFs_type=CDS;color=182,182,182
NZ_CP014268.2	Prodigal:2.6	CDS	120071	121021	.	+	.	ID=ER2566NIDVDC2566_00121%7CNZ_CP014268.2_120071_121021_%2B2_ATG_316;pseudo=false;NIDVD_ID=C2566_00121;NIDVD_Parent=C2566_00121_gene;NIDVD_inference=ab+initio+prediction%3AProdigal%3A2.6%3Asimilar+to+AA+sequence%3AUniProt-Swiss-Prot%3Asp%7CP0ABI7%7CCORA_SHIFL;NIDVD_locus_tag=C2566_00121;NIDVD_product=Magnesium+transport+protein+CorA+OS;NIDVD_Gene Name=corA;NIDVD_type=CDS;color=0,0,255
NZ_CP014268.2	sixFrameORF	CDS	120056	121021	.	+	.	ID=ER2566NIDVDC2566_00121_%2B5aa_orf%7CNZ_CP014268.2_120056_121021_%2B2_TTG_321;pseudo=false;in-silico ORFs_ID=ORF_120056..121021_321aa_%2B2;in-silico ORFs_frame=%2B2;in-silico ORFs_startCodon=TTG;in-silico ORFs_extension=%2B5aa;in-silico ORFs_pseudo=false;in-silico ORFs_type=CDS;extensionOf=ER2566NIDVDC2566_00121;extensionBy=%2B15nt;color=182,182,182
NZ_CP014268.2	sixFrameORF	CDS	121027	121128	.	+	.	ID=ER2566ORF%7CNZ_CP014268.2_121027_121128_%2B1_GTG_33;pseudo=false;in-silico ORFs_ID=ORF_121027..121128_33aa_%2B1;in-silico ORFs_frame=%2B1;in-silico ORFs_startCodon=GTG;in-silico ORFs_pseudo=false;in-silico ORFs_type=CDS;color=182,182,182
NZ_CP014268.2	sixFrameORF	CDS	121348	121440	.	+	.	ID=ER2566ORF%7CNZ_CP014268.2_121348_121440_%2B1_ATG_30;pseudo=false;in-silico ORFs_ID=ORF_121348..121440_30aa_%2B1;in-silico ORFs_frame=%2B1;in-silico ORFs_startCodon=ATG;in-silico ORFs_pseudo=false;in-silico ORFs_type=CDS;color=182,182,182
NZ_CP014268.2	sixFrameORF	CDS	121410	121532	.	+	.	ID=ER2566ORF%7CNZ_CP014268.2_121410_121532_%2B3_ATG_40;pseudo=false;in-silico ORFs_ID=ORF_121410..121532_40aa_%2B3;in-silico ORFs_frame=%2B3;in-silico ORFs_startCodon=ATG;in-silico ORFs_pseudo=false;in-silico ORFs_type=CDS;color=182,182,182
NZ_CP014268.2	sixFrameORF	CDS	121876	121971	.	+	.	ID=ER2566ORF%7CNZ_CP014268.2_121876_121971_%2B1_ATG_31;pseudo=false;in-silico ORFs_ID=ORF_121876..121971_31aa_%2B1;in-silico ORFs_frame=%2B1;in-silico ORFs_startCodon=ATG;in-silico ORFs_pseudo=false;in-silico ORFs_type=CDS;color=182,182,182
NZ_CP014268.2	sixFrameORF	CDS	121867	121971	.	+	.	ID=ER2566ORF_%2B3aa_orf%7CNZ_CP014268.2_121867_121971_%2B1_TTG_34;pseudo=false;in-silico ORFs_ID=ORF_121867..121971_34aa_%2B1;in-silico ORFs_frame=%2B1;in-silico ORFs_startCodon=TTG;in-silico ORFs_extension=%2B3aa;in-silico ORFs_pseudo=false;in-silico ORFs_type=CDS;extensionOf=ER2566ORF;extensionBy=%2B9nt;color=182,182,182
NZ_CP014268.2	sixFrameORF	CDS	121822	121971	.	+	.	ID=ER2566ORF_%2B18aa_orf%7CNZ_CP014268.2_121822_121971_%2B1_CTG_49;pseudo=false;in-silico ORFs_ID=ORF_121822..121971_49aa_%2B1;in-silico ORFs_frame=%2B1;in-silico ORFs_startCodon=CTG;in-silico ORFs_extension=%2B18aa;in-silico ORFs_pseudo=false;in-silico ORFs_type=CDS;extensionOf=ER2566ORF;extensionBy=%2B54nt;color=182,182,182
NZ_CP014268.2	sixFrameORF	CDS	121801	121971	.	+	.	ID=ER2566ORF_%2B25aa_orf%7CNZ_CP014268.2_121801_121971_%2B1_CTG_56;pseudo=false;in-silico ORFs_ID=ORF_121801..121971_56aa_%2B1;in-silico ORFs_frame=%2B1;in-silico ORFs_startCodon=CTG;in-silico ORFs_extension=%2B25aa;in-silico ORFs_pseudo=false;in-silico ORFs_type=CDS;extensionOf=ER2566ORF;extensionBy=%2B75nt;color=182,182,182
NZ_CP014268.2	sixFrameORF	CDS	122019	122111	.	+	.	ID=ER2566ORF%7CNZ_CP014268.2_122019_122111_%2B3_ATG_30;pseudo=false;in-silico ORFs_ID=ORF_122019..122111_30aa_%2B3;in-silico ORFs_frame=%2B3;in-silico ORFs_startCodon=ATG;in-silico ORFs_pseudo=false;in-silico ORFs_type=CDS;color=182,182,182
NZ_CP014268.2	sixFrameORF	CDS	122013	122111	.	+	.	ID=ER2566ORF_%2B2aa_orf%7CNZ_CP014268.2_122013_122111_%2B3_TTG_32;pseudo=false;in-silico ORFs_ID=ORF_122013..122111_32aa_%2B3;in-silico ORFs_frame=%2B3;in-silico ORFs_startCodon=TTG;in-silico ORFs_extension=%2B2aa;in-silico ORFs_pseudo=false;in-silico ORFs_type=CDS;extensionOf=ER2566ORF;extensionBy=%2B6nt;color=182,182,182
NZ_CP014268.2	sixFrameORF	CDS	122010	122111	.	+	.	ID=ER2566ORF_%2B3aa_orf%7CNZ_CP014268.2_122010_122111_%2B3_TTG_33;pseudo=false;in-silico ORFs_ID=ORF_122010..122111_33aa_%2B3;in-silico ORFs_frame=%2B3;in-silico ORFs_startCodon=TTG;in-silico ORFs_extension=%2B3aa;in-silico ORFs_pseudo=false;in-silico ORFs_type=CDS;extensionOf=ER2566ORF;extensionBy=%2B9nt;color=182,182,182
NZ_CP014268.2	sixFrameORF	CDS	122072	122185	.	+	.	ID=ER2566ORF%7CNZ_CP014268.2_122072_122185_%2B2_GTG_37;pseudo=false;in-silico ORFs_ID=ORF_122072..122185_37aa_%2B2;in-silico ORFs_frame=%2B2;in-silico ORFs_startCodon=GTG;in-silico ORFs_pseudo=false;in-silico ORFs_type=CDS;color=182,182,182
NZ_CP014268.2	sixFrameORF	CDS	122026	122238	.	+	.	ID=ER2566ORF%7CNZ_CP014268.2_122026_122238_%2B1_TTG_70;pseudo=false;in-silico ORFs_ID=ORF_122026..122238_70aa_%2B1;in-silico ORFs_frame=%2B1;in-silico ORFs_startCodon=TTG;in-silico ORFs_pseudo=false;in-silico ORFs_type=CDS;color=182,182,182
NZ_CP014268.2	sixFrameORF	CDS	122249	122344	.	+	.	ID=ER2566ORF%7CNZ_CP014268.2_122249_122344_%2B2_TTG_31;pseudo=false;in-silico ORFs_ID=ORF_122249..122344_31aa_%2B2;in-silico ORFs_frame=%2B2;in-silico ORFs_startCodon=TTG;in-silico ORFs_pseudo=false;in-silico ORFs_type=CDS;color=182,182,182
NZ_CP014268.2	sixFrameORF	CDS	122378	122470	.	+	.	ID=ER2566ORF%7CNZ_CP014268.2_122378_122470_%2B2_ATG_30;pseudo=false;in-silico ORFs_ID=ORF_122378..122470_30aa_%2B2;in-silico ORFs_frame=%2B2;in-silico ORFs_startCodon=ATG;in-silico ORFs_pseudo=false;in-silico ORFs_type=CDS;color=182,182,182
NZ_CP014268.2	sixFrameORF	CDS	122375	122470	.	+	.	ID=ER2566ORF_%2B1aa_orf%7CNZ_CP014268.2_122375_122470_%2B2_TTG_31;pseudo=false;in-silico ORFs_ID=ORF_122375..122470_31aa_%2B2;in-silico ORFs_frame=%2B2;in-silico ORFs_startCodon=TTG;in-silico ORFs_extension=%2B1aa;in-silico ORFs_pseudo=false;in-silico ORFs_type=CDS;extensionOf=ER2566ORF;extensionBy=%2B3nt;color=182,182,182
NZ_CP014268.2	Protein_Homology	CDS	122531	122728	.	+	.	ID=ER2566NIDVDC2566_00124%7CNZ_CP014268.2_122531_122728_%2B2_TTG_65;pseudo=false;NIDVD_ID=C2566_00124;NIDVD_Parent=C2566_00124_gene;NIDVD_inference=COORDINATES%3A+similar+to+AA+sequence%3AUniProt-Swiss-Prot%3Asp%7CA0A061KPG3%7CA0A061KPG3_ECOLX;NIDVD_locus_tag=C2566_00124;NIDVD_product=Magnesium+transporter+CorA;NIDVD_Gene Name=ACU57_25950;NIDVD_type=CDS;color=0,0,255
NZ_CP014268.2	sixFrameORF	CDS	122525	122728	.	+	.	ID=ER2566NIDVDC2566_00124_%2B2aa_orf%7CNZ_CP014268.2_122525_122728_%2B2_TTG_67;pseudo=false;in-silico ORFs_ID=ORF_122525..122728_67aa_%2B2;in-silico ORFs_frame=%2B2;in-silico ORFs_startCodon=TTG;in-silico ORFs_extension=%2B9aa;in-silico ORFs_pseudo=false;in-silico ORFs_type=CDS;extensionOf=ER2566NIDVDC2566_00124;extensionBy=%2B6nt;color=182,182,182
NZ_CP014268.2	sixFrameORF	CDS	122719	122811	.	+	.	ID=ER2566ORF%7CNZ_CP014268.2_122719_122811_%2B1_CTG_30;pseudo=false;in-silico ORFs_ID=ORF_122719..122811_30aa_%2B1;in-silico ORFs_frame=%2B1;in-silico ORFs_startCodon=CTG;in-silico ORFs_pseudo=false;in-silico ORFs_type=CDS;color=182,182,182
NZ_CP014268.2	sixFrameORF	CDS	122854	122994	.	+	.	ID=ER2566ORF%7CNZ_CP014268.2_122854_122994_%2B1_ATG_46;pseudo=false;in-silico ORFs_ID=ORF_122854..122994_46aa_%2B1;in-silico ORFs_frame=%2B1;in-silico ORFs_startCodon=ATG;in-silico ORFs_pseudo=false;in-silico ORFs_type=CDS;color=182,182,182
NZ_CP014268.2	sixFrameORF	CDS	123358	123474	.	+	.	ID=ER2566ORF%7CNZ_CP014268.2_123358_123474_%2B1_CTG_38;pseudo=false;in-silico ORFs_ID=ORF_123358..123474_38aa_%2B1;in-silico ORFs_frame=%2B1;in-silico ORFs_startCodon=CTG;in-silico ORFs_pseudo=false;in-silico ORFs_type=CDS;color=182,182,182
NZ_CP014268.2	sixFrameORF	CDS	123500	123598	.	+	.	ID=ER2566ORF%7CNZ_CP014268.2_123500_123598_%2B2_CTG_32;pseudo=false;in-silico ORFs_ID=ORF_123500..123598_32aa_%2B2;in-silico ORFs_frame=%2B2;in-silico ORFs_startCodon=CTG;in-silico ORFs_pseudo=false;in-silico ORFs_type=CDS;color=182,182,182
NZ_CP014268.2	sixFrameORF	CDS	123561	123665	.	+	.	ID=ER2566ORF%7CNZ_CP014268.2_123561_123665_%2B3_ATG_34;pseudo=false;in-silico ORFs_ID=ORF_123561..123665_34aa_%2B3;in-silico ORFs_frame=%2B3;in-silico ORFs_startCodon=ATG;in-silico ORFs_pseudo=false;in-silico ORFs_type=CDS;color=182,182,182
NZ_CP014268.2	sixFrameORF	CDS	123586	123705	.	+	.	ID=ER2566ORF%7CNZ_CP014268.2_123586_123705_%2B1_ATG_39;pseudo=false;in-silico ORFs_ID=ORF_123586..123705_39aa_%2B1;in-silico ORFs_frame=%2B1;in-silico ORFs_startCodon=ATG;in-silico ORFs_pseudo=false;in-silico ORFs_type=CDS;color=182,182,182
NZ_CP014268.2	sixFrameORF	CDS	123656	123805	.	+	.	ID=ER2566ORF%7CNZ_CP014268.2_123656_123805_%2B2_CTG_49;pseudo=false;in-silico ORFs_ID=ORF_123656..123805_49aa_%2B2;in-silico ORFs_frame=%2B2;in-silico ORFs_startCodon=CTG;in-silico ORFs_pseudo=false;in-silico ORFs_type=CDS;color=182,182,182
NZ_CP014268.2	sixFrameORF	CDS	123786	123953	.	+	.	ID=ER2566ORF%7CNZ_CP014268.2_123786_123953_%2B3_ATG_55;pseudo=false;in-silico ORFs_ID=ORF_123786..123953_55aa_%2B3;in-silico ORFs_frame=%2B3;in-silico ORFs_startCodon=ATG;in-silico ORFs_pseudo=false;in-silico ORFs_type=CDS;color=182,182,182
NZ_CP014268.2	sixFrameORF	CDS	123955	124053	.	+	.	ID=ER2566ORF%7CNZ_CP014268.2_123955_124053_%2B1_TTG_32;pseudo=false;in-silico ORFs_ID=ORF_123955..124053_32aa_%2B1;in-silico ORFs_frame=%2B1;in-silico ORFs_startCodon=TTG;in-silico ORFs_pseudo=false;in-silico ORFs_type=CDS;color=182,182,182
NZ_CP014268.2	sixFrameORF	CDS	124142	124267	.	+	.	ID=ER2566ORF%7CNZ_CP014268.2_124142_124267_%2B2_TTG_41;pseudo=false;in-silico ORFs_ID=ORF_124142..124267_41aa_%2B2;in-silico ORFs_frame=%2B2;in-silico ORFs_startCodon=TTG;in-silico ORFs_pseudo=false;in-silico ORFs_type=CDS;color=182,182,182
NZ_CP014268.2	sixFrameORF	CDS	124406	124498	.	+	.	ID=ER2566ORF%7CNZ_CP014268.2_124406_124498_%2B2_ATG_30;pseudo=false;in-silico ORFs_ID=ORF_124406..124498_30aa_%2B2;in-silico ORFs_frame=%2B2;in-silico ORFs_startCodon=ATG;in-silico ORFs_pseudo=false;in-silico ORFs_type=CDS;color=182,182,182
NZ_CP014268.2	sixFrameORF	CDS	124352	124498	.	+	.	ID=ER2566ORF_%2B18aa_orf%7CNZ_CP014268.2_124352_124498_%2B2_CTG_48;pseudo=false;in-silico ORFs_ID=ORF_124352..124498_48aa_%2B2;in-silico ORFs_frame=%2B2;in-silico ORFs_startCodon=CTG;in-silico ORFs_extension=%2B18aa;in-silico ORFs_pseudo=false;in-silico ORFs_type=CDS;extensionOf=ER2566ORF;extensionBy=%2B54nt;color=182,182,182
NZ_CP014268.2	sixFrameORF	CDS	124514	124639	.	+	.	ID=ER2566ORF%7CNZ_CP014268.2_124514_124639_%2B2_TTG_41;pseudo=false;in-silico ORFs_ID=ORF_124514..124639_41aa_%2B2;in-silico ORFs_frame=%2B2;in-silico ORFs_startCodon=TTG;in-silico ORFs_pseudo=false;in-silico ORFs_type=CDS;color=182,182,182
NZ_CP014268.2	sixFrameORF	CDS	124505	124639	.	+	.	ID=ER2566ORF_%2B3aa_orf%7CNZ_CP014268.2_124505_124639_%2B2_CTG_44;pseudo=false;in-silico ORFs_ID=ORF_124505..124639_44aa_%2B2;in-silico ORFs_frame=%2B2;in-silico ORFs_startCodon=CTG;in-silico ORFs_extension=%2B3aa;in-silico ORFs_pseudo=false;in-silico ORFs_type=CDS;extensionOf=ER2566ORF;extensionBy=%2B9nt;color=182,182,182
NZ_CP014268.2	sixFrameORF	CDS	124632	124727	.	+	.	ID=ER2566ORF%7CNZ_CP014268.2_124632_124727_%2B3_TTG_31;pseudo=false;in-silico ORFs_ID=ORF_124632..124727_31aa_%2B3;in-silico ORFs_frame=%2B3;in-silico ORFs_startCodon=TTG;in-silico ORFs_pseudo=false;in-silico ORFs_type=CDS;color=182,182,182
NZ_CP014268.2	sixFrameORF	CDS	124743	124910	.	+	.	ID=ER2566ORF%7CNZ_CP014268.2_124743_124910_%2B3_ATG_55;pseudo=false;in-silico ORFs_ID=ORF_124743..124910_55aa_%2B3;in-silico ORFs_frame=%2B3;in-silico ORFs_startCodon=ATG;in-silico ORFs_pseudo=false;in-silico ORFs_type=CDS;color=182,182,182
NZ_CP014268.2	sixFrameORF	CDS	124868	125011	.	+	.	ID=ER2566ORF%7CNZ_CP014268.2_124868_125011_%2B2_GTG_47;pseudo=false;in-silico ORFs_ID=ORF_124868..125011_47aa_%2B2;in-silico ORFs_frame=%2B2;in-silico ORFs_startCodon=GTG;in-silico ORFs_pseudo=false;in-silico ORFs_type=CDS;color=182,182,182
NZ_CP014268.2	sixFrameORF	CDS	124978	125127	.	+	.	ID=ER2566ORF%7CNZ_CP014268.2_124978_125127_%2B1_ATG_49;pseudo=false;in-silico ORFs_ID=ORF_124978..125127_49aa_%2B1;in-silico ORFs_frame=%2B1;in-silico ORFs_startCodon=ATG;in-silico ORFs_pseudo=false;in-silico ORFs_type=CDS;color=182,182,182
NZ_CP014268.2	sixFrameORF	CDS	125297	125416	.	+	.	ID=ER2566ORF%7CNZ_CP014268.2_125297_125416_%2B2_ATG_39;pseudo=false;in-silico ORFs_ID=ORF_125297..125416_39aa_%2B2;in-silico ORFs_frame=%2B2;in-silico ORFs_startCodon=ATG;in-silico ORFs_pseudo=false;in-silico ORFs_type=CDS;color=182,182,182
NZ_CP014268.2	sixFrameORF	CDS	125582	125758	.	+	.	ID=ER2566ORF%7CNZ_CP014268.2_125582_125758_%2B2_ATG_58;pseudo=false;in-silico ORFs_ID=ORF_125582..125758_58aa_%2B2;in-silico ORFs_frame=%2B2;in-silico ORFs_startCodon=ATG;in-silico ORFs_pseudo=false;in-silico ORFs_type=CDS;color=182,182,182
NZ_CP014268.2	sixFrameORF	CDS	125537	125758	.	+	.	ID=ER2566ORF_%2B15aa_orf%7CNZ_CP014268.2_125537_125758_%2B2_GTG_73;pseudo=false;in-silico ORFs_ID=ORF_125537..125758_73aa_%2B2;in-silico ORFs_frame=%2B2;in-silico ORFs_startCodon=GTG;in-silico ORFs_extension=%2B15aa;in-silico ORFs_pseudo=false;in-silico ORFs_type=CDS;extensionOf=ER2566ORF;extensionBy=%2B45nt;color=182,182,182
NZ_CP014268.2	sixFrameORF	CDS	125661	125774	.	+	.	ID=ER2566ORF%7CNZ_CP014268.2_125661_125774_%2B3_CTG_37;pseudo=false;in-silico ORFs_ID=ORF_125661..125774_37aa_%2B3;in-silico ORFs_frame=%2B3;in-silico ORFs_startCodon=CTG;in-silico ORFs_pseudo=false;in-silico ORFs_type=CDS;color=182,182,182
NZ_CP014268.2	sixFrameORF	CDS	125801	125896	.	+	.	ID=ER2566ORF%7CNZ_CP014268.2_125801_125896_%2B2_ATG_31;pseudo=false;in-silico ORFs_ID=ORF_125801..125896_31aa_%2B2;in-silico ORFs_frame=%2B2;in-silico ORFs_startCodon=ATG;in-silico ORFs_pseudo=false;in-silico ORFs_type=CDS;color=182,182,182
NZ_CP014268.2	sixFrameORF	CDS	125916	126029	.	+	.	ID=ER2566ORF%7CNZ_CP014268.2_125916_126029_%2B3_CTG_37;pseudo=false;in-silico ORFs_ID=ORF_125916..126029_37aa_%2B3;in-silico ORFs_frame=%2B3;in-silico ORFs_startCodon=CTG;in-silico ORFs_pseudo=false;in-silico ORFs_type=CDS;color=182,182,182
NZ_CP014268.2	sixFrameORF	CDS	125972	126067	.	+	.	ID=ER2566ORF%7CNZ_CP014268.2_125972_126067_%2B2_ATG_31;pseudo=false;in-silico ORFs_ID=ORF_125972..126067_31aa_%2B2;in-silico ORFs_frame=%2B2;in-silico ORFs_startCodon=ATG;in-silico ORFs_pseudo=false;in-silico ORFs_type=CDS;color=182,182,182
NZ_CP014268.2	Prodigal:2.6	CDS	125212	126081	.	+	.	ID=ER2566NIDVDC2566_00128%7CNZ_CP014268.2_125212_126081_%2B1_ATG_289;pseudo=false;NIDVD_ID=C2566_00128;NIDVD_Parent=C2566_00128_gene;NIDVD_inference=ab+initio+prediction%3AProdigal%3A2.6%3Asimilar+to+AA+sequence%3AUniProt-Swiss-Prot%3Asp%7CP0A923%7CPA1_SHIFL;NIDVD_locus_tag=C2566_00128;NIDVD_product=Phospholipase+A1+OS;NIDVD_Gene Name=pldA;NIDVD_type=CDS;color=0,0,255
NZ_CP014268.2	sixFrameORF	CDS	126081	126203	.	+	.	ID=ER2566ORF%7CNZ_CP014268.2_126081_126203_%2B3_ATG_40;pseudo=false;in-silico ORFs_ID=ORF_126081..126203_40aa_%2B3;in-silico ORFs_frame=%2B3;in-silico ORFs_startCodon=ATG;in-silico ORFs_pseudo=false;in-silico ORFs_type=CDS;color=182,182,182
NZ_CP014268.2	sixFrameORF	CDS	126078	126203	.	+	.	ID=ER2566ORF_%2B1aa_orf%7CNZ_CP014268.2_126078_126203_%2B3_TTG_41;pseudo=false;in-silico ORFs_ID=ORF_126078..126203_41aa_%2B3;in-silico ORFs_frame=%2B3;in-silico ORFs_startCodon=TTG;in-silico ORFs_extension=%2B1aa;in-silico ORFs_pseudo=false;in-silico ORFs_type=CDS;extensionOf=ER2566ORF;extensionBy=%2B3nt;color=182,182,182
NZ_CP014268.2	sixFrameORF	CDS	126085	126246	.	+	.	ID=ER2566ORF%7CNZ_CP014268.2_126085_126246_%2B1_ATG_53;pseudo=false;in-silico ORFs_ID=ORF_126085..126246_53aa_%2B1;in-silico ORFs_frame=%2B1;in-silico ORFs_startCodon=ATG;in-silico ORFs_pseudo=false;in-silico ORFs_type=CDS;color=182,182,182
NZ_CP014268.2	sixFrameORF	CDS	126267	126398	.	+	.	ID=ER2566ORF%7CNZ_CP014268.2_126267_126398_%2B3_TTG_43;pseudo=false;in-silico ORFs_ID=ORF_126267..126398_43aa_%2B3;in-silico ORFs_frame=%2B3;in-silico ORFs_startCodon=TTG;in-silico ORFs_pseudo=false;in-silico ORFs_type=CDS;color=182,182,182
NZ_CP014268.2	sixFrameORF	CDS	126331	126492	.	+	.	ID=ER2566ORF%7CNZ_CP014268.2_126331_126492_%2B1_TTG_53;pseudo=false;in-silico ORFs_ID=ORF_126331..126492_53aa_%2B1;in-silico ORFs_frame=%2B1;in-silico ORFs_startCodon=TTG;in-silico ORFs_pseudo=false;in-silico ORFs_type=CDS;color=182,182,182
NZ_CP014268.2	sixFrameORF	CDS	126642	126746	.	+	.	ID=ER2566ORF%7CNZ_CP014268.2_126642_126746_%2B3_ATG_34;pseudo=false;in-silico ORFs_ID=ORF_126642..126746_34aa_%2B3;in-silico ORFs_frame=%2B3;in-silico ORFs_startCodon=ATG;in-silico ORFs_pseudo=false;in-silico ORFs_type=CDS;color=182,182,182
NZ_CP014268.2	sixFrameORF	CDS	126639	126746	.	+	.	ID=ER2566ORF_%2B1aa_orf%7CNZ_CP014268.2_126639_126746_%2B3_TTG_35;pseudo=false;in-silico ORFs_ID=ORF_126639..126746_35aa_%2B3;in-silico ORFs_frame=%2B3;in-silico ORFs_startCodon=TTG;in-silico ORFs_extension=%2B1aa;in-silico ORFs_pseudo=false;in-silico ORFs_type=CDS;extensionOf=ER2566ORF;extensionBy=%2B3nt;color=182,182,182
NZ_CP014268.2	sixFrameORF	CDS	126664	126762	.	+	.	ID=ER2566ORF%7CNZ_CP014268.2_126664_126762_%2B1_ATG_32;pseudo=false;in-silico ORFs_ID=ORF_126664..126762_32aa_%2B1;in-silico ORFs_frame=%2B1;in-silico ORFs_startCodon=ATG;in-silico ORFs_pseudo=false;in-silico ORFs_type=CDS;color=182,182,182
[truncated: 84,165 more rows]
