# Supplementary material for: Genome re-sequencing and reannotation of the Escherichia coli ER2566 strain and transcriptome sequencing under overexpression conditions
Source: BMC Genomics. 2020 Jun 16;21:407. doi: 10.1186/s12864-020-06818-1 (PMC7296898; doi:10.1186/s12864-020-06818-1)
Supplement: Supplementary file 5 — Additional file 5. An integrated proteogenomics search database of ER2566 strain. [file 12864_2020_6818_MOESM5_ESM.zip › e-coli-er2566/matching_table.tsv]

chromosome	end	stopCodon	NIDVD ID	NIDVD start	NIDVD length (nt)	NIDVD type	NIDVD pseudo	NIDVD startCodon	Rnaseq ID	Rnaseq start	Rnaseq length (nt)	Rnaseq type	Rnaseq pseudo	Rnaseq startCodon	Rnaseq ID	Rnaseq start	Rnaseq length (nt)	Rnaseq type	Rnaseq pseudo	Rnaseq startCodon	in-silico ORFs ID	in-silico ORFs start	in-silico ORFs length (nt)	in-silico ORFs type	in-silico ORFs pseudo	in-silico ORFs startCodon	mapped IDs
NZ_CP014268.2	168	TAA																			ORF_58..168_36aa_+1	58	111	CDS	false	TTG	ER2566ORF|NZ_CP014268.2_58_168_+1_TTG_36	ER2566ORF_+1aa_orf|NZ_CP014268.2_55_168_+1_TTG_37
NZ_CP014268.2	239	TAA																			ORF_108..239_43aa_+3	108	132	CDS	false	CTG	ER2566ORF|NZ_CP014268.2_108_239_+3_CTG_43
NZ_CP014268.2	322	TAA																			ORF_170..322_50aa_+2	170	153	CDS	false	CTG	ER2566ORF|NZ_CP014268.2_170_322_+2_CTG_50
NZ_CP014268.2	377	TAA																			ORF_285..377_30aa_+3	285	93	CDS	false	TTG	ER2566ORF|NZ_CP014268.2_285_377_+3_TTG_30	ER2566ORF_+11aa_orf|NZ_CP014268.2_252_377_+3_CTG_41
NZ_CP014268.2	594	TAG																			ORF_487..594_35aa_+1	487	108	CDS	false	GTG	ER2566ORF|NZ_CP014268.2_487_594_+1_GTG_35
NZ_CP014268.2	747	TAA	C2566_00001	607	141	CDS		ATG													ORF_607..747_46aa_+1	607	141	CDS	false	ATG	ER2566NIDVDC2566_00001|NZ_CP014268.2_607_747_+1_ATG_46
NZ_CP014268.2	1123	TGA	C2566_00002	764	360	CDS		GTG													ORF_1010..1123_37aa_+2	1010	114	CDS	false	ATG	ER2566NIDVDC2566_00002|NZ_CP014268.2_764_1123_+2_GTG_119
NZ_CP014268.2	1157	TAG																			ORF_996..1157_53aa_+3	996	162	CDS	false	ATG	ER2566ORF|NZ_CP014268.2_996_1157_+3_ATG_53	ER2566ORF_+8aa_orf|NZ_CP014268.2_972_1157_+3_GTG_61
NZ_CP014268.2	1344	TAA	C2566_00003	1087	258	CDS		ATG													ORF_1087..1344_85aa_+1	1087	258	CDS	false	ATG	ER2566NIDVDC2566_00003|NZ_CP014268.2_1087_1344_+1_ATG_85
NZ_CP014268.2	1426	TAA																			ORF_1292..1426_44aa_+2	1292	135	CDS	false	CTG	ER2566ORF|NZ_CP014268.2_1292_1426_+2_CTG_44
NZ_CP014268.2	1800	TGA																			ORF_1699..1800_33aa_+1	1699	102	CDS	false	ATG	ER2566ORF|NZ_CP014268.2_1699_1800_+1_ATG_33	ER2566ORF_+1aa_orf|NZ_CP014268.2_1696_1800_+1_GTG_34
NZ_CP014268.2	2256	TGA																			ORF_2095..2256_53aa_+1	2095	162	CDS	false	GTG	ER2566ORF|NZ_CP014268.2_2095_2256_+1_GTG_53
NZ_CP014268.2	2530	TGA																			ORF_2405..2530_41aa_+2	2405	126	CDS	false	CTG	ER2566ORF|NZ_CP014268.2_2405_2530_+2_CTG_41
NZ_CP014268.2	2971	TAG																			ORF_2705..2971_88aa_+2	2705	267	CDS	false	GTG	ER2566ORF|NZ_CP014268.2_2705_2971_+2_GTG_88
NZ_CP014268.2	2993	TGA	C2566_00004	1347	1647	CDS		ATG													ORF_1347..2993_548aa_+3	1347	1647	CDS	false	ATG	ER2566NIDVDC2566_00004|NZ_CP014268.2_1347_2993_+3_ATG_548
NZ_CP014268.2	3363	TGA																			ORF_3193..3363_56aa_+1	3193	171	CDS	false	TTG	ER2566ORF|NZ_CP014268.2_3193_3363_+1_TTG_56	ER2566ORF_+2aa_orf|NZ_CP014268.2_3187_3363_+1_GTG_58	ER2566ORF_+13aa_orf|NZ_CP014268.2_3154_3363_+1_TTG_69	ER2566ORF_+16aa_orf|NZ_CP014268.2_3145_3363_+1_GTG_72
NZ_CP014268.2	3427	TGA																			ORF_3293..3427_44aa_+2	3293	135	CDS	false	ATG	ER2566ORF|NZ_CP014268.2_3293_3427_+2_ATG_44
NZ_CP014268.2	3687	TGA																			ORF_3484..3687_67aa_+1	3484	204	CDS	false	TTG	ER2566ORF|NZ_CP014268.2_3484_3687_+1_TTG_67
NZ_CP014268.2	4137	TGA																			ORF_4009..4137_42aa_+1	4009	129	CDS	false	ATG	ER2566ORF|NZ_CP014268.2_4009_4137_+1_ATG_42	ER2566ORF_+11aa_orf|NZ_CP014268.2_3976_4137_+1_TTG_53	ER2566ORF_+20aa_orf|NZ_CP014268.2_3949_4137_+1_TTG_62	ER2566ORF_+26aa_orf|NZ_CP014268.2_3931_4137_+1_GTG_68	ER2566ORF_+29aa_orf|NZ_CP014268.2_3922_4137_+1_GTG_71	ER2566ORF_+32aa_orf|NZ_CP014268.2_3913_4137_+1_CTG_74	ER2566ORF_+43aa_orf|NZ_CP014268.2_3880_4137_+1_TTG_85	ER2566ORF_+48aa_orf|NZ_CP014268.2_3865_4137_+1_GTG_90	ER2566ORF_+52aa_orf|NZ_CP014268.2_3853_4137_+1_GTG_94	ER2566ORF_+59aa_orf|NZ_CP014268.2_3832_4137_+1_CTG_101
NZ_CP014268.2	4332	TAG																			ORF_4183..4332_49aa_+1	4183	150	CDS	false	GTG	ER2566ORF|NZ_CP014268.2_4183_4332_+1_GTG_49
NZ_CP014268.2	4463	TAA	C2566_00005	3099	1365	CDS		ATG													ORF_3099..4463_454aa_+3	3099	1365	CDS	false	ATG	ER2566NIDVDC2566_00005|NZ_CP014268.2_3099_4463_+3_ATG_454
NZ_CP014268.2	4780	TAA	C2566_00006	4706	75	CDS		ATG													ORF_4682..4780_32aa_+2	4682	99	CDS	false	GTG	ER2566NIDVDC2566_00006|NZ_CP014268.2_4706_4780_+2_ATG_24	ER2566NIDVDC2566_00006_+8aa_orf|NZ_CP014268.2_4682_4780_+2_GTG_32
NZ_CP014268.2	4980	TAA																			ORF_4864..4980_38aa_+1	4864	117	CDS	false	TTG	ER2566ORF|NZ_CP014268.2_4864_4980_+1_TTG_38
NZ_CP014268.2	5014	TAA																			ORF_4904..5014_36aa_+2	4904	111	CDS	false	ATG	ER2566ORF|NZ_CP014268.2_4904_5014_+2_ATG_36
NZ_CP014268.2	5529	TAG																			ORF_5407..5529_40aa_+1	5407	123	CDS	false	TTG	ER2566ORF|NZ_CP014268.2_5407_5529_+1_TTG_40
NZ_CP014268.2	5631	TAA																			ORF_5539..5631_30aa_+1	5539	93	CDS	false	TTG	ER2566ORF|NZ_CP014268.2_5539_5631_+1_TTG_30
NZ_CP014268.2	5847	TGA																			ORF_5722..5847_41aa_+1	5722	126	CDS	false	GTG	ER2566ORF|NZ_CP014268.2_5722_5847_+1_GTG_41	ER2566ORF_+9aa_orf|NZ_CP014268.2_5695_5847_+1_CTG_50	ER2566ORF_+10aa_orf|NZ_CP014268.2_5692_5847_+1_TTG_51
NZ_CP014268.2	5866	TGA																			ORF_5741..5866_41aa_+2	5741	126	CDS	false	CTG	ER2566ORF|NZ_CP014268.2_5741_5866_+2_CTG_41
NZ_CP014268.2	5961	TAG																			ORF_5866..5961_31aa_+1	5866	96	CDS	false	ATG	ER2566ORF|NZ_CP014268.2_5866_5961_+1_ATG_31	ER2566ORF_+1aa_orf|NZ_CP014268.2_5863_5961_+1_TTG_32
NZ_CP014268.2	5971	TGA																			ORF_5879..5971_30aa_+2	5879	93	CDS	false	GTG	ER2566ORF|NZ_CP014268.2_5879_5971_+2_GTG_30
NZ_CP014268.2	6088	TGA																			ORF_5987..6088_33aa_+2	5987	102	CDS	false	CTG	ER2566ORF|NZ_CP014268.2_5987_6088_+2_CTG_33
NZ_CP014268.2	6183	TAG																			ORF_6028..6183_51aa_+1	6028	156	CDS	false	ATG	ER2566ORF|NZ_CP014268.2_6028_6183_+1_ATG_51
NZ_CP014268.2	6416	TAA	C2566_00007	5001	1416	CDS		ATG													ORF_4986..6416_476aa_+3	4986	1431	CDS	false	ATG	ER2566NIDVDC2566_00007|NZ_CP014268.2_5001_6416_+3_ATG_471	ER2566NIDVDC2566_00007_+5aa_orf|NZ_CP014268.2_4986_6416_+3_ATG_476
NZ_CP014268.2	6690	TAG																			ORF_6574..6690_38aa_+1	6574	117	CDS	false	TTG	ER2566ORF|NZ_CP014268.2_6574_6690_+1_TTG_38
NZ_CP014268.2	6727	TAA																			ORF_6617..6727_36aa_+2	6617	111	CDS	false	CTG	ER2566ORF|NZ_CP014268.2_6617_6727_+2_CTG_36
NZ_CP014268.2	7152	TGA																			ORF_7048..7152_34aa_+1	7048	105	CDS	false	ATG	ER2566ORF|NZ_CP014268.2_7048_7152_+1_ATG_34	ER2566ORF_+14aa_orf|NZ_CP014268.2_7006_7152_+1_TTG_48
NZ_CP014268.2	7180	TAA																			ORF_6899..7180_93aa_+2	6899	282	CDS	false	CTG	ER2566ORF|NZ_CP014268.2_6899_7180_+2_CTG_93
NZ_CP014268.2	7494	TAA																			ORF_7387..7494_35aa_+1	7387	108	CDS	false	CTG	ER2566ORF|NZ_CP014268.2_7387_7494_+1_CTG_35
NZ_CP014268.2	7698	TAA																			ORF_7558..7698_46aa_+1	7558	141	CDS	false	GTG	ER2566ORF|NZ_CP014268.2_7558_7698_+1_GTG_46
NZ_CP014268.2	7732	TAA																			ORF_7568..7732_54aa_+2	7568	165	CDS	false	GTG	ER2566ORF|NZ_CP014268.2_7568_7732_+2_GTG_54
NZ_CP014268.2	7754	TAA	C2566_00008	6507	1248	CDS		ATG													ORF_6507..7754_415aa_+3	6507	1248	CDS	false	ATG	ER2566NIDVDC2566_00008|NZ_CP014268.2_6507_7754_+3_ATG_415
NZ_CP014268.2	7901	TGA																			ORF_7779..7901_40aa_+3	7779	123	CDS	false	CTG	ER2566ORF|NZ_CP014268.2_7779_7901_+3_CTG_40
NZ_CP014268.2	7908	TAG																			ORF_7816..7908_30aa_+1	7816	93	CDS	false	ATG	ER2566ORF|NZ_CP014268.2_7816_7908_+1_ATG_30	ER2566ORF_+23aa_orf|NZ_CP014268.2_7747_7908_+1_TTG_53
NZ_CP014268.2	8216	TAG																			ORF_7986..8216_76aa_+3	7986	231	CDS	false	ATG	ER2566ORF|NZ_CP014268.2_7986_8216_+3_ATG_76	ER2566ORF_+10aa_orf|NZ_CP014268.2_7956_8216_+3_TTG_86	ER2566ORF_+15aa_orf|NZ_CP014268.2_7941_8216_+3_TTG_91	ER2566ORF_+25aa_orf|NZ_CP014268.2_7911_8216_+3_TTG_101
NZ_CP014268.2	8472	TAG																			ORF_8350..8472_40aa_+1	8350	123	CDS	false	GTG	ER2566ORF|NZ_CP014268.2_8350_8472_+1_GTG_40
NZ_CP014268.2	8537	TGA																			ORF_8445..8537_30aa_+3	8445	93	CDS	false	CTG	ER2566ORF|NZ_CP014268.2_8445_8537_+3_CTG_30
NZ_CP014268.2	8979	TAG																			ORF_8788..8979_63aa_+1	8788	192	CDS	false	TTG	ER2566ORF|NZ_CP014268.2_8788_8979_+1_TTG_63
NZ_CP014268.2	9061	TGA	C2566_00009	7886	1176	CDS		ATG													ORF_7886..9061_391aa_+2	7886	1176	CDS	false	ATG	ER2566NIDVDC2566_00009|NZ_CP014268.2_7886_9061_+2_ATG_391
NZ_CP014268.2	9735	TGA																			ORF_9550..9735_61aa_+1	9550	186	CDS	false	ATG	ER2566ORF|NZ_CP014268.2_9550_9735_+1_ATG_61	ER2566ORF_+2aa_orf|NZ_CP014268.2_9544_9735_+1_TTG_63
NZ_CP014268.2	9751	TGA																			ORF_9617..9751_44aa_+2	9617	135	CDS	false	GTG	ER2566ORF|NZ_CP014268.2_9617_9751_+2_GTG_44
NZ_CP014268.2	9995	TAA	C2566_00010	9036	960	CDS		ATG													ORF_9036..9995_319aa_+3	9036	960	CDS	false	ATG	ER2566NIDVDC2566_00010|NZ_CP014268.2_9036_9995_+3_ATG_319	ER2566NIDVDC2566_00010_+3aa_orf|NZ_CP014268.2_9027_9995_+3_TTG_322	ER2566NIDVDC2566_00010_+7aa_orf|NZ_CP014268.2_9015_9995_+3_CTG_326
NZ_CP014268.2	10008	TGA																			ORF_9748..10008_86aa_+1	9748	261	CDS	false	TTG	ER2566ORF|NZ_CP014268.2_9748_10008_+1_TTG_86
NZ_CP014268.2	10299	TGA																			ORF_10201..10299_32aa_+1	10201	99	CDS	false	CTG	ER2566ORF|NZ_CP014268.2_10201_10299_+1_CTG_32
NZ_CP014268.2	10357	TAA																			ORF_10220..10357_45aa_+2	10220	138	CDS	false	GTG	ER2566ORF|NZ_CP014268.2_10220_10357_+2_GTG_45
NZ_CP014268.2	10431	TAA																			ORF_10312..10431_39aa_+1	10312	120	CDS	false	ATG	ER2566ORF|NZ_CP014268.2_10312_10431_+1_ATG_39
NZ_CP014268.2	10608	TAA																			ORF_10471..10608_45aa_+1	10471	138	CDS	false	GTG	ER2566ORF|NZ_CP014268.2_10471_10608_+1_GTG_45	ER2566ORF_+8aa_orf|NZ_CP014268.2_10447_10608_+1_GTG_53	ER2566ORF_+10aa_orf|NZ_CP014268.2_10441_10608_+1_GTG_55
NZ_CP014268.2	10901	TGA	C2566_00011	10152	750	CDS		ATG													ORF_10140..10901_253aa_+3	10140	762	CDS	false	ATG	ER2566NIDVDC2566_00011|NZ_CP014268.2_10152_10901_+3_ATG_249	ER2566NIDVDC2566_00011_+4aa_orf|NZ_CP014268.2_10140_10901_+3_ATG_253	ER2566NIDVDC2566_00011_+22aa_orf|NZ_CP014268.2_10086_10901_+3_CTG_271	ER2566NIDVDC2566_00011_+31aa_orf|NZ_CP014268.2_10059_10901_+3_CTG_280
NZ_CP014268.2	10930	TGA																			ORF_10775..10930_51aa_+2	10775	156	CDS	false	CTG	ER2566ORF|NZ_CP014268.2_10775_10930_+2_CTG_51
NZ_CP014268.2	11154	TGA																			ORF_10981..11154_57aa_+1	10981	174	CDS	false	ATG	ER2566ORF|NZ_CP014268.2_10981_11154_+1_ATG_57	ER2566ORF_+18aa_orf|NZ_CP014268.2_10927_11154_+1_CTG_75
NZ_CP014268.2	11392	TGA																			ORF_11297..11392_31aa_+2	11297	96	CDS	false	CTG	ER2566ORF|NZ_CP014268.2_11297_11392_+2_CTG_31
NZ_CP014268.2	11489	TAA	C2566_00012	10923	567	CDS		ATG													ORF_10923..11489_188aa_+3	10923	567	CDS	false	ATG	ER2566NIDVDC2566_00012|NZ_CP014268.2_10923_11489_+3_ATG_188
NZ_CP014268.2	11770	TGA																			ORF_11546..11770_74aa_+2	11546	225	CDS	false	ATG	ER2566ORF|NZ_CP014268.2_11546_11770_+2_ATG_74
NZ_CP014268.2	11792	TAG																			ORF_11691..11792_33aa_+3	11691	102	CDS	false	CTG	ER2566ORF|NZ_CP014268.2_11691_11792_+3_CTG_33
NZ_CP014268.2	12148	TAA																			ORF_12002..12148_48aa_+2	12002	147	CDS	false	CTG	ER2566ORF|NZ_CP014268.2_12002_12148_+2_CTG_48
NZ_CP014268.2	12158	TGA																			ORF_12009..12158_49aa_+3	12009	150	CDS	false	ATG	ER2566ORF|NZ_CP014268.2_12009_12158_+3_ATG_49	ER2566ORF_+8aa_orf|NZ_CP014268.2_11985_12158_+3_CTG_57
NZ_CP014268.2	12482	TAG																			ORF_12351..12482_43aa_+3	12351	132	CDS	false	ATG	ER2566ORF|NZ_CP014268.2_12351_12482_+3_ATG_43
NZ_CP014268.2	12505	TAA																			ORF_12155..12505_116aa_+2	12155	351	CDS	false	ATG	ER2566ORF|NZ_CP014268.2_12155_12505_+2_ATG_116
NZ_CP014268.2	12752	TAA																			ORF_12657..12752_31aa_+3	12657	96	CDS	false	CTG	ER2566ORF|NZ_CP014268.2_12657_12752_+3_CTG_31
NZ_CP014268.2	12875	TGA																			ORF_12768..12875_35aa_+3	12768	108	CDS	false	GTG	ER2566ORF|NZ_CP014268.2_12768_12875_+3_GTG_35
NZ_CP014268.2	13031	TAA																			ORF_12930..13031_33aa_+3	12930	102	CDS	false	ATG	ER2566ORF|NZ_CP014268.2_12930_13031_+3_ATG_33
NZ_CP014268.2	13099	TAG																			ORF_12809..13099_96aa_+2	12809	291	CDS	false	ATG	ER2566ORF|NZ_CP014268.2_12809_13099_+2_ATG_96	ER2566ORF_+27aa_orf|NZ_CP014268.2_12728_13099_+2_TTG_123	ER2566ORF_+80aa_orf|NZ_CP014268.2_12569_13099_+2_CTG_176	ER2566ORF_+87aa_orf|NZ_CP014268.2_12548_13099_+2_CTG_183
NZ_CP014268.2	13413	TGA																			ORF_13258..13413_51aa_+1	13258	156	CDS	false	CTG	ER2566ORF|NZ_CP014268.2_13258_13413_+1_CTG_51
NZ_CP014268.2	13712	TAG	C2566_00014	13047	666	CDS		ATG													ORF_13047..13712_221aa_+3	13047	666	CDS	false	ATG	ER2566NIDVDC2566_00014|NZ_CP014268.2_13047_13712_+3_ATG_221
NZ_CP014268.2	13767	TAA																			ORF_13543..13767_74aa_+1	13543	225	CDS	false	ATG	ER2566ORF|NZ_CP014268.2_13543_13767_+1_ATG_74	ER2566ORF_+1aa_orf|NZ_CP014268.2_13540_13767_+1_TTG_75
NZ_CP014268.2	14092	TAA																			ORF_13985..14092_35aa_+2	13985	108	CDS	false	CTG	ER2566ORF|NZ_CP014268.2_13985_14092_+2_CTG_35
NZ_CP014268.2	14184	TGA																			ORF_14044..14184_46aa_+1	14044	141	CDS	false	GTG	ER2566ORF|NZ_CP014268.2_14044_14184_+1_GTG_46
NZ_CP014268.2	14252	TAA	C2566_00015	13779	474	CDS		ATG													ORF_13779..14252_157aa_+3	13779	474	CDS	false	ATG	ER2566NIDVDC2566_00015|NZ_CP014268.2_13779_14252_+3_ATG_157	ER2566NIDVDC2566_00015_+3aa_orf|NZ_CP014268.2_13770_14252_+3_GTG_160	ER2566NIDVDC2566_00015_+11aa_orf|NZ_CP014268.2_13746_14252_+3_TTG_168
NZ_CP014268.2	14538	TAG																			ORF_14446..14538_30aa_+1	14446	93	CDS	false	TTG	ER2566ORF|NZ_CP014268.2_14446_14538_+1_TTG_30	ER2566ORF_+15aa_orf|NZ_CP014268.2_14401_14538_+1_GTG_45
NZ_CP014268.2	14724	TAA																			ORF_14623..14724_33aa_+1	14623	102	CDS	false	TTG	ER2566ORF|NZ_CP014268.2_14623_14724_+1_TTG_33
NZ_CP014268.2	14888	TAG	C2566_00016	14301	588	CDS		ATG													ORF_14301..14888_195aa_+3	14301	588	CDS	false	ATG	ER2566NIDVDC2566_00016|NZ_CP014268.2_14301_14888_+3_ATG_195
NZ_CP014268.2	15165	TAA																			ORF_15007..15165_52aa_+1	15007	159	CDS	false	ATG	ER2566ORF|NZ_CP014268.2_15007_15165_+1_ATG_52
NZ_CP014268.2	15283	TGA																			ORF_15152..15283_43aa_+2	15152	132	CDS	false	CTG	ER2566ORF|NZ_CP014268.2_15152_15283_+2_CTG_43
NZ_CP014268.2	15297	TAA																			ORF_15190..15297_35aa_+1	15190	108	CDS	false	ATG	ER2566ORF|NZ_CP014268.2_15190_15297_+1_ATG_35
NZ_CP014268.2	15487	TAG																			ORF_15368..15487_39aa_+2	15368	120	CDS	false	GTG	ER2566ORF|NZ_CP014268.2_15368_15487_+2_GTG_39
NZ_CP014268.2	15666	TAA																			ORF_15346..15666_106aa_+1	15346	321	CDS	false	ATG	ER2566ORF|NZ_CP014268.2_15346_15666_+1_ATG_106	ER2566ORF_+2aa_orf|NZ_CP014268.2_15340_15666_+1_CTG_108
NZ_CP014268.2	15872	TAG																			ORF_15744..15872_42aa_+3	15744	129	CDS	false	ATG	ER2566ORF|NZ_CP014268.2_15744_15872_+3_ATG_42	ER2566ORF_+14aa_orf|NZ_CP014268.2_15702_15872_+3_CTG_56
NZ_CP014268.2	15984	TGA																			ORF_15823..15984_53aa_+1	15823	162	CDS	false	TTG	ER2566ORF|NZ_CP014268.2_15823_15984_+1_TTG_53
NZ_CP014268.2	16022	TGA																			ORF_15876..16022_48aa_+3	15876	147	CDS	false	CTG	ER2566ORF|NZ_CP014268.2_15876_16022_+3_CTG_48	ER2566ORF_+1aa_orf|NZ_CP014268.2_15873_16022_+3_TTG_49
NZ_CP014268.2	16066	TAA																			ORF_15953..16066_37aa_+2	15953	114	CDS	false	ATG	ER2566ORF|NZ_CP014268.2_15953_16066_+2_ATG_37
NZ_CP014268.2	16281	TGA																			ORF_16180..16281_33aa_+1	16180	102	CDS	false	ATG	ER2566ORF|NZ_CP014268.2_16180_16281_+1_ATG_33
NZ_CP014268.2	16495	TAA																			ORF_16400..16495_31aa_+2	16400	96	CDS	false	ATG	ER2566ORF|NZ_CP014268.2_16400_16495_+2_ATG_31	ER2566ORF_+13aa_orf|NZ_CP014268.2_16361_16495_+2_CTG_44	ER2566ORF_+23aa_orf|NZ_CP014268.2_16331_16495_+2_CTG_54
NZ_CP014268.2	16638	TGA																			ORF_16534..16638_34aa_+1	16534	105	CDS	false	ATG	ER2566ORF|NZ_CP014268.2_16534_16638_+1_ATG_34	ER2566ORF_+4aa_orf|NZ_CP014268.2_16522_16638_+1_GTG_38
NZ_CP014268.2	16729	TGA																			ORF_16592..16729_45aa_+2	16592	138	CDS	false	GTG	ER2566ORF|NZ_CP014268.2_16592_16729_+2_GTG_45
NZ_CP014268.2	16835	TAA																			ORF_16437..16835_132aa_+3	16437	399	CDS	false	ATG	ER2566ORF|NZ_CP014268.2_16437_16835_+3_ATG_132	ER2566ORF_+9aa_orf|NZ_CP014268.2_16410_16835_+3_GTG_141	ER2566ORF_+14aa_orf|NZ_CP014268.2_16395_16835_+3_TTG_146	ER2566ORF_+18aa_orf|NZ_CP014268.2_16383_16835_+3_CTG_150	ER2566ORF_+41aa_orf|NZ_CP014268.2_16314_16835_+3_GTG_173	ER2566ORF_+53aa_orf|NZ_CP014268.2_16278_16835_+3_CTG_185	ER2566ORF_+58aa_orf|NZ_CP014268.2_16263_16835_+3_TTG_190	ER2566ORF_+94aa_orf|NZ_CP014268.2_16155_16835_+3_CTG_226
NZ_CP014268.2	16947	TGA																			ORF_16816..16947_43aa_+1	16816	132	CDS	false	CTG	ER2566ORF|NZ_CP014268.2_16816_16947_+1_CTG_43
NZ_CP014268.2	17461	TAA																			ORF_17042..17461_139aa_+2	17042	420	CDS	false	ATG	ER2566ORF|NZ_CP014268.2_17042_17461_+2_ATG_139	ER2566ORF_+41aa_orf|NZ_CP014268.2_16919_17461_+2_CTG_180	ER2566ORF_+47aa_orf|NZ_CP014268.2_16901_17461_+2_CTG_186
NZ_CP014268.2	17498	TAA																			ORF_17391..17498_35aa_+3	17391	108	CDS	false	CTG	ER2566ORF|NZ_CP014268.2_17391_17498_+3_CTG_35
NZ_CP014268.2	17859	TAA																			ORF_17740..17859_39aa_+1	17740	120	CDS	false	CTG	ER2566ORF|NZ_CP014268.2_17740_17859_+1_CTG_39
NZ_CP014268.2	17923	TGA																			ORF_17633..17923_96aa_+2	17633	291	CDS	false	CTG	ER2566ORF|NZ_CP014268.2_17633_17923_+2_CTG_96
NZ_CP014268.2	18072	TAG																			ORF_17920..18072_50aa_+1	17920	153	CDS	false	TTG	ER2566ORF|NZ_CP014268.2_17920_18072_+1_TTG_50
NZ_CP014268.2	18357	TGA																			ORF_18241..18357_38aa_+1	18241	117	CDS	false	TTG	ER2566ORF|NZ_CP014268.2_18241_18357_+1_TTG_38
NZ_CP014268.2	18379	TAA																			ORF_18080..18379_99aa_+2	18080	300	CDS	false	ATG	ER2566ORF|NZ_CP014268.2_18080_18379_+2_ATG_99
NZ_CP014268.2	18596	TAA																			ORF_18468..18596_42aa_+3	18468	129	CDS	false	ATG	ER2566ORF|NZ_CP014268.2_18468_18596_+3_ATG_42	ER2566ORF_+38aa_orf|NZ_CP014268.2_18354_18596_+3_TTG_80
NZ_CP014268.2	19118	TAA																			ORF_18999..19118_39aa_+3	18999	120	CDS	false	ATG	ER2566ORF|NZ_CP014268.2_18999_19118_+3_ATG_39
NZ_CP014268.2	19451	TAA																			ORF_19338..19451_37aa_+3	19338	114	CDS	false	ATG	ER2566ORF|NZ_CP014268.2_19338_19451_+3_ATG_37	ER2566ORF_+23aa_orf|NZ_CP014268.2_19269_19451_+3_CTG_60	ER2566ORF_+25aa_orf|NZ_CP014268.2_19263_19451_+3_CTG_62	ER2566ORF_+29aa_orf|NZ_CP014268.2_19251_19451_+3_CTG_66	ER2566ORF_+44aa_orf|NZ_CP014268.2_19206_19451_+3_CTG_81	ER2566ORF_+48aa_orf|NZ_CP014268.2_19194_19451_+3_CTG_85	ER2566ORF_+54aa_orf|NZ_CP014268.2_19176_19451_+3_CTG_91	ER2566ORF_+60aa_orf|NZ_CP014268.2_19158_19451_+3_GTG_97
NZ_CP014268.2	19610	TAA																			ORF_19494..19610_38aa_+3	19494	117	CDS	false	ATG	ER2566ORF|NZ_CP014268.2_19494_19610_+3_ATG_38
NZ_CP014268.2	20190	TGA																			ORF_20005..20190_61aa_+1	20005	186	CDS	false	ATG	ER2566ORF|NZ_CP014268.2_20005_20190_+1_ATG_61
NZ_CP014268.2	20403	TGA																			ORF_20269..20403_44aa_+1	20269	135	CDS	false	ATG	ER2566ORF|NZ_CP014268.2_20269_20403_+1_ATG_44
NZ_CP014268.2	20407	TGA																			ORF_20285..20407_40aa_+2	20285	123	CDS	false	ATG	ER2566ORF|NZ_CP014268.2_20285_20407_+2_ATG_40	ER2566ORF_+8aa_orf|NZ_CP014268.2_20261_20407_+2_CTG_48
NZ_CP014268.2	20508	TGA																			ORF_20404..20508_34aa_+1	20404	105	CDS	false	ATG	ER2566ORF|NZ_CP014268.2_20404_20508_+1_ATG_34
NZ_CP014268.2	20615	TGA																			ORF_20505..20615_36aa_+3	20505	111	CDS	false	CTG	ER2566ORF|NZ_CP014268.2_20505_20615_+3_CTG_36	ER2566ORF_+3aa_orf|NZ_CP014268.2_20496_20615_+3_CTG_39	ER2566ORF_+7aa_orf|NZ_CP014268.2_20484_20615_+3_TTG_43	ER2566ORF_+19aa_orf|NZ_CP014268.2_20448_20615_+3_CTG_55
NZ_CP014268.2	20664	TAA																			ORF_20560..20664_34aa_+1	20560	105	CDS	false	ATG	ER2566ORF|NZ_CP014268.2_20560_20664_+1_ATG_34
NZ_CP014268.2	20891	TAA																			ORF_20625..20891_88aa_+3	20625	267	CDS	false	CTG	ER2566ORF|NZ_CP014268.2_20625_20891_+3_CTG_88
NZ_CP014268.2	20913	TAG																			ORF_20686..20913_75aa_+1	20686	228	CDS	false	ATG	ER2566ORF|NZ_CP014268.2_20686_20913_+1_ATG_75
NZ_CP014268.2	21030	TGA																			ORF_20932..21030_32aa_+1	20932	99	CDS	false	TTG	ER2566ORF|NZ_CP014268.2_20932_21030_+1_TTG_32	ER2566ORF_+3aa_orf|NZ_CP014268.2_20923_21030_+1_GTG_35
NZ_CP014268.2	21077	TGA																			ORF_20958..21077_39aa_+3	20958	120	CDS	false	GTG	ER2566ORF|NZ_CP014268.2_20958_21077_+3_GTG_39
NZ_CP014268.2	21240	TAA																			ORF_21148..21240_30aa_+1	21148	93	CDS	false	TTG	ER2566ORF|NZ_CP014268.2_21148_21240_+1_TTG_30	ER2566ORF_+4aa_orf|NZ_CP014268.2_21136_21240_+1_GTG_34	ER2566ORF_+13aa_orf|NZ_CP014268.2_21109_21240_+1_GTG_43	ER2566ORF_+16aa_orf|NZ_CP014268.2_21100_21240_+1_GTG_46
NZ_CP014268.2	21456	TAA																			ORF_21352..21456_34aa_+1	21352	105	CDS	false	ATG	ER2566ORF|NZ_CP014268.2_21352_21456_+1_ATG_34	ER2566ORF_+34aa_orf|NZ_CP014268.2_21250_21456_+1_GTG_68
NZ_CP014268.2	21563	TGA																			ORF_21465..21563_32aa_+3	21465	99	CDS	false	TTG	ER2566ORF|NZ_CP014268.2_21465_21563_+3_TTG_32
NZ_CP014268.2	21782	TAA																			ORF_21678..21782_34aa_+3	21678	105	CDS	false	ATG	ER2566ORF|NZ_CP014268.2_21678_21782_+3_ATG_34	ER2566ORF_+19aa_orf|NZ_CP014268.2_21621_21782_+3_TTG_53	ER2566ORF_+20aa_orf|NZ_CP014268.2_21618_21782_+3_CTG_54
NZ_CP014268.2	22080	TGA																			ORF_21823..22080_85aa_+1	21823	258	CDS	false	ATG	ER2566ORF|NZ_CP014268.2_21823_22080_+1_ATG_85	ER2566ORF_+19aa_orf|NZ_CP014268.2_21766_22080_+1_TTG_104
NZ_CP014268.2	22467	TAA																			ORF_22369..22467_32aa_+1	22369	99	CDS	false	ATG	ER2566ORF|NZ_CP014268.2_22369_22467_+1_ATG_32	ER2566ORF_+4aa_orf|NZ_CP014268.2_22357_22467_+1_CTG_36	ER2566ORF_+18aa_orf|NZ_CP014268.2_22315_22467_+1_GTG_50
NZ_CP014268.2	22553	TAG																			ORF_22449..22553_34aa_+3	22449	105	CDS	false	CTG	ER2566ORF|NZ_CP014268.2_22449_22553_+3_CTG_34
NZ_CP014268.2	22723	TAA																			ORF_22622..22723_33aa_+2	22622	102	CDS	false	TTG	ER2566ORF|NZ_CP014268.2_22622_22723_+2_TTG_33
NZ_CP014268.2	22928	TAA																			ORF_22833..22928_31aa_+3	22833	96	CDS	false	TTG	ER2566ORF|NZ_CP014268.2_22833_22928_+3_TTG_31	ER2566ORF_+16aa_orf|NZ_CP014268.2_22785_22928_+3_TTG_47	ER2566ORF_+17aa_orf|NZ_CP014268.2_22782_22928_+3_CTG_48	ER2566ORF_+30aa_orf|NZ_CP014268.2_22743_22928_+3_TTG_61
NZ_CP014268.2	22947	TAA																			ORF_22837..22947_36aa_+1	22837	111	CDS	false	ATG	ER2566ORF|NZ_CP014268.2_22837_22947_+1_ATG_36	ER2566ORF_+3aa_orf|NZ_CP014268.2_22828_22947_+1_GTG_39	ER2566ORF_+4aa_orf|NZ_CP014268.2_22825_22947_+1_TTG_40	ER2566ORF_+7aa_orf|NZ_CP014268.2_22816_22947_+1_TTG_43	ER2566ORF_+8aa_orf|NZ_CP014268.2_22813_22947_+1_TTG_44
NZ_CP014268.2	23032	TGA																			ORF_22910..23032_40aa_+2	22910	123	CDS	false	TTG	ER2566ORF|NZ_CP014268.2_22910_23032_+2_TTG_40
NZ_CP014268.2	23264	TGA																			ORF_23118..23264_48aa_+3	23118	147	CDS	false	TTG	ER2566ORF|NZ_CP014268.2_23118_23264_+3_TTG_48
NZ_CP014268.2	23868	TGA																			ORF_23632..23868_78aa_+1	23632	237	CDS	false	ATG	ER2566ORF|NZ_CP014268.2_23632_23868_+1_ATG_78	ER2566ORF_+3aa_orf|NZ_CP014268.2_23623_23868_+1_TTG_81
NZ_CP014268.2	23879	TAA																			ORF_23454..23879_141aa_+3	23454	426	CDS	false	ATG	ER2566ORF|NZ_CP014268.2_23454_23879_+3_ATG_141	ER2566ORF_+3aa_orf|NZ_CP014268.2_23445_23879_+3_CTG_144	ER2566ORF_+6aa_orf|NZ_CP014268.2_23436_23879_+3_GTG_147	ER2566ORF_+32aa_orf|NZ_CP014268.2_23358_23879_+3_CTG_173	ER2566ORF_+40aa_orf|NZ_CP014268.2_23334_23879_+3_TTG_181
NZ_CP014268.2	24038	TAA																			ORF_23943..24038_31aa_+3	23943	96	CDS	false	CTG	ER2566ORF|NZ_CP014268.2_23943_24038_+3_CTG_31	ER2566ORF_+1aa_orf|NZ_CP014268.2_23940_24038_+3_TTG_32	ER2566ORF_+2aa_orf|NZ_CP014268.2_23937_24038_+3_GTG_33	ER2566ORF_+7aa_orf|NZ_CP014268.2_23922_24038_+3_GTG_38	ER2566ORF_+8aa_orf|NZ_CP014268.2_23919_24038_+3_TTG_39
NZ_CP014268.2	24173	TGA																			ORF_24054..24173_39aa_+3	24054	120	CDS	false	GTG	ER2566ORF|NZ_CP014268.2_24054_24173_+3_GTG_39
NZ_CP014268.2	24323	TAG																			ORF_24213..24323_36aa_+3	24213	111	CDS	false	TTG	ER2566ORF|NZ_CP014268.2_24213_24323_+3_TTG_36
NZ_CP014268.2	24477	TGA																			ORF_24229..24477_82aa_+1	24229	249	CDS	false	ATG	ER2566ORF|NZ_CP014268.2_24229_24477_+1_ATG_82
NZ_CP014268.2	24587	TAG																			ORF_24408..24587_59aa_+3	24408	180	CDS	false	ATG	ER2566ORF|NZ_CP014268.2_24408_24587_+3_ATG_59	ER2566ORF_+3aa_orf|NZ_CP014268.2_24399_24587_+3_TTG_62
NZ_CP014268.2	24697	TAG																			ORF_24572..24697_41aa_+2	24572	126	CDS	false	ATG	ER2566ORF|NZ_CP014268.2_24572_24697_+2_ATG_41	ER2566ORF_+13aa_orf|NZ_CP014268.2_24533_24697_+2_CTG_54	ER2566ORF_+42aa_orf|NZ_CP014268.2_24446_24697_+2_CTG_83	ER2566ORF_+60aa_orf|NZ_CP014268.2_24392_24697_+2_CTG_101	ER2566ORF_+74aa_orf|NZ_CP014268.2_24350_24697_+2_CTG_115	ER2566ORF_+107aa_orf|NZ_CP014268.2_24251_24697_+2_CTG_148	ER2566ORF_+124aa_orf|NZ_CP014268.2_24200_24697_+2_GTG_165	ER2566ORF_+125aa_orf|NZ_CP014268.2_24197_24697_+2_CTG_166	ER2566ORF_+134aa_orf|NZ_CP014268.2_24170_24697_+2_CTG_175	ER2566ORF_+135aa_orf|NZ_CP014268.2_24167_24697_+2_TTG_176	ER2566ORF_+136aa_orf|NZ_CP014268.2_24164_24697_+2_CTG_177	ER2566ORF_+177aa_orf|NZ_CP014268.2_24041_24697_+2_CTG_218	ER2566ORF_+186aa_orf|NZ_CP014268.2_24014_24697_+2_GTG_227	ER2566ORF_+189aa_orf|NZ_CP014268.2_24005_24697_+2_CTG_230	ER2566ORF_+190aa_orf|NZ_CP014268.2_24002_24697_+2_CTG_231	ER2566ORF_+197aa_orf|NZ_CP014268.2_23981_24697_+2_GTG_238	ER2566ORF_+223aa_orf|NZ_CP014268.2_23903_24697_+2_TTG_264
NZ_CP014268.2	25156	TAA																			ORF_24866..25156_96aa_+2	24866	291	CDS	false	ATG	ER2566ORF|NZ_CP014268.2_24866_25156_+2_ATG_96	ER2566ORF_+22aa_orf|NZ_CP014268.2_24800_25156_+2_GTG_118	ER2566ORF_+42aa_orf|NZ_CP014268.2_24740_25156_+2_GTG_138	ER2566ORF_+45aa_orf|NZ_CP014268.2_24731_25156_+2_GTG_141
NZ_CP014268.2	25297	TAA																			ORF_25193..25297_34aa_+2	25193	105	CDS	false	ATG	ER2566ORF|NZ_CP014268.2_25193_25297_+2_ATG_34	ER2566ORF_+7aa_orf|NZ_CP014268.2_25172_25297_+2_CTG_41
NZ_CP014268.2	25452	TAA																			ORF_24814..25452_212aa_+1	24814	639	CDS	false	GTG	ER2566ORF|NZ_CP014268.2_24814_25452_+1_GTG_212
NZ_CP014268.2	25738	TAG																			ORF_25412..25738_108aa_+2	25412	327	CDS	false	ATG	ER2566ORF|NZ_CP014268.2_25412_25738_+2_ATG_108
NZ_CP014268.2	25920	TAG																			ORF_25777..25920_47aa_+1	25777	144	CDS	false	ATG	ER2566ORF|NZ_CP014268.2_25777_25920_+1_ATG_47
NZ_CP014268.2	26064	TAG																			ORF_25930..26064_44aa_+1	25930	135	CDS	false	ATG	ER2566ORF|NZ_CP014268.2_25930_26064_+1_ATG_44	ER2566ORF_+3aa_orf|NZ_CP014268.2_25921_26064_+1_GTG_47
NZ_CP014268.2	26253	TAA																			ORF_26122..26253_43aa_+1	26122	132	CDS	false	ATG	ER2566ORF|NZ_CP014268.2_26122_26253_+1_ATG_43
NZ_CP014268.2	26428	TAA																			ORF_26306..26428_40aa_+2	26306	123	CDS	false	TTG	ER2566ORF|NZ_CP014268.2_26306_26428_+2_TTG_40
NZ_CP014268.2	26451	TAG																			ORF_26311..26451_46aa_+1	26311	141	CDS	false	ATG	ER2566ORF|NZ_CP014268.2_26311_26451_+1_ATG_46
NZ_CP014268.2	26585	TAG																			ORF_25827..26585_252aa_+3	25827	759	CDS	false	GTG	ER2566ORF|NZ_CP014268.2_25827_26585_+3_GTG_252
NZ_CP014268.2	26718	TAA																			ORF_26530..26718_62aa_+1	26530	189	CDS	false	ATG	ER2566ORF|NZ_CP014268.2_26530_26718_+1_ATG_62
NZ_CP014268.2	27136	TAA																			ORF_27023..27136_37aa_+2	27023	114	CDS	false	TTG	ER2566ORF|NZ_CP014268.2_27023_27136_+2_TTG_37
NZ_CP014268.2	27348	TGA																			ORF_26818..27348_176aa_+1	26818	531	CDS	false	CTG	ER2566ORF|NZ_CP014268.2_26818_27348_+1_CTG_176
NZ_CP014268.2	27418	TAG																			ORF_27290..27418_42aa_+2	27290	129	CDS	false	GTG	ER2566ORF|NZ_CP014268.2_27290_27418_+2_GTG_42	ER2566ORF_+1aa_orf|NZ_CP014268.2_27287_27418_+2_CTG_43
NZ_CP014268.2	27532	TGA																			ORF_27419..27532_37aa_+2	27419	114	CDS	false	ATG	ER2566ORF|NZ_CP014268.2_27419_27532_+2_ATG_37
NZ_CP014268.2	27756	TAA																			ORF_27514..27756_80aa_+1	27514	243	CDS	false	CTG	ER2566ORF|NZ_CP014268.2_27514_27756_+1_CTG_80
NZ_CP014268.2	27794	TAA																			ORF_27699..27794_31aa_+3	27699	96	CDS	false	TTG	ER2566ORF|NZ_CP014268.2_27699_27794_+3_TTG_31
NZ_CP014268.2	27871	TGA																			ORF_27674..27871_65aa_+2	27674	198	CDS	false	TTG	ER2566ORF|NZ_CP014268.2_27674_27871_+2_TTG_65	ER2566ORF_+4aa_orf|NZ_CP014268.2_27662_27871_+2_GTG_69
NZ_CP014268.2	28187	TGA																			ORF_28026..28187_53aa_+3	28026	162	CDS	false	ATG	ER2566ORF|NZ_CP014268.2_28026_28187_+3_ATG_53
NZ_CP014268.2	28357	TAG																			ORF_28244..28357_37aa_+2	28244	114	CDS	false	ATG	ER2566ORF|NZ_CP014268.2_28244_28357_+2_ATG_37	ER2566ORF_+15aa_orf|NZ_CP014268.2_28199_28357_+2_CTG_52
NZ_CP014268.2	28454	TAG																			ORF_28344..28454_36aa_+3	28344	111	CDS	false	ATG	ER2566ORF|NZ_CP014268.2_28344_28454_+3_ATG_36
NZ_CP014268.2	28717	TAA																			ORF_28547..28717_56aa_+2	28547	171	CDS	false	ATG	ER2566ORF|NZ_CP014268.2_28547_28717_+2_ATG_56	ER2566ORF_+1aa_orf|NZ_CP014268.2_28544_28717_+2_GTG_57	ER2566ORF_+10aa_orf|NZ_CP014268.2_28517_28717_+2_CTG_66	ER2566ORF_+28aa_orf|NZ_CP014268.2_28463_28717_+2_GTG_84	ER2566ORF_+39aa_orf|NZ_CP014268.2_28430_28717_+2_GTG_95
NZ_CP014268.2	28728	TGA																			ORF_28492..28728_78aa_+1	28492	237	CDS	false	ATG	ER2566ORF|NZ_CP014268.2_28492_28728_+1_ATG_78	ER2566ORF_+16aa_orf|NZ_CP014268.2_28444_28728_+1_CTG_94
NZ_CP014268.2	28844	TAA																			ORF_28722..28844_40aa_+3	28722	123	CDS	false	GTG	ER2566ORF|NZ_CP014268.2_28722_28844_+3_GTG_40
NZ_CP014268.2	28911	TGA																			ORF_28741..28911_56aa_+1	28741	171	CDS	false	ATG	ER2566ORF|NZ_CP014268.2_28741_28911_+1_ATG_56
NZ_CP014268.2	29130	TGA																			ORF_28987..29130_47aa_+1	28987	144	CDS	false	CTG	ER2566ORF|NZ_CP014268.2_28987_29130_+1_CTG_47
NZ_CP014268.2	29450	TGA																			ORF_29280..29450_56aa_+3	29280	171	CDS	false	ATG	ER2566ORF|NZ_CP014268.2_29280_29450_+3_ATG_56
NZ_CP014268.2	29597	TAG																			ORF_29460..29597_45aa_+3	29460	138	CDS	false	ATG	ER2566ORF|NZ_CP014268.2_29460_29597_+3_ATG_45
NZ_CP014268.2	29611	TAG																			ORF_29489..29611_40aa_+2	29489	123	CDS	false	CTG	ER2566ORF|NZ_CP014268.2_29489_29611_+2_CTG_40	ER2566ORF_+14aa_orf|NZ_CP014268.2_29447_29611_+2_GTG_54	ER2566ORF_+42aa_orf|NZ_CP014268.2_29363_29611_+2_CTG_82	ER2566ORF_+81aa_orf|NZ_CP014268.2_29246_29611_+2_CTG_121	ER2566ORF_+88aa_orf|NZ_CP014268.2_29225_29611_+2_TTG_128	ER2566ORF_+99aa_orf|NZ_CP014268.2_29192_29611_+2_GTG_139	ER2566ORF_+102aa_orf|NZ_CP014268.2_29183_29611_+2_CTG_142	ER2566ORF_+108aa_orf|NZ_CP014268.2_29165_29611_+2_CTG_148	ER2566ORF_+122aa_orf|NZ_CP014268.2_29123_29611_+2_GTG_162	ER2566ORF_+124aa_orf|NZ_CP014268.2_29117_29611_+2_CTG_164
NZ_CP014268.2	29732	TGA																			ORF_29640..29732_30aa_+3	29640	93	CDS	false	ATG	ER2566ORF|NZ_CP014268.2_29640_29732_+3_ATG_30
NZ_CP014268.2	29884	TAA																			ORF_29729..29884_51aa_+2	29729	156	CDS	false	ATG	ER2566ORF|NZ_CP014268.2_29729_29884_+2_ATG_51	ER2566ORF_+6aa_orf|NZ_CP014268.2_29711_29884_+2_GTG_57
NZ_CP014268.2	29946	TAG																			ORF_29698..29946_82aa_+1	29698	249	CDS	false	CTG	ER2566ORF|NZ_CP014268.2_29698_29946_+1_CTG_82
NZ_CP014268.2	30086	TGA																			ORF_29985..30086_33aa_+3	29985	102	CDS	false	ATG	ER2566ORF|NZ_CP014268.2_29985_30086_+3_ATG_33
NZ_CP014268.2	30171	TAA																			ORF_30043..30171_42aa_+1	30043	129	CDS	false	CTG	ER2566ORF|NZ_CP014268.2_30043_30171_+1_CTG_42
NZ_CP014268.2	30256	TGA																			ORF_30161..30256_31aa_+2	30161	96	CDS	false	CTG	ER2566ORF|NZ_CP014268.2_30161_30256_+2_CTG_31
NZ_CP014268.2	30290	TAA																			ORF_30171..30290_39aa_+3	30171	120	CDS	false	ATG	ER2566ORF|NZ_CP014268.2_30171_30290_+3_ATG_39
NZ_CP014268.2	30551	TAA																			ORF_30450..30551_33aa_+3	30450	102	CDS	false	GTG	ER2566ORF|NZ_CP014268.2_30450_30551_+3_GTG_33
NZ_CP014268.2	30616	TGA																			ORF_30500..30616_38aa_+2	30500	117	CDS	false	ATG	ER2566ORF|NZ_CP014268.2_30500_30616_+2_ATG_38	ER2566ORF_+34aa_orf|NZ_CP014268.2_30398_30616_+2_TTG_72
NZ_CP014268.2	30732	TAA																			ORF_30388..30732_114aa_+1	30388	345	CDS	false	ATG	ER2566ORF|NZ_CP014268.2_30388_30732_+1_ATG_114	ER2566ORF_+45aa_orf|NZ_CP014268.2_30253_30732_+1_CTG_159
NZ_CP014268.2	30875	TAA																			ORF_30726..30875_49aa_+3	30726	150	CDS	false	CTG	ER2566ORF|NZ_CP014268.2_30726_30875_+3_CTG_49
NZ_CP014268.2	31179	TAA																			ORF_30829..31179_116aa_+1	30829	351	CDS	false	ATG	ER2566ORF|NZ_CP014268.2_30829_31179_+1_ATG_116	ER2566ORF_+2aa_orf|NZ_CP014268.2_30823_31179_+1_TTG_118
NZ_CP014268.2	31265	TAA																			ORF_31137..31265_42aa_+3	31137	129	CDS	false	GTG	ER2566ORF|NZ_CP014268.2_31137_31265_+3_GTG_42
NZ_CP014268.2	31566	TAA																			ORF_31363..31566_67aa_+1	31363	204	CDS	false	ATG	ER2566ORF|NZ_CP014268.2_31363_31566_+1_ATG_67
NZ_CP014268.2	31717	AAC								31560	158	transcript		AGG		31560	158	transcript		AGG							ER2566Rnaseq|Rnaseq|NZ_CP014268.2_31560_31717_+3_AGG_52
NZ_CP014268.2	31901	TGA																			ORF_31746..31901_51aa_+3	31746	156	CDS	false	GTG	ER2566ORF|NZ_CP014268.2_31746_31901_+3_GTG_51
NZ_CP014268.2	32060	TAG																			ORF_31932..32060_42aa_+3	31932	129	CDS	false	ATG	ER2566ORF|NZ_CP014268.2_31932_32060_+3_ATG_42	ER2566ORF_+2aa_orf|NZ_CP014268.2_31926_32060_+3_CTG_44
NZ_CP014268.2	32220	TGA																			ORF_32128..32220_30aa_+1	32128	93	CDS	false	GTG	ER2566ORF|NZ_CP014268.2_32128_32220_+1_GTG_30
NZ_CP014268.2	32272	TAA																			ORF_31676..32272_198aa_+2	31676	597	CDS	false	ATG	ER2566ORF|NZ_CP014268.2_31676_32272_+2_ATG_198	ER2566ORF_+28aa_orf|NZ_CP014268.2_31592_32272_+2_CTG_226	ER2566ORF_+36aa_orf|NZ_CP014268.2_31568_32272_+2_TTG_234	ER2566ORF_+43aa_orf|NZ_CP014268.2_31547_32272_+2_GTG_241
NZ_CP014268.2	32531	TGA																			ORF_32427..32531_34aa_+3	32427	105	CDS	false	CTG	ER2566ORF|NZ_CP014268.2_32427_32531_+3_CTG_34
NZ_CP014268.2	32548	TGA																			ORF_32357..32548_63aa_+2	32357	192	CDS	false	ATG	ER2566ORF|NZ_CP014268.2_32357_32548_+2_ATG_63
NZ_CP014268.2	32848	TGA																			ORF_32717..32848_43aa_+2	32717	132	CDS	false	GTG	ER2566ORF|NZ_CP014268.2_32717_32848_+2_GTG_43
NZ_CP014268.2	32862	TGA																			ORF_32242..32862_206aa_+1	32242	621	CDS	false	TTG	ER2566ORF|NZ_CP014268.2_32242_32862_+1_TTG_206
NZ_CP014268.2	33056	TAA																			ORF_32859..33056_65aa_+3	32859	198	CDS	false	CTG	ER2566ORF|NZ_CP014268.2_32859_33056_+3_CTG_65
NZ_CP014268.2	33082	TAG																			ORF_32918..33082_54aa_+2	32918	165	CDS	false	ATG	ER2566ORF|NZ_CP014268.2_32918_33082_+2_ATG_54
NZ_CP014268.2	33283	TGA																			ORF_33152..33283_43aa_+2	33152	132	CDS	false	ATG	ER2566ORF|NZ_CP014268.2_33152_33283_+2_ATG_43
NZ_CP014268.2	33291	TGA																			ORF_33025..33291_88aa_+1	33025	267	CDS	false	CTG	ER2566ORF|NZ_CP014268.2_33025_33291_+1_CTG_88
NZ_CP014268.2	33389	TGA																			ORF_33288..33389_33aa_+3	33288	102	CDS	false	TTG	ER2566ORF|NZ_CP014268.2_33288_33389_+3_TTG_33
NZ_CP014268.2	33523	TGA																			ORF_33359..33523_54aa_+2	33359	165	CDS	false	ATG	ER2566ORF|NZ_CP014268.2_33359_33523_+2_ATG_54
NZ_CP014268.2	33647	TAG																			ORF_33483..33647_54aa_+3	33483	165	CDS	false	TTG	ER2566ORF|NZ_CP014268.2_33483_33647_+3_TTG_54
NZ_CP014268.2	33672	TAA																			ORF_33319..33672_117aa_+1	33319	354	CDS	false	GTG	ER2566ORF|NZ_CP014268.2_33319_33672_+1_GTG_117
NZ_CP014268.2	33855	TGA																			ORF_33742..33855_37aa_+1	33742	114	CDS	false	TTG	ER2566ORF|NZ_CP014268.2_33742_33855_+1_TTG_37
NZ_CP014268.2	33962	TGA																			ORF_33861..33962_33aa_+3	33861	102	CDS	false	CTG	ER2566ORF|NZ_CP014268.2_33861_33962_+3_CTG_33	ER2566ORF_+3aa_orf|NZ_CP014268.2_33852_33962_+3_CTG_36	ER2566ORF_+13aa_orf|NZ_CP014268.2_33822_33962_+3_CTG_46	ER2566ORF_+35aa_orf|NZ_CP014268.2_33756_33962_+3_CTG_68	ER2566ORF_+43aa_orf|NZ_CP014268.2_33732_33962_+3_CTG_76	ER2566ORF_+48aa_orf|NZ_CP014268.2_33717_33962_+3_CTG_81
NZ_CP014268.2	34311	TAG																			ORF_34216..34311_31aa_+1	34216	96	CDS	false	TTG	ER2566ORF|NZ_CP014268.2_34216_34311_+1_TTG_31
NZ_CP014268.2	34480	TAG																			ORF_34370..34480_36aa_+2	34370	111	CDS	false	GTG	ER2566ORF|NZ_CP014268.2_34370_34480_+2_GTG_36
NZ_CP014268.2	34575	TAA																			ORF_34426..34575_49aa_+1	34426	150	CDS	false	ATG	ER2566ORF|NZ_CP014268.2_34426_34575_+1_ATG_49	ER2566ORF_+3aa_orf|NZ_CP014268.2_34417_34575_+1_CTG_52
NZ_CP014268.2	34661	TAG																			ORF_34560..34661_33aa_+3	34560	102	CDS	false	TTG	ER2566ORF|NZ_CP014268.2_34560_34661_+3_TTG_33	ER2566ORF_+21aa_orf|NZ_CP014268.2_34497_34661_+3_CTG_54	ER2566ORF_+24aa_orf|NZ_CP014268.2_34488_34661_+3_TTG_57	ER2566ORF_+42aa_orf|NZ_CP014268.2_34434_34661_+3_CTG_75	ER2566ORF_+61aa_orf|NZ_CP014268.2_34377_34661_+3_GTG_94	ER2566ORF_+64aa_orf|NZ_CP014268.2_34368_34661_+3_GTG_97	ER2566ORF_+71aa_orf|NZ_CP014268.2_34347_34661_+3_GTG_104	ER2566ORF_+118aa_orf|NZ_CP014268.2_34206_34661_+3_TTG_151	ER2566ORF_+142aa_orf|NZ_CP014268.2_34134_34661_+3_CTG_175	ER2566ORF_+164aa_orf|NZ_CP014268.2_34068_34661_+3_CTG_197	ER2566ORF_+187aa_orf|NZ_CP014268.2_33999_34661_+3_CTG_220	ER2566ORF_+193aa_orf|NZ_CP014268.2_33981_34661_+3_CTG_226
NZ_CP014268.2	34980	TGA																			ORF_34885..34980_31aa_+1	34885	96	CDS	false	TTG	ER2566ORF|NZ_CP014268.2_34885_34980_+1_TTG_31	ER2566ORF_+1aa_orf|NZ_CP014268.2_34882_34980_+1_GTG_32	ER2566ORF_+34aa_orf|NZ_CP014268.2_34783_34980_+1_CTG_65	ER2566ORF_+35aa_orf|NZ_CP014268.2_34780_34980_+1_CTG_66
NZ_CP014268.2	35081	TGA																			ORF_34977..35081_34aa_+3	34977	105	CDS	false	ATG	ER2566ORF|NZ_CP014268.2_34977_35081_+3_ATG_34
NZ_CP014268.2	35343	TAG																			ORF_35227..35343_38aa_+1	35227	117	CDS	false	GTG	ER2566ORF|NZ_CP014268.2_35227_35343_+1_GTG_38
NZ_CP014268.2	35552	TAG																			ORF_35358..35552_64aa_+3	35358	195	CDS	false	ATG	ER2566ORF|NZ_CP014268.2_35358_35552_+3_ATG_64
NZ_CP014268.2	35957	TAA																			ORF_35805..35957_50aa_+3	35805	153	CDS	false	GTG	ER2566ORF|NZ_CP014268.2_35805_35957_+3_GTG_50
NZ_CP014268.2	36280	TGA																			ORF_34601..36280_559aa_+2	34601	1680	CDS	false	TTG	ER2566ORF|NZ_CP014268.2_34601_36280_+2_TTG_559
NZ_CP014268.2	36389	TGA																			ORF_36201..36389_62aa_+3	36201	189	CDS	false	ATG	ER2566ORF|NZ_CP014268.2_36201_36389_+3_ATG_62	ER2566ORF_+3aa_orf|NZ_CP014268.2_36192_36389_+3_CTG_65
NZ_CP014268.2	36666	TAA																			ORF_36517..36666_49aa_+1	36517	150	CDS	false	CTG	ER2566ORF|NZ_CP014268.2_36517_36666_+1_CTG_49
NZ_CP014268.2	37057	TGA																			ORF_36722..37057_111aa_+2	36722	336	CDS	false	ATG	ER2566ORF|NZ_CP014268.2_36722_37057_+2_ATG_111	ER2566ORF_+36aa_orf|NZ_CP014268.2_36614_37057_+2_GTG_147	ER2566ORF_+37aa_orf|NZ_CP014268.2_36611_37057_+2_TTG_148	ER2566ORF_+43aa_orf|NZ_CP014268.2_36593_37057_+2_CTG_154	ER2566ORF_+57aa_orf|NZ_CP014268.2_36551_37057_+2_TTG_168	ER2566ORF_+82aa_orf|NZ_CP014268.2_36476_37057_+2_TTG_193	ER2566ORF_+88aa_orf|NZ_CP014268.2_36458_37057_+2_CTG_199	ER2566ORF_+109aa_orf|NZ_CP014268.2_36395_37057_+2_CTG_220	ER2566ORF_+112aa_orf|NZ_CP014268.2_36386_37057_+2_GTG_223	ER2566ORF_+134aa_orf|NZ_CP014268.2_36320_37057_+2_TTG_245	ER2566ORF_+135aa_orf|NZ_CP014268.2_36317_37057_+2_CTG_246
NZ_CP014268.2	37080	TAA																			ORF_36973..37080_35aa_+1	36973	108	CDS	false	CTG	ER2566ORF|NZ_CP014268.2_36973_37080_+1_CTG_35	ER2566ORF_+9aa_orf|NZ_CP014268.2_36946_37080_+1_CTG_44	ER2566ORF_+14aa_orf|NZ_CP014268.2_36931_37080_+1_CTG_49	ER2566ORF_+21aa_orf|NZ_CP014268.2_36910_37080_+1_CTG_56	ER2566ORF_+32aa_orf|NZ_CP014268.2_36877_37080_+1_CTG_67	ER2566ORF_+40aa_orf|NZ_CP014268.2_36853_37080_+1_CTG_75	ER2566ORF_+42aa_orf|NZ_CP014268.2_36847_37080_+1_CTG_77	ER2566ORF_+59aa_orf|NZ_CP014268.2_36796_37080_+1_TTG_94
NZ_CP014268.2	37157	TAA																			ORF_37023..37157_44aa_+3	37023	135	CDS	false	CTG	ER2566ORF|NZ_CP014268.2_37023_37157_+3_CTG_44	ER2566ORF_+3aa_orf|NZ_CP014268.2_37014_37157_+3_GTG_47	ER2566ORF_+10aa_orf|NZ_CP014268.2_36993_37157_+3_TTG_54
NZ_CP014268.2	37213	TAA																			ORF_37067..37213_48aa_+2	37067	147	CDS	false	ATG	ER2566ORF|NZ_CP014268.2_37067_37213_+2_ATG_48
NZ_CP014268.2	37467	TGA																			ORF_37348..37467_39aa_+1	37348	120	CDS	false	CTG	ER2566ORF|NZ_CP014268.2_37348_37467_+1_CTG_39
NZ_CP014268.2	37498	TAG																			ORF_37310..37498_62aa_+2	37310	189	CDS	false	CTG	ER2566ORF|NZ_CP014268.2_37310_37498_+2_CTG_62
NZ_CP014268.2	37631	TGA																			ORF_37377..37631_84aa_+3	37377	255	CDS	false	ATG	ER2566ORF|NZ_CP014268.2_37377_37631_+3_ATG_84
NZ_CP014268.2	37776	TGA																			ORF_37558..37776_72aa_+1	37558	219	CDS	false	ATG	ER2566ORF|NZ_CP014268.2_37558_37776_+1_ATG_72
NZ_CP014268.2	37970	TAA																			ORF_37785..37970_61aa_+3	37785	186	CDS	false	CTG	ER2566ORF|NZ_CP014268.2_37785_37970_+3_CTG_61	ER2566ORF_+4aa_orf|NZ_CP014268.2_37773_37970_+3_GTG_65
NZ_CP014268.2	38103	TGA																			ORF_37942..38103_53aa_+1	37942	162	CDS	false	ATG	ER2566ORF|NZ_CP014268.2_37942_38103_+1_ATG_53
NZ_CP014268.2	38153	TAA																			ORF_38043..38153_36aa_+3	38043	111	CDS	false	ATG	ER2566ORF|NZ_CP014268.2_38043_38153_+3_ATG_36
NZ_CP014268.2	38206	TGA																			ORF_38111..38206_31aa_+2	38111	96	CDS	false	CTG	ER2566ORF|NZ_CP014268.2_38111_38206_+2_CTG_31
NZ_CP014268.2	38271	TGA																			ORF_38134..38271_45aa_+1	38134	138	CDS	false	TTG	ER2566ORF|NZ_CP014268.2_38134_38271_+1_TTG_45	ER2566ORF_+4aa_orf|NZ_CP014268.2_38122_38271_+1_CTG_49
NZ_CP014268.2	38329	TGA																			ORF_38234..38329_31aa_+2	38234	96	CDS	false	GTG	ER2566ORF|NZ_CP014268.2_38234_38329_+2_GTG_31	ER2566ORF_+4aa_orf|NZ_CP014268.2_38222_38329_+2_CTG_35	ER2566ORF_+9aa_orf|NZ_CP014268.2_38207_38329_+2_TTG_40
NZ_CP014268.2	38662	TAA																			ORF_38525..38662_45aa_+2	38525	138	CDS	false	ATG	ER2566ORF|NZ_CP014268.2_38525_38662_+2_ATG_45
NZ_CP014268.2	38764	TAA																			ORF_38663..38764_33aa_+2	38663	102	CDS	false	CTG	ER2566ORF|NZ_CP014268.2_38663_38764_+2_CTG_33
NZ_CP014268.2	38829	TGA																			ORF_38644..38829_61aa_+1	38644	186	CDS	false	TTG	ER2566ORF|NZ_CP014268.2_38644_38829_+1_TTG_61
NZ_CP014268.2	39041	TGA																			ORF_38949..39041_30aa_+3	38949	93	CDS	false	CTG	ER2566ORF|NZ_CP014268.2_38949_39041_+3_CTG_30
NZ_CP014268.2	39054	TAA																			ORF_38962..39054_30aa_+1	38962	93	CDS	false	GTG	ER2566ORF|NZ_CP014268.2_38962_39054_+1_GTG_30
NZ_CP014268.2	39272	TAG																			ORF_39180..39272_30aa_+3	39180	93	CDS	false	ATG	ER2566ORF|NZ_CP014268.2_39180_39272_+3_ATG_30	ER2566ORF_+5aa_orf|NZ_CP014268.2_39165_39272_+3_CTG_35
NZ_CP014268.2	39547	TAA																			ORF_39404..39547_47aa_+2	39404	144	CDS	false	CTG	ER2566ORF|NZ_CP014268.2_39404_39547_+2_CTG_47
NZ_CP014268.2	39572	TGA																			ORF_39456..39572_38aa_+3	39456	117	CDS	false	TTG	ER2566ORF|NZ_CP014268.2_39456_39572_+3_TTG_38	ER2566ORF_+14aa_orf|NZ_CP014268.2_39414_39572_+3_CTG_52
NZ_CP014268.2	39879	TAG																			ORF_39715..39879_54aa_+1	39715	165	CDS	false	ATG	ER2566ORF|NZ_CP014268.2_39715_39879_+1_ATG_54	ER2566ORF_+12aa_orf|NZ_CP014268.2_39679_39879_+1_GTG_66
NZ_CP014268.2	39938	TAA																			ORF_39627..39938_103aa_+3	39627	312	CDS	false	ATG	ER2566ORF|NZ_CP014268.2_39627_39938_+3_ATG_103	ER2566ORF_+11aa_orf|NZ_CP014268.2_39594_39938_+3_CTG_114
NZ_CP014268.2	40106	TGA																			ORF_39975..40106_43aa_+3	39975	132	CDS	false	ATG	ER2566ORF|NZ_CP014268.2_39975_40106_+3_ATG_43	ER2566ORF_+1aa_orf|NZ_CP014268.2_39972_40106_+3_TTG_44	ER2566ORF_+3aa_orf|NZ_CP014268.2_39966_40106_+3_CTG_46
NZ_CP014268.2	40134	TGA																			ORF_40015..40134_39aa_+1	40015	120	CDS	false	ATG	ER2566ORF|NZ_CP014268.2_40015_40134_+1_ATG_39
NZ_CP014268.2	40202	TAG																			ORF_40110..40202_30aa_+3	40110	93	CDS	false	CTG	ER2566ORF|NZ_CP014268.2_40110_40202_+3_CTG_30
NZ_CP014268.2	40343	TAA																			ORF_40224..40343_39aa_+3	40224	120	CDS	false	CTG	ER2566ORF|NZ_CP014268.2_40224_40343_+3_CTG_39
NZ_CP014268.2	40513	TAA																			ORF_40307..40513_68aa_+2	40307	207	CDS	false	CTG	ER2566ORF|NZ_CP014268.2_40307_40513_+2_CTG_68
NZ_CP014268.2	40652	TAA																			ORF_40416..40652_78aa_+3	40416	237	CDS	false	GTG	ER2566ORF|NZ_CP014268.2_40416_40652_+3_GTG_78
NZ_CP014268.2	41179	TGA																			ORF_41087..41179_30aa_+2	41087	93	CDS	false	GTG	ER2566ORF|NZ_CP014268.2_41087_41179_+2_GTG_30
NZ_CP014268.2	41403	TAA																			ORF_41215..41403_62aa_+1	41215	189	CDS	false	TTG	ER2566ORF|NZ_CP014268.2_41215_41403_+1_TTG_62
NZ_CP014268.2	41452	TGA																			ORF_41306..41452_48aa_+2	41306	147	CDS	false	GTG	ER2566ORF|NZ_CP014268.2_41306_41452_+2_GTG_48	ER2566ORF_+1aa_orf|NZ_CP014268.2_41303_41452_+2_GTG_49
NZ_CP014268.2	41595	TGA																			ORF_41449..41595_48aa_+1	41449	147	CDS	false	GTG	ER2566ORF|NZ_CP014268.2_41449_41595_+1_GTG_48
NZ_CP014268.2	41660	TAG																			ORF_41031..41660_209aa_+3	41031	630	CDS	false	ATG	ER2566ORF|NZ_CP014268.2_41031_41660_+3_ATG_209	ER2566ORF_+1aa_orf|NZ_CP014268.2_41028_41660_+3_CTG_210	ER2566ORF_+28aa_orf|NZ_CP014268.2_40947_41660_+3_CTG_237	ER2566ORF_+30aa_orf|NZ_CP014268.2_40941_41660_+3_TTG_239	ER2566ORF_+36aa_orf|NZ_CP014268.2_40923_41660_+3_CTG_245	ER2566ORF_+70aa_orf|NZ_CP014268.2_40821_41660_+3_CTG_279	ER2566ORF_+77aa_orf|NZ_CP014268.2_40800_41660_+3_CTG_286	ER2566ORF_+90aa_orf|NZ_CP014268.2_40761_41660_+3_TTG_299
NZ_CP014268.2	41878	TGA																			ORF_41714..41878_54aa_+2	41714	165	CDS	false	GTG	ER2566ORF|NZ_CP014268.2_41714_41878_+2_GTG_54
NZ_CP014268.2	41927	TAA																			ORF_41736..41927_63aa_+3	41736	192	CDS	false	ATG	ER2566ORF|NZ_CP014268.2_41736_41927_+3_ATG_63	ER2566ORF_+18aa_orf|NZ_CP014268.2_41682_41927_+3_TTG_81	ER2566ORF_+22aa_orf|NZ_CP014268.2_41670_41927_+3_CTG_85
NZ_CP014268.2	42013	TAA																			ORF_41915..42013_32aa_+2	41915	99	CDS	false	TTG	ER2566ORF|NZ_CP014268.2_41915_42013_+2_TTG_32
NZ_CP014268.2	42063	TAG																			ORF_41959..42063_34aa_+1	41959	105	CDS	false	GTG	ER2566ORF|NZ_CP014268.2_41959_42063_+1_GTG_34
NZ_CP014268.2	42140	TGA																			ORF_42003..42140_45aa_+3	42003	138	CDS	false	CTG	ER2566ORF|NZ_CP014268.2_42003_42140_+3_CTG_45
NZ_CP014268.2	42251	TGA																			ORF_42144..42251_35aa_+3	42144	108	CDS	false	GTG	ER2566ORF|NZ_CP014268.2_42144_42251_+3_GTG_35
NZ_CP014268.2	42525	TAG																			ORF_42358..42525_55aa_+1	42358	168	CDS	false	ATG	ER2566ORF|NZ_CP014268.2_42358_42525_+1_ATG_55
NZ_CP014268.2	42574	TGA																			ORF_42470..42574_34aa_+2	42470	105	CDS	false	TTG	ER2566ORF|NZ_CP014268.2_42470_42574_+2_TTG_34
NZ_CP014268.2	42602	TAA																			ORF_42348..42602_84aa_+3	42348	255	CDS	false	GTG	ER2566ORF|NZ_CP014268.2_42348_42602_+3_GTG_84
NZ_CP014268.2	42750	TAA																			ORF_42538..42750_70aa_+1	42538	213	CDS	false	TTG	ER2566ORF|NZ_CP014268.2_42538_42750_+1_TTG_70
NZ_CP014268.2	42773	TGA																			ORF_42621..42773_50aa_+3	42621	153	CDS	false	GTG	ER2566ORF|NZ_CP014268.2_42621_42773_+3_GTG_50
NZ_CP014268.2	43054	TAA																			ORF_42917..43054_45aa_+2	42917	138	CDS	false	ATG	ER2566ORF|NZ_CP014268.2_42917_43054_+2_ATG_45	ER2566ORF_+7aa_orf|NZ_CP014268.2_42896_43054_+2_TTG_52	ER2566ORF_+13aa_orf|NZ_CP014268.2_42878_43054_+2_CTG_58	ER2566ORF_+22aa_orf|NZ_CP014268.2_42851_43054_+2_TTG_67
NZ_CP014268.2	43231	TAA																			ORF_43091..43231_46aa_+2	43091	141	CDS	false	CTG	ER2566ORF|NZ_CP014268.2_43091_43231_+2_CTG_46
NZ_CP014268.2	43998	TAG																			ORF_43894..43998_34aa_+1	43894	105	CDS	false	TTG	ER2566ORF|NZ_CP014268.2_43894_43998_+1_TTG_34	ER2566ORF_+6aa_orf|NZ_CP014268.2_43876_43998_+1_CTG_40
NZ_CP014268.2	44331	TGA																			ORF_44239..44331_30aa_+1	44239	93	CDS	false	ATG	ER2566ORF|NZ_CP014268.2_44239_44331_+1_ATG_30	ER2566ORF_+1aa_orf|NZ_CP014268.2_44236_44331_+1_GTG_31
NZ_CP014268.2	44423	TAA	C2566_00044	43431	993	CDS		ATG													ORF_43431..44423_330aa_+3	43431	993	CDS	false	ATG	ER2566NIDVDC2566_00044|NZ_CP014268.2_43431_44423_+3_ATG_330
NZ_CP014268.2	44488	TGA																			ORF_44381..44488_35aa_+2	44381	108	CDS	false	ATG	ER2566ORF|NZ_CP014268.2_44381_44488_+2_ATG_35	ER2566ORF_+3aa_orf|NZ_CP014268.2_44372_44488_+2_GTG_38
NZ_CP014268.2	44615	TAA																			ORF_44520..44615_31aa_+3	44520	96	CDS	false	GTG	ER2566ORF|NZ_CP014268.2_44520_44615_+3_GTG_31
NZ_CP014268.2	44727	TAA																			ORF_44485..44727_80aa_+1	44485	243	CDS	false	ATG	ER2566ORF|NZ_CP014268.2_44485_44727_+1_ATG_80	ER2566ORF_+31aa_orf|NZ_CP014268.2_44392_44727_+1_CTG_111	ER2566ORF_+32aa_orf|NZ_CP014268.2_44389_44727_+1_CTG_112	ER2566ORF_+36aa_orf|NZ_CP014268.2_44377_44727_+1_GTG_116	ER2566ORF_+37aa_orf|NZ_CP014268.2_44374_44727_+1_GTG_117
NZ_CP014268.2	44773	TAA																			ORF_44675..44773_32aa_+2	44675	99	CDS	false	ATG	ER2566ORF|NZ_CP014268.2_44675_44773_+2_ATG_32	ER2566ORF_+7aa_orf|NZ_CP014268.2_44654_44773_+2_CTG_39
NZ_CP014268.2	44941	TAA																			ORF_44831..44941_36aa_+2	44831	111	CDS	false	ATG	ER2566ORF|NZ_CP014268.2_44831_44941_+2_ATG_36
NZ_CP014268.2	45066	TAG																			ORF_44947..45066_39aa_+1	44947	120	CDS	false	ATG	ER2566ORF|NZ_CP014268.2_44947_45066_+1_ATG_39	ER2566ORF_+6aa_orf|NZ_CP014268.2_44929_45066_+1_CTG_45
NZ_CP014268.2	45201	TGA																			ORF_45109..45201_30aa_+1	45109	93	CDS	false	TTG	ER2566ORF|NZ_CP014268.2_45109_45201_+1_TTG_30
NZ_CP014268.2	45263	TAA																			ORF_45066..45263_65aa_+3	45066	198	CDS	false	GTG	ER2566ORF|NZ_CP014268.2_45066_45263_+3_GTG_65
NZ_CP014268.2	45292	TGA																			ORF_45158..45292_44aa_+2	45158	135	CDS	false	ATG	ER2566ORF|NZ_CP014268.2_45158_45292_+2_ATG_44
NZ_CP014268.2	45414	TAA																			ORF_45226..45414_62aa_+1	45226	189	CDS	false	CTG	ER2566ORF|NZ_CP014268.2_45226_45414_+1_CTG_62
NZ_CP014268.2	45521	TGA																			ORF_45342..45521_59aa_+3	45342	180	CDS	false	CTG	ER2566ORF|NZ_CP014268.2_45342_45521_+3_CTG_59
NZ_CP014268.2	45649	TGA																			ORF_45503..45649_48aa_+2	45503	147	CDS	false	GTG	ER2566ORF|NZ_CP014268.2_45503_45649_+2_GTG_48
NZ_CP014268.2	45795	TGA																			ORF_45607..45795_62aa_+1	45607	189	CDS	false	CTG	ER2566ORF|NZ_CP014268.2_45607_45795_+1_CTG_62
NZ_CP014268.2	45907	TGA																			ORF_45809..45907_32aa_+2	45809	99	CDS	false	ATG	ER2566ORF|NZ_CP014268.2_45809_45907_+2_ATG_32	ER2566ORF_+23aa_orf|NZ_CP014268.2_45740_45907_+2_GTG_55	ER2566ORF_+35aa_orf|NZ_CP014268.2_45704_45907_+2_CTG_67	ER2566ORF_+47aa_orf|NZ_CP014268.2_45668_45907_+2_GTG_79
NZ_CP014268.2	46236	TGA																			ORF_45928..46236_102aa_+1	45928	309	CDS	false	ATG	ER2566ORF|NZ_CP014268.2_45928_46236_+1_ATG_102	ER2566ORF_+3aa_orf|NZ_CP014268.2_45919_46236_+1_CTG_105	ER2566ORF_+8aa_orf|NZ_CP014268.2_45904_46236_+1_CTG_110
NZ_CP014268.2	46262	TAA																			ORF_46113..46262_49aa_+3	46113	150	CDS	false	ATG	ER2566ORF|NZ_CP014268.2_46113_46262_+3_ATG_49
NZ_CP014268.2	46300	TAA																			ORF_46058..46300_80aa_+2	46058	243	CDS	false	ATG	ER2566ORF|NZ_CP014268.2_46058_46300_+2_ATG_80	ER2566ORF_+6aa_orf|NZ_CP014268.2_46040_46300_+2_CTG_86
NZ_CP014268.2	46364	TAA																			ORF_46269..46364_31aa_+3	46269	96	CDS	false	TTG	ER2566ORF|NZ_CP014268.2_46269_46364_+3_TTG_31
NZ_CP014268.2	46540	TGA																			ORF_46367..46540_57aa_+2	46367	174	CDS	false	CTG	ER2566ORF|NZ_CP014268.2_46367_46540_+2_CTG_57
NZ_CP014268.2	46592	TAA																			ORF_46380..46592_70aa_+3	46380	213	CDS	false	TTG	ER2566ORF|NZ_CP014268.2_46380_46592_+3_TTG_70
NZ_CP014268.2	46632	TAA																			ORF_46537..46632_31aa_+1	46537	96	CDS	false	ATG	ER2566ORF|NZ_CP014268.2_46537_46632_+1_ATG_31
NZ_CP014268.2	46841	TAA																			ORF_46689..46841_50aa_+3	46689	153	CDS	false	ATG	ER2566ORF|NZ_CP014268.2_46689_46841_+3_ATG_50	ER2566ORF_+10aa_orf|NZ_CP014268.2_46659_46841_+3_CTG_60	ER2566ORF_+11aa_orf|NZ_CP014268.2_46656_46841_+3_TTG_61
NZ_CP014268.2	47061	TAA																			ORF_46804..47061_85aa_+1	46804	258	CDS	false	ATG	ER2566ORF|NZ_CP014268.2_46804_47061_+1_ATG_85	ER2566ORF_+3aa_orf|NZ_CP014268.2_46795_47061_+1_CTG_88
NZ_CP014268.2	47072	TAA																			ORF_46947..47072_41aa_+3	46947	126	CDS	false	GTG	ER2566ORF|NZ_CP014268.2_46947_47072_+3_GTG_41
NZ_CP014268.2	47110	TAG																			ORF_47003..47110_35aa_+2	47003	108	CDS	false	TTG	ER2566ORF|NZ_CP014268.2_47003_47110_+2_TTG_35
NZ_CP014268.2	47195	TAA																			ORF_47103..47195_30aa_+3	47103	93	CDS	false	CTG	ER2566ORF|NZ_CP014268.2_47103_47195_+3_CTG_30
NZ_CP014268.2	47371	TAA																			ORF_47261..47371_36aa_+2	47261	111	CDS	false	ATG	ER2566ORF|NZ_CP014268.2_47261_47371_+2_ATG_36	ER2566ORF_+12aa_orf|NZ_CP014268.2_47225_47371_+2_CTG_48
NZ_CP014268.2	47588	TAG																			ORF_47355..47588_77aa_+3	47355	234	CDS	false	ATG	ER2566ORF|NZ_CP014268.2_47355_47588_+3_ATG_77
NZ_CP014268.2	47757	TGA																			ORF_47662..47757_31aa_+1	47662	96	CDS	false	TTG	ER2566ORF|NZ_CP014268.2_47662_47757_+1_TTG_31	ER2566ORF_+5aa_orf|NZ_CP014268.2_47647_47757_+1_TTG_36	ER2566ORF_+7aa_orf|NZ_CP014268.2_47641_47757_+1_TTG_38	ER2566ORF_+21aa_orf|NZ_CP014268.2_47599_47757_+1_CTG_52
NZ_CP014268.2	48664	TGA																			ORF_48440..48664_74aa_+2	48440	225	CDS	false	CTG	ER2566ORF|NZ_CP014268.2_48440_48664_+2_CTG_74
NZ_CP014268.2	49236	TAG																			ORF_49141..49236_31aa_+1	49141	96	CDS	false	ATG	ER2566ORF|NZ_CP014268.2_49141_49236_+1_ATG_31
NZ_CP014268.2	49312	TGA																			ORF_49190..49312_40aa_+2	49190	123	CDS	false	CTG	ER2566ORF|NZ_CP014268.2_49190_49312_+2_CTG_40
NZ_CP014268.2	49460	TAA	C2566_00047	47592	1869	CDS		ATG													ORF_47592..49460_622aa_+3	47592	1869	CDS	false	ATG	ER2566NIDVDC2566_00047|NZ_CP014268.2_47592_49460_+3_ATG_622
NZ_CP014268.2	49485	TAA																			ORF_49384..49485_33aa_+1	49384	102	CDS	false	ATG	ER2566ORF|NZ_CP014268.2_49384_49485_+1_ATG_33
NZ_CP014268.2	49911	TAA																			ORF_49615..49911_98aa_+1	49615	297	CDS	false	ATG	ER2566ORF|NZ_CP014268.2_49615_49911_+1_ATG_98	ER2566ORF_+1aa_orf|NZ_CP014268.2_49612_49911_+1_CTG_99	ER2566ORF_+8aa_orf|NZ_CP014268.2_49591_49911_+1_GTG_106
NZ_CP014268.2	50399	TAA																			ORF_50247..50399_50aa_+3	50247	153	CDS	false	TTG	ER2566ORF|NZ_CP014268.2_50247_50399_+3_TTG_50
NZ_CP014268.2	50437	TGA																			ORF_50081..50437_118aa_+2	50081	357	CDS	false	ATG	ER2566ORF|NZ_CP014268.2_50081_50437_+2_ATG_118	ER2566ORF_+4aa_orf|NZ_CP014268.2_50069_50437_+2_TTG_122
NZ_CP014268.2	50605	TAG																			ORF_50468..50605_45aa_+2	50468	138	CDS	false	ATG	ER2566ORF|NZ_CP014268.2_50468_50605_+2_ATG_45	ER2566ORF_+4aa_orf|NZ_CP014268.2_50456_50605_+2_CTG_49
NZ_CP014268.2	50905	TAG																			ORF_50783..50905_40aa_+2	50783	123	CDS	false	ATG	ER2566ORF|NZ_CP014268.2_50783_50905_+2_ATG_40
NZ_CP014268.2	51054	TAA																			ORF_50950..51054_34aa_+1	50950	105	CDS	false	GTG	ER2566ORF|NZ_CP014268.2_50950_51054_+1_GTG_34
NZ_CP014268.2	51079	TAG																			ORF_50975..51079_34aa_+2	50975	105	CDS	false	ATG	ER2566ORF|NZ_CP014268.2_50975_51079_+2_ATG_34
NZ_CP014268.2	51210	TGA																			ORF_51067..51210_47aa_+1	51067	144	CDS	false	ATG	ER2566ORF|NZ_CP014268.2_51067_51210_+1_ATG_47
NZ_CP014268.2	51430	TAA																			ORF_51335..51430_31aa_+2	51335	96	CDS	false	TTG	ER2566ORF|NZ_CP014268.2_51335_51430_+2_TTG_31	ER2566ORF_+22aa_orf|NZ_CP014268.2_51269_51430_+2_CTG_53	ER2566ORF_+28aa_orf|NZ_CP014268.2_51251_51430_+2_GTG_59
NZ_CP014268.2	51492	TGA	C2566_00050	51247	246	CDS		ATG													ORF_51247..51492_81aa_+1	51247	246	CDS	false	ATG	ER2566NIDVDC2566_00050|NZ_CP014268.2_51247_51492_+1_ATG_81
NZ_CP014268.2	51551	TAA																			ORF_51444..51551_35aa_+3	51444	108	CDS	false	ATG	ER2566ORF|NZ_CP014268.2_51444_51551_+3_ATG_35
NZ_CP014268.2	51764	TGA																			ORF_51660..51764_34aa_+3	51660	105	CDS	false	ATG	ER2566ORF|NZ_CP014268.2_51660_51764_+3_ATG_34	ER2566ORF_+3aa_orf|NZ_CP014268.2_51651_51764_+3_CTG_37
NZ_CP014268.2	51813	TGA																			ORF_51685..51813_42aa_+1	51685	129	CDS	false	ATG	ER2566ORF|NZ_CP014268.2_51685_51813_+1_ATG_42
NZ_CP014268.2	51968	TGA																			ORF_51855..51968_37aa_+3	51855	114	CDS	false	ATG	ER2566ORF|NZ_CP014268.2_51855_51968_+3_ATG_37	ER2566ORF_+6aa_orf|NZ_CP014268.2_51837_51968_+3_TTG_43	ER2566ORF_+9aa_orf|NZ_CP014268.2_51828_51968_+3_TTG_46	ER2566ORF_+13aa_orf|NZ_CP014268.2_51816_51968_+3_TTG_50	ER2566ORF_+15aa_orf|NZ_CP014268.2_51810_51968_+3_GTG_52	ER2566ORF_+23aa_orf|NZ_CP014268.2_51786_51968_+3_TTG_60
NZ_CP014268.2	53005	TAA	C2566_00051	51500	1506	CDS		ATG													ORF_51500..53005_501aa_+2	51500	1506	CDS	false	ATG	ER2566NIDVDC2566_00051|NZ_CP014268.2_51500_53005_+2_ATG_501
NZ_CP014268.2	53662	TAA																			ORF_53495..53662_55aa_+2	53495	168	CDS	false	CTG	ER2566ORF|NZ_CP014268.2_53495_53662_+2_CTG_55
NZ_CP014268.2	53847	TGA																			ORF_53719..53847_42aa_+1	53719	129	CDS	false	TTG	ER2566ORF|NZ_CP014268.2_53719_53847_+1_TTG_42	ER2566ORF_+10aa_orf|NZ_CP014268.2_53689_53847_+1_GTG_52	ER2566ORF_+25aa_orf|NZ_CP014268.2_53644_53847_+1_CTG_67	ER2566ORF_+56aa_orf|NZ_CP014268.2_53551_53847_+1_TTG_98	ER2566ORF_+71aa_orf|NZ_CP014268.2_53506_53847_+1_TTG_113	ER2566ORF_+73aa_orf|NZ_CP014268.2_53500_53847_+1_TTG_115	ER2566ORF_+76aa_orf|NZ_CP014268.2_53491_53847_+1_TTG_118	ER2566ORF_+82aa_orf|NZ_CP014268.2_53473_53847_+1_CTG_124
NZ_CP014268.2	53975	TAA	C2566_00052	53010	966	CDS		ATG													ORF_53010..53975_321aa_+3	53010	966	CDS	false	ATG	ER2566NIDVDC2566_00052|NZ_CP014268.2_53010_53975_+3_ATG_321
NZ_CP014268.2	54234	TAA																			ORF_54136..54234_32aa_+1	54136	99	CDS	false	ATG	ER2566ORF|NZ_CP014268.2_54136_54234_+1_ATG_32
NZ_CP014268.2	54585	TGA																			ORF_54490..54585_31aa_+1	54490	96	CDS	false	GTG	ER2566ORF|NZ_CP014268.2_54490_54585_+1_GTG_31	ER2566ORF_+6aa_orf|NZ_CP014268.2_54472_54585_+1_CTG_37	ER2566ORF_+7aa_orf|NZ_CP014268.2_54469_54585_+1_TTG_38	ER2566ORF_+16aa_orf|NZ_CP014268.2_54442_54585_+1_GTG_47	ER2566ORF_+18aa_orf|NZ_CP014268.2_54436_54585_+1_GTG_49	ER2566ORF_+26aa_orf|NZ_CP014268.2_54412_54585_+1_GTG_57	ER2566ORF_+31aa_orf|NZ_CP014268.2_54397_54585_+1_GTG_62	ER2566ORF_+36aa_orf|NZ_CP014268.2_54382_54585_+1_CTG_67	ER2566ORF_+38aa_orf|NZ_CP014268.2_54376_54585_+1_TTG_69
NZ_CP014268.2	54890	TAG	C2566_00053	54000	891	CDS		ATG													ORF_54000..54890_296aa_+3	54000	891	CDS	false	ATG	ER2566NIDVDC2566_00053|NZ_CP014268.2_54000_54890_+3_ATG_296	ER2566NIDVDC2566_00053_+2aa_orf|NZ_CP014268.2_53994_54890_+3_TTG_298
NZ_CP014268.2	55283	TGA																			ORF_55179..55283_34aa_+3	55179	105	CDS	false	GTG	ER2566ORF|NZ_CP014268.2_55179_55283_+3_GTG_34	ER2566ORF_+4aa_orf|NZ_CP014268.2_55167_55283_+3_CTG_38	ER2566ORF_+5aa_orf|NZ_CP014268.2_55164_55283_+3_CTG_39	ER2566ORF_+15aa_orf|NZ_CP014268.2_55134_55283_+3_TTG_49	ER2566ORF_+17aa_orf|NZ_CP014268.2_55128_55283_+3_TTG_51
NZ_CP014268.2	55433	TAA																			ORF_55323..55433_36aa_+3	55323	111	CDS	false	ATG	ER2566ORF|NZ_CP014268.2_55323_55433_+3_ATG_36	ER2566ORF_+2aa_orf|NZ_CP014268.2_55317_55433_+3_TTG_38
NZ_CP014268.2	55679	TGA																			ORF_55536..55679_47aa_+3	55536	144	CDS	false	CTG	ER2566ORF|NZ_CP014268.2_55536_55679_+3_CTG_47	ER2566ORF_+11aa_orf|NZ_CP014268.2_55503_55679_+3_TTG_58
NZ_CP014268.2	55945	TGA	C2566_00054	55016	930	CDS		ATG													ORF_55001..55945_314aa_+2	55001	945	CDS	false	ATG	ER2566NIDVDC2566_00054|NZ_CP014268.2_55016_55945_+2_ATG_309	ER2566NIDVDC2566_00054_+5aa_orf|NZ_CP014268.2_55001_55945_+2_ATG_314	ER2566NIDVDC2566_00054_+9aa_orf|NZ_CP014268.2_54989_55945_+2_GTG_318
NZ_CP014268.2	56144	TGA																			ORF_55965..56144_59aa_+3	55965	180	CDS	false	ATG	ER2566ORF|NZ_CP014268.2_55965_56144_+3_ATG_59
NZ_CP014268.2	56261	TGA																			ORF_56148..56261_37aa_+3	56148	114	CDS	false	CTG	ER2566ORF|NZ_CP014268.2_56148_56261_+3_CTG_37
NZ_CP014268.2	56759	TGA																			ORF_56583..56759_58aa_+3	56583	177	CDS	false	ATG	ER2566ORF|NZ_CP014268.2_56583_56759_+3_ATG_58	ER2566ORF_+1aa_orf|NZ_CP014268.2_56580_56759_+3_CTG_59	ER2566ORF_+7aa_orf|NZ_CP014268.2_56562_56759_+3_GTG_65
NZ_CP014268.2	56941	TAG	C2566_00055	55958	984	CDS		ATG													ORF_55958..56941_327aa_+2	55958	984	CDS	false	ATG	ER2566NIDVDC2566_00055|NZ_CP014268.2_55958_56941_+2_ATG_327	ER2566NIDVDC2566_00055_+3aa_orf|NZ_CP014268.2_55949_56941_+2_TTG_330
NZ_CP014268.2	57245	TAA																			ORF_57135..57245_36aa_+3	57135	111	CDS	false	TTG	ER2566ORF|NZ_CP014268.2_57135_57245_+3_TTG_36
NZ_CP014268.2	57306	TGA																			ORF_57202..57306_34aa_+1	57202	105	CDS	false	ATG	ER2566ORF|NZ_CP014268.2_57202_57306_+1_ATG_34	ER2566ORF_+1aa_orf|NZ_CP014268.2_57199_57306_+1_GTG_35	ER2566ORF_+9aa_orf|NZ_CP014268.2_57175_57306_+1_TTG_43	ER2566ORF_+11aa_orf|NZ_CP014268.2_57169_57306_+1_CTG_45	ER2566ORF_+12aa_orf|NZ_CP014268.2_57166_57306_+1_CTG_46	ER2566ORF_+15aa_orf|NZ_CP014268.2_57157_57306_+1_CTG_49	ER2566ORF_+20aa_orf|NZ_CP014268.2_57142_57306_+1_GTG_54	ER2566ORF_+26aa_orf|NZ_CP014268.2_57124_57306_+1_CTG_60
NZ_CP014268.2	57795	TAA																			ORF_57628..57795_55aa_+1	57628	168	CDS	false	ATG	ER2566ORF|NZ_CP014268.2_57628_57795_+1_ATG_55
NZ_CP014268.2	57954	TAA																			ORF_57814..57954_46aa_+1	57814	141	CDS	false	ATG	ER2566ORF|NZ_CP014268.2_57814_57954_+1_ATG_46
NZ_CP014268.2	58015	TAA																			ORF_57890..58015_41aa_+2	57890	126	CDS	false	TTG	ER2566ORF|NZ_CP014268.2_57890_58015_+2_TTG_41
NZ_CP014268.2	58173	TAA																			ORF_58075..58173_32aa_+1	58075	99	CDS	false	GTG	ER2566ORF|NZ_CP014268.2_58075_58173_+1_GTG_32
NZ_CP014268.2	58371	TGA																			ORF_58270..58371_33aa_+1	58270	102	CDS	false	ATG	ER2566ORF|NZ_CP014268.2_58270_58371_+1_ATG_33	ER2566ORF_+6aa_orf|NZ_CP014268.2_58252_58371_+1_GTG_39
NZ_CP014268.2	58397	TAA																			ORF_58266..58397_43aa_+3	58266	132	CDS	false	CTG	ER2566ORF|NZ_CP014268.2_58266_58397_+3_CTG_43
NZ_CP014268.2	58482	TGA																			ORF_58384..58482_32aa_+1	58384	99	CDS	false	CTG	ER2566ORF|NZ_CP014268.2_58384_58482_+1_CTG_32
NZ_CP014268.2	58649	TGA																			ORF_58524..58649_41aa_+3	58524	126	CDS	false	ATG	ER2566ORF|NZ_CP014268.2_58524_58649_+3_ATG_41
NZ_CP014268.2	58848	TAA																			ORF_58747..58848_33aa_+1	58747	102	CDS	false	ATG	ER2566ORF|NZ_CP014268.2_58747_58848_+1_ATG_33	ER2566ORF_+1aa_orf|NZ_CP014268.2_58744_58848_+1_CTG_34	ER2566ORF_+5aa_orf|NZ_CP014268.2_58732_58848_+1_GTG_38	ER2566ORF_+16aa_orf|NZ_CP014268.2_58699_58848_+1_TTG_49
NZ_CP014268.2	59084	TAG																			ORF_58893..59084_63aa_+3	58893	192	CDS	false	CTG	ER2566ORF|NZ_CP014268.2_58893_59084_+3_CTG_63
NZ_CP014268.2	59104	TGA																			ORF_58943..59104_53aa_+2	58943	162	CDS	false	ATG	ER2566ORF|NZ_CP014268.2_58943_59104_+2_ATG_53	ER2566ORF_+23aa_orf|NZ_CP014268.2_58874_59104_+2_TTG_76
NZ_CP014268.2	59193	TAA																			ORF_59086..59193_35aa_+1	59086	108	CDS	false	ATG	ER2566ORF|NZ_CP014268.2_59086_59193_+1_ATG_35
NZ_CP014268.2	59228	TAA																			ORF_59127..59228_33aa_+3	59127	102	CDS	false	TTG	ER2566ORF|NZ_CP014268.2_59127_59228_+3_TTG_33
NZ_CP014268.2	59483	TGA																			ORF_59385..59483_32aa_+3	59385	99	CDS	false	CTG	ER2566ORF|NZ_CP014268.2_59385_59483_+3_CTG_32	ER2566ORF_+7aa_orf|NZ_CP014268.2_59364_59483_+3_CTG_39
NZ_CP014268.2	59532	AAA								31718	27815	transcript		AGG													ER2566Rnaseq|NZ_CP014268.2_31718_59532_+2_AGG_9271
NZ_CP014268.2	59668	TGA																			ORF_59558..59668_36aa_+2	59558	111	CDS	false	TTG	ER2566ORF|NZ_CP014268.2_59558_59668_+2_TTG_36
NZ_CP014268.2	59940	TGA																			ORF_59845..59940_31aa_+1	59845	96	CDS	false	CTG	ER2566ORF|NZ_CP014268.2_59845_59940_+1_CTG_31
NZ_CP014268.2	60136	TGA																			ORF_60044..60136_30aa_+2	60044	93	CDS	false	GTG	ER2566ORF|NZ_CP014268.2_60044_60136_+2_GTG_30	ER2566ORF_+12aa_orf|NZ_CP014268.2_60008_60136_+2_TTG_42
NZ_CP014268.2	60282	TGA																			ORF_60133..60282_49aa_+1	60133	150	CDS	false	GTG	ER2566ORF|NZ_CP014268.2_60133_60282_+1_GTG_49
NZ_CP014268.2	60320	TAG																			ORF_60225..60320_31aa_+3	60225	96	CDS	false	ATG	ER2566ORF|NZ_CP014268.2_60225_60320_+3_ATG_31
NZ_CP014268.2	60394	TAA																			ORF_60251..60394_47aa_+2	60251	144	CDS	false	GTG	ER2566ORF|NZ_CP014268.2_60251_60394_+2_GTG_47
NZ_CP014268.2	60609	TGA																			ORF_60478..60609_43aa_+1	60478	132	CDS	false	ATG	ER2566ORF|NZ_CP014268.2_60478_60609_+1_ATG_43
NZ_CP014268.2	60817	TAA																			ORF_60701..60817_38aa_+2	60701	117	CDS	false	CTG	ER2566ORF|NZ_CP014268.2_60701_60817_+2_CTG_38
NZ_CP014268.2	60861	TGA																			ORF_60733..60861_42aa_+1	60733	129	CDS	false	ATG	ER2566ORF|NZ_CP014268.2_60733_60861_+1_ATG_42
NZ_CP014268.2	60967	TAG																			ORF_60836..60967_43aa_+2	60836	132	CDS	false	TTG	ER2566ORF|NZ_CP014268.2_60836_60967_+2_TTG_43
NZ_CP014268.2	60971	TAG																			ORF_60717..60971_84aa_+3	60717	255	CDS	false	ATG	ER2566ORF|NZ_CP014268.2_60717_60971_+3_ATG_84	ER2566ORF_+2aa_orf|NZ_CP014268.2_60711_60971_+3_GTG_86	ER2566ORF_+8aa_orf|NZ_CP014268.2_60693_60971_+3_GTG_92	ER2566ORF_+10aa_orf|NZ_CP014268.2_60687_60971_+3_CTG_94	ER2566ORF_+21aa_orf|NZ_CP014268.2_60654_60971_+3_TTG_105	ER2566ORF_+22aa_orf|NZ_CP014268.2_60651_60971_+3_TTG_106	ER2566ORF_+37aa_orf|NZ_CP014268.2_60606_60971_+3_GTG_121	ER2566ORF_+43aa_orf|NZ_CP014268.2_60588_60971_+3_CTG_127
NZ_CP014268.2	61070	CTT								59533	1538	transcript		TTG		59533	1538	transcript		TTG							ER2566Rnaseq|Rnaseq|NZ_CP014268.2_59533_61070_+1_TTG_512
NZ_CP014268.2	61203	TAA																			ORF_61111..61203_30aa_+1	61111	93	CDS	false	CTG	ER2566ORF|NZ_CP014268.2_61111_61203_+1_CTG_30
NZ_CP014268.2	61232	CCA								61157	76	transcript		GTC		61157	76	transcript		GTC							ER2566Rnaseq|Rnaseq|NZ_CP014268.2_61157_61232_+2_GTC_25
NZ_CP014268.2	61409	CGG								61310	100	transcript		CTT		61310	100	transcript		CTT							ER2566Rnaseq|Rnaseq|NZ_CP014268.2_61310_61409_+2_CTT_33
NZ_CP014268.2	61711	TAG																			ORF_61589..61711_40aa_+2	61589	123	CDS	false	ATG	ER2566ORF|NZ_CP014268.2_61589_61711_+2_ATG_40
NZ_CP014268.2	61855	TGA																			ORF_61721..61855_44aa_+2	61721	135	CDS	false	CTG	ER2566ORF|NZ_CP014268.2_61721_61855_+2_CTG_44
NZ_CP014268.2	61991	TAA																			ORF_61866..61991_41aa_+3	61866	126	CDS	false	GTG	ER2566ORF|NZ_CP014268.2_61866_61991_+3_GTG_41
NZ_CP014268.2	62071	TAA																			ORF_61973..62071_32aa_+2	61973	99	CDS	false	CTG	ER2566ORF|NZ_CP014268.2_61973_62071_+2_CTG_32
NZ_CP014268.2	62250	TAG																			ORF_62125..62250_41aa_+1	62125	126	CDS	false	TTG	ER2566ORF|NZ_CP014268.2_62125_62250_+1_TTG_41
NZ_CP014268.2	62376	TAA																			ORF_62257..62376_39aa_+1	62257	120	CDS	false	GTG	ER2566ORF|NZ_CP014268.2_62257_62376_+1_GTG_39
NZ_CP014268.2	62417	TAA																			ORF_62283..62417_44aa_+3	62283	135	CDS	false	CTG	ER2566ORF|NZ_CP014268.2_62283_62417_+3_CTG_44
NZ_CP014268.2	62437	TAA																			ORF_62321..62437_38aa_+2	62321	117	CDS	false	ATG	ER2566ORF|NZ_CP014268.2_62321_62437_+2_ATG_38
NZ_CP014268.2	62629	TGA																			ORF_62534..62629_31aa_+2	62534	96	CDS	false	CTG	ER2566ORF|NZ_CP014268.2_62534_62629_+2_CTG_31
NZ_CP014268.2	62676	TGA																			ORF_62563..62676_37aa_+1	62563	114	CDS	false	ATG	ER2566ORF|NZ_CP014268.2_62563_62676_+1_ATG_37
NZ_CP014268.2	62758	TGA																			ORF_62639..62758_39aa_+2	62639	120	CDS	false	GTG	ER2566ORF|NZ_CP014268.2_62639_62758_+2_GTG_39
NZ_CP014268.2	62886	TAA																			ORF_62794..62886_30aa_+1	62794	93	CDS	false	ATG	ER2566ORF|NZ_CP014268.2_62794_62886_+1_ATG_30
NZ_CP014268.2	63066	TGA																			ORF_62938..63066_42aa_+1	62938	129	CDS	false	ATG	ER2566ORF|NZ_CP014268.2_62938_63066_+1_ATG_42	ER2566ORF_+1aa_orf|NZ_CP014268.2_62935_63066_+1_GTG_43
NZ_CP014268.2	63270	TAA																			ORF_63151..63270_39aa_+1	63151	120	CDS	false	ATG	ER2566ORF|NZ_CP014268.2_63151_63270_+1_ATG_39
NZ_CP014268.2	63371	TAA																			ORF_63249..63371_40aa_+3	63249	123	CDS	false	CTG	ER2566ORF|NZ_CP014268.2_63249_63371_+3_CTG_40
NZ_CP014268.2	63685	TAA																			ORF_63572..63685_37aa_+2	63572	114	CDS	false	ATG	ER2566ORF|NZ_CP014268.2_63572_63685_+2_ATG_37	ER2566ORF_+6aa_orf|NZ_CP014268.2_63554_63685_+2_GTG_43	ER2566ORF_+11aa_orf|NZ_CP014268.2_63539_63685_+2_GTG_48
NZ_CP014268.2	63877	TGA																			ORF_63761..63877_38aa_+2	63761	117	CDS	false	TTG	ER2566ORF|NZ_CP014268.2_63761_63877_+2_TTG_38
NZ_CP014268.2	64140	TAG																			ORF_63985..64140_51aa_+1	63985	156	CDS	false	GTG	ER2566ORF|NZ_CP014268.2_63985_64140_+1_GTG_51
NZ_CP014268.2	64321	CCT								61419	2903	transcript		TTA		61419	2903	transcript		TTA							ER2566Rnaseq|Rnaseq|NZ_CP014268.2_61419_64321_+3_TTA_967
NZ_CP014268.2	64529	CCA								64419	111	transcript		TGG		64419	111	transcript		TGG							ER2566Rnaseq|Rnaseq|NZ_CP014268.2_64419_64529_+3_TGG_37
NZ_CP014268.2	64542	TAA																			ORF_64435..64542_35aa_+1	64435	108	CDS	false	GTG	ER2566ORF|NZ_CP014268.2_64435_64542_+1_GTG_35	ER2566ORF_+7aa_orf|NZ_CP014268.2_64414_64542_+1_TTG_42	ER2566ORF_+12aa_orf|NZ_CP014268.2_64399_64542_+1_CTG_47	ER2566ORF_+23aa_orf|NZ_CP014268.2_64366_64542_+1_CTG_58
NZ_CP014268.2	64663	CCA								64587	77	transcript		GGA		64587	77	transcript		GGA							ER2566Rnaseq|Rnaseq|NZ_CP014268.2_64587_64663_+3_GGA_25
NZ_CP014268.2	64673	TAG																			ORF_64524..64673_49aa_+3	64524	150	CDS	false	CTG	ER2566ORF|NZ_CP014268.2_64524_64673_+3_CTG_49
NZ_CP014268.2	64747	CCA								64672	76	transcript		AGG		64672	76	transcript		AGG							ER2566Rnaseq|Rnaseq|NZ_CP014268.2_64672_64747_+1_AGG_25
NZ_CP014268.2	64761	TAG																			ORF_64615..64761_48aa_+1	64615	147	CDS	false	CTG	ER2566ORF|NZ_CP014268.2_64615_64761_+1_CTG_48
NZ_CP014268.2	65110	TGA																			ORF_65006..65110_34aa_+2	65006	105	CDS	false	GTG	ER2566ORF|NZ_CP014268.2_65006_65110_+2_GTG_34	ER2566ORF_+5aa_orf|NZ_CP014268.2_64991_65110_+2_CTG_39	ER2566ORF_+20aa_orf|NZ_CP014268.2_64946_65110_+2_GTG_54
NZ_CP014268.2	65144	TAA																			ORF_65037..65144_35aa_+3	65037	108	CDS	false	GTG	ER2566ORF|NZ_CP014268.2_65037_65144_+3_GTG_35
NZ_CP014268.2	65157	TAG																			ORF_65035..65157_40aa_+1	65035	123	CDS	false	CTG	ER2566ORF|NZ_CP014268.2_65035_65157_+1_CTG_40	ER2566ORF_+1aa_orf|NZ_CP014268.2_65032_65157_+1_TTG_41	ER2566ORF_+2aa_orf|NZ_CP014268.2_65029_65157_+1_CTG_42
NZ_CP014268.2	65322	TAA																			ORF_65206..65322_38aa_+1	65206	117	CDS	false	CTG	ER2566ORF|NZ_CP014268.2_65206_65322_+1_CTG_38
NZ_CP014268.2	65341	TGA																			ORF_65228..65341_37aa_+2	65228	114	CDS	false	TTG	ER2566ORF|NZ_CP014268.2_65228_65341_+2_TTG_37
NZ_CP014268.2	65427	TGA																			ORF_65329..65427_32aa_+1	65329	99	CDS	false	ATG	ER2566ORF|NZ_CP014268.2_65329_65427_+1_ATG_32
NZ_CP014268.2	65984	TAG																			ORF_65871..65984_37aa_+3	65871	114	CDS	false	ATG	ER2566ORF|NZ_CP014268.2_65871_65984_+3_ATG_37	ER2566ORF_+5aa_orf|NZ_CP014268.2_65856_65984_+3_GTG_42
NZ_CP014268.2	66139	TAA	C2566_00066	65801	339	CDS		ATG													ORF_65801..66139_112aa_+2	65801	339	CDS	false	ATG	ER2566NIDVDC2566_00066|NZ_CP014268.2_65801_66139_+2_ATG_112
NZ_CP014268.2	66215	TAG																			ORF_66111..66215_34aa_+3	66111	105	CDS	false	CTG	ER2566ORF|NZ_CP014268.2_66111_66215_+3_CTG_34	ER2566ORF_+1aa_orf|NZ_CP014268.2_66108_66215_+3_GTG_35	ER2566ORF_+3aa_orf|NZ_CP014268.2_66102_66215_+3_TTG_37
NZ_CP014268.2	66295	TAA																			ORF_66185..66295_36aa_+2	66185	111	CDS	false	ATG	ER2566ORF|NZ_CP014268.2_66185_66295_+2_ATG_36	ER2566ORF_+2aa_orf|NZ_CP014268.2_66179_66295_+2_CTG_38
NZ_CP014268.2	66432	TAA																			ORF_66280..66432_50aa_+1	66280	153	CDS	false	GTG	ER2566ORF|NZ_CP014268.2_66280_66432_+1_GTG_50
NZ_CP014268.2	66526	TAA																			ORF_66326..66526_66aa_+2	66326	201	CDS	false	ATG	ER2566ORF|NZ_CP014268.2_66326_66526_+2_ATG_66
NZ_CP014268.2	66587	TAA																			ORF_66273..66587_104aa_+3	66273	315	CDS	false	ATG	ER2566ORF|NZ_CP014268.2_66273_66587_+3_ATG_104
NZ_CP014268.2	66709	TGA																			ORF_66617..66709_30aa_+2	66617	93	CDS	false	ATG	ER2566ORF|NZ_CP014268.2_66617_66709_+2_ATG_30	ER2566ORF_+7aa_orf|NZ_CP014268.2_66596_66709_+2_CTG_37
NZ_CP014268.2	66875	TGA																			ORF_66702..66875_57aa_+3	66702	174	CDS	false	GTG	ER2566ORF|NZ_CP014268.2_66702_66875_+3_GTG_57
NZ_CP014268.2	66996	TAA																			ORF_66865..66996_43aa_+1	66865	132	CDS	false	ATG	ER2566ORF|NZ_CP014268.2_66865_66996_+1_ATG_43	ER2566ORF_+10aa_orf|NZ_CP014268.2_66835_66996_+1_TTG_53	ER2566ORF_+12aa_orf|NZ_CP014268.2_66829_66996_+1_CTG_55	ER2566ORF_+37aa_orf|NZ_CP014268.2_66754_66996_+1_GTG_80	ER2566ORF_+53aa_orf|NZ_CP014268.2_66706_66996_+1_GTG_96	ER2566ORF_+55aa_orf|NZ_CP014268.2_66700_66996_+1_GTG_98	ER2566ORF_+57aa_orf|NZ_CP014268.2_66694_66996_+1_TTG_100	ER2566ORF_+62aa_orf|NZ_CP014268.2_66679_66996_+1_CTG_105
NZ_CP014268.2	67100	TGA																			ORF_66969..67100_43aa_+3	66969	132	CDS	false	TTG	ER2566ORF|NZ_CP014268.2_66969_67100_+3_TTG_43
NZ_CP014268.2	67211	TGA																			ORF_67113..67211_32aa_+3	67113	99	CDS	false	CTG	ER2566ORF|NZ_CP014268.2_67113_67211_+3_CTG_32
NZ_CP014268.2	67239	TAA																			ORF_67141..67239_32aa_+1	67141	99	CDS	false	CTG	ER2566ORF|NZ_CP014268.2_67141_67239_+1_CTG_32
NZ_CP014268.2	67667	TGA																			ORF_67425..67667_80aa_+3	67425	243	CDS	false	ATG	ER2566ORF|NZ_CP014268.2_67425_67667_+3_ATG_80	ER2566ORF_+12aa_orf|NZ_CP014268.2_67389_67667_+3_TTG_92	ER2566ORF_+38aa_orf|NZ_CP014268.2_67311_67667_+3_CTG_118	ER2566ORF_+47aa_orf|NZ_CP014268.2_67284_67667_+3_CTG_127
NZ_CP014268.2	67873	TGA																			ORF_67781..67873_30aa_+2	67781	93	CDS	false	GTG	ER2566ORF|NZ_CP014268.2_67781_67873_+2_GTG_30	ER2566ORF_+2aa_orf|NZ_CP014268.2_67775_67873_+2_GTG_32	ER2566ORF_+9aa_orf|NZ_CP014268.2_67754_67873_+2_GTG_39
NZ_CP014268.2	68135	TAG	C2566_00068	68037	99	CDS		ATG													ORF_68037..68135_32aa_+3	68037	99	CDS	false	ATG	ER2566NIDVDC2566_00068|NZ_CP014268.2_68037_68135_+3_ATG_32
NZ_CP014268.2	68381	TGA																			ORF_68289..68381_30aa_+3	68289	93	CDS	false	GTG	ER2566ORF|NZ_CP014268.2_68289_68381_+3_GTG_30
NZ_CP014268.2	68509	TGA																			ORF_68369..68509_46aa_+2	68369	141	CDS	false	ATG	ER2566ORF|NZ_CP014268.2_68369_68509_+2_ATG_46	ER2566ORF_+8aa_orf|NZ_CP014268.2_68345_68509_+2_GTG_54
NZ_CP014268.2	68594	TGA																			ORF_68472..68594_40aa_+3	68472	123	CDS	false	ATG	ER2566ORF|NZ_CP014268.2_68472_68594_+3_ATG_40
NZ_CP014268.2	68968	TGA																			ORF_68822..68968_48aa_+2	68822	147	CDS	false	ATG	ER2566ORF|NZ_CP014268.2_68822_68968_+2_ATG_48
NZ_CP014268.2	69095	TGA																			ORF_68958..69095_45aa_+3	68958	138	CDS	false	CTG	ER2566ORF|NZ_CP014268.2_68958_69095_+3_CTG_45
NZ_CP014268.2	69349	TAA																			ORF_69257..69349_30aa_+2	69257	93	CDS	false	ATG	ER2566ORF|NZ_CP014268.2_69257_69349_+2_ATG_30
NZ_CP014268.2	69557	TGA																			ORF_69378..69557_59aa_+3	69378	180	CDS	false	TTG	ER2566ORF|NZ_CP014268.2_69378_69557_+3_TTG_59
NZ_CP014268.2	69921	TGA	C2566_00069	68275	1647	CDS		ATG													ORF_68275..69921_548aa_+1	68275	1647	CDS	false	ATG	ER2566NIDVDC2566_00069|NZ_CP014268.2_68275_69921_+1_ATG_548	ER2566NIDVDC2566_00069_+11aa_orf|NZ_CP014268.2_68242_69921_+1_CTG_559
NZ_CP014268.2	70102	TAG																			ORF_69818..70102_94aa_+2	69818	285	CDS	false	ATG	ER2566ORF|NZ_CP014268.2_69818_70102_+2_ATG_94	ER2566ORF_+1aa_orf|NZ_CP014268.2_69815_70102_+2_GTG_95
NZ_CP014268.2	70181	TGA	C2566_00070	69918	264	CDS		ATG													ORF_69918..70181_87aa_+3	69918	264	CDS	false	ATG	ER2566NIDVDC2566_00070|NZ_CP014268.2_69918_70181_+3_ATG_87
NZ_CP014268.2	70438	TGA																			ORF_70295..70438_47aa_+2	70295	144	CDS	false	ATG	ER2566ORF|NZ_CP014268.2_70295_70438_+2_ATG_47
NZ_CP014268.2	70691	TAA																			ORF_70578..70691_37aa_+3	70578	114	CDS	false	GTG	ER2566ORF|NZ_CP014268.2_70578_70691_+3_GTG_37
NZ_CP014268.2	70765	TGA																			ORF_70622..70765_47aa_+2	70622	144	CDS	false	ATG	ER2566ORF|NZ_CP014268.2_70622_70765_+2_ATG_47
NZ_CP014268.2	71005	TAG																			ORF_70814..71005_63aa_+2	70814	192	CDS	false	ATG	ER2566ORF|NZ_CP014268.2_70814_71005_+2_ATG_63
NZ_CP014268.2	71113	TAG																			ORF_71006..71113_35aa_+2	71006	108	CDS	false	ATG	ER2566ORF|NZ_CP014268.2_71006_71113_+2_ATG_35
NZ_CP014268.2	71130	TAA	C2566_00071	70201	930	CDS		ATG													ORF_70201..71130_309aa_+1	70201	930	CDS	false	ATG	ER2566NIDVDC2566_00071|NZ_CP014268.2_70201_71130_+1_ATG_309	ER2566NIDVDC2566_00071_+22aa_orf|NZ_CP014268.2_70135_71130_+1_TTG_331
NZ_CP014268.2	71276	TGA																			ORF_71178..71276_32aa_+3	71178	99	CDS	false	CTG	ER2566ORF|NZ_CP014268.2_71178_71276_+3_CTG_32
NZ_CP014268.2	71492	TGA																			ORF_71394..71492_32aa_+3	71394	99	CDS	false	CTG	ER2566ORF|NZ_CP014268.2_71394_71492_+3_CTG_32	ER2566ORF_+3aa_orf|NZ_CP014268.2_71385_71492_+3_TTG_35	ER2566ORF_+21aa_orf|NZ_CP014268.2_71331_71492_+3_TTG_53
NZ_CP014268.2	71691	TGA																			ORF_71527..71691_54aa_+1	71527	165	CDS	false	CTG	ER2566ORF|NZ_CP014268.2_71527_71691_+1_CTG_54
NZ_CP014268.2	72230	TGA																			ORF_72135..72230_31aa_+3	72135	96	CDS	false	TTG	ER2566ORF|NZ_CP014268.2_72135_72230_+3_TTG_31	ER2566ORF_+15aa_orf|NZ_CP014268.2_72090_72230_+3_GTG_46
NZ_CP014268.2	72581	TAG																			ORF_72396..72581_61aa_+3	72396	186	CDS	false	ATG	ER2566ORF|NZ_CP014268.2_72396_72581_+3_ATG_61
NZ_CP014268.2	72819	TGA																			ORF_72715..72819_34aa_+1	72715	105	CDS	false	CTG	ER2566ORF|NZ_CP014268.2_72715_72819_+1_CTG_34
NZ_CP014268.2	73045	TAA																			ORF_71195..73045_616aa_+2	71195	1851	CDS	false	ATG	ER2566ORF|NZ_CP014268.2_71195_73045_+2_ATG_616
NZ_CP014268.2	73048	TGA	C2566_00072	71195	1854	CDS		ATG																			ER2566NIDVDC2566_00072|NZ_CP014268.2_71195_73048_+2_ATG_617
NZ_CP014268.2	73055	TGA																			ORF_72879..73055_58aa_+3	72879	177	CDS	false	ATG	ER2566ORF|NZ_CP014268.2_72879_73055_+3_ATG_58
NZ_CP014268.2	73534	TGA																			ORF_73403..73534_43aa_+2	73403	132	CDS	false	ATG	ER2566ORF|NZ_CP014268.2_73403_73534_+2_ATG_43	ER2566ORF_+1aa_orf|NZ_CP014268.2_73400_73534_+2_TTG_44
NZ_CP014268.2	73645	TGA																			ORF_73535..73645_36aa_+2	73535	111	CDS	false	TTG	ER2566ORF|NZ_CP014268.2_73535_73645_+2_TTG_36
NZ_CP014268.2	73739	TGA																			ORF_73503..73739_78aa_+3	73503	237	CDS	false	CTG	ER2566ORF|NZ_CP014268.2_73503_73739_+3_CTG_78
NZ_CP014268.2	74060	TGA																			ORF_73857..74060_67aa_+3	73857	204	CDS	false	CTG	ER2566ORF|NZ_CP014268.2_73857_74060_+3_CTG_67
NZ_CP014268.2	74270	TGA																			ORF_74112..74270_52aa_+3	74112	159	CDS	false	CTG	ER2566ORF|NZ_CP014268.2_74112_74270_+3_CTG_52
NZ_CP014268.2	74524	TGA																			ORF_74267..74524_85aa_+2	74267	258	CDS	false	TTG	ER2566ORF|NZ_CP014268.2_74267_74524_+2_TTG_85
NZ_CP014268.2	74592	TAG	C2566_00073	73045	1548	CDS		ATG													ORF_73045..74592_515aa_+1	73045	1548	CDS	false	ATG	ER2566NIDVDC2566_00073|NZ_CP014268.2_73045_74592_+1_ATG_515
NZ_CP014268.2	74881	TAA																			ORF_74525..74881_118aa_+2	74525	357	CDS	false	ATG	ER2566ORF|NZ_CP014268.2_74525_74881_+2_ATG_118
NZ_CP014268.2	74897	TGA																			ORF_74673..74897_74aa_+3	74673	225	CDS	false	ATG	ER2566ORF|NZ_CP014268.2_74673_74897_+3_ATG_74
NZ_CP014268.2	74973	TGA																			ORF_74860..74973_37aa_+1	74860	114	CDS	false	ATG	ER2566ORF|NZ_CP014268.2_74860_74973_+1_ATG_37
NZ_CP014268.2	75128	TGA																			ORF_74970..75128_52aa_+3	74970	159	CDS	false	TTG	ER2566ORF|NZ_CP014268.2_74970_75128_+3_TTG_52
NZ_CP014268.2	75232	TAG																			ORF_75125..75232_35aa_+2	75125	108	CDS	false	GTG	ER2566ORF|NZ_CP014268.2_75125_75232_+2_GTG_35
NZ_CP014268.2	75261	TAA																			ORF_74998..75261_87aa_+1	74998	264	CDS	false	CTG	ER2566ORF|NZ_CP014268.2_74998_75261_+1_CTG_87
NZ_CP014268.2	75441	TGA																			ORF_75283..75441_52aa_+1	75283	159	CDS	false	TTG	ER2566ORF|NZ_CP014268.2_75283_75441_+1_TTG_52
NZ_CP014268.2	75580	TGA																			ORF_75476..75580_34aa_+2	75476	105	CDS	false	CTG	ER2566ORF|NZ_CP014268.2_75476_75580_+2_CTG_34	ER2566ORF_+10aa_orf|NZ_CP014268.2_75446_75580_+2_GTG_44
NZ_CP014268.2	75972	TGA																			ORF_75862..75972_36aa_+1	75862	111	CDS	false	CTG	ER2566ORF|NZ_CP014268.2_75862_75972_+1_CTG_36	ER2566ORF_+2aa_orf|NZ_CP014268.2_75856_75972_+1_GTG_38
NZ_CP014268.2	76329	TGA																			ORF_76210..76329_39aa_+1	76210	120	CDS	false	TTG	ER2566ORF|NZ_CP014268.2_76210_76329_+1_TTG_39
NZ_CP014268.2	76522	TAA																			ORF_76361..76522_53aa_+2	76361	162	CDS	false	GTG	ER2566ORF|NZ_CP014268.2_76361_76522_+2_GTG_53
NZ_CP014268.2	77162	TAA	C2566_00075	75687	1476	CDS		ATG													ORF_75552..77162_536aa_+3	75552	1611	CDS	false	ATG	ER2566NIDVDC2566_00075|NZ_CP014268.2_75687_77162_+3_ATG_491	ER2566NIDVDC2566_00075_+45aa_orf|NZ_CP014268.2_75552_77162_+3_ATG_536
NZ_CP014268.2	77271	TAA																			ORF_77173..77271_32aa_+1	77173	99	CDS	false	ATG	ER2566ORF|NZ_CP014268.2_77173_77271_+1_ATG_32	ER2566ORF_+1aa_orf|NZ_CP014268.2_77170_77271_+1_CTG_33	ER2566ORF_+7aa_orf|NZ_CP014268.2_77152_77271_+1_TTG_39	ER2566ORF_+8aa_orf|NZ_CP014268.2_77149_77271_+1_CTG_40	ER2566ORF_+9aa_orf|NZ_CP014268.2_77146_77271_+1_TTG_41
NZ_CP014268.2	77383	TAA																			ORF_77231..77383_50aa_+2	77231	153	CDS	false	CTG	ER2566ORF|NZ_CP014268.2_77231_77383_+2_CTG_50
NZ_CP014268.2	77543	TGA																			ORF_77412..77543_43aa_+3	77412	132	CDS	false	ATG	ER2566ORF|NZ_CP014268.2_77412_77543_+3_ATG_43	ER2566ORF_+5aa_orf|NZ_CP014268.2_77397_77543_+3_TTG_48
NZ_CP014268.2	77551	TAA																			ORF_77459..77551_30aa_+2	77459	93	CDS	false	CTG	ER2566ORF|NZ_CP014268.2_77459_77551_+2_CTG_30	ER2566ORF_+14aa_orf|NZ_CP014268.2_77417_77551_+2_GTG_44
NZ_CP014268.2	77739	TGA																			ORF_77614..77739_41aa_+1	77614	126	CDS	false	CTG	ER2566ORF|NZ_CP014268.2_77614_77739_+1_CTG_41	ER2566ORF_+6aa_orf|NZ_CP014268.2_77596_77739_+1_TTG_47
NZ_CP014268.2	77962	TAA																			ORF_77864..77962_32aa_+2	77864	99	CDS	false	TTG	ER2566ORF|NZ_CP014268.2_77864_77962_+2_TTG_32	ER2566ORF_+1aa_orf|NZ_CP014268.2_77861_77962_+2_TTG_33
NZ_CP014268.2	78017	TAA																			ORF_77919..78017_32aa_+3	77919	99	CDS	false	TTG	ER2566ORF|NZ_CP014268.2_77919_78017_+3_TTG_32
NZ_CP014268.2	78082	TAA																			ORF_77978..78082_34aa_+2	77978	105	CDS	false	GTG	ER2566ORF|NZ_CP014268.2_77978_78082_+2_GTG_34
NZ_CP014268.2	78476	TAA																			ORF_78351..78476_41aa_+3	78351	126	CDS	false	CTG	ER2566ORF|NZ_CP014268.2_78351_78476_+3_CTG_41
NZ_CP014268.2	78908	TGA																			ORF_78816..78908_30aa_+3	78816	93	CDS	false	CTG	ER2566ORF|NZ_CP014268.2_78816_78908_+3_CTG_30
NZ_CP014268.2	79075	TGA																			ORF_78983..79075_30aa_+2	78983	93	CDS	false	ATG	ER2566ORF|NZ_CP014268.2_78983_79075_+2_ATG_30
NZ_CP014268.2	80215	TGA																			ORF_80093..80215_40aa_+2	80093	123	CDS	false	ATG	ER2566ORF|NZ_CP014268.2_80093_80215_+2_ATG_40
NZ_CP014268.2	80415	TAA	C2566_00078	78394	2022	CDS		ATG													ORF_78343..80415_690aa_+1	78343	2073	CDS	false	ATG	ER2566NIDVDC2566_00078|NZ_CP014268.2_78394_80415_+1_ATG_673	ER2566NIDVDC2566_00078_+17aa_orf|NZ_CP014268.2_78343_80415_+1_ATG_690
NZ_CP014268.2	80465	TAA																			ORF_80310..80465_51aa_+3	80310	156	CDS	false	TTG	ER2566ORF|NZ_CP014268.2_80310_80465_+3_TTG_51
NZ_CP014268.2	81160	TAA																			ORF_80861..81160_99aa_+2	80861	300	CDS	false	ATG	ER2566ORF|NZ_CP014268.2_80861_81160_+2_ATG_99	ER2566ORF_+10aa_orf|NZ_CP014268.2_80831_81160_+2_TTG_109	ER2566ORF_+13aa_orf|NZ_CP014268.2_80822_81160_+2_TTG_112	ER2566ORF_+14aa_orf|NZ_CP014268.2_80819_81160_+2_GTG_113	ER2566ORF_+31aa_orf|NZ_CP014268.2_80768_81160_+2_CTG_130
NZ_CP014268.2	81215	TGA																			ORF_81123..81215_30aa_+3	81123	93	CDS	false	ATG	ER2566ORF|NZ_CP014268.2_81123_81215_+3_ATG_30
NZ_CP014268.2	81341	TGA																			ORF_81216..81341_41aa_+3	81216	126	CDS	false	ATG	ER2566ORF|NZ_CP014268.2_81216_81341_+3_ATG_41
NZ_CP014268.2	81615	TGA																			ORF_81490..81615_41aa_+1	81490	126	CDS	false	GTG	ER2566ORF|NZ_CP014268.2_81490_81615_+1_GTG_41
NZ_CP014268.2	81688	TAA																			ORF_81410..81688_92aa_+2	81410	279	CDS	false	CTG	ER2566ORF|NZ_CP014268.2_81410_81688_+2_CTG_92
NZ_CP014268.2	81893	TGA																			ORF_81672..81893_73aa_+3	81672	222	CDS	false	TTG	ER2566ORF|NZ_CP014268.2_81672_81893_+3_TTG_73	ER2566ORF_+7aa_orf|NZ_CP014268.2_81651_81893_+3_TTG_80	ER2566ORF_+20aa_orf|NZ_CP014268.2_81612_81893_+3_CTG_93
NZ_CP014268.2	82045	TGA																			ORF_81890..82045_51aa_+2	81890	156	CDS	false	ATG	ER2566ORF|NZ_CP014268.2_81890_82045_+2_ATG_51	ER2566ORF_+12aa_orf|NZ_CP014268.2_81854_82045_+2_CTG_63	ER2566ORF_+43aa_orf|NZ_CP014268.2_81761_82045_+2_TTG_94	ER2566ORF_+53aa_orf|NZ_CP014268.2_81731_82045_+2_TTG_104	ER2566ORF_+59aa_orf|NZ_CP014268.2_81713_82045_+2_TTG_110
NZ_CP014268.2	82055	TGA																			ORF_81915..82055_46aa_+3	81915	141	CDS	false	ATG	ER2566ORF|NZ_CP014268.2_81915_82055_+3_ATG_46
NZ_CP014268.2	82150	TGA																			ORF_82052..82150_32aa_+2	82052	99	CDS	false	TTG	ER2566ORF|NZ_CP014268.2_82052_82150_+2_TTG_32
NZ_CP014268.2	82349	TAA																			ORF_82215..82349_44aa_+3	82215	135	CDS	false	GTG	ER2566ORF|NZ_CP014268.2_82215_82349_+3_GTG_44
NZ_CP014268.2	82506	TGA																			ORF_82408..82506_32aa_+1	82408	99	CDS	false	GTG	ER2566ORF|NZ_CP014268.2_82408_82506_+1_GTG_32
NZ_CP014268.2	82869	TGA																			ORF_82762..82869_35aa_+1	82762	108	CDS	false	ATG	ER2566ORF|NZ_CP014268.2_82762_82869_+1_ATG_35	ER2566ORF_+5aa_orf|NZ_CP014268.2_82747_82869_+1_GTG_40	ER2566ORF_+20aa_orf|NZ_CP014268.2_82702_82869_+1_TTG_55
NZ_CP014268.2	82913	TAA																			ORF_82383..82913_176aa_+3	82383	531	CDS	false	ATG	ER2566ORF|NZ_CP014268.2_82383_82913_+3_ATG_176	ER2566ORF_+6aa_orf|NZ_CP014268.2_82365_82913_+3_GTG_182
NZ_CP014268.2	83084	TAA																			ORF_82965..83084_39aa_+3	82965	120	CDS	false	CTG	ER2566ORF|NZ_CP014268.2_82965_83084_+3_CTG_39
NZ_CP014268.2	83330	TAA																			ORF_83238..83330_30aa_+3	83238	93	CDS	false	CTG	ER2566ORF|NZ_CP014268.2_83238_83330_+3_CTG_30	ER2566ORF_+16aa_orf|NZ_CP014268.2_83190_83330_+3_CTG_46	ER2566ORF_+18aa_orf|NZ_CP014268.2_83184_83330_+3_TTG_48
NZ_CP014268.2	83347	TAG																			ORF_83234..83347_37aa_+2	83234	114	CDS	false	GTG	ER2566ORF|NZ_CP014268.2_83234_83347_+2_GTG_37
NZ_CP014268.2	83776	TGA																			ORF_83675..83776_33aa_+2	83675	102	CDS	false	CTG	ER2566ORF|NZ_CP014268.2_83675_83776_+2_CTG_33	ER2566ORF_+2aa_orf|NZ_CP014268.2_83669_83776_+2_CTG_35
NZ_CP014268.2	83805	TAA	C2566_00081	83476	330	CDS		ATG													ORF_83422..83805_127aa_+1	83422	384	CDS	false	ATG	ER2566NIDVDC2566_00081|NZ_CP014268.2_83476_83805_+1_ATG_109	ER2566NIDVDC2566_00081_+18aa_orf|NZ_CP014268.2_83422_83805_+1_ATG_127	ER2566NIDVDC2566_00081_+35aa_orf|NZ_CP014268.2_83371_83805_+1_TTG_144
NZ_CP014268.2	84047	TGA	C2566_00082	83946	102	CDS		ATG													ORF_83946..84047_33aa_+3	83946	102	CDS	false	ATG	ER2566NIDVDC2566_00082|NZ_CP014268.2_83946_84047_+3_ATG_33
NZ_CP014268.2	84474	TGA																			ORF_84286..84474_62aa_+1	84286	189	CDS	false	ATG	ER2566ORF|NZ_CP014268.2_84286_84474_+1_ATG_62	ER2566ORF_+1aa_orf|NZ_CP014268.2_84283_84474_+1_GTG_63	ER2566ORF_+2aa_orf|NZ_CP014268.2_84280_84474_+1_TTG_64	ER2566ORF_+7aa_orf|NZ_CP014268.2_84265_84474_+1_GTG_69
NZ_CP014268.2	84987	TGA																			ORF_84892..84987_31aa_+1	84892	96	CDS	false	TTG	ER2566ORF|NZ_CP014268.2_84892_84987_+1_TTG_31
NZ_CP014268.2	85347	TGA																			ORF_85219..85347_42aa_+1	85219	129	CDS	false	CTG	ER2566ORF|NZ_CP014268.2_85219_85347_+1_CTG_42	ER2566ORF_+13aa_orf|NZ_CP014268.2_85180_85347_+1_CTG_55
NZ_CP014268.2	85391	TAA	C2566_00083	84132	1260	CDS		ATG													ORF_84060..85391_443aa_+3	84060	1332	CDS	false	ATG	ER2566NIDVDC2566_00083|NZ_CP014268.2_84132_85391_+3_ATG_419	ER2566NIDVDC2566_00083_+24aa_orf|NZ_CP014268.2_84060_85391_+3_ATG_443
NZ_CP014268.2	85619	TGA	C2566_00084	85401	219	CDS		ATG													ORF_85401..85619_72aa_+3	85401	219	CDS	false	ATG	ER2566NIDVDC2566_00084|NZ_CP014268.2_85401_85619_+3_ATG_72
NZ_CP014268.2	85902	TGA																			ORF_85807..85902_31aa_+1	85807	96	CDS	false	TTG	ER2566ORF|NZ_CP014268.2_85807_85902_+1_TTG_31
NZ_CP014268.2	85922	TAA																			ORF_85824..85922_32aa_+3	85824	99	CDS	false	TTG	ER2566ORF|NZ_CP014268.2_85824_85922_+3_TTG_32	ER2566ORF_+15aa_orf|NZ_CP014268.2_85779_85922_+3_TTG_47
NZ_CP014268.2	86156	TGA																			ORF_86058..86156_32aa_+3	86058	99	CDS	false	TTG	ER2566ORF|NZ_CP014268.2_86058_86156_+3_TTG_32
NZ_CP014268.2	86238	TAA																			ORF_86128..86238_36aa_+1	86128	111	CDS	false	CTG	ER2566ORF|NZ_CP014268.2_86128_86238_+1_CTG_36
NZ_CP014268.2	86433	TAA																			ORF_86314..86433_39aa_+1	86314	120	CDS	false	CTG	ER2566ORF|NZ_CP014268.2_86314_86433_+1_CTG_39
NZ_CP014268.2	86734	TAA	C2566_00085	85631	1104	CDS		GTG													ORF_85961..86734_257aa_+2	85961	774	CDS	false	ATG	ER2566NIDVDC2566_00085|NZ_CP014268.2_85631_86734_+2_GTG_367	ER2566NIDVDC2566_00085_+5aa_orf|NZ_CP014268.2_85616_86734_+2_CTG_372
NZ_CP014268.2	86872	TAA																			ORF_86762..86872_36aa_+2	86762	111	CDS	false	CTG	ER2566ORF|NZ_CP014268.2_86762_86872_+2_CTG_36
NZ_CP014268.2	86987	TAA																			ORF_86838..86987_49aa_+3	86838	150	CDS	false	ATG	ER2566ORF|NZ_CP014268.2_86838_86987_+3_ATG_49	ER2566ORF_+5aa_orf|NZ_CP014268.2_86823_86987_+3_GTG_54
NZ_CP014268.2	87167	TGA																			ORF_87075..87167_30aa_+3	87075	93	CDS	false	GTG	ER2566ORF|NZ_CP014268.2_87075_87167_+3_GTG_30
NZ_CP014268.2	87172	TGA																			ORF_86993..87172_59aa_+2	86993	180	CDS	false	ATG	ER2566ORF|NZ_CP014268.2_86993_87172_+2_ATG_59
NZ_CP014268.2	87428	TGA																			ORF_87336..87428_30aa_+3	87336	93	CDS	false	ATG	ER2566ORF|NZ_CP014268.2_87336_87428_+3_ATG_30
NZ_CP014268.2	87613	TAA																			ORF_87479..87613_44aa_+2	87479	135	CDS	false	ATG	ER2566ORF|NZ_CP014268.2_87479_87613_+2_ATG_44	ER2566ORF_+3aa_orf|NZ_CP014268.2_87470_87613_+2_GTG_47	ER2566ORF_+11aa_orf|NZ_CP014268.2_87446_87613_+2_CTG_55	ER2566ORF_+12aa_orf|NZ_CP014268.2_87443_87613_+2_TTG_56
NZ_CP014268.2	87792	TAG	C2566_00086	86746	1047	CDS		ATG													ORF_86746..87792_348aa_+1	86746	1047	CDS	false	ATG	ER2566NIDVDC2566_00086|NZ_CP014268.2_86746_87792_+1_ATG_348	ER2566NIDVDC2566_00086_+1aa_orf|NZ_CP014268.2_86743_87792_+1_GTG_349
NZ_CP014268.2	87989	TGA																			ORF_87867..87989_40aa_+3	87867	123	CDS	false	TTG	ER2566ORF|NZ_CP014268.2_87867_87989_+3_TTG_40	ER2566ORF_+2aa_orf|NZ_CP014268.2_87861_87989_+3_CTG_42
NZ_CP014268.2	88197	TGA																			ORF_88060..88197_45aa_+1	88060	138	CDS	false	CTG	ER2566ORF|NZ_CP014268.2_88060_88197_+1_CTG_45
NZ_CP014268.2	88259	TGA																			ORF_88092..88259_55aa_+3	88092	168	CDS	false	TTG	ER2566ORF|NZ_CP014268.2_88092_88259_+3_TTG_55
NZ_CP014268.2	88634	TGA																			ORF_88512..88634_40aa_+3	88512	123	CDS	false	TTG	ER2566ORF|NZ_CP014268.2_88512_88634_+3_TTG_40	ER2566ORF_+2aa_orf|NZ_CP014268.2_88506_88634_+3_GTG_42	ER2566ORF_+7aa_orf|NZ_CP014268.2_88491_88634_+3_GTG_47
NZ_CP014268.2	88782	TGA																			ORF_88522..88782_86aa_+1	88522	261	CDS	false	CTG	ER2566ORF|NZ_CP014268.2_88522_88782_+1_CTG_86
NZ_CP014268.2	88978	TGA	C2566_00087	87848	1131	CDS		GTG													ORF_87893..88978_361aa_+2	87893	1086	CDS	false	ATG	ER2566NIDVDC2566_00087|NZ_CP014268.2_87848_88978_+2_GTG_376	ER2566NIDVDC2566_00087_+14aa_orf|NZ_CP014268.2_87806_88978_+2_GTG_390
NZ_CP014268.2	89489	TAA																			ORF_89367..89489_40aa_+3	89367	123	CDS	false	ATG	ER2566ORF|NZ_CP014268.2_89367_89489_+3_ATG_40
NZ_CP014268.2	89848	TGA																			ORF_89747..89848_33aa_+2	89747	102	CDS	false	CTG	ER2566ORF|NZ_CP014268.2_89747_89848_+2_CTG_33
NZ_CP014268.2	89900	TGA																			ORF_89787..89900_37aa_+3	89787	114	CDS	false	GTG	ER2566ORF|NZ_CP014268.2_89787_89900_+3_GTG_37
NZ_CP014268.2	90237	TGA	C2566_00088	88975	1263	CDS		ATG													ORF_88975..90237_420aa_+1	88975	1263	CDS	false	ATG	ER2566NIDVDC2566_00088|NZ_CP014268.2_88975_90237_+1_ATG_420
NZ_CP014268.2	90337	TAA																			ORF_90182..90337_51aa_+2	90182	156	CDS	false	ATG	ER2566ORF|NZ_CP014268.2_90182_90337_+2_ATG_51
NZ_CP014268.2	90594	TAA																			ORF_90493..90594_33aa_+1	90493	102	CDS	false	ATG	ER2566ORF|NZ_CP014268.2_90493_90594_+1_ATG_33	ER2566ORF_+9aa_orf|NZ_CP014268.2_90466_90594_+1_GTG_42	ER2566ORF_+15aa_orf|NZ_CP014268.2_90448_90594_+1_CTG_48	ER2566ORF_+28aa_orf|NZ_CP014268.2_90409_90594_+1_TTG_61	ER2566ORF_+31aa_orf|NZ_CP014268.2_90400_90594_+1_TTG_64	ER2566ORF_+33aa_orf|NZ_CP014268.2_90394_90594_+1_TTG_66
NZ_CP014268.2	90837	TGA																			ORF_90649..90837_62aa_+1	90649	189	CDS	false	ATG	ER2566ORF|NZ_CP014268.2_90649_90837_+1_ATG_62	ER2566ORF_+4aa_orf|NZ_CP014268.2_90637_90837_+1_CTG_66
NZ_CP014268.2	91098	TGA																			ORF_90886..91098_70aa_+1	90886	213	CDS	false	ATG	ER2566ORF|NZ_CP014268.2_90886_91098_+1_ATG_70
NZ_CP014268.2	91290	TAG																			ORF_91126..91290_54aa_+1	91126	165	CDS	false	ATG	ER2566ORF|NZ_CP014268.2_91126_91290_+1_ATG_54	ER2566ORF_+5aa_orf|NZ_CP014268.2_91111_91290_+1_CTG_59	ER2566ORF_+7aa_orf|NZ_CP014268.2_91105_91290_+1_TTG_61
NZ_CP014268.2	91304	TAA	C2566_00089	90237	1068	CDS		ATG													ORF_90237..91304_355aa_+3	90237	1068	CDS	false	ATG	ER2566NIDVDC2566_00089|NZ_CP014268.2_90237_91304_+3_ATG_355	ER2566NIDVDC2566_00089_+1aa_orf|NZ_CP014268.2_90234_91304_+3_CTG_356	ER2566NIDVDC2566_00089_+3aa_orf|NZ_CP014268.2_90228_91304_+3_CTG_358
NZ_CP014268.2	91414	TAA																			ORF_91244..91414_56aa_+2	91244	171	CDS	false	CTG	ER2566ORF|NZ_CP014268.2_91244_91414_+2_CTG_56
NZ_CP014268.2	91734	TGA																			ORF_91522..91734_70aa_+1	91522	213	CDS	false	ATG	ER2566ORF|NZ_CP014268.2_91522_91734_+1_ATG_70
NZ_CP014268.2	92121	TGA																			ORF_92029..92121_30aa_+1	92029	93	CDS	false	TTG	ER2566ORF|NZ_CP014268.2_92029_92121_+1_TTG_30	ER2566ORF_+5aa_orf|NZ_CP014268.2_92014_92121_+1_TTG_35
NZ_CP014268.2	92204	TGA	C2566_00090	91323	882	CDS		ATG													ORF_91323..92204_293aa_+3	91323	882	CDS	false	ATG	ER2566NIDVDC2566_00090|NZ_CP014268.2_91323_92204_+3_ATG_293
NZ_CP014268.2	92602	TGA																			ORF_92510..92602_30aa_+2	92510	93	CDS	false	GTG	ER2566ORF|NZ_CP014268.2_92510_92602_+2_GTG_30	ER2566ORF_+6aa_orf|NZ_CP014268.2_92492_92602_+2_TTG_36
NZ_CP014268.2	92708	TGA																			ORF_92595..92708_37aa_+3	92595	114	CDS	false	ATG	ER2566ORF|NZ_CP014268.2_92595_92708_+3_ATG_37
NZ_CP014268.2	92713	TGA																			ORF_92609..92713_34aa_+2	92609	105	CDS	false	GTG	ER2566ORF|NZ_CP014268.2_92609_92713_+2_GTG_34
NZ_CP014268.2	92856	TGA	C2566_00091	92182	675	CDS		GTG													ORF_92713..92856_47aa_+1	92713	144	CDS	false	ATG	ER2566NIDVDC2566_00091|NZ_CP014268.2_92182_92856_+1_GTG_224	ER2566NIDVDC2566_00091_+11aa_orf|NZ_CP014268.2_92149_92856_+1_CTG_235
NZ_CP014268.2	93078	TGA																			ORF_92938..93078_46aa_+1	92938	141	CDS	false	GTG	ER2566ORF|NZ_CP014268.2_92938_93078_+1_GTG_46
NZ_CP014268.2	93311	TAG																			ORF_93195..93311_38aa_+3	93195	117	CDS	false	TTG	ER2566ORF|NZ_CP014268.2_93195_93311_+3_TTG_38
NZ_CP014268.2	93747	TAA																			ORF_93535..93747_70aa_+1	93535	213	CDS	false	CTG	ER2566ORF|NZ_CP014268.2_93535_93747_+1_CTG_70
NZ_CP014268.2	93962	TAA																			ORF_93843..93962_39aa_+3	93843	120	CDS	false	CTG	ER2566ORF|NZ_CP014268.2_93843_93962_+3_CTG_39
NZ_CP014268.2	93991	TGA	C2566_00092	92861	1131	CDS		ATG													ORF_92861..93991_376aa_+2	92861	1131	CDS	false	ATG	ER2566NIDVDC2566_00092|NZ_CP014268.2_92861_93991_+2_ATG_376
NZ_CP014268.2	94131	TGA																			ORF_93988..94131_47aa_+1	93988	144	CDS	false	CTG	ER2566ORF|NZ_CP014268.2_93988_94131_+1_CTG_47
NZ_CP014268.2	94876	TAA																			ORF_94751..94876_41aa_+2	94751	126	CDS	false	CTG	ER2566ORF|NZ_CP014268.2_94751_94876_+2_CTG_41
NZ_CP014268.2	95233	TAG																			ORF_95129..95233_34aa_+2	95129	105	CDS	false	CTG	ER2566ORF|NZ_CP014268.2_95129_95233_+2_CTG_34
NZ_CP014268.2	95243	TGA	C2566_00093	93993	1251	CDS		ATG													ORF_93993..95243_416aa_+3	93993	1251	CDS	false	ATG	ER2566NIDVDC2566_00093|NZ_CP014268.2_93993_95243_+3_ATG_416
NZ_CP014268.2	95286	TAA																			ORF_95146..95286_46aa_+1	95146	141	CDS	false	ATG	ER2566ORF|NZ_CP014268.2_95146_95286_+1_ATG_46	ER2566ORF_+2aa_orf|NZ_CP014268.2_95140_95286_+1_CTG_48
NZ_CP014268.2	95525	TGA																			ORF_95379..95525_48aa_+3	95379	147	CDS	false	GTG	ER2566ORF|NZ_CP014268.2_95379_95525_+3_GTG_48
NZ_CP014268.2	95792	TGA																			ORF_95685..95792_35aa_+3	95685	108	CDS	false	TTG	ER2566ORF|NZ_CP014268.2_95685_95792_+3_TTG_35
NZ_CP014268.2	96319	TGA	C2566_00094	95240	1080	CDS		ATG													ORF_95240..96319_359aa_+2	95240	1080	CDS	false	ATG	ER2566NIDVDC2566_00094|NZ_CP014268.2_95240_96319_+2_ATG_359
NZ_CP014268.2	96395	TGA																			ORF_96198..96395_65aa_+3	96198	198	CDS	false	TTG	ER2566ORF|NZ_CP014268.2_96198_96395_+3_TTG_65
NZ_CP014268.2	96640	TGA																			ORF_96500..96640_46aa_+2	96500	141	CDS	false	ATG	ER2566ORF|NZ_CP014268.2_96500_96640_+2_ATG_46	ER2566ORF_+1aa_orf|NZ_CP014268.2_96497_96640_+2_TTG_47
NZ_CP014268.2	97051	TAA																			ORF_96911..97051_46aa_+2	96911	141	CDS	false	TTG	ER2566ORF|NZ_CP014268.2_96911_97051_+2_TTG_46
NZ_CP014268.2	97082	TGA																			ORF_96858..97082_74aa_+3	96858	225	CDS	false	GTG	ER2566ORF|NZ_CP014268.2_96858_97082_+3_GTG_74
NZ_CP014268.2	97258	TGA																			ORF_97079..97258_59aa_+2	97079	180	CDS	false	ATG	ER2566ORF|NZ_CP014268.2_97079_97258_+2_ATG_59
NZ_CP014268.2	97295	TAA																			ORF_97128..97295_55aa_+3	97128	168	CDS	false	GTG	ER2566ORF|NZ_CP014268.2_97128_97295_+3_GTG_55
NZ_CP014268.2	97668	TAA	C2566_00095	96316	1353	CDS		ATG													ORF_96316..97668_450aa_+1	96316	1353	CDS	false	ATG	ER2566NIDVDC2566_00095|NZ_CP014268.2_96316_97668_+1_ATG_450	ER2566NIDVDC2566_00095_+13aa_orf|NZ_CP014268.2_96277_97668_+1_CTG_463
NZ_CP014268.2	97821	TGA																			ORF_97723..97821_32aa_+1	97723	99	CDS	false	TTG	ER2566ORF|NZ_CP014268.2_97723_97821_+1_TTG_32
NZ_CP014268.2	97971	TGA																			ORF_97876..97971_31aa_+1	97876	96	CDS	false	ATG	ER2566ORF|NZ_CP014268.2_97876_97971_+1_ATG_31	ER2566ORF_+5aa_orf|NZ_CP014268.2_97861_97971_+1_CTG_36
NZ_CP014268.2	98280	TAA																			ORF_98092..98280_62aa_+1	98092	189	CDS	false	ATG	ER2566ORF|NZ_CP014268.2_98092_98280_+1_ATG_62	ER2566ORF_+4aa_orf|NZ_CP014268.2_98080_98280_+1_TTG_66
NZ_CP014268.2	98356	TAA																			ORF_98207..98356_49aa_+2	98207	150	CDS	false	CTG	ER2566ORF|NZ_CP014268.2_98207_98356_+2_CTG_49
NZ_CP014268.2	98411	TGA	C2566_00096	97671	741	CDS		ATG													ORF_97671..98411_246aa_+3	97671	741	CDS	false	ATG	ER2566NIDVDC2566_00096|NZ_CP014268.2_97671_98411_+3_ATG_246
NZ_CP014268.2	98493	TAA																			ORF_98284..98493_69aa_+1	98284	210	CDS	false	GTG	ER2566ORF|NZ_CP014268.2_98284_98493_+1_GTG_69
NZ_CP014268.2	98554	TAA																			ORF_98438..98554_38aa_+2	98438	117	CDS	false	GTG	ER2566ORF|NZ_CP014268.2_98438_98554_+2_GTG_38
NZ_CP014268.2	98567	TAA																			ORF_98454..98567_37aa_+3	98454	114	CDS	false	CTG	ER2566ORF|NZ_CP014268.2_98454_98567_+3_CTG_37
NZ_CP014268.2	98716	TGA																			ORF_98579..98716_45aa_+2	98579	138	CDS	false	ATG	ER2566ORF|NZ_CP014268.2_98579_98716_+2_ATG_45
NZ_CP014268.2	98989	TGA																			ORF_98864..98989_41aa_+2	98864	126	CDS	false	TTG	ER2566ORF|NZ_CP014268.2_98864_98989_+2_TTG_41
NZ_CP014268.2	99158	TAG																			ORF_98718..99158_146aa_+3	98718	441	CDS	false	GTG	ER2566ORF|NZ_CP014268.2_98718_99158_+3_GTG_146
NZ_CP014268.2	99634	TAA																			ORF_99533..99634_33aa_+2	99533	102	CDS	false	ATG	ER2566ORF|NZ_CP014268.2_99533_99634_+2_ATG_33	ER2566ORF_+14aa_orf|NZ_CP014268.2_99491_99634_+2_CTG_47	ER2566ORF_+17aa_orf|NZ_CP014268.2_99482_99634_+2_CTG_50
NZ_CP014268.2	99743	TAG																			ORF_99642..99743_33aa_+3	99642	102	CDS	false	ATG	ER2566ORF|NZ_CP014268.2_99642_99743_+3_ATG_33	ER2566ORF_+42aa_orf|NZ_CP014268.2_99516_99743_+3_TTG_75
NZ_CP014268.2	99987	TAA	C2566_00097	98602	1386	CDS		ATG													ORF_98602..99987_461aa_+1	98602	1386	CDS	false	ATG	ER2566NIDVDC2566_00097|NZ_CP014268.2_98602_99987_+1_ATG_461
NZ_CP014268.2	100042	TAG																			ORF_99944..100042_32aa_+2	99944	99	CDS	false	TTG	ER2566ORF|NZ_CP014268.2_99944_100042_+2_TTG_32
NZ_CP014268.2	100166	CCA								100090	77	transcript		GCG		100090	77	transcript		GCG							ER2566Rnaseq|Rnaseq|NZ_CP014268.2_100090_100166_+1_GCG_25
NZ_CP014268.2	100197	TAG																			ORF_100105..100197_30aa_+1	100105	93	CDS	false	CTG	ER2566ORF|NZ_CP014268.2_100105_100197_+1_CTG_30
NZ_CP014268.2	100292	TAG																			ORF_100191..100292_33aa_+3	100191	102	CDS	false	GTG	ER2566ORF|NZ_CP014268.2_100191_100292_+3_GTG_33
NZ_CP014268.2	100300	CCA								100225	76	transcript		GTG		100225	76	transcript		GTG							ER2566Rnaseq|Rnaseq|NZ_CP014268.2_100225_100300_+1_GTG_25
NZ_CP014268.2	100407	CCA								100321	87	transcript		GCG		100321	87	transcript		GCG							ER2566Rnaseq|Rnaseq|NZ_CP014268.2_100321_100407_+1_GCG_29
NZ_CP014268.2	100416	TAA																			ORF_100222..100416_64aa_+1	100222	195	CDS	false	GTG	ER2566ORF|NZ_CP014268.2_100222_100416_+1_GTG_64
NZ_CP014268.2	100526	CCA								100450	77	transcript		CGG		100450	77	transcript		CGG							ER2566Rnaseq|Rnaseq|NZ_CP014268.2_100450_100526_+1_CGG_25
NZ_CP014268.2	100603	TAA																			ORF_100466..100603_45aa_+2	100466	138	CDS	false	TTG	ER2566ORF|NZ_CP014268.2_100466_100603_+2_TTG_45
NZ_CP014268.2	100646	TGA																			ORF_100530..100646_38aa_+3	100530	117	CDS	false	TTG	ER2566ORF|NZ_CP014268.2_100530_100646_+3_TTG_38
NZ_CP014268.2	100973	TAA																			ORF_100812..100973_53aa_+3	100812	162	CDS	false	ATG	ER2566ORF|NZ_CP014268.2_100812_100973_+3_ATG_53	ER2566ORF_+22aa_orf|NZ_CP014268.2_100746_100973_+3_GTG_75
NZ_CP014268.2	101099	TGA																			ORF_100992..101099_35aa_+3	100992	108	CDS	false	ATG	ER2566ORF|NZ_CP014268.2_100992_101099_+3_ATG_35
NZ_CP014268.2	101354	TGA																			ORF_101226..101354_42aa_+3	101226	129	CDS	false	ATG	ER2566ORF|NZ_CP014268.2_101226_101354_+3_ATG_42	ER2566ORF_+8aa_orf|NZ_CP014268.2_101202_101354_+3_GTG_50
NZ_CP014268.2	101538	TGA																			ORF_101413..101538_41aa_+1	101413	126	CDS	false	CTG	ER2566ORF|NZ_CP014268.2_101413_101538_+1_CTG_41
NZ_CP014268.2	101630	TAG																			ORF_101535..101630_31aa_+3	101535	96	CDS	false	TTG	ER2566ORF|NZ_CP014268.2_101535_101630_+3_TTG_31	ER2566ORF_+1aa_orf|NZ_CP014268.2_101532_101630_+3_TTG_32
NZ_CP014268.2	101658	TGA																			ORF_101560..101658_32aa_+1	101560	99	CDS	false	CTG	ER2566ORF|NZ_CP014268.2_101560_101658_+1_CTG_32
NZ_CP014268.2	101891	TGA																			ORF_101784..101891_35aa_+3	101784	108	CDS	false	GTG	ER2566ORF|NZ_CP014268.2_101784_101891_+3_GTG_35
NZ_CP014268.2	101908	TAG	C2566_00102	100673	1236	CDS		ATG													ORF_100673..101908_411aa_+2	100673	1236	CDS	false	ATG	ER2566NIDVDC2566_00102|NZ_CP014268.2_100673_101908_+2_ATG_411	ER2566NIDVDC2566_00102_+10aa_orf|NZ_CP014268.2_100643_101908_+2_TTG_421
NZ_CP014268.2	102208	TAA																			ORF_102089..102208_39aa_+2	102089	120	CDS	false	GTG	ER2566ORF|NZ_CP014268.2_102089_102208_+2_GTG_39
NZ_CP014268.2	102443	TAA																			ORF_102159..102443_94aa_+3	102159	285	CDS	false	ATG	ER2566ORF|NZ_CP014268.2_102159_102443_+3_ATG_94
NZ_CP014268.2	102555	TAA																			ORF_102427..102555_42aa_+1	102427	129	CDS	false	GTG	ER2566ORF|NZ_CP014268.2_102427_102555_+1_GTG_42
NZ_CP014268.2	102883	TAA																			ORF_102704..102883_59aa_+2	102704	180	CDS	false	GTG	ER2566ORF|NZ_CP014268.2_102704_102883_+2_GTG_59
NZ_CP014268.2	103217	TAA																			ORF_102465..103217_250aa_+3	102465	753	CDS	false	ATG	ER2566ORF|NZ_CP014268.2_102465_103217_+3_ATG_250
NZ_CP014268.2	103326	TGA																			ORF_103210..103326_38aa_+1	103210	117	CDS	false	GTG	ER2566ORF|NZ_CP014268.2_103210_103326_+1_GTG_38
NZ_CP014268.2	103343	TAA																			ORF_103221..103343_40aa_+3	103221	123	CDS	false	TTG	ER2566ORF|NZ_CP014268.2_103221_103343_+3_TTG_40
NZ_CP014268.2	103599	TGA																			ORF_103357..103599_80aa_+1	103357	243	CDS	false	CTG	ER2566ORF|NZ_CP014268.2_103357_103599_+1_CTG_80
NZ_CP014268.2	103637	TGA																			ORF_103530..103637_35aa_+3	103530	108	CDS	false	ATG	ER2566ORF|NZ_CP014268.2_103530_103637_+3_ATG_35	ER2566ORF_+3aa_orf|NZ_CP014268.2_103521_103637_+3_TTG_38	ER2566ORF_+8aa_orf|NZ_CP014268.2_103506_103637_+3_CTG_43	ER2566ORF_+9aa_orf|NZ_CP014268.2_103503_103637_+3_CTG_44	ER2566ORF_+59aa_orf|NZ_CP014268.2_103353_103637_+3_CTG_94
NZ_CP014268.2	103762	TAA																			ORF_103664..103762_32aa_+2	103664	99	CDS	false	GTG	ER2566ORF|NZ_CP014268.2_103664_103762_+2_GTG_32
NZ_CP014268.2	103773	TGA																			ORF_103660..103773_37aa_+1	103660	114	CDS	false	ATG	ER2566ORF|NZ_CP014268.2_103660_103773_+1_ATG_37	ER2566ORF_+2aa_orf|NZ_CP014268.2_103654_103773_+1_TTG_39	ER2566ORF_+11aa_orf|NZ_CP014268.2_103627_103773_+1_GTG_48	ER2566ORF_+14aa_orf|NZ_CP014268.2_103618_103773_+1_TTG_51
NZ_CP014268.2	103947	TGA																			ORF_103828..103947_39aa_+1	103828	120	CDS	false	ATG	ER2566ORF|NZ_CP014268.2_103828_103947_+1_ATG_39	ER2566ORF_+1aa_orf|NZ_CP014268.2_103825_103947_+1_GTG_40
NZ_CP014268.2	104113	TAA																			ORF_103991..104113_40aa_+2	103991	123	CDS	false	TTG	ER2566ORF|NZ_CP014268.2_103991_104113_+2_TTG_40
NZ_CP014268.2	104359	TTT								104155	205	transcript		AGA		104155	205	transcript		AGA							ER2566Rnaseq|+0aa_Rnaseq|Rnaseq|NZ_CP014268.2_104155_104359_+1_AGA_68	ER2566Rnaseq_+0aa_Rnaseq|Rnaseq|NZ_CP014268.2_104153_104359_+2_GTA_69
NZ_CP014268.2	104399	TGA																			ORF_104289..104399_36aa_+3	104289	111	CDS	false	GTG	ER2566ORF|NZ_CP014268.2_104289_104399_+3_GTG_36
NZ_CP014268.2	104515	TAA																			ORF_104360..104515_51aa_+2	104360	156	CDS	false	ATG	ER2566ORF|NZ_CP014268.2_104360_104515_+2_ATG_51	ER2566ORF_+10aa_orf|NZ_CP014268.2_104330_104515_+2_CTG_61
NZ_CP014268.2	104642	TGA																			ORF_104508..104642_44aa_+3	104508	135	CDS	false	ATG	ER2566ORF|NZ_CP014268.2_104508_104642_+3_ATG_44	ER2566ORF_+12aa_orf|NZ_CP014268.2_104472_104642_+3_CTG_56	ER2566ORF_+16aa_orf|NZ_CP014268.2_104460_104642_+3_CTG_60	ER2566ORF_+32aa_orf|NZ_CP014268.2_104412_104642_+3_GTG_76
NZ_CP014268.2	104712	TAG																			ORF_104479..104712_77aa_+1	104479	234	CDS	false	GTG	ER2566ORF|NZ_CP014268.2_104479_104712_+1_GTG_77
NZ_CP014268.2	104770	TGA																			ORF_104639..104770_43aa_+2	104639	132	CDS	false	TTG	ER2566ORF|NZ_CP014268.2_104639_104770_+2_TTG_43	ER2566ORF_+11aa_orf|NZ_CP014268.2_104606_104770_+2_GTG_54
NZ_CP014268.2	104970	TGA																			ORF_104767..104970_67aa_+1	104767	204	CDS	false	ATG	ER2566ORF|NZ_CP014268.2_104767_104970_+1_ATG_67	ER2566ORF_+4aa_orf|NZ_CP014268.2_104755_104970_+1_CTG_71	ER2566ORF_+5aa_orf|NZ_CP014268.2_104752_104970_+1_TTG_72	ER2566ORF_+14aa_orf|NZ_CP014268.2_104725_104970_+1_CTG_81
NZ_CP014268.2	104978	TGA																			ORF_104799..104978_59aa_+3	104799	180	CDS	false	TTG	ER2566ORF|NZ_CP014268.2_104799_104978_+3_TTG_59
NZ_CP014268.2	105244	TAG																			ORF_104975..105244_89aa_+2	104975	270	CDS	false	ATG	ER2566ORF|NZ_CP014268.2_104975_105244_+2_ATG_89
NZ_CP014268.2	105321	TAG																			ORF_105046..105321_91aa_+1	105046	276	CDS	false	ATG	ER2566ORF|NZ_CP014268.2_105046_105321_+1_ATG_91
NZ_CP014268.2	105467	TAA																			ORF_105147..105467_106aa_+3	105147	321	CDS	false	TTG	ER2566ORF|NZ_CP014268.2_105147_105467_+3_TTG_106
NZ_CP014268.2	105502	TAG																			ORF_105401..105502_33aa_+2	105401	102	CDS	false	GTG	ER2566ORF|NZ_CP014268.2_105401_105502_+2_GTG_33	ER2566ORF_+4aa_orf|NZ_CP014268.2_105389_105502_+2_GTG_37
NZ_CP014268.2	105812	TAA																			ORF_105615..105812_65aa_+3	105615	198	CDS	false	TTG	ER2566ORF|NZ_CP014268.2_105615_105812_+3_TTG_65
NZ_CP014268.2	106001	TAA																			ORF_105900..106001_33aa_+3	105900	102	CDS	false	CTG	ER2566ORF|NZ_CP014268.2_105900_106001_+3_CTG_33	ER2566ORF_+29aa_orf|NZ_CP014268.2_105813_106001_+3_CTG_62
NZ_CP014268.2	106039	TAA																			ORF_105695..106039_114aa_+2	105695	345	CDS	false	TTG	ER2566ORF|NZ_CP014268.2_105695_106039_+2_TTG_114
NZ_CP014268.2	106179	TGA																			ORF_106039..106179_46aa_+1	106039	141	CDS	false	ATG	ER2566ORF|NZ_CP014268.2_106039_106179_+1_ATG_46	ER2566ORF_+8aa_orf|NZ_CP014268.2_106015_106179_+1_GTG_54
NZ_CP014268.2	106184	TGA																			ORF_106059..106184_41aa_+3	106059	126	CDS	false	CTG	ER2566ORF|NZ_CP014268.2_106059_106184_+3_CTG_41
NZ_CP014268.2	106356	TGA																			ORF_106243..106356_37aa_+1	106243	114	CDS	false	CTG	ER2566ORF|NZ_CP014268.2_106243_106356_+1_CTG_37
NZ_CP014268.2	106748	TGA																			ORF_106188..106748_186aa_+3	106188	561	CDS	false	CTG	ER2566ORF|NZ_CP014268.2_106188_106748_+3_CTG_186
NZ_CP014268.2	106885	TAA																			ORF_106703..106885_60aa_+2	106703	183	CDS	false	ATG	ER2566ORF|NZ_CP014268.2_106703_106885_+2_ATG_60
NZ_CP014268.2	107082	TAA																			ORF_106813..107082_89aa_+1	106813	270	CDS	false	ATG	ER2566ORF|NZ_CP014268.2_106813_107082_+1_ATG_89	ER2566ORF_+15aa_orf|NZ_CP014268.2_106768_107082_+1_CTG_104	ER2566ORF_+20aa_orf|NZ_CP014268.2_106753_107082_+1_GTG_109	ER2566ORF_+21aa_orf|NZ_CP014268.2_106750_107082_+1_GTG_110	ER2566ORF_+34aa_orf|NZ_CP014268.2_106711_107082_+1_TTG_123	ER2566ORF_+40aa_orf|NZ_CP014268.2_106693_107082_+1_CTG_129	ER2566ORF_+64aa_orf|NZ_CP014268.2_106621_107082_+1_TTG_153
NZ_CP014268.2	107156	TAG																			ORF_107049..107156_35aa_+3	107049	108	CDS	false	TTG	ER2566ORF|NZ_CP014268.2_107049_107156_+3_TTG_35	ER2566ORF_+16aa_orf|NZ_CP014268.2_107001_107156_+3_CTG_51	ER2566ORF_+17aa_orf|NZ_CP014268.2_106998_107156_+3_TTG_52	ER2566ORF_+24aa_orf|NZ_CP014268.2_106977_107156_+3_TTG_59	ER2566ORF_+29aa_orf|NZ_CP014268.2_106962_107156_+3_GTG_64
NZ_CP014268.2	107262	TAG																			ORF_107116..107262_48aa_+1	107116	147	CDS	false	GTG	ER2566ORF|NZ_CP014268.2_107116_107262_+1_GTG_48
NZ_CP014268.2	107560	TGA																			ORF_107291..107560_89aa_+2	107291	270	CDS	false	GTG	ER2566ORF|NZ_CP014268.2_107291_107560_+2_GTG_89
NZ_CP014268.2	107700	TAA																			ORF_107572..107700_42aa_+1	107572	129	CDS	false	ATG	ER2566ORF|NZ_CP014268.2_107572_107700_+1_ATG_42	ER2566ORF_+5aa_orf|NZ_CP014268.2_107557_107700_+1_GTG_47	ER2566ORF_+20aa_orf|NZ_CP014268.2_107512_107700_+1_GTG_62
NZ_CP014268.2	107983	TAA																			ORF_107657..107983_108aa_+2	107657	327	CDS	false	TTG	ER2566ORF|NZ_CP014268.2_107657_107983_+2_TTG_108
NZ_CP014268.2	108012	TGA																			ORF_107836..108012_58aa_+1	107836	177	CDS	false	GTG	ER2566ORF|NZ_CP014268.2_107836_108012_+1_GTG_58
NZ_CP014268.2	108176	TAG																			ORF_107964..108176_70aa_+3	107964	213	CDS	false	ATG	ER2566ORF|NZ_CP014268.2_107964_108176_+3_ATG_70	ER2566ORF_+29aa_orf|NZ_CP014268.2_107877_108176_+3_GTG_99
NZ_CP014268.2	108449	TAG																			ORF_108180..108449_89aa_+3	108180	270	CDS	false	TTG	ER2566ORF|NZ_CP014268.2_108180_108449_+3_TTG_89
NZ_CP014268.2	108582	TGA																			ORF_108481..108582_33aa_+1	108481	102	CDS	false	GTG	ER2566ORF|NZ_CP014268.2_108481_108582_+1_GTG_33	ER2566ORF_+4aa_orf|NZ_CP014268.2_108469_108582_+1_GTG_37	ER2566ORF_+6aa_orf|NZ_CP014268.2_108463_108582_+1_GTG_39	ER2566ORF_+10aa_orf|NZ_CP014268.2_108451_108582_+1_GTG_43
NZ_CP014268.2	108922	TGA																			ORF_108830..108922_30aa_+2	108830	93	CDS	false	ATG	ER2566ORF|NZ_CP014268.2_108830_108922_+2_ATG_30	ER2566ORF_+7aa_orf|NZ_CP014268.2_108809_108922_+2_TTG_37
NZ_CP014268.2	109219	TAG																			ORF_109127..109219_30aa_+2	109127	93	CDS	false	TTG	ER2566ORF|NZ_CP014268.2_109127_109219_+2_TTG_30
NZ_CP014268.2	109363	TGA																			ORF_109235..109363_42aa_+2	109235	129	CDS	false	CTG	ER2566ORF|NZ_CP014268.2_109235_109363_+2_CTG_42
NZ_CP014268.2	109543	TGA																			ORF_109367..109543_58aa_+2	109367	177	CDS	false	ATG	ER2566ORF|NZ_CP014268.2_109367_109543_+2_ATG_58	ER2566ORF_+1aa_orf|NZ_CP014268.2_109364_109543_+2_TTG_59
NZ_CP014268.2	109847	TGA																			ORF_109641..109847_68aa_+3	109641	207	CDS	false	TTG	ER2566ORF|NZ_CP014268.2_109641_109847_+3_TTG_68
NZ_CP014268.2	110362	TGA																			ORF_110255..110362_35aa_+2	110255	108	CDS	false	ATG	ER2566ORF|NZ_CP014268.2_110255_110362_+2_ATG_35
NZ_CP014268.2	110746	TGA																			ORF_110576..110746_56aa_+2	110576	171	CDS	false	ATG	ER2566ORF|NZ_CP014268.2_110576_110746_+2_ATG_56	ER2566ORF_+13aa_orf|NZ_CP014268.2_110537_110746_+2_GTG_69	ER2566ORF_+24aa_orf|NZ_CP014268.2_110504_110746_+2_CTG_80	ER2566ORF_+46aa_orf|NZ_CP014268.2_110438_110746_+2_TTG_102
NZ_CP014268.2	110977	TGA																			ORF_110873..110977_34aa_+2	110873	105	CDS	false	CTG	ER2566ORF|NZ_CP014268.2_110873_110977_+2_CTG_34
NZ_CP014268.2	111334	TGA																			ORF_110978..111334_118aa_+2	110978	357	CDS	false	ATG	ER2566ORF|NZ_CP014268.2_110978_111334_+2_ATG_118
NZ_CP014268.2	111444	TGA	C2566_00110	108898	2547	CDS		TTG													ORF_108976..111444_822aa_+1	108976	2469	CDS	false	ATG	ER2566NIDVDC2566_00110|NZ_CP014268.2_108898_111444_+1_TTG_848
NZ_CP014268.2	111487	TAG																			ORF_111395..111487_30aa_+2	111395	93	CDS	false	CTG	ER2566ORF|NZ_CP014268.2_111395_111487_+2_CTG_30	ER2566ORF_+5aa_orf|NZ_CP014268.2_111380_111487_+2_TTG_35
NZ_CP014268.2	111601	TAG																			ORF_111494..111601_35aa_+2	111494	108	CDS	false	CTG	ER2566ORF|NZ_CP014268.2_111494_111601_+2_CTG_35
NZ_CP014268.2	111653	TGA																			ORF_111498..111653_51aa_+3	111498	156	CDS	false	CTG	ER2566ORF|NZ_CP014268.2_111498_111653_+3_CTG_51
NZ_CP014268.2	111772	TGA																			ORF_111656..111772_38aa_+2	111656	117	CDS	false	ATG	ER2566ORF|NZ_CP014268.2_111656_111772_+2_ATG_38	ER2566ORF_+2aa_orf|NZ_CP014268.2_111650_111772_+2_TTG_40	ER2566ORF_+15aa_orf|NZ_CP014268.2_111611_111772_+2_TTG_53
NZ_CP014268.2	111822	TAA																			ORF_111595..111822_75aa_+1	111595	228	CDS	false	ATG	ER2566ORF|NZ_CP014268.2_111595_111822_+1_ATG_75	ER2566ORF_+23aa_orf|NZ_CP014268.2_111526_111822_+1_CTG_98	ER2566ORF_+27aa_orf|NZ_CP014268.2_111514_111822_+1_CTG_102	ER2566ORF_+28aa_orf|NZ_CP014268.2_111511_111822_+1_TTG_103
NZ_CP014268.2	112203	TAA																			ORF_112105..112203_32aa_+1	112105	99	CDS	false	GTG	ER2566ORF|NZ_CP014268.2_112105_112203_+1_GTG_32
NZ_CP014268.2	112477	TAA	C2566_00113	112274	204	CDS		ATG													ORF_112274..112477_67aa_+2	112274	204	CDS	false	ATG	ER2566NIDVDC2566_00113|NZ_CP014268.2_112274_112477_+2_ATG_67
NZ_CP014268.2	112617	TGA																			ORF_112498..112617_39aa_+1	112498	120	CDS	false	GTG	ER2566ORF|NZ_CP014268.2_112498_112617_+1_GTG_39
NZ_CP014268.2	112772	TGA																			ORF_112668..112772_34aa_+3	112668	105	CDS	false	ATG	ER2566ORF|NZ_CP014268.2_112668_112772_+3_ATG_34	ER2566ORF_+4aa_orf|NZ_CP014268.2_112656_112772_+3_TTG_38	ER2566ORF_+10aa_orf|NZ_CP014268.2_112638_112772_+3_TTG_44
NZ_CP014268.2	112997	TGA																			ORF_112890..112997_35aa_+3	112890	108	CDS	false	CTG	ER2566ORF|NZ_CP014268.2_112890_112997_+3_CTG_35
NZ_CP014268.2	113195	TAG																			ORF_113043..113195_50aa_+3	113043	153	CDS	false	CTG	ER2566ORF|NZ_CP014268.2_113043_113195_+3_CTG_50	ER2566ORF_+2aa_orf|NZ_CP014268.2_113037_113195_+3_TTG_52
NZ_CP014268.2	113256	TGA																			ORF_113161..113256_31aa_+1	113161	96	CDS	false	CTG	ER2566ORF|NZ_CP014268.2_113161_113256_+1_CTG_31
NZ_CP014268.2	113338	TGA	C2566_00114	112514	825	CDS		ATG													ORF_112511..113338_275aa_+2	112511	828	CDS	false	ATG	ER2566NIDVDC2566_00114|NZ_CP014268.2_112514_113338_+2_ATG_274	ER2566NIDVDC2566_00114_+1aa_orf|NZ_CP014268.2_112511_113338_+2_ATG_275
NZ_CP014268.2	113560	TGA																			ORF_113459..113560_33aa_+2	113459	102	CDS	false	GTG	ER2566ORF|NZ_CP014268.2_113459_113560_+2_GTG_33
NZ_CP014268.2	113834	TAA																			ORF_113667..113834_55aa_+3	113667	168	CDS	false	CTG	ER2566ORF|NZ_CP014268.2_113667_113834_+3_CTG_55
NZ_CP014268.2	114001	TGA																			ORF_113909..114001_30aa_+2	113909	93	CDS	false	ATG	ER2566ORF|NZ_CP014268.2_113909_114001_+2_ATG_30	ER2566ORF_+29aa_orf|NZ_CP014268.2_113822_114001_+2_TTG_59
NZ_CP014268.2	114042	TGA	C2566_00115	113335	708	CDS		ATG													ORF_113335..114042_235aa_+1	113335	708	CDS	false	ATG	ER2566NIDVDC2566_00115|NZ_CP014268.2_113335_114042_+1_ATG_235	ER2566NIDVDC2566_00115_+24aa_orf|NZ_CP014268.2_113263_114042_+1_CTG_259
NZ_CP014268.2	114396	TGA																			ORF_114193..114396_67aa_+1	114193	204	CDS	false	ATG	ER2566ORF|NZ_CP014268.2_114193_114396_+1_ATG_67	ER2566ORF_+13aa_orf|NZ_CP014268.2_114154_114396_+1_TTG_80	ER2566ORF_+19aa_orf|NZ_CP014268.2_114136_114396_+1_TTG_86
NZ_CP014268.2	114726	TAA																			ORF_114634..114726_30aa_+1	114634	93	CDS	false	TTG	ER2566ORF|NZ_CP014268.2_114634_114726_+1_TTG_30	ER2566ORF_+6aa_orf|NZ_CP014268.2_114616_114726_+1_TTG_36	ER2566ORF_+10aa_orf|NZ_CP014268.2_114604_114726_+1_TTG_40	ER2566ORF_+14aa_orf|NZ_CP014268.2_114592_114726_+1_CTG_44	ER2566ORF_+18aa_orf|NZ_CP014268.2_114580_114726_+1_TTG_48
NZ_CP014268.2	114935	TAA	C2566_00116	114039	897	CDS		ATG													ORF_114039..114935_298aa_+3	114039	897	CDS	false	ATG	ER2566NIDVDC2566_00116|NZ_CP014268.2_114039_114935_+3_ATG_298
NZ_CP014268.2	114981	TGA																			ORF_114835..114981_48aa_+1	114835	147	CDS	false	ATG	ER2566ORF|NZ_CP014268.2_114835_114981_+1_ATG_48	ER2566ORF_+7aa_orf|NZ_CP014268.2_114814_114981_+1_GTG_55	ER2566ORF_+8aa_orf|NZ_CP014268.2_114811_114981_+1_GTG_56
NZ_CP014268.2	115151	TGA																			ORF_115047..115151_34aa_+3	115047	105	CDS	false	TTG	ER2566ORF|NZ_CP014268.2_115047_115151_+3_TTG_34
NZ_CP014268.2	115577	TGA																			ORF_115347..115577_76aa_+3	115347	231	CDS	false	ATG	ER2566ORF|NZ_CP014268.2_115347_115577_+3_ATG_76
NZ_CP014268.2	115651	TAA	C2566_00117	114935	717	CDS		ATG													ORF_114935..115651_238aa_+2	114935	717	CDS	false	ATG	ER2566NIDVDC2566_00117|NZ_CP014268.2_114935_115651_+2_ATG_238
NZ_CP014268.2	115873	TGA																			ORF_115766..115873_35aa_+2	115766	108	CDS	false	ATG	ER2566ORF|NZ_CP014268.2_115766_115873_+2_ATG_35	ER2566ORF_+24aa_orf|NZ_CP014268.2_115694_115873_+2_TTG_59	ER2566ORF_+35aa_orf|NZ_CP014268.2_115661_115873_+2_CTG_70
NZ_CP014268.2	116084	TGA																			ORF_115866..116084_72aa_+3	115866	219	CDS	false	CTG	ER2566ORF|NZ_CP014268.2_115866_116084_+3_CTG_72
NZ_CP014268.2	116339	TAA																			ORF_116241..116339_32aa_+3	116241	99	CDS	false	CTG	ER2566ORF|NZ_CP014268.2_116241_116339_+3_CTG_32
NZ_CP014268.2	116464	TGA																			ORF_116186..116464_92aa_+2	116186	279	CDS	false	ATG	ER2566ORF|NZ_CP014268.2_116186_116464_+2_ATG_92
NZ_CP014268.2	116605	TGA																			ORF_116477..116605_42aa_+2	116477	129	CDS	false	ATG	ER2566ORF|NZ_CP014268.2_116477_116605_+2_ATG_42	ER2566ORF_+1aa_orf|NZ_CP014268.2_116474_116605_+2_GTG_43
NZ_CP014268.2	116926	TGA																			ORF_116666..116926_86aa_+2	116666	261	CDS	false	ATG	ER2566ORF|NZ_CP014268.2_116666_116926_+2_ATG_86	ER2566ORF_+14aa_orf|NZ_CP014268.2_116624_116926_+2_TTG_100
NZ_CP014268.2	116957	TGA																			ORF_116751..116957_68aa_+3	116751	207	CDS	false	CTG	ER2566ORF|NZ_CP014268.2_116751_116957_+3_CTG_68
NZ_CP014268.2	117497	TGA																			ORF_117381..117497_38aa_+3	117381	117	CDS	false	CTG	ER2566ORF|NZ_CP014268.2_117381_117497_+3_CTG_38
NZ_CP014268.2	117773	TAA																			ORF_117651..117773_40aa_+3	117651	123	CDS	false	GTG	ER2566ORF|NZ_CP014268.2_117651_117773_+3_GTG_40
NZ_CP014268.2	117897	TAA	C2566_00118	115735	2163	CDS		ATG													ORF_115735..117897_720aa_+1	115735	2163	CDS	false	ATG	ER2566NIDVDC2566_00118|NZ_CP014268.2_115735_117897_+1_ATG_720	ER2566NIDVDC2566_00118_+2aa_orf|NZ_CP014268.2_115729_117897_+1_GTG_722	ER2566NIDVDC2566_00118_+18aa_orf|NZ_CP014268.2_115681_117897_+1_TTG_738
NZ_CP014268.2	117959	TAG																			ORF_117858..117959_33aa_+3	117858	102	CDS	false	ATG	ER2566ORF|NZ_CP014268.2_117858_117959_+3_ATG_33
NZ_CP014268.2	118006	TGA																			ORF_117812..118006_64aa_+2	117812	195	CDS	false	GTG	ER2566ORF|NZ_CP014268.2_117812_118006_+2_GTG_64	ER2566ORF_+11aa_orf|NZ_CP014268.2_117779_118006_+2_GTG_75	ER2566ORF_+12aa_orf|NZ_CP014268.2_117776_118006_+2_TTG_76	ER2566ORF_+18aa_orf|NZ_CP014268.2_117758_118006_+2_GTG_82
NZ_CP014268.2	118056	TAA																			ORF_117922..118056_44aa_+1	117922	135	CDS	false	GTG	ER2566ORF|NZ_CP014268.2_117922_118056_+1_GTG_44	ER2566ORF_+4aa_orf|NZ_CP014268.2_117910_118056_+1_TTG_48
NZ_CP014268.2	118195	TGA																			ORF_118103..118195_30aa_+2	118103	93	CDS	false	CTG	ER2566ORF|NZ_CP014268.2_118103_118195_+2_CTG_30	ER2566ORF_+15aa_orf|NZ_CP014268.2_118058_118195_+2_CTG_45
NZ_CP014268.2	118416	TGA																			ORF_118294..118416_40aa_+1	118294	123	CDS	false	CTG	ER2566ORF|NZ_CP014268.2_118294_118416_+1_CTG_40	ER2566ORF_+19aa_orf|NZ_CP014268.2_118237_118416_+1_CTG_59	ER2566ORF_+34aa_orf|NZ_CP014268.2_118192_118416_+1_CTG_74	ER2566ORF_+72aa_orf|NZ_CP014268.2_118078_118416_+1_CTG_112
NZ_CP014268.2	118499	TGA																			ORF_118377..118499_40aa_+3	118377	123	CDS	false	CTG	ER2566ORF|NZ_CP014268.2_118377_118499_+3_CTG_40	ER2566ORF_+16aa_orf|NZ_CP014268.2_118329_118499_+3_CTG_56	ER2566ORF_+20aa_orf|NZ_CP014268.2_118317_118499_+3_TTG_60	ER2566ORF_+33aa_orf|NZ_CP014268.2_118278_118499_+3_TTG_73
NZ_CP014268.2	118531	TGA																			ORF_118439..118531_30aa_+2	118439	93	CDS	false	TTG	ER2566ORF|NZ_CP014268.2_118439_118531_+2_TTG_30
NZ_CP014268.2	118686	TAA																			ORF_118528..118686_52aa_+1	118528	159	CDS	false	TTG	ER2566ORF|NZ_CP014268.2_118528_118686_+1_TTG_52
NZ_CP014268.2	118798	TAA																			ORF_118658..118798_46aa_+2	118658	141	CDS	false	ATG	ER2566ORF|NZ_CP014268.2_118658_118798_+2_ATG_46
NZ_CP014268.2	118940	TAA																			ORF_118803..118940_45aa_+3	118803	138	CDS	false	ATG	ER2566ORF|NZ_CP014268.2_118803_118940_+3_ATG_45
NZ_CP014268.2	119020	TGA																			ORF_118913..119020_35aa_+2	118913	108	CDS	false	CTG	ER2566ORF|NZ_CP014268.2_118913_119020_+2_CTG_35
NZ_CP014268.2	119142	TAA																			ORF_118993..119142_49aa_+1	118993	150	CDS	false	TTG	ER2566ORF|NZ_CP014268.2_118993_119142_+1_TTG_49
NZ_CP014268.2	119170	TGA																			ORF_119045..119170_41aa_+2	119045	126	CDS	false	CTG	ER2566ORF|NZ_CP014268.2_119045_119170_+2_CTG_41
NZ_CP014268.2	119350	TGA																			ORF_119231..119350_39aa_+2	119231	120	CDS	false	CTG	ER2566ORF|NZ_CP014268.2_119231_119350_+2_CTG_39
NZ_CP014268.2	119488	TAA																			ORF_119375..119488_37aa_+2	119375	114	CDS	false	CTG	ER2566ORF|NZ_CP014268.2_119375_119488_+2_CTG_37	ER2566ORF_+1aa_orf|NZ_CP014268.2_119372_119488_+2_CTG_38
NZ_CP014268.2	119553	TAA																			ORF_119347..119553_68aa_+1	119347	207	CDS	false	CTG	ER2566ORF|NZ_CP014268.2_119347_119553_+1_CTG_68
NZ_CP014268.2	119738	TAG																			ORF_119637..119738_33aa_+3	119637	102	CDS	false	GTG	ER2566ORF|NZ_CP014268.2_119637_119738_+3_GTG_33	ER2566ORF_+2aa_orf|NZ_CP014268.2_119631_119738_+3_GTG_35
NZ_CP014268.2	119805	TGA																			ORF_119710..119805_31aa_+1	119710	96	CDS	false	CTG	ER2566ORF|NZ_CP014268.2_119710_119805_+1_CTG_31
NZ_CP014268.2	119827	TAA																			ORF_119693..119827_44aa_+2	119693	135	CDS	false	ATG	ER2566ORF|NZ_CP014268.2_119693_119827_+2_ATG_44
NZ_CP014268.2	119984	TGA																			ORF_119883..119984_33aa_+3	119883	102	CDS	false	CTG	ER2566ORF|NZ_CP014268.2_119883_119984_+3_CTG_33
NZ_CP014268.2	120446	TAG																			ORF_120144..120446_100aa_+3	120144	303	CDS	false	ATG	ER2566ORF|NZ_CP014268.2_120144_120446_+3_ATG_100
NZ_CP014268.2	121021	TAA	C2566_00121	120071	951	CDS		ATG													ORF_120071..121021_316aa_+2	120071	951	CDS	false	ATG	ER2566NIDVDC2566_00121|NZ_CP014268.2_120071_121021_+2_ATG_316	ER2566NIDVDC2566_00121_+5aa_orf|NZ_CP014268.2_120056_121021_+2_TTG_321
NZ_CP014268.2	121128	TAA																			ORF_121027..121128_33aa_+1	121027	102	CDS	false	GTG	ER2566ORF|NZ_CP014268.2_121027_121128_+1_GTG_33
NZ_CP014268.2	121440	TGA																			ORF_121348..121440_30aa_+1	121348	93	CDS	false	ATG	ER2566ORF|NZ_CP014268.2_121348_121440_+1_ATG_30
NZ_CP014268.2	121532	TAA																			ORF_121410..121532_40aa_+3	121410	123	CDS	false	ATG	ER2566ORF|NZ_CP014268.2_121410_121532_+3_ATG_40
NZ_CP014268.2	121971	TAA																			ORF_121876..121971_31aa_+1	121876	96	CDS	false	ATG	ER2566ORF|NZ_CP014268.2_121876_121971_+1_ATG_31	ER2566ORF_+3aa_orf|NZ_CP014268.2_121867_121971_+1_TTG_34	ER2566ORF_+18aa_orf|NZ_CP014268.2_121822_121971_+1_CTG_49	ER2566ORF_+25aa_orf|NZ_CP014268.2_121801_121971_+1_CTG_56
NZ_CP014268.2	122111	TAG																			ORF_122019..122111_30aa_+3	122019	93	CDS	false	ATG	ER2566ORF|NZ_CP014268.2_122019_122111_+3_ATG_30	ER2566ORF_+2aa_orf|NZ_CP014268.2_122013_122111_+3_TTG_32	ER2566ORF_+3aa_orf|NZ_CP014268.2_122010_122111_+3_TTG_33
NZ_CP014268.2	122185	TAA																			ORF_122072..122185_37aa_+2	122072	114	CDS	false	GTG	ER2566ORF|NZ_CP014268.2_122072_122185_+2_GTG_37
NZ_CP014268.2	122238	TAA																			ORF_122026..122238_70aa_+1	122026	213	CDS	false	TTG	ER2566ORF|NZ_CP014268.2_122026_122238_+1_TTG_70
NZ_CP014268.2	122344	TAA																			ORF_122249..122344_31aa_+2	122249	96	CDS	false	TTG	ER2566ORF|NZ_CP014268.2_122249_122344_+2_TTG_31
NZ_CP014268.2	122470	TAA																			ORF_122378..122470_30aa_+2	122378	93	CDS	false	ATG	ER2566ORF|NZ_CP014268.2_122378_122470_+2_ATG_30	ER2566ORF_+1aa_orf|NZ_CP014268.2_122375_122470_+2_TTG_31
NZ_CP014268.2	122728	TAA	C2566_00124	122531	198	CDS		TTG													ORF_122552..122728_58aa_+2	122552	177	CDS	false	ATG	ER2566NIDVDC2566_00124|NZ_CP014268.2_122531_122728_+2_TTG_65	ER2566NIDVDC2566_00124_+2aa_orf|NZ_CP014268.2_122525_122728_+2_TTG_67
NZ_CP014268.2	122811	TAA																			ORF_122719..122811_30aa_+1	122719	93	CDS	false	CTG	ER2566ORF|NZ_CP014268.2_122719_122811_+1_CTG_30
NZ_CP014268.2	122994	TGA																			ORF_122854..122994_46aa_+1	122854	141	CDS	false	ATG	ER2566ORF|NZ_CP014268.2_122854_122994_+1_ATG_46
NZ_CP014268.2	123474	TAA																			ORF_123358..123474_38aa_+1	123358	117	CDS	false	CTG	ER2566ORF|NZ_CP014268.2_123358_123474_+1_CTG_38
NZ_CP014268.2	123598	TAA																			ORF_123500..123598_32aa_+2	123500	99	CDS	false	CTG	ER2566ORF|NZ_CP014268.2_123500_123598_+2_CTG_32
NZ_CP014268.2	123665	TAA																			ORF_123561..123665_34aa_+3	123561	105	CDS	false	ATG	ER2566ORF|NZ_CP014268.2_123561_123665_+3_ATG_34
NZ_CP014268.2	123705	TAA																			ORF_123586..123705_39aa_+1	123586	120	CDS	false	ATG	ER2566ORF|NZ_CP014268.2_123586_123705_+1_ATG_39
NZ_CP014268.2	123805	TAA																			ORF_123656..123805_49aa_+2	123656	150	CDS	false	CTG	ER2566ORF|NZ_CP014268.2_123656_123805_+2_CTG_49
NZ_CP014268.2	123953	TAA																			ORF_123786..123953_55aa_+3	123786	168	CDS	false	ATG	ER2566ORF|NZ_CP014268.2_123786_123953_+3_ATG_55
NZ_CP014268.2	124053	TAA																			ORF_123955..124053_32aa_+1	123955	99	CDS	false	TTG	ER2566ORF|NZ_CP014268.2_123955_124053_+1_TTG_32
NZ_CP014268.2	124267	TAG																			ORF_124142..124267_41aa_+2	124142	126	CDS	false	TTG	ER2566ORF|NZ_CP014268.2_124142_124267_+2_TTG_41
NZ_CP014268.2	124498	TAA																			ORF_124406..124498_30aa_+2	124406	93	CDS	false	ATG	ER2566ORF|NZ_CP014268.2_124406_124498_+2_ATG_30	ER2566ORF_+18aa_orf|NZ_CP014268.2_124352_124498_+2_CTG_48
NZ_CP014268.2	124639	TAA																			ORF_124514..124639_41aa_+2	124514	126	CDS	false	TTG	ER2566ORF|NZ_CP014268.2_124514_124639_+2_TTG_41	ER2566ORF_+3aa_orf|NZ_CP014268.2_124505_124639_+2_CTG_44
NZ_CP014268.2	124727	TAA																			ORF_124632..124727_31aa_+3	124632	96	CDS	false	TTG	ER2566ORF|NZ_CP014268.2_124632_124727_+3_TTG_31
NZ_CP014268.2	124910	TGA																			ORF_124743..124910_55aa_+3	124743	168	CDS	false	ATG	ER2566ORF|NZ_CP014268.2_124743_124910_+3_ATG_55
NZ_CP014268.2	125011	TAA																			ORF_124868..125011_47aa_+2	124868	144	CDS	false	GTG	ER2566ORF|NZ_CP014268.2_124868_125011_+2_GTG_47
NZ_CP014268.2	125127	TAA																			ORF_124978..125127_49aa_+1	124978	150	CDS	false	ATG	ER2566ORF|NZ_CP014268.2_124978_125127_+1_ATG_49
NZ_CP014268.2	125416	TGA																			ORF_125297..125416_39aa_+2	125297	120	CDS	false	ATG	ER2566ORF|NZ_CP014268.2_125297_125416_+2_ATG_39
NZ_CP014268.2	125758	TGA																			ORF_125582..125758_58aa_+2	125582	177	CDS	false	ATG	ER2566ORF|NZ_CP014268.2_125582_125758_+2_ATG_58	ER2566ORF_+15aa_orf|NZ_CP014268.2_125537_125758_+2_GTG_73
NZ_CP014268.2	125774	TAA																			ORF_125661..125774_37aa_+3	125661	114	CDS	false	CTG	ER2566ORF|NZ_CP014268.2_125661_125774_+3_CTG_37
NZ_CP014268.2	125896	TGA																			ORF_125801..125896_31aa_+2	125801	96	CDS	false	ATG	ER2566ORF|NZ_CP014268.2_125801_125896_+2_ATG_31
NZ_CP014268.2	126029	TAA																			ORF_125916..126029_37aa_+3	125916	114	CDS	false	CTG	ER2566ORF|NZ_CP014268.2_125916_126029_+3_CTG_37
NZ_CP014268.2	126067	TAA																			ORF_125972..126067_31aa_+2	125972	96	CDS	false	ATG	ER2566ORF|NZ_CP014268.2_125972_126067_+2_ATG_31
NZ_CP014268.2	126081	TGA	C2566_00128	125212	870	CDS		ATG													ORF_125212..126081_289aa_+1	125212	870	CDS	false	ATG	ER2566NIDVDC2566_00128|NZ_CP014268.2_125212_126081_+1_ATG_289
NZ_CP014268.2	126203	TGA																			ORF_126081..126203_40aa_+3	126081	123	CDS	false	ATG	ER2566ORF|NZ_CP014268.2_126081_126203_+3_ATG_40	ER2566ORF_+1aa_orf|NZ_CP014268.2_126078_126203_+3_TTG_41
NZ_CP014268.2	126246	TAA																			ORF_126085..126246_53aa_+1	126085	162	CDS	false	ATG	ER2566ORF|NZ_CP014268.2_126085_126246_+1_ATG_53
NZ_CP014268.2	126398	TAA																			ORF_126267..126398_43aa_+3	126267	132	CDS	false	TTG	ER2566ORF|NZ_CP014268.2_126267_126398_+3_TTG_43
NZ_CP014268.2	126492	TAA																			ORF_126331..126492_53aa_+1	126331	162	CDS	false	TTG	ER2566ORF|NZ_CP014268.2_126331_126492_+1_TTG_53
NZ_CP014268.2	126746	TGA																			ORF_126642..126746_34aa_+3	126642	105	CDS	false	ATG	ER2566ORF|NZ_CP014268.2_126642_126746_+3_ATG_34	ER2566ORF_+1aa_orf|NZ_CP014268.2_126639_126746_+3_TTG_35
NZ_CP014268.2	126762	TGA																			ORF_126664..126762_32aa_+1	126664	99	CDS	false	ATG	ER2566ORF|NZ_CP014268.2_126664_126762_+1_ATG_32	ER2566ORF_+4aa_orf|NZ_CP014268.2_126652_126762_+1_CTG_36
NZ_CP014268.2	127364	TGA																			ORF_127005..127364_119aa_+3	127005	360	CDS	false	ATG	ER2566ORF|NZ_CP014268.2_127005_127364_+3_ATG_119	ER2566ORF_+14aa_orf|NZ_CP014268.2_126963_127364_+3_CTG_133
NZ_CP014268.2	127484	TGA																			ORF_127371..127484_37aa_+3	127371	114	CDS	false	TTG	ER2566ORF|NZ_CP014268.2_127371_127484_+3_TTG_37
NZ_CP014268.2	127533	TAA																			ORF_127342..127533_63aa_+1	127342	192	CDS	false	TTG	ER2566ORF|NZ_CP014268.2_127342_127533_+1_TTG_63
NZ_CP014268.2	127800	TGA																			ORF_127609..127800_63aa_+1	127609	192	CDS	false	TTG	ER2566ORF|NZ_CP014268.2_127609_127800_+1_TTG_63
NZ_CP014268.2	127895	TGA																			ORF_127797..127895_32aa_+3	127797	99	CDS	false	ATG	ER2566ORF|NZ_CP014268.2_127797_127895_+3_ATG_32	ER2566ORF_+21aa_orf|NZ_CP014268.2_127734_127895_+3_TTG_53	ER2566ORF_+34aa_orf|NZ_CP014268.2_127695_127895_+3_CTG_66
NZ_CP014268.2	128000	TGA																			ORF_127896..128000_34aa_+3	127896	105	CDS	false	TTG	ER2566ORF|NZ_CP014268.2_127896_128000_+3_TTG_34
NZ_CP014268.2	128035	TAG	C2566_00129	126200	1836	CDS		GTG													ORF_126344..128035_563aa_+2	126344	1692	CDS	false	ATG	ER2566NIDVDC2566_00129|NZ_CP014268.2_126200_128035_+2_GTG_611	ER2566NIDVDC2566_00129_+8aa_orf|NZ_CP014268.2_126176_128035_+2_CTG_619
NZ_CP014268.2	128193	TAG																			ORF_128095..128193_32aa_+1	128095	99	CDS	false	ATG	ER2566ORF|NZ_CP014268.2_128095_128193_+1_ATG_32
NZ_CP014268.2	128418	TGA																			ORF_128236..128418_60aa_+1	128236	183	CDS	false	CTG	ER2566ORF|NZ_CP014268.2_128236_128418_+1_CTG_60
NZ_CP014268.2	128661	TGA																			ORF_128545..128661_38aa_+1	128545	117	CDS	false	CTG	ER2566ORF|NZ_CP014268.2_128545_128661_+1_CTG_38
NZ_CP014268.2	128705	TGA																			ORF_128610..128705_31aa_+3	128610	96	CDS	false	TTG	ER2566ORF|NZ_CP014268.2_128610_128705_+3_TTG_31	ER2566ORF_+4aa_orf|NZ_CP014268.2_128598_128705_+3_TTG_35
NZ_CP014268.2	128719	TAA	C2566_00130	128099	621	CDS		ATG													ORF_128099..128719_206aa_+2	128099	621	CDS	false	ATG	ER2566NIDVDC2566_00130|NZ_CP014268.2_128099_128719_+2_ATG_206
NZ_CP014268.2	129008	TAG																			ORF_128892..129008_38aa_+3	128892	117	CDS	false	TTG	ER2566ORF|NZ_CP014268.2_128892_129008_+3_TTG_38
NZ_CP014268.2	129087	TGA																			ORF_128989..129087_32aa_+1	128989	99	CDS	false	ATG	ER2566ORF|NZ_CP014268.2_128989_129087_+1_ATG_32	ER2566ORF_+15aa_orf|NZ_CP014268.2_128944_129087_+1_GTG_47	ER2566ORF_+16aa_orf|NZ_CP014268.2_128941_129087_+1_GTG_48
NZ_CP014268.2	129277	TAG																			ORF_129113..129277_54aa_+2	129113	165	CDS	false	TTG	ER2566ORF|NZ_CP014268.2_129113_129277_+2_TTG_54
NZ_CP014268.2	129356	TAA																			ORF_129243..129356_37aa_+3	129243	114	CDS	false	ATG	ER2566ORF|NZ_CP014268.2_129243_129356_+3_ATG_37
NZ_CP014268.2	129585	TGA																			ORF_129400..129585_61aa_+1	129400	186	CDS	false	ATG	ER2566ORF|NZ_CP014268.2_129400_129585_+1_ATG_61
NZ_CP014268.2	129683	TAG																			ORF_129582..129683_33aa_+3	129582	102	CDS	false	CTG	ER2566ORF|NZ_CP014268.2_129582_129683_+3_CTG_33
NZ_CP014268.2	129995	TAA																			ORF_129828..129995_55aa_+3	129828	168	CDS	false	ATG	ER2566ORF|NZ_CP014268.2_129828_129995_+3_ATG_55
NZ_CP014268.2	130409	TAA																			ORF_130281..130409_42aa_+3	130281	129	CDS	false	ATG	ER2566ORF|NZ_CP014268.2_130281_130409_+3_ATG_42	ER2566ORF_+1aa_orf|NZ_CP014268.2_130278_130409_+3_GTG_43	ER2566ORF_+3aa_orf|NZ_CP014268.2_130272_130409_+3_GTG_45
NZ_CP014268.2	130534	TAA	C2566_00132	129512	1023	CDS		ATG													ORF_129512..130534_340aa_+2	129512	1023	CDS	false	ATG	ER2566NIDVDC2566_00132|NZ_CP014268.2_129512_130534_+2_ATG_340
NZ_CP014268.2	131079	TAA																			ORF_130933..131079_48aa_+1	130933	147	CDS	false	ATG	ER2566ORF|NZ_CP014268.2_130933_131079_+1_ATG_48
NZ_CP014268.2	131182	TGA																			ORF_131042..131182_46aa_+2	131042	141	CDS	false	CTG	ER2566ORF|NZ_CP014268.2_131042_131182_+2_CTG_46
NZ_CP014268.2	131342	TAA	C2566_00133	130542	801	CDS		ATG													ORF_130425..131342_305aa_+3	130425	918	CDS	false	ATG	ER2566NIDVDC2566_00133|NZ_CP014268.2_130542_131342_+3_ATG_266	ER2566NIDVDC2566_00133_+39aa_orf|NZ_CP014268.2_130425_131342_+3_ATG_305	ER2566NIDVDC2566_00133_+42aa_orf|NZ_CP014268.2_130416_131342_+3_GTG_308
NZ_CP014268.2	131464	TAG																			ORF_131354..131464_36aa_+2	131354	111	CDS	false	TTG	ER2566ORF|NZ_CP014268.2_131354_131464_+2_TTG_36
NZ_CP014268.2	131580	TGA																			ORF_131470..131580_36aa_+1	131470	111	CDS	false	ATG	ER2566ORF|NZ_CP014268.2_131470_131580_+1_ATG_36	ER2566ORF_+18aa_orf|NZ_CP014268.2_131416_131580_+1_TTG_54
NZ_CP014268.2	131901	TGA																			ORF_131806..131901_31aa_+1	131806	96	CDS	false	ATG	ER2566ORF|NZ_CP014268.2_131806_131901_+1_ATG_31	ER2566ORF_+6aa_orf|NZ_CP014268.2_131788_131901_+1_GTG_37	ER2566ORF_+7aa_orf|NZ_CP014268.2_131785_131901_+1_TTG_38
NZ_CP014268.2	131929	TAA																			ORF_131828..131929_33aa_+2	131828	102	CDS	false	CTG	ER2566ORF|NZ_CP014268.2_131828_131929_+2_CTG_33
NZ_CP014268.2	132129	TGA																			ORF_131995..132129_44aa_+1	131995	135	CDS	false	ATG	ER2566ORF|NZ_CP014268.2_131995_132129_+1_ATG_44
NZ_CP014268.2	132133	TAA																			ORF_131978..132133_51aa_+2	131978	156	CDS	false	ATG	ER2566ORF|NZ_CP014268.2_131978_132133_+2_ATG_51	ER2566ORF_+13aa_orf|NZ_CP014268.2_131939_132133_+2_GTG_64
NZ_CP014268.2	132317	TAA	C2566_00134	131418	900	CDS		GTG													ORF_131598..132317_239aa_+3	131598	720	CDS	false	ATG	ER2566NIDVDC2566_00134|NZ_CP014268.2_131418_132317_+3_GTG_299	ER2566NIDVDC2566_00134_+16aa_orf|NZ_CP014268.2_131370_132317_+3_CTG_315
NZ_CP014268.2	132450	TAG																			ORF_132340..132450_36aa_+1	132340	111	CDS	false	CTG	ER2566ORF|NZ_CP014268.2_132340_132450_+1_CTG_36	ER2566ORF_+2aa_orf|NZ_CP014268.2_132334_132450_+1_CTG_38
NZ_CP014268.2	132623	TAA																			ORF_132531..132623_30aa_+3	132531	93	CDS	false	CTG	ER2566ORF|NZ_CP014268.2_132531_132623_+3_CTG_30
NZ_CP014268.2	132660	TAA																			ORF_132547..132660_37aa_+1	132547	114	CDS	false	ATG	ER2566ORF|NZ_CP014268.2_132547_132660_+1_ATG_37	ER2566ORF_+3aa_orf|NZ_CP014268.2_132538_132660_+1_CTG_40
NZ_CP014268.2	132794	TAA																			ORF_132642..132794_50aa_+3	132642	153	CDS	false	GTG	ER2566ORF|NZ_CP014268.2_132642_132794_+3_GTG_50
NZ_CP014268.2	132856	TGA																			ORF_132707..132856_49aa_+2	132707	150	CDS	false	CTG	ER2566ORF|NZ_CP014268.2_132707_132856_+2_CTG_49
NZ_CP014268.2	132932	TAA																			ORF_132837..132932_31aa_+3	132837	96	CDS	false	ATG	ER2566ORF|NZ_CP014268.2_132837_132932_+3_ATG_31
NZ_CP014268.2	133017	TAG																			ORF_132865..133017_50aa_+1	132865	153	CDS	false	ATG	ER2566ORF|NZ_CP014268.2_132865_133017_+1_ATG_50	ER2566ORF_+4aa_orf|NZ_CP014268.2_132853_133017_+1_CTG_54
NZ_CP014268.2	133131	TAG																			ORF_133033..133131_32aa_+1	133033	99	CDS	false	TTG	ER2566ORF|NZ_CP014268.2_133033_133131_+1_TTG_32
NZ_CP014268.2	133379	TAA																			ORF_133269..133379_36aa_+3	133269	111	CDS	false	ATG	ER2566ORF|NZ_CP014268.2_133269_133379_+3_ATG_36
NZ_CP014268.2	133608	TGA																			ORF_133516..133608_30aa_+1	133516	93	CDS	false	GTG	ER2566ORF|NZ_CP014268.2_133516_133608_+1_GTG_30
NZ_CP014268.2	133630	TAA																			ORF_133535..133630_31aa_+2	133535	96	CDS	false	CTG	ER2566ORF|NZ_CP014268.2_133535_133630_+2_CTG_31
NZ_CP014268.2	133921	TGA																			ORF_133811..133921_36aa_+2	133811	111	CDS	false	CTG	ER2566ORF|NZ_CP014268.2_133811_133921_+2_CTG_36
NZ_CP014268.2	134265	TGA																			ORF_134167..134265_32aa_+1	134167	99	CDS	false	CTG	ER2566ORF|NZ_CP014268.2_134167_134265_+1_CTG_32	ER2566ORF_+3aa_orf|NZ_CP014268.2_134158_134265_+1_CTG_35
NZ_CP014268.2	134391	TGA																			ORF_134269..134391_40aa_+1	134269	123	CDS	false	ATG	ER2566ORF|NZ_CP014268.2_134269_134391_+1_ATG_40
NZ_CP014268.2	134946	TGA																			ORF_134617..134946_109aa_+1	134617	330	CDS	false	ATG	ER2566ORF|NZ_CP014268.2_134617_134946_+1_ATG_109	ER2566ORF_+2aa_orf|NZ_CP014268.2_134611_134946_+1_GTG_111
NZ_CP014268.2	135261	TAG																			ORF_135094..135261_55aa_+1	135094	168	CDS	false	ATG	ER2566ORF|NZ_CP014268.2_135094_135261_+1_ATG_55	ER2566ORF_+2aa_orf|NZ_CP014268.2_135088_135261_+1_GTG_57
NZ_CP014268.2	135436	TGA																			ORF_135320..135436_38aa_+2	135320	117	CDS	false	GTG	ER2566ORF|NZ_CP014268.2_135320_135436_+2_GTG_38
NZ_CP014268.2	135519	TGA																			ORF_135295..135519_74aa_+1	135295	225	CDS	false	ATG	ER2566ORF|NZ_CP014268.2_135295_135519_+1_ATG_74
NZ_CP014268.2	135656	TGA	C2566_00136	133395	2262	CDS		ATG													ORF_133395..135656_753aa_+3	133395	2262	CDS	false	ATG	ER2566NIDVDC2566_00136|NZ_CP014268.2_133395_135656_+3_ATG_753
NZ_CP014268.2	135679	TAA																			ORF_135569..135679_36aa_+2	135569	111	CDS	false	CTG	ER2566ORF|NZ_CP014268.2_135569_135679_+2_CTG_36	ER2566ORF_+5aa_orf|NZ_CP014268.2_135554_135679_+2_GTG_41
NZ_CP014268.2	135801	TGA																			ORF_135694..135801_35aa_+1	135694	108	CDS	false	ATG	ER2566ORF|NZ_CP014268.2_135694_135801_+1_ATG_35
NZ_CP014268.2	135880	TAA																			ORF_135728..135880_50aa_+2	135728	153	CDS	false	ATG	ER2566ORF|NZ_CP014268.2_135728_135880_+2_ATG_50	ER2566ORF_+3aa_orf|NZ_CP014268.2_135719_135880_+2_TTG_53
NZ_CP014268.2	135918	TGA																			ORF_135808..135918_36aa_+1	135808	111	CDS	false	TTG	ER2566ORF|NZ_CP014268.2_135808_135918_+1_TTG_36
NZ_CP014268.2	136091	TAA																			ORF_135996..136091_31aa_+3	135996	96	CDS	false	TTG	ER2566ORF|NZ_CP014268.2_135996_136091_+3_TTG_31
NZ_CP014268.2	136197	TGA																			ORF_136081..136197_38aa_+1	136081	117	CDS	false	CTG	ER2566ORF|NZ_CP014268.2_136081_136197_+1_CTG_38
NZ_CP014268.2	136286	TGA																			ORF_136095..136286_63aa_+3	136095	192	CDS	false	ATG	ER2566ORF|NZ_CP014268.2_136095_136286_+3_ATG_63
NZ_CP014268.2	136291	TGA																			ORF_136190..136291_33aa_+2	136190	102	CDS	false	CTG	ER2566ORF|NZ_CP014268.2_136190_136291_+2_CTG_33	ER2566ORF_+2aa_orf|NZ_CP014268.2_136184_136291_+2_TTG_35
NZ_CP014268.2	136386	TGA																			ORF_136228..136386_52aa_+1	136228	159	CDS	false	CTG	ER2566ORF|NZ_CP014268.2_136228_136386_+1_CTG_52
NZ_CP014268.2	136409	TAA																			ORF_136293..136409_38aa_+3	136293	117	CDS	false	TTG	ER2566ORF|NZ_CP014268.2_136293_136409_+3_TTG_38
NZ_CP014268.2	136816	TAA																			ORF_136703..136816_37aa_+2	136703	114	CDS	false	TTG	ER2566ORF|NZ_CP014268.2_136703_136816_+2_TTG_37
NZ_CP014268.2	136913	TGA																			ORF_136809..136913_34aa_+3	136809	105	CDS	false	GTG	ER2566ORF|NZ_CP014268.2_136809_136913_+3_GTG_34	ER2566ORF_+21aa_orf|NZ_CP014268.2_136746_136913_+3_CTG_55
NZ_CP014268.2	137004	TAA																			ORF_136885..137004_39aa_+1	136885	120	CDS	false	GTG	ER2566ORF|NZ_CP014268.2_136885_137004_+1_GTG_39
NZ_CP014268.2	137209	TAA																			ORF_136910..137209_99aa_+2	136910	300	CDS	false	TTG	ER2566ORF|NZ_CP014268.2_136910_137209_+2_TTG_99
NZ_CP014268.2	137219	TGA																			ORF_137034..137219_61aa_+3	137034	186	CDS	false	ATG	ER2566ORF|NZ_CP014268.2_137034_137219_+3_ATG_61	ER2566ORF_+3aa_orf|NZ_CP014268.2_137025_137219_+3_CTG_64	ER2566ORF_+21aa_orf|NZ_CP014268.2_136971_137219_+3_GTG_82
NZ_CP014268.2	137361	TAA																			ORF_137239..137361_40aa_+1	137239	123	CDS	false	TTG	ER2566ORF|NZ_CP014268.2_137239_137361_+1_TTG_40
NZ_CP014268.2	137450	TAG																			ORF_137343..137450_35aa_+3	137343	108	CDS	false	GTG	ER2566ORF|NZ_CP014268.2_137343_137450_+3_GTG_35	ER2566ORF_+12aa_orf|NZ_CP014268.2_137307_137450_+3_TTG_47
NZ_CP014268.2	137566	TAA																			ORF_137303..137566_87aa_+2	137303	264	CDS	false	ATG	ER2566ORF|NZ_CP014268.2_137303_137566_+2_ATG_87	ER2566ORF_+29aa_orf|NZ_CP014268.2_137216_137566_+2_CTG_116
NZ_CP014268.2	137773	TGA																			ORF_137609..137773_54aa_+2	137609	165	CDS	false	ATG	ER2566ORF|NZ_CP014268.2_137609_137773_+2_ATG_54
NZ_CP014268.2	137837	TGA																			ORF_137676..137837_53aa_+3	137676	162	CDS	false	ATG	ER2566ORF|NZ_CP014268.2_137676_137837_+3_ATG_53	ER2566ORF_+15aa_orf|NZ_CP014268.2_137631_137837_+3_TTG_68
NZ_CP014268.2	138134	TAA																			ORF_137895..138134_79aa_+3	137895	240	CDS	false	ATG	ER2566ORF|NZ_CP014268.2_137895_138134_+3_ATG_79	ER2566ORF_+8aa_orf|NZ_CP014268.2_137871_138134_+3_GTG_87	ER2566ORF_+19aa_orf|NZ_CP014268.2_137838_138134_+3_TTG_98
NZ_CP014268.2	138232	TAA																			ORF_138107..138232_41aa_+2	138107	126	CDS	false	TTG	ER2566ORF|NZ_CP014268.2_138107_138232_+2_TTG_41
NZ_CP014268.2	138249	TAA																			ORF_137995..138249_84aa_+1	137995	255	CDS	false	GTG	ER2566ORF|NZ_CP014268.2_137995_138249_+1_GTG_84
NZ_CP014268.2	138347	TAA																			ORF_138219..138347_42aa_+3	138219	129	CDS	false	ATG	ER2566ORF|NZ_CP014268.2_138219_138347_+3_ATG_42	ER2566ORF_+12aa_orf|NZ_CP014268.2_138183_138347_+3_GTG_54	ER2566ORF_+19aa_orf|NZ_CP014268.2_138162_138347_+3_TTG_61
NZ_CP014268.2	138438	TGA																			ORF_138307..138438_43aa_+1	138307	132	CDS	false	TTG	ER2566ORF|NZ_CP014268.2_138307_138438_+1_TTG_43
NZ_CP014268.2	138538	TGA																			ORF_138425..138538_37aa_+2	138425	114	CDS	false	ATG	ER2566ORF|NZ_CP014268.2_138425_138538_+2_ATG_37
NZ_CP014268.2	138663	TAA																			ORF_138457..138663_68aa_+1	138457	207	CDS	false	CTG	ER2566ORF|NZ_CP014268.2_138457_138663_+1_CTG_68
NZ_CP014268.2	138667	TGA																			ORF_138572..138667_31aa_+2	138572	96	CDS	false	CTG	ER2566ORF|NZ_CP014268.2_138572_138667_+2_CTG_31
NZ_CP014268.2	138773	TAA																			ORF_138654..138773_39aa_+3	138654	120	CDS	false	CTG	ER2566ORF|NZ_CP014268.2_138654_138773_+3_CTG_39
NZ_CP014268.2	138799	TGA																			ORF_138668..138799_43aa_+2	138668	132	CDS	false	CTG	ER2566ORF|NZ_CP014268.2_138668_138799_+2_CTG_43
NZ_CP014268.2	138983	TGA																			ORF_138828..138983_51aa_+3	138828	156	CDS	false	GTG	ER2566ORF|NZ_CP014268.2_138828_138983_+3_GTG_51
NZ_CP014268.2	139069	TAG																			ORF_138803..139069_88aa_+2	138803	267	CDS	false	ATG	ER2566ORF|NZ_CP014268.2_138803_139069_+2_ATG_88
NZ_CP014268.2	139157	TAA																			ORF_138993..139157_54aa_+3	138993	165	CDS	false	GTG	ER2566ORF|NZ_CP014268.2_138993_139157_+3_GTG_54
NZ_CP014268.2	139188	TAG																			ORF_138973..139188_71aa_+1	138973	216	CDS	false	ATG	ER2566ORF|NZ_CP014268.2_138973_139188_+1_ATG_71	ER2566ORF_+21aa_orf|NZ_CP014268.2_138910_139188_+1_TTG_92	ER2566ORF_+22aa_orf|NZ_CP014268.2_138907_139188_+1_TTG_93	ER2566ORF_+24aa_orf|NZ_CP014268.2_138901_139188_+1_TTG_95	ER2566ORF_+25aa_orf|NZ_CP014268.2_138898_139188_+1_TTG_96	ER2566ORF_+26aa_orf|NZ_CP014268.2_138895_139188_+1_TTG_97	ER2566ORF_+54aa_orf|NZ_CP014268.2_138811_139188_+1_GTG_125	ER2566ORF_+59aa_orf|NZ_CP014268.2_138796_139188_+1_GTG_130	ER2566ORF_+63aa_orf|NZ_CP014268.2_138784_139188_+1_CTG_134	ER2566ORF_+82aa_orf|NZ_CP014268.2_138727_139188_+1_TTG_153	ER2566ORF_+83aa_orf|NZ_CP014268.2_138724_139188_+1_TTG_154	ER2566ORF_+103aa_orf|NZ_CP014268.2_138664_139188_+1_CTG_174
NZ_CP014268.2	139258	TGA																			ORF_139130..139258_42aa_+2	139130	129	CDS	false	CTG	ER2566ORF|NZ_CP014268.2_139130_139258_+2_CTG_42
NZ_CP014268.2	139410	TGA																			ORF_139225..139410_61aa_+1	139225	186	CDS	false	ATG	ER2566ORF|NZ_CP014268.2_139225_139410_+1_ATG_61
NZ_CP014268.2	139474	TAA																			ORF_139289..139474_61aa_+2	139289	186	CDS	false	ATG	ER2566ORF|NZ_CP014268.2_139289_139474_+2_ATG_61
NZ_CP014268.2	139839	TAA																			ORF_139687..139839_50aa_+1	139687	153	CDS	false	TTG	ER2566ORF|NZ_CP014268.2_139687_139839_+1_TTG_50
NZ_CP014268.2	139919	TGA																			ORF_139464..139919_151aa_+3	139464	456	CDS	false	ATG	ER2566ORF|NZ_CP014268.2_139464_139919_+3_ATG_151	ER2566ORF_+1aa_orf|NZ_CP014268.2_139461_139919_+3_TTG_152	ER2566ORF_+7aa_orf|NZ_CP014268.2_139443_139919_+3_TTG_158	ER2566ORF_+19aa_orf|NZ_CP014268.2_139407_139919_+3_GTG_170	ER2566ORF_+20aa_orf|NZ_CP014268.2_139404_139919_+3_GTG_171
NZ_CP014268.2	140039	TGA																			ORF_139929..140039_36aa_+3	139929	111	CDS	false	GTG	ER2566ORF|NZ_CP014268.2_139929_140039_+3_GTG_36
NZ_CP014268.2	140074	TAA																			ORF_139955..140074_39aa_+2	139955	120	CDS	false	ATG	ER2566ORF|NZ_CP014268.2_139955_140074_+2_ATG_39	ER2566ORF_+2aa_orf|NZ_CP014268.2_139949_140074_+2_CTG_41	ER2566ORF_+13aa_orf|NZ_CP014268.2_139916_140074_+2_GTG_52
NZ_CP014268.2	140263	TAA																			ORF_140099..140263_54aa_+2	140099	165	CDS	false	TTG	ER2566ORF|NZ_CP014268.2_140099_140263_+2_TTG_54	ER2566ORF_+1aa_orf|NZ_CP014268.2_140096_140263_+2_GTG_55
NZ_CP014268.2	140309	TGA																			ORF_140217..140309_30aa_+3	140217	93	CDS	false	TTG	ER2566ORF|NZ_CP014268.2_140217_140309_+3_TTG_30	ER2566ORF_+2aa_orf|NZ_CP014268.2_140211_140309_+3_TTG_32	ER2566ORF_+14aa_orf|NZ_CP014268.2_140175_140309_+3_TTG_44	ER2566ORF_+20aa_orf|NZ_CP014268.2_140157_140309_+3_TTG_50	ER2566ORF_+46aa_orf|NZ_CP014268.2_140079_140309_+3_TTG_76
NZ_CP014268.2	140409	TAA																			ORF_140287..140409_40aa_+1	140287	123	CDS	false	CTG	ER2566ORF|NZ_CP014268.2_140287_140409_+1_CTG_40
NZ_CP014268.2	140549	TAA																			ORF_140397..140549_50aa_+3	140397	153	CDS	false	ATG	ER2566ORF|NZ_CP014268.2_140397_140549_+3_ATG_50	ER2566ORF_+7aa_orf|NZ_CP014268.2_140376_140549_+3_GTG_57	ER2566ORF_+8aa_orf|NZ_CP014268.2_140373_140549_+3_CTG_58
NZ_CP014268.2	140596	TAG																			ORF_140312..140596_94aa_+2	140312	285	CDS	false	ATG	ER2566ORF|NZ_CP014268.2_140312_140596_+2_ATG_94	ER2566ORF_+2aa_orf|NZ_CP014268.2_140306_140596_+2_GTG_96
NZ_CP014268.2	140655	TGA																			ORF_140551..140655_34aa_+1	140551	105	CDS	false	GTG	ER2566ORF|NZ_CP014268.2_140551_140655_+1_GTG_34	ER2566ORF_+5aa_orf|NZ_CP014268.2_140536_140655_+1_GTG_39
NZ_CP014268.2	140978	TAG																			ORF_140853..140978_41aa_+3	140853	126	CDS	false	GTG	ER2566ORF|NZ_CP014268.2_140853_140978_+3_GTG_41
NZ_CP014268.2	140992	TAA																			ORF_140870..140992_40aa_+2	140870	123	CDS	false	CTG	ER2566ORF|NZ_CP014268.2_140870_140992_+2_CTG_40
NZ_CP014268.2	141312	TAA																			ORF_141085..141312_75aa_+1	141085	228	CDS	false	ATG	ER2566ORF|NZ_CP014268.2_141085_141312_+1_ATG_75	ER2566ORF_+10aa_orf|NZ_CP014268.2_141055_141312_+1_TTG_85
NZ_CP014268.2	141626	TGA																			ORF_141525..141626_33aa_+3	141525	102	CDS	false	GTG	ER2566ORF|NZ_CP014268.2_141525_141626_+3_GTG_33
NZ_CP014268.2	141655	TGA																			ORF_141398..141655_85aa_+2	141398	258	CDS	false	CTG	ER2566ORF|NZ_CP014268.2_141398_141655_+2_CTG_85
NZ_CP014268.2	141820	TGA																			ORF_141707..141820_37aa_+2	141707	114	CDS	false	GTG	ER2566ORF|NZ_CP014268.2_141707_141820_+2_GTG_37
NZ_CP014268.2	141934	TAG																			ORF_141842..141934_30aa_+2	141842	93	CDS	false	ATG	ER2566ORF|NZ_CP014268.2_141842_141934_+2_ATG_30	ER2566ORF_+1aa_orf|NZ_CP014268.2_141839_141934_+2_TTG_31
NZ_CP014268.2	142216	TGA																			ORF_141950..142216_88aa_+2	141950	267	CDS	false	ATG	ER2566ORF|NZ_CP014268.2_141950_142216_+2_ATG_88
NZ_CP014268.2	142266	TGA																			ORF_142171..142266_31aa_+1	142171	96	CDS	false	TTG	ER2566ORF|NZ_CP014268.2_142171_142266_+1_TTG_31
NZ_CP014268.2	142368	TAG																			ORF_142270..142368_32aa_+1	142270	99	CDS	false	CTG	ER2566ORF|NZ_CP014268.2_142270_142368_+1_CTG_32
NZ_CP014268.2	142577	TGA																			ORF_142410..142577_55aa_+3	142410	168	CDS	false	ATG	ER2566ORF|NZ_CP014268.2_142410_142577_+3_ATG_55
NZ_CP014268.2	142605	TGA																			ORF_142501..142605_34aa_+1	142501	105	CDS	false	ATG	ER2566ORF|NZ_CP014268.2_142501_142605_+1_ATG_34	ER2566ORF_+3aa_orf|NZ_CP014268.2_142492_142605_+1_CTG_37
NZ_CP014268.2	142690	TAA																			ORF_142568..142690_40aa_+2	142568	123	CDS	false	ATG	ER2566ORF|NZ_CP014268.2_142568_142690_+2_ATG_40
NZ_CP014268.2	142803	TAA																			ORF_142636..142803_55aa_+1	142636	168	CDS	false	TTG	ER2566ORF|NZ_CP014268.2_142636_142803_+1_TTG_55
NZ_CP014268.2	143014	TAA																			ORF_142883..143014_43aa_+2	142883	132	CDS	false	TTG	ER2566ORF|NZ_CP014268.2_142883_143014_+2_TTG_43
NZ_CP014268.2	143136	TGA																			ORF_142843..143136_97aa_+1	142843	294	CDS	false	ATG	ER2566ORF|NZ_CP014268.2_142843_143136_+1_ATG_97
NZ_CP014268.2	143291	TAA																			ORF_143031..143291_86aa_+3	143031	261	CDS	false	ATG	ER2566ORF|NZ_CP014268.2_143031_143291_+3_ATG_86
NZ_CP014268.2	143517	TAA																			ORF_143359..143517_52aa_+1	143359	159	CDS	false	CTG	ER2566ORF|NZ_CP014268.2_143359_143517_+1_CTG_52	ER2566ORF_+10aa_orf|NZ_CP014268.2_143329_143517_+1_TTG_62
NZ_CP014268.2	143700	TAA																			ORF_143599..143700_33aa_+1	143599	102	CDS	false	ATG	ER2566ORF|NZ_CP014268.2_143599_143700_+1_ATG_33	ER2566ORF_+25aa_orf|NZ_CP014268.2_143524_143700_+1_TTG_58
NZ_CP014268.2	143728	TGA																			ORF_143624..143728_34aa_+2	143624	105	CDS	false	ATG	ER2566ORF|NZ_CP014268.2_143624_143728_+2_ATG_34	ER2566ORF_+3aa_orf|NZ_CP014268.2_143615_143728_+2_CTG_37
NZ_CP014268.2	143802	TGA																			ORF_143710..143802_30aa_+1	143710	93	CDS	false	ATG	ER2566ORF|NZ_CP014268.2_143710_143802_+1_ATG_30
NZ_CP014268.2	143914	TGA																			ORF_143810..143914_34aa_+2	143810	105	CDS	false	TTG	ER2566ORF|NZ_CP014268.2_143810_143914_+2_TTG_34	ER2566ORF_+7aa_orf|NZ_CP014268.2_143789_143914_+2_GTG_41
NZ_CP014268.2	144068	TGA																			ORF_143955..144068_37aa_+3	143955	114	CDS	false	ATG	ER2566ORF|NZ_CP014268.2_143955_144068_+3_ATG_37	ER2566ORF_+1aa_orf|NZ_CP014268.2_143952_144068_+3_CTG_38
NZ_CP014268.2	144135	TGA																			ORF_143977..144135_52aa_+1	143977	159	CDS	false	CTG	ER2566ORF|NZ_CP014268.2_143977_144135_+1_CTG_52
NZ_CP014268.2	144163	TGA	C2566_00145	144068	96	CDS		ATG													ORF_144068..144163_31aa_+2	144068	96	CDS	false	ATG	ER2566NIDVDC2566_00145|NZ_CP014268.2_144068_144163_+2_ATG_31	ER2566NIDVDC2566_00145_+1aa_orf|NZ_CP014268.2_144065_144163_+2_GTG_32	ER2566NIDVDC2566_00145_+7aa_orf|NZ_CP014268.2_144047_144163_+2_TTG_38
NZ_CP014268.2	144409	TAA																			ORF_144188..144409_73aa_+2	144188	222	CDS	false	ATG	ER2566ORF|NZ_CP014268.2_144188_144409_+2_ATG_73
NZ_CP014268.2	144429	TAA																			ORF_144325..144429_34aa_+1	144325	105	CDS	false	CTG	ER2566ORF|NZ_CP014268.2_144325_144429_+1_CTG_34
NZ_CP014268.2	144549	TGA																			ORF_144436..144549_37aa_+1	144436	114	CDS	false	TTG	ER2566ORF|NZ_CP014268.2_144436_144549_+1_TTG_37
NZ_CP014268.2	144590	TGA																			ORF_144384..144590_68aa_+3	144384	207	CDS	false	ATG	ER2566ORF|NZ_CP014268.2_144384_144590_+3_ATG_68
NZ_CP014268.2	144895	TGA																			ORF_144626..144895_89aa_+2	144626	270	CDS	false	ATG	ER2566ORF|NZ_CP014268.2_144626_144895_+2_ATG_89
NZ_CP014268.2	145078	TGA																			ORF_144986..145078_30aa_+2	144986	93	CDS	false	TTG	ER2566ORF|NZ_CP014268.2_144986_145078_+2_TTG_30	ER2566ORF_+16aa_orf|NZ_CP014268.2_144938_145078_+2_CTG_46
NZ_CP014268.2	145376	TGA																			ORF_145278..145376_32aa_+3	145278	99	CDS	false	ATG	ER2566ORF|NZ_CP014268.2_145278_145376_+3_ATG_32	ER2566ORF_+1aa_orf|NZ_CP014268.2_145275_145376_+3_CTG_33
NZ_CP014268.2	145730	TGA																			ORF_145437..145730_97aa_+3	145437	294	CDS	false	ATG	ER2566ORF|NZ_CP014268.2_145437_145730_+3_ATG_97	ER2566ORF_+4aa_orf|NZ_CP014268.2_145425_145730_+3_GTG_101
NZ_CP014268.2	146029	TAA	C2566_00147	145265	765	CDS		ATG													ORF_145265..146029_254aa_+2	145265	765	CDS	false	ATG	ER2566NIDVDC2566_00147|NZ_CP014268.2_145265_146029_+2_ATG_254	ER2566NIDVDC2566_00147_+2aa_orf|NZ_CP014268.2_145259_146029_+2_TTG_256
NZ_CP014268.2	146282	TAG																			ORF_146142..146282_46aa_+3	146142	141	CDS	false	GTG	ER2566ORF|NZ_CP014268.2_146142_146282_+3_GTG_46	ER2566ORF_+18aa_orf|NZ_CP014268.2_146088_146282_+3_TTG_64
NZ_CP014268.2	146443	TAG																			ORF_146270..146443_57aa_+2	146270	174	CDS	false	CTG	ER2566ORF|NZ_CP014268.2_146270_146443_+2_CTG_57
NZ_CP014268.2	146717	TAG																			ORF_146556..146717_53aa_+3	146556	162	CDS	false	ATG	ER2566ORF|NZ_CP014268.2_146556_146717_+3_ATG_53
NZ_CP014268.2	146864	TGA																			ORF_146757..146864_35aa_+3	146757	108	CDS	false	ATG	ER2566ORF|NZ_CP014268.2_146757_146864_+3_ATG_35
NZ_CP014268.2	147260	TAA																			ORF_147081..147260_59aa_+3	147081	180	CDS	false	ATG	ER2566ORF|NZ_CP014268.2_147081_147260_+3_ATG_59	ER2566ORF_+3aa_orf|NZ_CP014268.2_147072_147260_+3_CTG_62
NZ_CP014268.2	147500	TGA																			ORF_147396..147500_34aa_+3	147396	105	CDS	false	GTG	ER2566ORF|NZ_CP014268.2_147396_147500_+3_GTG_34
NZ_CP014268.2	147514	TAA																			ORF_147242..147514_90aa_+2	147242	273	CDS	false	CTG	ER2566ORF|NZ_CP014268.2_147242_147514_+2_CTG_90
NZ_CP014268.2	147663	TGA																			ORF_147514..147663_49aa_+1	147514	150	CDS	false	ATG	ER2566ORF|NZ_CP014268.2_147514_147663_+1_ATG_49
NZ_CP014268.2	147680	TAG																			ORF_147579..147680_33aa_+3	147579	102	CDS	false	GTG	ER2566ORF|NZ_CP014268.2_147579_147680_+3_GTG_33
NZ_CP014268.2	147896	TAG																			ORF_147792..147896_34aa_+3	147792	105	CDS	false	CTG	ER2566ORF|NZ_CP014268.2_147792_147896_+3_CTG_34
NZ_CP014268.2	147903	TAG																			ORF_147796..147903_35aa_+1	147796	108	CDS	false	ATG	ER2566ORF|NZ_CP014268.2_147796_147903_+1_ATG_35
NZ_CP014268.2	147994	TAA																			ORF_147809..147994_61aa_+2	147809	186	CDS	false	CTG	ER2566ORF|NZ_CP014268.2_147809_147994_+2_CTG_61
NZ_CP014268.2	148049	TGA																			ORF_147933..148049_38aa_+3	147933	117	CDS	false	ATG	ER2566ORF|NZ_CP014268.2_147933_148049_+3_ATG_38
NZ_CP014268.2	148147	TGA																			ORF_148031..148147_38aa_+2	148031	117	CDS	false	GTG	ER2566ORF|NZ_CP014268.2_148031_148147_+2_GTG_38
NZ_CP014268.2	148185	TAG																			ORF_148015..148185_56aa_+1	148015	171	CDS	false	ATG	ER2566ORF|NZ_CP014268.2_148015_148185_+1_ATG_56	ER2566ORF_+1aa_orf|NZ_CP014268.2_148012_148185_+1_TTG_57
NZ_CP014268.2	148343	TAA																			ORF_148065..148343_92aa_+3	148065	279	CDS	false	GTG	ER2566ORF|NZ_CP014268.2_148065_148343_+3_GTG_92
NZ_CP014268.2	148422	TGA																			ORF_148315..148422_35aa_+1	148315	108	CDS	false	ATG	ER2566ORF|NZ_CP014268.2_148315_148422_+1_ATG_35	ER2566ORF_+2aa_orf|NZ_CP014268.2_148309_148422_+1_GTG_37	ER2566ORF_+43aa_orf|NZ_CP014268.2_148186_148422_+1_TTG_78
NZ_CP014268.2	148426	TGA																			ORF_148217..148426_69aa_+2	148217	210	CDS	false	ATG	ER2566ORF|NZ_CP014268.2_148217_148426_+2_ATG_69	ER2566ORF_+4aa_orf|NZ_CP014268.2_148205_148426_+2_GTG_73
NZ_CP014268.2	148515	TGA																			ORF_148423..148515_30aa_+1	148423	93	CDS	false	TTG	ER2566ORF|NZ_CP014268.2_148423_148515_+1_TTG_30
NZ_CP014268.2	148788	TAA																			ORF_148669..148788_39aa_+1	148669	120	CDS	false	GTG	ER2566ORF|NZ_CP014268.2_148669_148788_+1_GTG_39
NZ_CP014268.2	149091	TAG																			ORF_148993..149091_32aa_+1	148993	99	CDS	false	ATG	ER2566ORF|NZ_CP014268.2_148993_149091_+1_ATG_32
NZ_CP014268.2	149239	TGA																			ORF_149129..149239_36aa_+2	149129	111	CDS	false	CTG	ER2566ORF|NZ_CP014268.2_149129_149239_+2_CTG_36
NZ_CP014268.2	149558	TAA																			ORF_149349..149558_69aa_+3	149349	210	CDS	false	ATG	ER2566ORF|NZ_CP014268.2_149349_149558_+3_ATG_69	ER2566ORF_+12aa_orf|NZ_CP014268.2_149313_149558_+3_TTG_81	ER2566ORF_+27aa_orf|NZ_CP014268.2_149268_149558_+3_TTG_96
NZ_CP014268.2	149672	TAA																			ORF_149568..149672_34aa_+3	149568	105	CDS	false	TTG	ER2566ORF|NZ_CP014268.2_149568_149672_+3_TTG_34
NZ_CP014268.2	149748	TAA																			ORF_149224..149748_174aa_+1	149224	525	CDS	false	ATG	ER2566ORF|NZ_CP014268.2_149224_149748_+1_ATG_174
NZ_CP014268.2	149834	TGA																			ORF_149694..149834_46aa_+3	149694	141	CDS	false	TTG	ER2566ORF|NZ_CP014268.2_149694_149834_+3_TTG_46
NZ_CP014268.2	149848	TAG																			ORF_149711..149848_45aa_+2	149711	138	CDS	false	ATG	ER2566ORF|NZ_CP014268.2_149711_149848_+2_ATG_45
NZ_CP014268.2	149965	TAA																			ORF_149852..149965_37aa_+2	149852	114	CDS	false	CTG	ER2566ORF|NZ_CP014268.2_149852_149965_+2_CTG_37
NZ_CP014268.2	149987	TAA																			ORF_149835..149987_50aa_+3	149835	153	CDS	false	ATG	ER2566ORF|NZ_CP014268.2_149835_149987_+3_ATG_50
NZ_CP014268.2	150144	TAA																			ORF_150046..150144_32aa_+1	150046	99	CDS	false	ATG	ER2566ORF|NZ_CP014268.2_150046_150144_+1_ATG_32	ER2566ORF_+1aa_orf|NZ_CP014268.2_150043_150144_+1_CTG_33
NZ_CP014268.2	150259	TGA																			ORF_150113..150259_48aa_+2	150113	147	CDS	false	ATG	ER2566ORF|NZ_CP014268.2_150113_150259_+2_ATG_48	ER2566ORF_+12aa_orf|NZ_CP014268.2_150077_150259_+2_GTG_60
NZ_CP014268.2	150447	TAA																			ORF_150259..150447_62aa_+1	150259	189	CDS	false	ATG	ER2566ORF|NZ_CP014268.2_150259_150447_+1_ATG_62	ER2566ORF_+1aa_orf|NZ_CP014268.2_150256_150447_+1_CTG_63
NZ_CP014268.2	150599	TGA																			ORF_150507..150599_30aa_+3	150507	93	CDS	false	ATG	ER2566ORF|NZ_CP014268.2_150507_150599_+3_ATG_30	ER2566ORF_+17aa_orf|NZ_CP014268.2_150456_150599_+3_CTG_47	ER2566ORF_+18aa_orf|NZ_CP014268.2_150453_150599_+3_CTG_48
NZ_CP014268.2	150727	TAA																			ORF_150485..150727_80aa_+2	150485	243	CDS	false	ATG	ER2566ORF|NZ_CP014268.2_150485_150727_+2_ATG_80	ER2566ORF_+3aa_orf|NZ_CP014268.2_150476_150727_+2_CTG_83
NZ_CP014268.2	151115	TGA																			ORF_150693..151115_140aa_+3	150693	423	CDS	false	ATG	ER2566ORF|NZ_CP014268.2_150693_151115_+3_ATG_140
NZ_CP014268.2	151137	TGA																			ORF_151030..151137_35aa_+1	151030	108	CDS	false	GTG	ER2566ORF|NZ_CP014268.2_151030_151137_+1_GTG_35
NZ_CP014268.2	151357	TGA																			ORF_151265..151357_30aa_+2	151265	93	CDS	false	GTG	ER2566ORF|NZ_CP014268.2_151265_151357_+2_GTG_30
NZ_CP014268.2	151361	TAA																			ORF_151188..151361_57aa_+3	151188	174	CDS	false	ATG	ER2566ORF|NZ_CP014268.2_151188_151361_+3_ATG_57	ER2566ORF_+18aa_orf|NZ_CP014268.2_151134_151361_+3_CTG_75
NZ_CP014268.2	151606	TAA																			ORF_151496..151606_36aa_+2	151496	111	CDS	false	CTG	ER2566ORF|NZ_CP014268.2_151496_151606_+2_CTG_36	ER2566ORF_+4aa_orf|NZ_CP014268.2_151484_151606_+2_TTG_40	ER2566ORF_+7aa_orf|NZ_CP014268.2_151475_151606_+2_CTG_43	ER2566ORF_+9aa_orf|NZ_CP014268.2_151469_151606_+2_GTG_45
NZ_CP014268.2	151828	TGA																			ORF_151625..151828_67aa_+2	151625	204	CDS	false	TTG	ER2566ORF|NZ_CP014268.2_151625_151828_+2_TTG_67
NZ_CP014268.2	151854	TAA																			ORF_151762..151854_30aa_+1	151762	93	CDS	false	GTG	ER2566ORF|NZ_CP014268.2_151762_151854_+1_GTG_30	ER2566ORF_+4aa_orf|NZ_CP014268.2_151750_151854_+1_TTG_34	ER2566ORF_+15aa_orf|NZ_CP014268.2_151717_151854_+1_TTG_45	ER2566ORF_+20aa_orf|NZ_CP014268.2_151702_151854_+1_TTG_50	ER2566ORF_+21aa_orf|NZ_CP014268.2_151699_151854_+1_TTG_51	ER2566ORF_+32aa_orf|NZ_CP014268.2_151666_151854_+1_TTG_62
NZ_CP014268.2	152481	TGA																			ORF_152386..152481_31aa_+1	152386	96	CDS	false	ATG	ER2566ORF|NZ_CP014268.2_152386_152481_+1_ATG_31	ER2566ORF_+3aa_orf|NZ_CP014268.2_152377_152481_+1_GTG_34
NZ_CP014268.2	152655	TGA																			ORF_152509..152655_48aa_+1	152509	147	CDS	false	ATG	ER2566ORF|NZ_CP014268.2_152509_152655_+1_ATG_48
NZ_CP014268.2	152940	TGA																			ORF_152800..152940_46aa_+1	152800	141	CDS	false	ATG	ER2566ORF|NZ_CP014268.2_152800_152940_+1_ATG_46
NZ_CP014268.2	153146	TAG	C2566_00154	151719	1428	CDS		GTG													ORF_151734..153146_470aa_+3	151734	1413	CDS	false	ATG	ER2566NIDVDC2566_00154|NZ_CP014268.2_151719_153146_+3_GTG_475
NZ_CP014268.2	153225	TGA																			ORF_153058..153225_55aa_+1	153058	168	CDS	false	ATG	ER2566ORF|NZ_CP014268.2_153058_153225_+1_ATG_55
NZ_CP014268.2	153358	TGA																			ORF_153236..153358_40aa_+2	153236	123	CDS	false	TTG	ER2566ORF|NZ_CP014268.2_153236_153358_+2_TTG_40	ER2566ORF_+9aa_orf|NZ_CP014268.2_153209_153358_+2_CTG_49
NZ_CP014268.2	153524	TGA																			ORF_153411..153524_37aa_+3	153411	114	CDS	false	TTG	ER2566ORF|NZ_CP014268.2_153411_153524_+3_TTG_37
NZ_CP014268.2	153721	TGA																			ORF_153596..153721_41aa_+2	153596	126	CDS	false	ATG	ER2566ORF|NZ_CP014268.2_153596_153721_+2_ATG_41	ER2566ORF_+2aa_orf|NZ_CP014268.2_153590_153721_+2_TTG_43	ER2566ORF_+5aa_orf|NZ_CP014268.2_153581_153721_+2_TTG_46
NZ_CP014268.2	153904	TGA																			ORF_153788..153904_38aa_+2	153788	117	CDS	false	ATG	ER2566ORF|NZ_CP014268.2_153788_153904_+2_ATG_38
NZ_CP014268.2	153996	TGA	C2566_00155	153241	756	CDS		ATG													ORF_153241..153996_251aa_+1	153241	756	CDS	false	ATG	ER2566NIDVDC2566_00155|NZ_CP014268.2_153241_153996_+1_ATG_251
NZ_CP014268.2	154280	TGA																			ORF_154182..154280_32aa_+3	154182	99	CDS	false	ATG	ER2566ORF|NZ_CP014268.2_154182_154280_+3_ATG_32	ER2566ORF_+1aa_orf|NZ_CP014268.2_154179_154280_+3_TTG_33
NZ_CP014268.2	154583	TGA																			ORF_154476..154583_35aa_+3	154476	108	CDS	false	ATG	ER2566ORF|NZ_CP014268.2_154476_154583_+3_ATG_35	ER2566ORF_+24aa_orf|NZ_CP014268.2_154404_154583_+3_CTG_59	ER2566ORF_+28aa_orf|NZ_CP014268.2_154392_154583_+3_GTG_63	ER2566ORF_+37aa_orf|NZ_CP014268.2_154365_154583_+3_CTG_72	ER2566ORF_+47aa_orf|NZ_CP014268.2_154335_154583_+3_TTG_82	ER2566ORF_+62aa_orf|NZ_CP014268.2_154290_154583_+3_GTG_97	ER2566ORF_+63aa_orf|NZ_CP014268.2_154287_154583_+3_GTG_98
NZ_CP014268.2	154615	TGA	C2566_00156	154010	606	CDS		ATG													ORF_154010..154615_201aa_+2	154010	606	CDS	false	ATG	ER2566NIDVDC2566_00156|NZ_CP014268.2_154010_154615_+2_ATG_201	ER2566NIDVDC2566_00156_+10aa_orf|NZ_CP014268.2_153980_154615_+2_GTG_211	ER2566NIDVDC2566_00156_+15aa_orf|NZ_CP014268.2_153965_154615_+2_TTG_216
NZ_CP014268.2	154913	TGA																			ORF_154812..154913_33aa_+3	154812	102	CDS	false	TTG	ER2566ORF|NZ_CP014268.2_154812_154913_+3_TTG_33
NZ_CP014268.2	154966	TAG																			ORF_154868..154966_32aa_+2	154868	99	CDS	false	TTG	ER2566ORF|NZ_CP014268.2_154868_154966_+2_TTG_32	ER2566ORF_+32aa_orf|NZ_CP014268.2_154772_154966_+2_GTG_64
NZ_CP014268.2	155332	TGA																			ORF_155240..155332_30aa_+2	155240	93	CDS	false	CTG	ER2566ORF|NZ_CP014268.2_155240_155332_+2_CTG_30
NZ_CP014268.2	156139	TAG																			ORF_156005..156139_44aa_+2	156005	135	CDS	false	CTG	ER2566ORF|NZ_CP014268.2_156005_156139_+2_CTG_44
NZ_CP014268.2	156252	TGA	C2566_00157	154612	1641	CDS		ATG													ORF_154612..156252_546aa_+1	154612	1641	CDS	false	ATG	ER2566NIDVDC2566_00157|NZ_CP014268.2_154612_156252_+1_ATG_546
NZ_CP014268.2	156449	TAA																			ORF_156177..156449_90aa_+3	156177	273	CDS	false	ATG	ER2566ORF|NZ_CP014268.2_156177_156449_+3_ATG_90
NZ_CP014268.2	156460	TGA																			ORF_156365..156460_31aa_+2	156365	96	CDS	false	TTG	ER2566ORF|NZ_CP014268.2_156365_156460_+2_TTG_31
NZ_CP014268.2	156600	TAA	C2566_00158	156331	270	CDS		ATG													ORF_156289..156600_103aa_+1	156289	312	CDS	false	ATG	ER2566NIDVDC2566_00158|NZ_CP014268.2_156331_156600_+1_ATG_89	ER2566NIDVDC2566_00158_+14aa_orf|NZ_CP014268.2_156289_156600_+1_ATG_103
NZ_CP014268.2	156691	TAA																			ORF_156464..156691_75aa_+2	156464	228	CDS	false	ATG	ER2566ORF|NZ_CP014268.2_156464_156691_+2_ATG_75
NZ_CP014268.2	156803	TGA																			ORF_156705..156803_32aa_+3	156705	99	CDS	false	CTG	ER2566ORF|NZ_CP014268.2_156705_156803_+3_CTG_32
NZ_CP014268.2	157119	TAA	C2566_00159	156604	516	CDS		GTG													ORF_156847..157119_90aa_+1	156847	273	CDS	false	ATG	ER2566NIDVDC2566_00159|NZ_CP014268.2_156604_157119_+1_GTG_171
NZ_CP014268.2	157165	TGA																			ORF_157058..157165_35aa_+2	157058	108	CDS	false	CTG	ER2566ORF|NZ_CP014268.2_157058_157165_+2_CTG_35
NZ_CP014268.2	157587	TAA																			ORF_157426..157587_53aa_+1	157426	162	CDS	false	ATG	ER2566ORF|NZ_CP014268.2_157426_157587_+1_ATG_53
NZ_CP014268.2	157743	TGA																			ORF_157645..157743_32aa_+1	157645	99	CDS	false	TTG	ER2566ORF|NZ_CP014268.2_157645_157743_+1_TTG_32	ER2566ORF_+6aa_orf|NZ_CP014268.2_157627_157743_+1_TTG_38	ER2566ORF_+9aa_orf|NZ_CP014268.2_157618_157743_+1_GTG_41	ER2566ORF_+10aa_orf|NZ_CP014268.2_157615_157743_+1_TTG_42
NZ_CP014268.2	157801	TGA																			ORF_157655..157801_48aa_+2	157655	147	CDS	false	GTG	ER2566ORF|NZ_CP014268.2_157655_157801_+2_GTG_48
NZ_CP014268.2	157898	TAA	C2566_00160	157122	777	CDS		ATG													ORF_157122..157898_258aa_+3	157122	777	CDS	false	ATG	ER2566NIDVDC2566_00160|NZ_CP014268.2_157122_157898_+3_ATG_258
NZ_CP014268.2	157947	TGA																			ORF_157753..157947_64aa_+1	157753	195	CDS	false	ATG	ER2566ORF|NZ_CP014268.2_157753_157947_+1_ATG_64
NZ_CP014268.2	158300	TAA																			ORF_158028..158300_90aa_+3	158028	273	CDS	false	ATG	ER2566ORF|NZ_CP014268.2_158028_158300_+3_ATG_90	ER2566ORF_+5aa_orf|NZ_CP014268.2_158013_158300_+3_TTG_95
NZ_CP014268.2	158516	TGA																			ORF_158382..158516_44aa_+3	158382	135	CDS	false	GTG	ER2566ORF|NZ_CP014268.2_158382_158516_+3_GTG_44	ER2566ORF_+1aa_orf|NZ_CP014268.2_158379_158516_+3_CTG_45
NZ_CP014268.2	158722	TAG	C2566_00161	157940	783	CDS		ATG													ORF_157928..158722_264aa_+2	157928	795	CDS	false	ATG	ER2566NIDVDC2566_00161|NZ_CP014268.2_157940_158722_+2_ATG_260	ER2566NIDVDC2566_00161_+4aa_orf|NZ_CP014268.2_157928_158722_+2_ATG_264
NZ_CP014268.2	158759	TAA																			ORF_158547..158759_70aa_+3	158547	213	CDS	false	ATG	ER2566ORF|NZ_CP014268.2_158547_158759_+3_ATG_70	ER2566ORF_+1aa_orf|NZ_CP014268.2_158544_158759_+3_CTG_71
NZ_CP014268.2	158830	TGA																			ORF_158738..158830_30aa_+2	158738	93	CDS	false	GTG	ER2566ORF|NZ_CP014268.2_158738_158830_+2_GTG_30	ER2566ORF_+4aa_orf|NZ_CP014268.2_158726_158830_+2_TTG_34
NZ_CP014268.2	158922	TAG																			ORF_158827..158922_31aa_+1	158827	96	CDS	false	CTG	ER2566ORF|NZ_CP014268.2_158827_158922_+1_CTG_31
NZ_CP014268.2	158984	TGA																			ORF_158883..158984_33aa_+3	158883	102	CDS	false	TTG	ER2566ORF|NZ_CP014268.2_158883_158984_+3_TTG_33
NZ_CP014268.2	159166	TGA																			ORF_159050..159166_38aa_+2	159050	117	CDS	false	TTG	ER2566ORF|NZ_CP014268.2_159050_159166_+2_TTG_38
NZ_CP014268.2	159192	TAA																			ORF_158926..159192_88aa_+1	158926	267	CDS	false	ATG	ER2566ORF|NZ_CP014268.2_158926_159192_+1_ATG_88	ER2566ORF_+1aa_orf|NZ_CP014268.2_158923_159192_+1_CTG_89
NZ_CP014268.2	159209	TAA																			ORF_159117..159209_30aa_+3	159117	93	CDS	false	GTG	ER2566ORF|NZ_CP014268.2_159117_159209_+3_GTG_30
NZ_CP014268.2	159659	TGA																			ORF_159516..159659_47aa_+3	159516	144	CDS	false	CTG	ER2566ORF|NZ_CP014268.2_159516_159659_+3_CTG_47	ER2566ORF_+2aa_orf|NZ_CP014268.2_159510_159659_+3_GTG_49	ER2566ORF_+4aa_orf|NZ_CP014268.2_159504_159659_+3_GTG_51	ER2566ORF_+9aa_orf|NZ_CP014268.2_159489_159659_+3_CTG_56	ER2566ORF_+10aa_orf|NZ_CP014268.2_159486_159659_+3_TTG_57	ER2566ORF_+12aa_orf|NZ_CP014268.2_159480_159659_+3_CTG_59
NZ_CP014268.2	160142	TGA																			ORF_160038..160142_34aa_+3	160038	105	CDS	false	GTG	ER2566ORF|NZ_CP014268.2_160038_160142_+3_GTG_34	ER2566ORF_+4aa_orf|NZ_CP014268.2_160026_160142_+3_CTG_38	ER2566ORF_+15aa_orf|NZ_CP014268.2_159993_160142_+3_GTG_49
NZ_CP014268.2	160158	TGA																			ORF_159949..160158_69aa_+1	159949	210	CDS	false	CTG	ER2566ORF|NZ_CP014268.2_159949_160158_+1_CTG_69
NZ_CP014268.2	160292	TGA																			ORF_160155..160292_45aa_+3	160155	138	CDS	false	ATG	ER2566ORF|NZ_CP014268.2_160155_160292_+3_ATG_45
NZ_CP014268.2	160560	TAA																			ORF_160453..160560_35aa_+1	160453	108	CDS	false	CTG	ER2566ORF|NZ_CP014268.2_160453_160560_+1_CTG_35
NZ_CP014268.2	160867	TGA	C2566_00163	159374	1494	CDS		ATG													ORF_159374..160867_497aa_+2	159374	1494	CDS	false	ATG	ER2566NIDVDC2566_00163|NZ_CP014268.2_159374_160867_+2_ATG_497
NZ_CP014268.2	160916	TGA																			ORF_160734..160916_60aa_+3	160734	183	CDS	false	ATG	ER2566ORF|NZ_CP014268.2_160734_160916_+3_ATG_60	ER2566ORF_+11aa_orf|NZ_CP014268.2_160701_160916_+3_CTG_71	ER2566ORF_+14aa_orf|NZ_CP014268.2_160692_160916_+3_TTG_74	ER2566ORF_+19aa_orf|NZ_CP014268.2_160677_160916_+3_TTG_79
NZ_CP014268.2	161231	TGA																			ORF_161037..161231_64aa_+3	161037	195	CDS	false	ATG	ER2566ORF|NZ_CP014268.2_161037_161231_+3_ATG_64
NZ_CP014268.2	161462	TAA																			ORF_161352..161462_36aa_+3	161352	111	CDS	false	ATG	ER2566ORF|NZ_CP014268.2_161352_161462_+3_ATG_36	ER2566ORF_+6aa_orf|NZ_CP014268.2_161334_161462_+3_GTG_42	ER2566ORF_+15aa_orf|NZ_CP014268.2_161307_161462_+3_GTG_51
NZ_CP014268.2	161614	TGA	C2566_00164	160913	702	CDS		ATG													ORF_160913..161614_233aa_+2	160913	702	CDS	false	ATG	ER2566NIDVDC2566_00164|NZ_CP014268.2_160913_161614_+2_ATG_233	ER2566NIDVDC2566_00164_+11aa_orf|NZ_CP014268.2_160880_161614_+2_TTG_244
NZ_CP014268.2	161621	TAA																			ORF_161499..161621_40aa_+3	161499	123	CDS	false	ATG	ER2566ORF|NZ_CP014268.2_161499_161621_+3_ATG_40
NZ_CP014268.2	161811	TGA																			ORF_161713..161811_32aa_+1	161713	99	CDS	false	ATG	ER2566ORF|NZ_CP014268.2_161713_161811_+1_ATG_32
NZ_CP014268.2	161838	GCC								161761	78	transcript		GGC		161761	78	transcript		GGC							ER2566Rnaseq|Rnaseq|NZ_CP014268.2_161761_161838_+1_GGC_26
NZ_CP014268.2	161900	TAA																			ORF_161706..161900_64aa_+3	161706	195	CDS	false	ATG	ER2566ORF|NZ_CP014268.2_161706_161900_+3_ATG_64
NZ_CP014268.2	162006	TGA																			ORF_161893..162006_37aa_+1	161893	114	CDS	false	GTG	ER2566ORF|NZ_CP014268.2_161893_162006_+1_GTG_37
NZ_CP014268.2	162091	TAG																			ORF_161975..162091_38aa_+2	161975	117	CDS	false	GTG	ER2566ORF|NZ_CP014268.2_161975_162091_+2_GTG_38	ER2566ORF_+4aa_orf|NZ_CP014268.2_161963_162091_+2_CTG_42	ER2566ORF_+16aa_orf|NZ_CP014268.2_161927_162091_+2_CTG_54
NZ_CP014268.2	162218	TAA																			ORF_162057..162218_53aa_+3	162057	162	CDS	false	TTG	ER2566ORF|NZ_CP014268.2_162057_162218_+3_TTG_53
NZ_CP014268.2	162286	TAA																			ORF_162119..162286_55aa_+2	162119	168	CDS	false	CTG	ER2566ORF|NZ_CP014268.2_162119_162286_+2_CTG_55
NZ_CP014268.2	162446	TAA																			ORF_162318..162446_42aa_+3	162318	129	CDS	false	ATG	ER2566ORF|NZ_CP014268.2_162318_162446_+3_ATG_42
NZ_CP014268.2	162547	TGA																			ORF_162452..162547_31aa_+2	162452	96	CDS	false	CTG	ER2566ORF|NZ_CP014268.2_162452_162547_+2_CTG_31
NZ_CP014268.2	162665	TGA																			ORF_162522..162665_47aa_+3	162522	144	CDS	false	GTG	ER2566ORF|NZ_CP014268.2_162522_162665_+3_GTG_47
NZ_CP014268.2	162747	TGA																			ORF_162607..162747_46aa_+1	162607	141	CDS	false	CTG	ER2566ORF|NZ_CP014268.2_162607_162747_+1_CTG_46
NZ_CP014268.2	162769	TAA																			ORF_162677..162769_30aa_+2	162677	93	CDS	false	GTG	ER2566ORF|NZ_CP014268.2_162677_162769_+2_GTG_30	ER2566ORF_+5aa_orf|NZ_CP014268.2_162662_162769_+2_GTG_35
NZ_CP014268.2	162902	TAA																			ORF_162744..162902_52aa_+3	162744	159	CDS	false	ATG	ER2566ORF|NZ_CP014268.2_162744_162902_+3_ATG_52
NZ_CP014268.2	162961	TAA																			ORF_162821..162961_46aa_+2	162821	141	CDS	false	GTG	ER2566ORF|NZ_CP014268.2_162821_162961_+2_GTG_46
NZ_CP014268.2	163320	TAA																			ORF_163102..163320_72aa_+1	163102	219	CDS	false	CTG	ER2566ORF|NZ_CP014268.2_163102_163320_+1_CTG_72
NZ_CP014268.2	163487	TAA																			ORF_163320..163487_55aa_+3	163320	168	CDS	false	ATG	ER2566ORF|NZ_CP014268.2_163320_163487_+3_ATG_55	ER2566ORF_+3aa_orf|NZ_CP014268.2_163311_163487_+3_GTG_58
NZ_CP014268.2	163731	TGA																			ORF_163588..163731_47aa_+1	163588	144	CDS	false	CTG	ER2566ORF|NZ_CP014268.2_163588_163731_+1_CTG_47	ER2566ORF_+1aa_orf|NZ_CP014268.2_163585_163731_+1_CTG_48	ER2566ORF_+56aa_orf|NZ_CP014268.2_163420_163731_+1_CTG_103
NZ_CP014268.2	163975	TGA																			ORF_162962..163975_337aa_+2	162962	1014	CDS	false	ATG	ER2566ORF|NZ_CP014268.2_162962_163975_+2_ATG_337
NZ_CP014268.2	164102	TAG																			ORF_163839..164102_87aa_+3	163839	264	CDS	false	ATG	ER2566ORF|NZ_CP014268.2_163839_164102_+3_ATG_87	ER2566ORF_+9aa_orf|NZ_CP014268.2_163812_164102_+3_TTG_96	ER2566ORF_+12aa_orf|NZ_CP014268.2_163803_164102_+3_TTG_99	ER2566ORF_+37aa_orf|NZ_CP014268.2_163728_164102_+3_CTG_124	ER2566ORF_+48aa_orf|NZ_CP014268.2_163695_164102_+3_TTG_135	ER2566ORF_+51aa_orf|NZ_CP014268.2_163686_164102_+3_TTG_138
NZ_CP014268.2	164215	TAA																			ORF_164000..164215_71aa_+2	164000	216	CDS	false	CTG	ER2566ORF|NZ_CP014268.2_164000_164215_+2_CTG_71
NZ_CP014268.2	164229	TGA																			ORF_164023..164229_68aa_+1	164023	207	CDS	false	CTG	ER2566ORF|NZ_CP014268.2_164023_164229_+1_CTG_68
NZ_CP014268.2	164273	TAA																			ORF_164175..164273_32aa_+3	164175	99	CDS	false	TTG	ER2566ORF|NZ_CP014268.2_164175_164273_+3_TTG_32	ER2566ORF_+6aa_orf|NZ_CP014268.2_164157_164273_+3_TTG_38	ER2566ORF_+18aa_orf|NZ_CP014268.2_164121_164273_+3_GTG_50
NZ_CP014268.2	164372	TGA																			ORF_164277..164372_31aa_+3	164277	96	CDS	false	ATG	ER2566ORF|NZ_CP014268.2_164277_164372_+3_ATG_31
NZ_CP014268.2	164452	TAA																			ORF_164315..164452_45aa_+2	164315	138	CDS	false	CTG	ER2566ORF|NZ_CP014268.2_164315_164452_+2_CTG_45	ER2566ORF_+16aa_orf|NZ_CP014268.2_164267_164452_+2_CTG_61
NZ_CP014268.2	164505	TGA																			ORF_164395..164505_36aa_+1	164395	111	CDS	false	GTG	ER2566ORF|NZ_CP014268.2_164395_164505_+1_GTG_36
NZ_CP014268.2	164519	TAA																			ORF_164385..164519_44aa_+3	164385	135	CDS	false	ATG	ER2566ORF|NZ_CP014268.2_164385_164519_+3_ATG_44
NZ_CP014268.2	164885	TAA																			ORF_164760..164885_41aa_+3	164760	126	CDS	false	ATG	ER2566ORF|NZ_CP014268.2_164760_164885_+3_ATG_41
NZ_CP014268.2	165010	TAA																			ORF_164729..165010_93aa_+2	164729	282	CDS	false	CTG	ER2566ORF|NZ_CP014268.2_164729_165010_+2_CTG_93
NZ_CP014268.2	165177	TAA																			ORF_165073..165177_34aa_+1	165073	105	CDS	false	CTG	ER2566ORF|NZ_CP014268.2_165073_165177_+1_CTG_34
NZ_CP014268.2	165254	TAA																			ORF_165132..165254_40aa_+3	165132	123	CDS	false	ATG	ER2566ORF|NZ_CP014268.2_165132_165254_+3_ATG_40	ER2566ORF_+18aa_orf|NZ_CP014268.2_165078_165254_+3_TTG_58	ER2566ORF_+28aa_orf|NZ_CP014268.2_165048_165254_+3_GTG_68
NZ_CP014268.2	165285	TGA																			ORF_165178..165285_35aa_+1	165178	108	CDS	false	CTG	ER2566ORF|NZ_CP014268.2_165178_165285_+1_CTG_35
NZ_CP014268.2	165485	TAG																			ORF_165393..165485_30aa_+3	165393	93	CDS	false	ATG	ER2566ORF|NZ_CP014268.2_165393_165485_+3_ATG_30
NZ_CP014268.2	165605	TGA																			ORF_165510..165605_31aa_+3	165510	96	CDS	false	ATG	ER2566ORF|NZ_CP014268.2_165510_165605_+3_ATG_31
NZ_CP014268.2	166025	TGA																			ORF_165786..166025_79aa_+3	165786	240	CDS	false	ATG	ER2566ORF|NZ_CP014268.2_165786_166025_+3_ATG_79
NZ_CP014268.2	166223	TGA																			ORF_166119..166223_34aa_+3	166119	105	CDS	false	CTG	ER2566ORF|NZ_CP014268.2_166119_166223_+3_CTG_34	ER2566ORF_+7aa_orf|NZ_CP014268.2_166098_166223_+3_TTG_41	ER2566ORF_+16aa_orf|NZ_CP014268.2_166071_166223_+3_GTG_50
NZ_CP014268.2	166592	TAA																			ORF_166485..166592_35aa_+3	166485	108	CDS	false	ATG	ER2566ORF|NZ_CP014268.2_166485_166592_+3_ATG_35	ER2566ORF_+27aa_orf|NZ_CP014268.2_166404_166592_+3_GTG_62
NZ_CP014268.2	166780	TGA	C2566_00168	165449	1332	CDS		ATG													ORF_165449..166780_443aa_+2	165449	1332	CDS	false	ATG	ER2566NIDVDC2566_00168|NZ_CP014268.2_165449_166780_+2_ATG_443
NZ_CP014268.2	167041	TAA																			ORF_166868..167041_57aa_+2	166868	174	CDS	false	ATG	ER2566ORF|NZ_CP014268.2_166868_167041_+2_ATG_57
NZ_CP014268.2	167380	TAG																			ORF_167231..167380_49aa_+2	167231	150	CDS	false	TTG	ER2566ORF|NZ_CP014268.2_167231_167380_+2_TTG_49
NZ_CP014268.2	167394	TAA	C2566_00169	166780	615	CDS		ATG													ORF_166780..167394_204aa_+1	166780	615	CDS	false	ATG	ER2566NIDVDC2566_00169|NZ_CP014268.2_166780_167394_+1_ATG_204	ER2566NIDVDC2566_00169_+1aa_orf|NZ_CP014268.2_166777_167394_+1_GTG_205
NZ_CP014268.2	167646	TGA																			ORF_167530..167646_38aa_+1	167530	117	CDS	false	ATG	ER2566ORF|NZ_CP014268.2_167530_167646_+1_ATG_38
NZ_CP014268.2	167940	TGA																			ORF_167842..167940_32aa_+1	167842	99	CDS	false	TTG	ER2566ORF|NZ_CP014268.2_167842_167940_+1_TTG_32
NZ_CP014268.2	167947	TAA																			ORF_167837..167947_36aa_+2	167837	111	CDS	false	ATG	ER2566ORF|NZ_CP014268.2_167837_167947_+2_ATG_36
NZ_CP014268.2	168174	TGA																			ORF_168049..168174_41aa_+1	168049	126	CDS	false	ATG	ER2566ORF|NZ_CP014268.2_168049_168174_+1_ATG_41	ER2566ORF_+4aa_orf|NZ_CP014268.2_168037_168174_+1_TTG_45	ER2566ORF_+10aa_orf|NZ_CP014268.2_168019_168174_+1_GTG_51
NZ_CP014268.2	168495	TGA																			ORF_168400..168495_31aa_+1	168400	96	CDS	false	CTG	ER2566ORF|NZ_CP014268.2_168400_168495_+1_CTG_31
NZ_CP014268.2	168523	TAA																			ORF_168416..168523_35aa_+2	168416	108	CDS	false	CTG	ER2566ORF|NZ_CP014268.2_168416_168523_+2_CTG_35
NZ_CP014268.2	168884	TGA	C2566_00170	167433	1452	CDS		ATG													ORF_167433..168884_483aa_+3	167433	1452	CDS	false	ATG	ER2566NIDVDC2566_00170|NZ_CP014268.2_167433_168884_+3_ATG_483
NZ_CP014268.2	169017	TGA																			ORF_168808..169017_69aa_+1	168808	210	CDS	false	TTG	ER2566ORF|NZ_CP014268.2_168808_169017_+1_TTG_69
NZ_CP014268.2	169127	TGA																			ORF_168993..169127_44aa_+3	168993	135	CDS	false	ATG	ER2566ORF|NZ_CP014268.2_168993_169127_+3_ATG_44
NZ_CP014268.2	169341	TGA																			ORF_169234..169341_35aa_+1	169234	108	CDS	false	ATG	ER2566ORF|NZ_CP014268.2_169234_169341_+1_ATG_35
NZ_CP014268.2	169441	TAA	C2566_00171	168896	546	CDS		GTG													ORF_169133..169441_102aa_+2	169133	309	CDS	false	ATG	ER2566NIDVDC2566_00171|NZ_CP014268.2_168896_169441_+2_GTG_181
NZ_CP014268.2	169482	TAA																			ORF_169375..169482_35aa_+1	169375	108	CDS	false	TTG	ER2566ORF|NZ_CP014268.2_169375_169482_+1_TTG_35
NZ_CP014268.2	169772	TGA																			ORF_169674..169772_32aa_+3	169674	99	CDS	false	CTG	ER2566ORF|NZ_CP014268.2_169674_169772_+3_CTG_32	ER2566ORF_+7aa_orf|NZ_CP014268.2_169653_169772_+3_CTG_39
NZ_CP014268.2	169957	TGA																			ORF_169847..169957_36aa_+2	169847	111	CDS	false	TTG	ER2566ORF|NZ_CP014268.2_169847_169957_+2_TTG_36
NZ_CP014268.2	170229	TGA																			ORF_170134..170229_31aa_+1	170134	96	CDS	false	CTG	ER2566ORF|NZ_CP014268.2_170134_170229_+1_CTG_31
NZ_CP014268.2	170425	TGA																			ORF_170333..170425_30aa_+2	170333	93	CDS	false	GTG	ER2566ORF|NZ_CP014268.2_170333_170425_+2_GTG_30	ER2566ORF_+12aa_orf|NZ_CP014268.2_170297_170425_+2_TTG_42
NZ_CP014268.2	170571	TGA																			ORF_170422..170571_49aa_+1	170422	150	CDS	false	GTG	ER2566ORF|NZ_CP014268.2_170422_170571_+1_GTG_49
NZ_CP014268.2	170609	TAG																			ORF_170514..170609_31aa_+3	170514	96	CDS	false	ATG	ER2566ORF|NZ_CP014268.2_170514_170609_+3_ATG_31
NZ_CP014268.2	170683	TAA																			ORF_170540..170683_47aa_+2	170540	144	CDS	false	GTG	ER2566ORF|NZ_CP014268.2_170540_170683_+2_GTG_47
NZ_CP014268.2	170898	TGA																			ORF_170767..170898_43aa_+1	170767	132	CDS	false	ATG	ER2566ORF|NZ_CP014268.2_170767_170898_+1_ATG_43
NZ_CP014268.2	171106	TAA																			ORF_170990..171106_38aa_+2	170990	117	CDS	false	CTG	ER2566ORF|NZ_CP014268.2_170990_171106_+2_CTG_38
NZ_CP014268.2	171150	TGA																			ORF_171022..171150_42aa_+1	171022	129	CDS	false	ATG	ER2566ORF|NZ_CP014268.2_171022_171150_+1_ATG_42
NZ_CP014268.2	171256	TAG																			ORF_171125..171256_43aa_+2	171125	132	CDS	false	TTG	ER2566ORF|NZ_CP014268.2_171125_171256_+2_TTG_43
NZ_CP014268.2	171260	TAG																			ORF_171006..171260_84aa_+3	171006	255	CDS	false	ATG	ER2566ORF|NZ_CP014268.2_171006_171260_+3_ATG_84	ER2566ORF_+2aa_orf|NZ_CP014268.2_171000_171260_+3_GTG_86	ER2566ORF_+8aa_orf|NZ_CP014268.2_170982_171260_+3_GTG_92	ER2566ORF_+10aa_orf|NZ_CP014268.2_170976_171260_+3_CTG_94	ER2566ORF_+21aa_orf|NZ_CP014268.2_170943_171260_+3_TTG_105	ER2566ORF_+22aa_orf|NZ_CP014268.2_170940_171260_+3_TTG_106	ER2566ORF_+37aa_orf|NZ_CP014268.2_170895_171260_+3_GTG_121	ER2566ORF_+43aa_orf|NZ_CP014268.2_170877_171260_+3_CTG_127
NZ_CP014268.2	171359	CTT								169822	1538	transcript		TTG		169822	1538	transcript		TTG							ER2566Rnaseq|Rnaseq|NZ_CP014268.2_169822_171359_+1_TTG_512
NZ_CP014268.2	171505	CCA								171429	77	transcript		AGG		171429	77	transcript		AGG							ER2566Rnaseq|Rnaseq|NZ_CP014268.2_171429_171505_+3_AGG_25
NZ_CP014268.2	171623	CCA								171548	76	transcript		GGG		171548	76	transcript		GGG							ER2566Rnaseq|Rnaseq|NZ_CP014268.2_171548_171623_+2_GGG_25
NZ_CP014268.2	171643	TAA																			ORF_171461..171643_60aa_+2	171461	183	CDS	false	CTG	ER2566ORF|NZ_CP014268.2_171461_171643_+2_CTG_60
NZ_CP014268.2	171749	TGA																			ORF_171657..171749_30aa_+3	171657	93	CDS	false	GTG	ER2566ORF|NZ_CP014268.2_171657_171749_+3_GTG_30
NZ_CP014268.2	171799	CGG								171691	109	transcript		CTT		171691	109	transcript		CTT							ER2566Rnaseq|Rnaseq|NZ_CP014268.2_171691_171799_+1_CTT_36
NZ_CP014268.2	172101	TAG																			ORF_171979..172101_40aa_+1	171979	123	CDS	false	ATG	ER2566ORF|NZ_CP014268.2_171979_172101_+1_ATG_40
NZ_CP014268.2	172245	TGA																			ORF_172111..172245_44aa_+1	172111	135	CDS	false	CTG	ER2566ORF|NZ_CP014268.2_172111_172245_+1_CTG_44
NZ_CP014268.2	172381	TAA																			ORF_172256..172381_41aa_+2	172256	126	CDS	false	GTG	ER2566ORF|NZ_CP014268.2_172256_172381_+2_GTG_41
NZ_CP014268.2	172461	TAA																			ORF_172363..172461_32aa_+1	172363	99	CDS	false	CTG	ER2566ORF|NZ_CP014268.2_172363_172461_+1_CTG_32
NZ_CP014268.2	172640	TAG																			ORF_172515..172640_41aa_+3	172515	126	CDS	false	TTG	ER2566ORF|NZ_CP014268.2_172515_172640_+3_TTG_41
NZ_CP014268.2	172766	TAA																			ORF_172647..172766_39aa_+3	172647	120	CDS	false	GTG	ER2566ORF|NZ_CP014268.2_172647_172766_+3_GTG_39
NZ_CP014268.2	172807	TAA																			ORF_172673..172807_44aa_+2	172673	135	CDS	false	CTG	ER2566ORF|NZ_CP014268.2_172673_172807_+2_CTG_44
NZ_CP014268.2	172827	TAA																			ORF_172711..172827_38aa_+1	172711	117	CDS	false	ATG	ER2566ORF|NZ_CP014268.2_172711_172827_+1_ATG_38
NZ_CP014268.2	173019	TGA																			ORF_172924..173019_31aa_+1	172924	96	CDS	false	CTG	ER2566ORF|NZ_CP014268.2_172924_173019_+1_CTG_31
NZ_CP014268.2	173066	TGA																			ORF_172953..173066_37aa_+3	172953	114	CDS	false	ATG	ER2566ORF|NZ_CP014268.2_172953_173066_+3_ATG_37
NZ_CP014268.2	173148	TGA																			ORF_173029..173148_39aa_+1	173029	120	CDS	false	GTG	ER2566ORF|NZ_CP014268.2_173029_173148_+1_GTG_39
NZ_CP014268.2	173276	TAA																			ORF_173184..173276_30aa_+3	173184	93	CDS	false	ATG	ER2566ORF|NZ_CP014268.2_173184_173276_+3_ATG_30
NZ_CP014268.2	173456	TGA																			ORF_173328..173456_42aa_+3	173328	129	CDS	false	ATG	ER2566ORF|NZ_CP014268.2_173328_173456_+3_ATG_42	ER2566ORF_+1aa_orf|NZ_CP014268.2_173325_173456_+3_GTG_43
NZ_CP014268.2	173660	TAA																			ORF_173535..173660_41aa_+3	173535	126	CDS	false	TTG	ER2566ORF|NZ_CP014268.2_173535_173660_+3_TTG_41
NZ_CP014268.2	173759	TAA																			ORF_173664..173759_31aa_+3	173664	96	CDS	false	ATG	ER2566ORF|NZ_CP014268.2_173664_173759_+3_ATG_31	ER2566ORF_+1aa_orf|NZ_CP014268.2_173661_173759_+3_TTG_32
NZ_CP014268.2	174073	TAA																			ORF_173960..174073_37aa_+2	173960	114	CDS	false	ATG	ER2566ORF|NZ_CP014268.2_173960_174073_+2_ATG_37	ER2566ORF_+6aa_orf|NZ_CP014268.2_173942_174073_+2_GTG_43	ER2566ORF_+11aa_orf|NZ_CP014268.2_173927_174073_+2_GTG_48
NZ_CP014268.2	174265	TGA																			ORF_174149..174265_38aa_+2	174149	117	CDS	false	TTG	ER2566ORF|NZ_CP014268.2_174149_174265_+2_TTG_38
NZ_CP014268.2	174528	TAG																			ORF_174373..174528_51aa_+1	174373	156	CDS	false	GTG	ER2566ORF|NZ_CP014268.2_174373_174528_+1_GTG_51
NZ_CP014268.2	174709	CCT								171809	2901	transcript		TTA		171809	2901	transcript		TTA							ER2566Rnaseq|Rnaseq|NZ_CP014268.2_171809_174709_+2_TTA_967
NZ_CP014268.2	174800	TGA																			ORF_174696..174800_34aa_+3	174696	105	CDS	false	GTG	ER2566ORF|NZ_CP014268.2_174696_174800_+3_GTG_34
NZ_CP014268.2	174953	TGA																			ORF_174819..174953_44aa_+3	174819	135	CDS	false	CTG	ER2566ORF|NZ_CP014268.2_174819_174953_+3_CTG_44
NZ_CP014268.2	175011	CCA								174901	111	transcript		TGG		174901	111	transcript		TGG							ER2566Rnaseq|Rnaseq|NZ_CP014268.2_174901_175011_+1_TGG_37
NZ_CP014268.2	175024	TAA																			ORF_174845..175024_59aa_+2	174845	180	CDS	false	ATG	ER2566ORF|NZ_CP014268.2_174845_175024_+2_ATG_59
NZ_CP014268.2	175179	TAA																			ORF_175045..175179_44aa_+1	175045	135	CDS	false	ATG	ER2566ORF|NZ_CP014268.2_175045_175179_+1_ATG_44
NZ_CP014268.2	175475	TAG																			ORF_175074..175475_133aa_+3	175074	402	CDS	false	ATG	ER2566ORF|NZ_CP014268.2_175074_175475_+3_ATG_133	ER2566ORF_+5aa_orf|NZ_CP014268.2_175059_175475_+3_TTG_138	ER2566ORF_+12aa_orf|NZ_CP014268.2_175038_175475_+3_CTG_145
NZ_CP014268.2	175524	TAA																			ORF_175345..175524_59aa_+1	175345	180	CDS	false	TTG	ER2566ORF|NZ_CP014268.2_175345_175524_+1_TTG_59
NZ_CP014268.2	175555	TAA																			ORF_175445..175555_36aa_+2	175445	111	CDS	false	TTG	ER2566ORF|NZ_CP014268.2_175445_175555_+2_TTG_36	ER2566ORF_+6aa_orf|NZ_CP014268.2_175427_175555_+2_CTG_42	ER2566ORF_+7aa_orf|NZ_CP014268.2_175424_175555_+2_TTG_43
NZ_CP014268.2	175676	TAA																			ORF_175482..175676_64aa_+3	175482	195	CDS	false	TTG	ER2566ORF|NZ_CP014268.2_175482_175676_+3_TTG_64
NZ_CP014268.2	175776	TAA																			ORF_175639..175776_45aa_+1	175639	138	CDS	false	CTG	ER2566ORF|NZ_CP014268.2_175639_175776_+1_CTG_45
NZ_CP014268.2	176051	TAG																			ORF_175881..176051_56aa_+3	175881	171	CDS	false	CTG	ER2566ORF|NZ_CP014268.2_175881_176051_+3_CTG_56
NZ_CP014268.2	176240	TGA																			ORF_176109..176240_43aa_+3	176109	132	CDS	false	ATG	ER2566ORF|NZ_CP014268.2_176109_176240_+3_ATG_43
NZ_CP014268.2	176269	TAA																			ORF_176114..176269_51aa_+2	176114	156	CDS	false	TTG	ER2566ORF|NZ_CP014268.2_176114_176269_+2_TTG_51
NZ_CP014268.2	176416	TGA																			ORF_176300..176416_38aa_+2	176300	117	CDS	false	ATG	ER2566ORF|NZ_CP014268.2_176300_176416_+2_ATG_38
NZ_CP014268.2	176550	TAA	C2566_00180	176281	270	CDS		ATG													ORF_176281..176550_89aa_+1	176281	270	CDS	false	ATG	ER2566NIDVDC2566_00180|NZ_CP014268.2_176281_176550_+1_ATG_89	ER2566NIDVDC2566_00180_+10aa_orf|NZ_CP014268.2_176251_176550_+1_GTG_99
NZ_CP014268.2	176861	TAA																			ORF_176694..176861_55aa_+3	176694	168	CDS	false	ATG	ER2566ORF|NZ_CP014268.2_176694_176861_+3_ATG_55	ER2566ORF_+2aa_orf|NZ_CP014268.2_176688_176861_+3_TTG_57
NZ_CP014268.2	177422	TGA																			ORF_177222..177422_66aa_+3	177222	201	CDS	false	ATG	ER2566ORF|NZ_CP014268.2_177222_177422_+3_ATG_66	ER2566ORF_+17aa_orf|NZ_CP014268.2_177171_177422_+3_TTG_83
NZ_CP014268.2	177613	TAA	C2566_00181	176627	987	CDS		ATG													ORF_176627..177613_328aa_+2	176627	987	CDS	false	ATG	ER2566NIDVDC2566_00181|NZ_CP014268.2_176627_177613_+2_ATG_328
NZ_CP014268.2	177633	TGA																			ORF_177511..177633_40aa_+1	177511	123	CDS	false	GTG	ER2566ORF|NZ_CP014268.2_177511_177633_+1_GTG_40
NZ_CP014268.2	178170	TGA																			ORF_178015..178170_51aa_+1	178015	156	CDS	false	ATG	ER2566ORF|NZ_CP014268.2_178015_178170_+1_ATG_51	ER2566ORF_+4aa_orf|NZ_CP014268.2_178003_178170_+1_CTG_55	ER2566ORF_+17aa_orf|NZ_CP014268.2_177964_178170_+1_TTG_68	ER2566ORF_+21aa_orf|NZ_CP014268.2_177952_178170_+1_CTG_72	ER2566ORF_+33aa_orf|NZ_CP014268.2_177916_178170_+1_CTG_84
NZ_CP014268.2	178256	TAA	C2566_00182	177630	627	CDS		ATG													ORF_177630..178256_208aa_+3	177630	627	CDS	false	ATG	ER2566NIDVDC2566_00182|NZ_CP014268.2_177630_178256_+3_ATG_208
NZ_CP014268.2	178421	TAA																			ORF_178329..178421_30aa_+3	178329	93	CDS	false	CTG	ER2566ORF|NZ_CP014268.2_178329_178421_+3_CTG_30	ER2566ORF_+16aa_orf|NZ_CP014268.2_178281_178421_+3_GTG_46
NZ_CP014268.2	178567	TGA																			ORF_178466..178567_33aa_+2	178466	102	CDS	false	GTG	ER2566ORF|NZ_CP014268.2_178466_178567_+2_GTG_33	ER2566ORF_+1aa_orf|NZ_CP014268.2_178463_178567_+2_GTG_34
NZ_CP014268.2	179014	TGA																			ORF_178880..179014_44aa_+2	178880	135	CDS	false	ATG	ER2566ORF|NZ_CP014268.2_178880_179014_+2_ATG_44
NZ_CP014268.2	179215	TGA																			ORF_179084..179215_43aa_+2	179084	132	CDS	false	GTG	ER2566ORF|NZ_CP014268.2_179084_179215_+2_GTG_43	ER2566ORF_+1aa_orf|NZ_CP014268.2_179081_179215_+2_TTG_44
NZ_CP014268.2	179371	TAG																			ORF_179279..179371_30aa_+2	179279	93	CDS	false	TTG	ER2566ORF|NZ_CP014268.2_179279_179371_+2_TTG_30
NZ_CP014268.2	179579	TGA																			ORF_179472..179579_35aa_+3	179472	108	CDS	false	ATG	ER2566ORF|NZ_CP014268.2_179472_179579_+3_ATG_35
NZ_CP014268.2	179692	TGA																			ORF_179597..179692_31aa_+2	179597	96	CDS	false	ATG	ER2566ORF|NZ_CP014268.2_179597_179692_+2_ATG_31
NZ_CP014268.2	179841	TAA	C2566_00183	178411	1431	CDS		ATG													ORF_178411..179841_476aa_+1	178411	1431	CDS	false	ATG	ER2566NIDVDC2566_00183|NZ_CP014268.2_178411_179841_+1_ATG_476
NZ_CP014268.2	180338	TGA																			ORF_180231..180338_35aa_+3	180231	108	CDS	false	GTG	ER2566ORF|NZ_CP014268.2_180231_180338_+3_GTG_35
NZ_CP014268.2	180343	TAA																			ORF_180218..180343_41aa_+2	180218	126	CDS	false	ATG	ER2566ORF|NZ_CP014268.2_180218_180343_+2_ATG_41	ER2566ORF_+1aa_orf|NZ_CP014268.2_180215_180343_+2_CTG_42	ER2566ORF_+2aa_orf|NZ_CP014268.2_180212_180343_+2_TTG_43	ER2566ORF_+4aa_orf|NZ_CP014268.2_180206_180343_+2_GTG_45	ER2566ORF_+8aa_orf|NZ_CP014268.2_180194_180343_+2_TTG_49
NZ_CP014268.2	180544	TAA																			ORF_180425..180544_39aa_+2	180425	120	CDS	false	CTG	ER2566ORF|NZ_CP014268.2_180425_180544_+2_CTG_39
NZ_CP014268.2	180560	TGA																			ORF_180456..180560_34aa_+3	180456	105	CDS	false	ATG	ER2566ORF|NZ_CP014268.2_180456_180560_+3_ATG_34	ER2566ORF_+8aa_orf|NZ_CP014268.2_180432_180560_+3_TTG_42
NZ_CP014268.2	180878	TGA																			ORF_180660..180878_72aa_+3	180660	219	CDS	false	ATG	ER2566ORF|NZ_CP014268.2_180660_180878_+3_ATG_72
NZ_CP014268.2	180970	TGA																			ORF_180875..180970_31aa_+2	180875	96	CDS	false	ATG	ER2566ORF|NZ_CP014268.2_180875_180970_+2_ATG_31
NZ_CP014268.2	181154	TAA																			ORF_181062..181154_30aa_+3	181062	93	CDS	false	TTG	ER2566ORF|NZ_CP014268.2_181062_181154_+3_TTG_30
NZ_CP014268.2	181266	TAA																			ORF_181129..181266_45aa_+1	181129	138	CDS	false	CTG	ER2566ORF|NZ_CP014268.2_181129_181266_+1_CTG_45
NZ_CP014268.2	181514	TAG																			ORF_181347..181514_55aa_+3	181347	168	CDS	false	ATG	ER2566ORF|NZ_CP014268.2_181347_181514_+3_ATG_55
NZ_CP014268.2	181850	TGA																			ORF_181749..181850_33aa_+3	181749	102	CDS	false	CTG	ER2566ORF|NZ_CP014268.2_181749_181850_+3_CTG_33	ER2566ORF_+4aa_orf|NZ_CP014268.2_181737_181850_+3_CTG_37	ER2566ORF_+7aa_orf|NZ_CP014268.2_181728_181850_+3_GTG_40
NZ_CP014268.2	181958	TGA																			ORF_181857..181958_33aa_+3	181857	102	CDS	false	GTG	ER2566ORF|NZ_CP014268.2_181857_181958_+3_GTG_33
NZ_CP014268.2	182138	TGA																			ORF_182022..182138_38aa_+3	182022	117	CDS	false	ATG	ER2566ORF|NZ_CP014268.2_182022_182138_+3_ATG_38	ER2566ORF_+20aa_orf|NZ_CP014268.2_181962_182138_+3_GTG_58
NZ_CP014268.2	182160	TGA																			ORF_182062..182160_32aa_+1	182062	99	CDS	false	ATG	ER2566ORF|NZ_CP014268.2_182062_182160_+1_ATG_32
NZ_CP014268.2	182315	TAG																			ORF_182205..182315_36aa_+3	182205	111	CDS	false	TTG	ER2566ORF|NZ_CP014268.2_182205_182315_+3_TTG_36
NZ_CP014268.2	182576	TGA																			ORF_182475..182576_33aa_+3	182475	102	CDS	false	TTG	ER2566ORF|NZ_CP014268.2_182475_182576_+3_TTG_33
NZ_CP014268.2	182975	TGA																			ORF_182868..182975_35aa_+3	182868	108	CDS	false	CTG	ER2566ORF|NZ_CP014268.2_182868_182975_+3_CTG_35	ER2566ORF_+8aa_orf|NZ_CP014268.2_182844_182975_+3_CTG_43
NZ_CP014268.2	183278	TGA																			ORF_183168..183278_36aa_+3	183168	111	CDS	false	CTG	ER2566ORF|NZ_CP014268.2_183168_183278_+3_CTG_36
NZ_CP014268.2	183758	TGA																			ORF_183621..183758_45aa_+3	183621	138	CDS	false	TTG	ER2566ORF|NZ_CP014268.2_183621_183758_+3_TTG_45	ER2566ORF_+9aa_orf|NZ_CP014268.2_183594_183758_+3_GTG_54	ER2566ORF_+19aa_orf|NZ_CP014268.2_183564_183758_+3_CTG_64
NZ_CP014268.2	183964	TAA	C2566_00185	181178	2787	CDS		ATG													ORF_181178..183964_928aa_+2	181178	2787	CDS	false	ATG	ER2566NIDVDC2566_00185|NZ_CP014268.2_181178_183964_+2_ATG_928
NZ_CP014268.2	184100	TAA																			ORF_183909..184100_63aa_+3	183909	192	CDS	false	ATG	ER2566ORF|NZ_CP014268.2_183909_184100_+3_ATG_63
NZ_CP014268.2	184219	TTA								184101	119	transcript		AGT		184101	119	transcript		AGT							ER2566Rnaseq|Rnaseq|NZ_CP014268.2_184101_184219_+3_AGT_39
NZ_CP014268.2	184600	TGA																			ORF_184415..184600_61aa_+2	184415	186	CDS	false	TTG	ER2566ORF|NZ_CP014268.2_184415_184600_+2_TTG_61
NZ_CP014268.2	184635	TAG																			ORF_184504..184635_43aa_+1	184504	132	CDS	false	TTG	ER2566ORF|NZ_CP014268.2_184504_184635_+1_TTG_43	ER2566ORF_+16aa_orf|NZ_CP014268.2_184456_184635_+1_CTG_59	ER2566ORF_+26aa_orf|NZ_CP014268.2_184426_184635_+1_TTG_69	ER2566ORF_+33aa_orf|NZ_CP014268.2_184405_184635_+1_CTG_76	ER2566ORF_+43aa_orf|NZ_CP014268.2_184375_184635_+1_CTG_86	ER2566ORF_+49aa_orf|NZ_CP014268.2_184357_184635_+1_CTG_92	ER2566ORF_+71aa_orf|NZ_CP014268.2_184291_184635_+1_TTG_114
NZ_CP014268.2	184784	TGA																			ORF_184515..184784_89aa_+3	184515	270	CDS	false	GTG	ER2566ORF|NZ_CP014268.2_184515_184784_+3_GTG_89
NZ_CP014268.2	184812	TGA																			ORF_184648..184812_54aa_+1	184648	165	CDS	false	TTG	ER2566ORF|NZ_CP014268.2_184648_184812_+1_TTG_54
NZ_CP014268.2	184960	TGA																			ORF_184757..184960_67aa_+2	184757	204	CDS	false	TTG	ER2566ORF|NZ_CP014268.2_184757_184960_+2_TTG_67
NZ_CP014268.2	184973	TAG																			ORF_184866..184973_35aa_+3	184866	108	CDS	false	CTG	ER2566ORF|NZ_CP014268.2_184866_184973_+3_CTG_35
NZ_CP014268.2	185022	TGA																			ORF_184918..185022_34aa_+1	184918	105	CDS	false	GTG	ER2566ORF|NZ_CP014268.2_184918_185022_+1_GTG_34
NZ_CP014268.2	185145	TAA																			ORF_185050..185145_31aa_+1	185050	96	CDS	false	GTG	ER2566ORF|NZ_CP014268.2_185050_185145_+1_GTG_31
NZ_CP014268.2	185440	TAA																			ORF_185321..185440_39aa_+2	185321	120	CDS	false	TTG	ER2566ORF|NZ_CP014268.2_185321_185440_+2_TTG_39
NZ_CP014268.2	185501	CTT								185248	254	transcript		ATA		185248	254	transcript		ATA							ER2566Rnaseq|Rnaseq|NZ_CP014268.2_185248_185501_+1_ATA_84
NZ_CP014268.2	185787	TGA																			ORF_185596..185787_63aa_+1	185596	192	CDS	false	ATG	ER2566ORF|NZ_CP014268.2_185596_185787_+1_ATG_63
NZ_CP014268.2	185922	TGA																			ORF_185821..185922_33aa_+1	185821	102	CDS	false	GTG	ER2566ORF|NZ_CP014268.2_185821_185922_+1_GTG_33	ER2566ORF_+11aa_orf|NZ_CP014268.2_185788_185922_+1_CTG_44
NZ_CP014268.2	186068	TAA	C2566_00190	185559	510	CDS		ATG													ORF_185559..186068_169aa_+3	185559	510	CDS	false	ATG	ER2566NIDVDC2566_00190|NZ_CP014268.2_185559_186068_+3_ATG_169	ER2566NIDVDC2566_00190_+10aa_orf|NZ_CP014268.2_185529_186068_+3_CTG_179	ER2566NIDVDC2566_00190_+21aa_orf|NZ_CP014268.2_185496_186068_+3_TTG_190
NZ_CP014268.2	186254	TGA																			ORF_186156..186254_32aa_+3	186156	99	CDS	false	TTG	ER2566ORF|NZ_CP014268.2_186156_186254_+3_TTG_32	ER2566ORF_+9aa_orf|NZ_CP014268.2_186129_186254_+3_GTG_41	ER2566ORF_+10aa_orf|NZ_CP014268.2_186126_186254_+3_CTG_42	ER2566ORF_+19aa_orf|NZ_CP014268.2_186099_186254_+3_CTG_51	ER2566ORF_+20aa_orf|NZ_CP014268.2_186096_186254_+3_CTG_52	ER2566ORF_+25aa_orf|NZ_CP014268.2_186081_186254_+3_GTG_57
NZ_CP014268.2	186611	TGA																			ORF_186402..186611_69aa_+3	186402	210	CDS	false	CTG	ER2566ORF|NZ_CP014268.2_186402_186611_+3_CTG_69
NZ_CP014268.2	186758	TGA																			ORF_186666..186758_30aa_+3	186666	93	CDS	false	ATG	ER2566ORF|NZ_CP014268.2_186666_186758_+3_ATG_30
NZ_CP014268.2	187088	TGA																			ORF_186969..187088_39aa_+3	186969	120	CDS	false	GTG	ER2566ORF|NZ_CP014268.2_186969_187088_+3_GTG_39
NZ_CP014268.2	187250	TGA																			ORF_187137..187250_37aa_+3	187137	114	CDS	false	ATG	ER2566ORF|NZ_CP014268.2_187137_187250_+3_ATG_37	ER2566ORF_+4aa_orf|NZ_CP014268.2_187125_187250_+3_TTG_41
NZ_CP014268.2	187630	TAA	C2566_00191	186257	1374	CDS		ATG													ORF_186257..187630_457aa_+2	186257	1374	CDS	false	ATG	ER2566NIDVDC2566_00191|NZ_CP014268.2_186257_187630_+2_ATG_457	ER2566NIDVDC2566_00191_+2aa_orf|NZ_CP014268.2_186251_187630_+2_GTG_459
NZ_CP014268.2	188198	TGA																			ORF_188004..188198_64aa_+3	188004	195	CDS	false	TTG	ER2566ORF|NZ_CP014268.2_188004_188198_+3_TTG_64
NZ_CP014268.2	188318	TGA																			ORF_188217..188318_33aa_+3	188217	102	CDS	false	CTG	ER2566ORF|NZ_CP014268.2_188217_188318_+3_CTG_33
NZ_CP014268.2	188476	TAA																			ORF_188375..188476_33aa_+2	188375	102	CDS	false	CTG	ER2566ORF|NZ_CP014268.2_188375_188476_+2_CTG_33
NZ_CP014268.2	188534	TGA																			ORF_188364..188534_56aa_+3	188364	171	CDS	false	GTG	ER2566ORF|NZ_CP014268.2_188364_188534_+3_GTG_56
NZ_CP014268.2	188544	TAA																			ORF_188170..188544_124aa_+1	188170	375	CDS	false	CTG	ER2566ORF|NZ_CP014268.2_188170_188544_+1_CTG_124
NZ_CP014268.2	188746	TAA																			ORF_188480..188746_88aa_+2	188480	267	CDS	false	ATG	ER2566ORF|NZ_CP014268.2_188480_188746_+2_ATG_88
NZ_CP014268.2	188802	TAA																			ORF_188680..188802_40aa_+1	188680	123	CDS	false	CTG	ER2566ORF|NZ_CP014268.2_188680_188802_+1_CTG_40
NZ_CP014268.2	188918	TGA																			ORF_188784..188918_44aa_+3	188784	135	CDS	false	ATG	ER2566ORF|NZ_CP014268.2_188784_188918_+3_ATG_44
NZ_CP014268.2	189059	TGA																			ORF_188937..189059_40aa_+3	188937	123	CDS	false	GTG	ER2566ORF|NZ_CP014268.2_188937_189059_+3_GTG_40
NZ_CP014268.2	189295	TGA																			ORF_188906..189295_129aa_+2	188906	390	CDS	false	ATG	ER2566ORF|NZ_CP014268.2_188906_189295_+2_ATG_129	ER2566ORF_+2aa_orf|NZ_CP014268.2_188900_189295_+2_GTG_131
NZ_CP014268.2	189453	TAA																			ORF_189355..189453_32aa_+1	189355	99	CDS	false	ATG	ER2566ORF|NZ_CP014268.2_189355_189453_+1_ATG_32	ER2566ORF_+21aa_orf|NZ_CP014268.2_189292_189453_+1_CTG_53
NZ_CP014268.2	189473	TGA																			ORF_189213..189473_86aa_+3	189213	261	CDS	false	ATG	ER2566ORF|NZ_CP014268.2_189213_189473_+3_ATG_86	ER2566ORF_+12aa_orf|NZ_CP014268.2_189177_189473_+3_CTG_98
NZ_CP014268.2	190023	TAG																			ORF_189793..190023_76aa_+1	189793	231	CDS	false	CTG	ER2566ORF|NZ_CP014268.2_189793_190023_+1_CTG_76
NZ_CP014268.2	190159	TGA																			ORF_190007..190159_50aa_+2	190007	153	CDS	false	TTG	ER2566ORF|NZ_CP014268.2_190007_190159_+2_TTG_50
NZ_CP014268.2	190262	TGA																			ORF_190098..190262_54aa_+3	190098	165	CDS	false	GTG	ER2566ORF|NZ_CP014268.2_190098_190262_+3_GTG_54
NZ_CP014268.2	190332	TAA																			ORF_190222..190332_36aa_+1	190222	111	CDS	false	CTG	ER2566ORF|NZ_CP014268.2_190222_190332_+1_CTG_36	ER2566ORF_+17aa_orf|NZ_CP014268.2_190171_190332_+1_CTG_53
NZ_CP014268.2	190342	TAG																			ORF_190205..190342_45aa_+2	190205	138	CDS	false	ATG	ER2566ORF|NZ_CP014268.2_190205_190342_+2_ATG_45
NZ_CP014268.2	190463	TAA																			ORF_190332..190463_43aa_+3	190332	132	CDS	false	ATG	ER2566ORF|NZ_CP014268.2_190332_190463_+3_ATG_43
NZ_CP014268.2	190546	TAG																			ORF_190436..190546_36aa_+2	190436	111	CDS	false	TTG	ER2566ORF|NZ_CP014268.2_190436_190546_+2_TTG_36
NZ_CP014268.2	190904	TGA																			ORF_190665..190904_79aa_+3	190665	240	CDS	false	CTG	ER2566ORF|NZ_CP014268.2_190665_190904_+3_CTG_79
NZ_CP014268.2	191060	TGA																			ORF_190953..191060_35aa_+3	190953	108	CDS	false	GTG	ER2566ORF|NZ_CP014268.2_190953_191060_+3_GTG_35
NZ_CP014268.2	191206	TAA																			ORF_190877..191206_109aa_+2	190877	330	CDS	false	ATG	ER2566ORF|NZ_CP014268.2_190877_191206_+2_ATG_109
NZ_CP014268.2	191494	TAG																			ORF_191390..191494_34aa_+2	191390	105	CDS	false	ATG	ER2566ORF|NZ_CP014268.2_191390_191494_+2_ATG_34	ER2566ORF_+14aa_orf|NZ_CP014268.2_191348_191494_+2_TTG_48
NZ_CP014268.2	191781	TGA																			ORF_190732..191781_349aa_+1	190732	1050	CDS	false	ATG	ER2566ORF|NZ_CP014268.2_190732_191781_+1_ATG_349	ER2566ORF_+1aa_orf|NZ_CP014268.2_190729_191781_+1_GTG_350	ER2566ORF_+62aa_orf|NZ_CP014268.2_190546_191781_+1_GTG_411
NZ_CP014268.2	191948	TAA																			ORF_191778..191948_56aa_+3	191778	171	CDS	false	ATG	ER2566ORF|NZ_CP014268.2_191778_191948_+3_ATG_56
NZ_CP014268.2	192097	TGA																			ORF_191933..192097_54aa_+2	191933	165	CDS	false	ATG	ER2566ORF|NZ_CP014268.2_191933_192097_+2_ATG_54	ER2566ORF_+5aa_orf|NZ_CP014268.2_191918_192097_+2_GTG_59
NZ_CP014268.2	192214	TAA																			ORF_192110..192214_34aa_+2	192110	105	CDS	false	GTG	ER2566ORF|NZ_CP014268.2_192110_192214_+2_GTG_34
NZ_CP014268.2	192246	TAA																			ORF_192097..192246_49aa_+1	192097	150	CDS	false	ATG	ER2566ORF|NZ_CP014268.2_192097_192246_+1_ATG_49	ER2566ORF_+1aa_orf|NZ_CP014268.2_192094_192246_+1_CTG_50	ER2566ORF_+62aa_orf|NZ_CP014268.2_191911_192246_+1_TTG_111
NZ_CP014268.2	192375	TGA																			ORF_192253..192375_40aa_+1	192253	123	CDS	false	CTG	ER2566ORF|NZ_CP014268.2_192253_192375_+1_CTG_40
NZ_CP014268.2	192563	TAA																			ORF_192459..192563_34aa_+3	192459	105	CDS	false	GTG	ER2566ORF|NZ_CP014268.2_192459_192563_+3_GTG_34
NZ_CP014268.2	192844	TAA																			ORF_192734..192844_36aa_+2	192734	111	CDS	false	GTG	ER2566ORF|NZ_CP014268.2_192734_192844_+2_GTG_36
NZ_CP014268.2	193084	TGA																			ORF_192950..193084_44aa_+2	192950	135	CDS	false	TTG	ER2566ORF|NZ_CP014268.2_192950_193084_+2_TTG_44
NZ_CP014268.2	193273	TGA																			ORF_193181..193273_30aa_+2	193181	93	CDS	false	TTG	ER2566ORF|NZ_CP014268.2_193181_193273_+2_TTG_30	ER2566ORF_+2aa_orf|NZ_CP014268.2_193175_193273_+2_TTG_32	ER2566ORF_+6aa_orf|NZ_CP014268.2_193163_193273_+2_CTG_36	ER2566ORF_+10aa_orf|NZ_CP014268.2_193151_193273_+2_TTG_40	ER2566ORF_+11aa_orf|NZ_CP014268.2_193148_193273_+2_TTG_41
NZ_CP014268.2	193558	TAA																			ORF_193460..193558_32aa_+2	193460	99	CDS	false	TTG	ER2566ORF|NZ_CP014268.2_193460_193558_+2_TTG_32	ER2566ORF_+9aa_orf|NZ_CP014268.2_193433_193558_+2_CTG_41
NZ_CP014268.2	194403	TAA	C2566_00196	192580	1824	CDS		GTG													ORF_192706..194403_565aa_+1	192706	1698	CDS	false	ATG	ER2566NIDVDC2566_00196|NZ_CP014268.2_192580_194403_+1_GTG_607
NZ_CP014268.2	194556	TAA																			ORF_194437..194556_39aa_+1	194437	120	CDS	false	ATG	ER2566ORF|NZ_CP014268.2_194437_194556_+1_ATG_39	ER2566ORF_+3aa_orf|NZ_CP014268.2_194428_194556_+1_CTG_42
NZ_CP014268.2	194747	TAA																			ORF_194535..194747_70aa_+3	194535	213	CDS	false	CTG	ER2566ORF|NZ_CP014268.2_194535_194747_+3_CTG_70
NZ_CP014268.2	195148	TAG																			ORF_194987..195148_53aa_+2	194987	162	CDS	false	CTG	ER2566ORF|NZ_CP014268.2_194987_195148_+2_CTG_53
NZ_CP014268.2	195239	TGA																			ORF_195117..195239_40aa_+3	195117	123	CDS	false	CTG	ER2566ORF|NZ_CP014268.2_195117_195239_+3_CTG_40
NZ_CP014268.2	195330	TAG	C2566_00197	194620	711	CDS		ATG													ORF_194620..195330_236aa_+1	194620	711	CDS	false	ATG	ER2566NIDVDC2566_00197|NZ_CP014268.2_194620_195330_+1_ATG_236
NZ_CP014268.2	195584	TGA																			ORF_195471..195584_37aa_+3	195471	114	CDS	false	GTG	ER2566ORF|NZ_CP014268.2_195471_195584_+3_GTG_37	ER2566ORF_+4aa_orf|NZ_CP014268.2_195459_195584_+3_TTG_41	ER2566ORF_+7aa_orf|NZ_CP014268.2_195450_195584_+3_CTG_44	ER2566ORF_+8aa_orf|NZ_CP014268.2_195447_195584_+3_CTG_45
NZ_CP014268.2	195776	TGA																			ORF_195660..195776_38aa_+3	195660	117	CDS	false	CTG	ER2566ORF|NZ_CP014268.2_195660_195776_+3_CTG_38
NZ_CP014268.2	196318	TAA	C2566_00198	195338	981	CDS		ATG													ORF_195338..196318_326aa_+2	195338	981	CDS	false	ATG	ER2566NIDVDC2566_00198|NZ_CP014268.2_195338_196318_+2_ATG_326
NZ_CP014268.2	196690	TGA																			ORF_196580..196690_36aa_+2	196580	111	CDS	false	TTG	ER2566ORF|NZ_CP014268.2_196580_196690_+2_TTG_36
NZ_CP014268.2	196802	TAG																			ORF_196707..196802_31aa_+3	196707	96	CDS	false	TTG	ER2566ORF|NZ_CP014268.2_196707_196802_+3_TTG_31
NZ_CP014268.2	196954	TGA																			ORF_196823..196954_43aa_+2	196823	132	CDS	false	TTG	ER2566ORF|NZ_CP014268.2_196823_196954_+2_TTG_43
NZ_CP014268.2	197456	TGA																			ORF_197289..197456_55aa_+3	197289	168	CDS	false	ATG	ER2566ORF|NZ_CP014268.2_197289_197456_+3_ATG_55
NZ_CP014268.2	197551	TAA																			ORF_197453..197551_32aa_+2	197453	99	CDS	false	CTG	ER2566ORF|NZ_CP014268.2_197453_197551_+2_CTG_32	ER2566ORF_+1aa_orf|NZ_CP014268.2_197450_197551_+2_TTG_33	ER2566ORF_+9aa_orf|NZ_CP014268.2_197426_197551_+2_TTG_41
NZ_CP014268.2	197639	TAA																			ORF_197517..197639_40aa_+3	197517	123	CDS	false	CTG	ER2566ORF|NZ_CP014268.2_197517_197639_+3_CTG_40
NZ_CP014268.2	197685	TAA	C2566_00199	196420	1266	CDS		ATG													ORF_196420..197685_421aa_+1	196420	1266	CDS	false	ATG	ER2566NIDVDC2566_00199|NZ_CP014268.2_196420_197685_+1_ATG_421
NZ_CP014268.2	197866	TAA																			ORF_197699..197866_55aa_+2	197699	168	CDS	false	GTG	ER2566ORF|NZ_CP014268.2_197699_197866_+2_GTG_55
NZ_CP014268.2	197885	TAA																			ORF_197697..197885_62aa_+3	197697	189	CDS	false	ATG	ER2566ORF|NZ_CP014268.2_197697_197885_+3_ATG_62
NZ_CP014268.2	198072	TGA																			ORF_197920..198072_50aa_+1	197920	153	CDS	false	ATG	ER2566ORF|NZ_CP014268.2_197920_198072_+1_ATG_50	ER2566ORF_+1aa_orf|NZ_CP014268.2_197917_198072_+1_GTG_51	ER2566ORF_+15aa_orf|NZ_CP014268.2_197875_198072_+1_GTG_65
NZ_CP014268.2	198189	TAA																			ORF_198085..198189_34aa_+1	198085	105	CDS	false	ATG	ER2566ORF|NZ_CP014268.2_198085_198189_+1_ATG_34
NZ_CP014268.2	198286	TGA																			ORF_198137..198286_49aa_+2	198137	150	CDS	false	TTG	ER2566ORF|NZ_CP014268.2_198137_198286_+2_TTG_49
NZ_CP014268.2	198640	TAA																			ORF_198512..198640_42aa_+2	198512	129	CDS	false	ATG	ER2566ORF|NZ_CP014268.2_198512_198640_+2_ATG_42	ER2566ORF_+41aa_orf|NZ_CP014268.2_198389_198640_+2_CTG_83
NZ_CP014268.2	198717	TAA																			ORF_198589..198717_42aa_+1	198589	129	CDS	false	TTG	ER2566ORF|NZ_CP014268.2_198589_198717_+1_TTG_42
NZ_CP014268.2	198953	TGA																			ORF_198774..198953_59aa_+3	198774	180	CDS	false	CTG	ER2566ORF|NZ_CP014268.2_198774_198953_+3_CTG_59
NZ_CP014268.2	199011	TAG																			ORF_198730..199011_93aa_+1	198730	282	CDS	false	TTG	ER2566ORF|NZ_CP014268.2_198730_199011_+1_TTG_93
NZ_CP014268.2	199303	TAA																			ORF_199211..199303_30aa_+2	199211	93	CDS	false	ATG	ER2566ORF|NZ_CP014268.2_199211_199303_+2_ATG_30	ER2566ORF_+12aa_orf|NZ_CP014268.2_199175_199303_+2_TTG_42
NZ_CP014268.2	199392	TGA																			ORF_199276..199392_38aa_+1	199276	117	CDS	false	ATG	ER2566ORF|NZ_CP014268.2_199276_199392_+1_ATG_38
NZ_CP014268.2	199554	TGA																			ORF_199462..199554_30aa_+1	199462	93	CDS	false	CTG	ER2566ORF|NZ_CP014268.2_199462_199554_+1_CTG_30
NZ_CP014268.2	199789	TAG																			ORF_199502..199789_95aa_+2	199502	288	CDS	false	TTG	ER2566ORF|NZ_CP014268.2_199502_199789_+2_TTG_95
NZ_CP014268.2	200331	TGA																			ORF_200107..200331_74aa_+1	200107	225	CDS	false	CTG	ER2566ORF|NZ_CP014268.2_200107_200331_+1_CTG_74
NZ_CP014268.2	200392	TAG																			ORF_200264..200392_42aa_+2	200264	129	CDS	false	GTG	ER2566ORF|NZ_CP014268.2_200264_200392_+2_GTG_42
NZ_CP014268.2	200563	TAA																			ORF_200459..200563_34aa_+2	200459	105	CDS	false	CTG	ER2566ORF|NZ_CP014268.2_200459_200563_+2_CTG_34	ER2566ORF_+4aa_orf|NZ_CP014268.2_200447_200563_+2_TTG_38
NZ_CP014268.2	200716	TAA																			ORF_200573..200716_47aa_+2	200573	144	CDS	false	ATG	ER2566ORF|NZ_CP014268.2_200573_200716_+2_ATG_47
NZ_CP014268.2	200769	TGA																			ORF_200665..200769_34aa_+1	200665	105	CDS	false	TTG	ER2566ORF|NZ_CP014268.2_200665_200769_+1_TTG_34
NZ_CP014268.2	200898	TGA																			ORF_200800..200898_32aa_+1	200800	99	CDS	false	TTG	ER2566ORF|NZ_CP014268.2_200800_200898_+1_TTG_32
NZ_CP014268.2	201205	TAG																			ORF_201062..201205_47aa_+2	201062	144	CDS	false	GTG	ER2566ORF|NZ_CP014268.2_201062_201205_+2_GTG_47	ER2566ORF_+6aa_orf|NZ_CP014268.2_201044_201205_+2_TTG_53	ER2566ORF_+10aa_orf|NZ_CP014268.2_201032_201205_+2_GTG_57	ER2566ORF_+15aa_orf|NZ_CP014268.2_201017_201205_+2_GTG_62	ER2566ORF_+22aa_orf|NZ_CP014268.2_200996_201205_+2_GTG_69
NZ_CP014268.2	201925	TAA																			ORF_201782..201925_47aa_+2	201782	144	CDS	false	ATG	ER2566ORF|NZ_CP014268.2_201782_201925_+2_ATG_47	ER2566ORF_+8aa_orf|NZ_CP014268.2_201758_201925_+2_GTG_55	ER2566ORF_+11aa_orf|NZ_CP014268.2_201749_201925_+2_GTG_58	ER2566ORF_+12aa_orf|NZ_CP014268.2_201746_201925_+2_GTG_59
NZ_CP014268.2	202073	TAG																			ORF_201963..202073_36aa_+3	201963	111	CDS	false	TTG	ER2566ORF|NZ_CP014268.2_201963_202073_+3_TTG_36
NZ_CP014268.2	202135	TAG																			ORF_201932..202135_67aa_+2	201932	204	CDS	false	ATG	ER2566ORF|NZ_CP014268.2_201932_202135_+2_ATG_67
NZ_CP014268.2	202300	TAG																			ORF_202205..202300_31aa_+2	202205	96	CDS	false	GTG	ER2566ORF|NZ_CP014268.2_202205_202300_+2_GTG_31	ER2566ORF_+7aa_orf|NZ_CP014268.2_202184_202300_+2_CTG_38
NZ_CP014268.2	202494	TGA																			ORF_201667..202494_275aa_+1	201667	828	CDS	false	ATG	ER2566ORF|NZ_CP014268.2_201667_202494_+1_ATG_275	ER2566ORF_+6aa_orf|NZ_CP014268.2_201649_202494_+1_GTG_281	ER2566ORF_+13aa_orf|NZ_CP014268.2_201628_202494_+1_CTG_288
NZ_CP014268.2	202601	TGA																			ORF_202491..202601_36aa_+3	202491	111	CDS	false	GTG	ER2566ORF|NZ_CP014268.2_202491_202601_+3_GTG_36
NZ_CP014268.2	202663	TGA																			ORF_202547..202663_38aa_+2	202547	117	CDS	false	TTG	ER2566ORF|NZ_CP014268.2_202547_202663_+2_TTG_38	ER2566ORF_+10aa_orf|NZ_CP014268.2_202517_202663_+2_CTG_48
NZ_CP014268.2	202731	TAA																			ORF_202501..202731_76aa_+1	202501	231	CDS	false	TTG	ER2566ORF|NZ_CP014268.2_202501_202731_+1_TTG_76
NZ_CP014268.2	202826	TAA																			ORF_202704..202826_40aa_+3	202704	123	CDS	false	CTG	ER2566ORF|NZ_CP014268.2_202704_202826_+3_CTG_40
NZ_CP014268.2	202843	TAG																			ORF_202748..202843_31aa_+2	202748	96	CDS	false	ATG	ER2566ORF|NZ_CP014268.2_202748_202843_+2_ATG_31
NZ_CP014268.2	203004	TAG																			ORF_202807..203004_65aa_+1	202807	198	CDS	false	ATG	ER2566ORF|NZ_CP014268.2_202807_203004_+1_ATG_65
NZ_CP014268.2	203461	TAA																			ORF_203234..203461_75aa_+2	203234	228	CDS	false	ATG	ER2566ORF|NZ_CP014268.2_203234_203461_+2_ATG_75	ER2566ORF_+2aa_orf|NZ_CP014268.2_203228_203461_+2_CTG_77
NZ_CP014268.2	203587	TGA																			ORF_203495..203587_30aa_+2	203495	93	CDS	false	GTG	ER2566ORF|NZ_CP014268.2_203495_203587_+2_GTG_30
NZ_CP014268.2	203748	TAA																			ORF_203650..203748_32aa_+1	203650	99	CDS	false	CTG	ER2566ORF|NZ_CP014268.2_203650_203748_+1_CTG_32
NZ_CP014268.2	203833	TAA																			ORF_203741..203833_30aa_+2	203741	93	CDS	false	ATG	ER2566ORF|NZ_CP014268.2_203741_203833_+2_ATG_30	ER2566ORF_+2aa_orf|NZ_CP014268.2_203735_203833_+2_CTG_32	ER2566ORF_+3aa_orf|NZ_CP014268.2_203732_203833_+2_CTG_33	ER2566ORF_+13aa_orf|NZ_CP014268.2_203702_203833_+2_TTG_43	ER2566ORF_+17aa_orf|NZ_CP014268.2_203690_203833_+2_CTG_47
NZ_CP014268.2	203855	TGA																			ORF_203748..203855_35aa_+3	203748	108	CDS	false	ATG	ER2566ORF|NZ_CP014268.2_203748_203855_+3_ATG_35
NZ_CP014268.2	204039	TGA																			ORF_203932..204039_35aa_+1	203932	108	CDS	false	ATG	ER2566ORF|NZ_CP014268.2_203932_204039_+1_ATG_35	ER2566ORF_+11aa_orf|NZ_CP014268.2_203899_204039_+1_TTG_46	ER2566ORF_+24aa_orf|NZ_CP014268.2_203860_204039_+1_TTG_59
NZ_CP014268.2	204058	TGA																			ORF_203957..204058_33aa_+2	203957	102	CDS	false	ATG	ER2566ORF|NZ_CP014268.2_203957_204058_+2_ATG_33
NZ_CP014268.2	204319	TAA																			ORF_204218..204319_33aa_+2	204218	102	CDS	false	CTG	ER2566ORF|NZ_CP014268.2_204218_204319_+2_CTG_33	ER2566ORF_+2aa_orf|NZ_CP014268.2_204212_204319_+2_CTG_35	ER2566ORF_+5aa_orf|NZ_CP014268.2_204203_204319_+2_CTG_38
NZ_CP014268.2	204545	TGA																			ORF_204429..204545_38aa_+3	204429	117	CDS	false	GTG	ER2566ORF|NZ_CP014268.2_204429_204545_+3_GTG_38	ER2566ORF_+1aa_orf|NZ_CP014268.2_204426_204545_+3_TTG_39	ER2566ORF_+5aa_orf|NZ_CP014268.2_204414_204545_+3_CTG_43
NZ_CP014268.2	204673	TGA																			ORF_204542..204673_43aa_+2	204542	132	CDS	false	GTG	ER2566ORF|NZ_CP014268.2_204542_204673_+2_GTG_43
NZ_CP014268.2	204710	TGA																			ORF_204606..204710_34aa_+3	204606	105	CDS	false	CTG	ER2566ORF|NZ_CP014268.2_204606_204710_+3_CTG_34
NZ_CP014268.2	204996	TAG																			ORF_204661..204996_111aa_+1	204661	336	CDS	false	ATG	ER2566ORF|NZ_CP014268.2_204661_204996_+1_ATG_111
NZ_CP014268.2	205132	TAA																			ORF_204983..205132_49aa_+2	204983	150	CDS	false	TTG	ER2566ORF|NZ_CP014268.2_204983_205132_+2_TTG_49	ER2566ORF_+6aa_orf|NZ_CP014268.2_204965_205132_+2_GTG_55
NZ_CP014268.2	205172	TAA																			ORF_205002..205172_56aa_+3	205002	171	CDS	false	ATG	ER2566ORF|NZ_CP014268.2_205002_205172_+3_ATG_56
NZ_CP014268.2	205411	TAA																			ORF_205304..205411_35aa_+2	205304	108	CDS	false	TTG	ER2566ORF|NZ_CP014268.2_205304_205411_+2_TTG_35	ER2566ORF_+2aa_orf|NZ_CP014268.2_205298_205411_+2_TTG_37
NZ_CP014268.2	205591	TGA																			ORF_205496..205591_31aa_+2	205496	96	CDS	false	TTG	ER2566ORF|NZ_CP014268.2_205496_205591_+2_TTG_31
NZ_CP014268.2	205713	TAA																			ORF_205108..205713_201aa_+1	205108	606	CDS	false	ATG	ER2566ORF|NZ_CP014268.2_205108_205713_+1_ATG_201	ER2566ORF_+11aa_orf|NZ_CP014268.2_205075_205713_+1_GTG_212
NZ_CP014268.2	205885	TAA																			ORF_205760..205885_41aa_+2	205760	126	CDS	false	ATG	ER2566ORF|NZ_CP014268.2_205760_205885_+2_ATG_41	ER2566ORF_+18aa_orf|NZ_CP014268.2_205706_205885_+2_TTG_59	ER2566ORF_+23aa_orf|NZ_CP014268.2_205691_205885_+2_TTG_64	ER2566ORF_+28aa_orf|NZ_CP014268.2_205676_205885_+2_GTG_69	ER2566ORF_+33aa_orf|NZ_CP014268.2_205661_205885_+2_GTG_74
NZ_CP014268.2	206061	TGA																			ORF_205942..206061_39aa_+1	205942	120	CDS	false	ATG	ER2566ORF|NZ_CP014268.2_205942_206061_+1_ATG_39	ER2566ORF_+6aa_orf|NZ_CP014268.2_205924_206061_+1_CTG_45	ER2566ORF_+17aa_orf|NZ_CP014268.2_205891_206061_+1_GTG_56
NZ_CP014268.2	206120	TAA																			ORF_205920..206120_66aa_+3	205920	201	CDS	false	TTG	ER2566ORF|NZ_CP014268.2_205920_206120_+3_TTG_66
NZ_CP014268.2	206184	TGA																			ORF_206080..206184_34aa_+1	206080	105	CDS	false	GTG	ER2566ORF|NZ_CP014268.2_206080_206184_+1_GTG_34
NZ_CP014268.2	206263	TGA																			ORF_206099..206263_54aa_+2	206099	165	CDS	false	TTG	ER2566ORF|NZ_CP014268.2_206099_206263_+2_TTG_54
NZ_CP014268.2	206504	TAG																			ORF_206181..206504_107aa_+3	206181	324	CDS	false	ATG	ER2566ORF|NZ_CP014268.2_206181_206504_+3_ATG_107	ER2566ORF_+4aa_orf|NZ_CP014268.2_206169_206504_+3_TTG_111	ER2566ORF_+9aa_orf|NZ_CP014268.2_206154_206504_+3_CTG_116
NZ_CP014268.2	206581	TAA																			ORF_206483..206581_32aa_+2	206483	99	CDS	false	TTG	ER2566ORF|NZ_CP014268.2_206483_206581_+2_TTG_32
NZ_CP014268.2	206771	TGA																			ORF_206661..206771_36aa_+3	206661	111	CDS	false	ATG	ER2566ORF|NZ_CP014268.2_206661_206771_+3_ATG_36
NZ_CP014268.2	206839	TAA																			ORF_206645..206839_64aa_+2	206645	195	CDS	false	CTG	ER2566ORF|NZ_CP014268.2_206645_206839_+2_CTG_64
NZ_CP014268.2	206936	TGA																			ORF_206820..206936_38aa_+3	206820	117	CDS	false	CTG	ER2566ORF|NZ_CP014268.2_206820_206936_+3_CTG_38
NZ_CP014268.2	206992	TGA																			ORF_206885..206992_35aa_+2	206885	108	CDS	false	TTG	ER2566ORF|NZ_CP014268.2_206885_206992_+2_TTG_35
NZ_CP014268.2	207234	TAA																			ORF_206875..207234_119aa_+1	206875	360	CDS	false	ATG	ER2566ORF|NZ_CP014268.2_206875_207234_+1_ATG_119
NZ_CP014268.2	207559	TGA																			ORF_207116..207559_147aa_+2	207116	444	CDS	false	ATG	ER2566ORF|NZ_CP014268.2_207116_207559_+2_ATG_147	ER2566ORF_+1aa_orf|NZ_CP014268.2_207113_207559_+2_TTG_148	ER2566ORF_+2aa_orf|NZ_CP014268.2_207110_207559_+2_TTG_149
NZ_CP014268.2	207576	TAA																			ORF_207475..207576_33aa_+1	207475	102	CDS	false	CTG	ER2566ORF|NZ_CP014268.2_207475_207576_+1_CTG_33
NZ_CP014268.2	207760	TGA																			ORF_207665..207760_31aa_+2	207665	96	CDS	false	TTG	ER2566ORF|NZ_CP014268.2_207665_207760_+2_TTG_31
NZ_CP014268.2	208119	TAA																			ORF_207988..208119_43aa_+1	207988	132	CDS	false	ATG	ER2566ORF|NZ_CP014268.2_207988_208119_+1_ATG_43	ER2566ORF_+1aa_orf|NZ_CP014268.2_207985_208119_+1_GTG_44
NZ_CP014268.2	208266	TGA																			ORF_208174..208266_30aa_+1	208174	93	CDS	false	TTG	ER2566ORF|NZ_CP014268.2_208174_208266_+1_TTG_30	ER2566ORF_+8aa_orf|NZ_CP014268.2_208150_208266_+1_CTG_38
NZ_CP014268.2	208697	TAA	C2566_00208	207801	897	CDS		ATG													ORF_207795..208697_300aa_+3	207795	903	CDS	false	ATG	ER2566NIDVDC2566_00208|NZ_CP014268.2_207801_208697_+3_ATG_298	ER2566NIDVDC2566_00208_+2aa_orf|NZ_CP014268.2_207795_208697_+3_ATG_300
NZ_CP014268.2	209100	TAA																			ORF_208987..209100_37aa_+1	208987	114	CDS	false	TTG	ER2566ORF|NZ_CP014268.2_208987_209100_+1_TTG_37	ER2566ORF_+11aa_orf|NZ_CP014268.2_208954_209100_+1_GTG_48	ER2566ORF_+27aa_orf|NZ_CP014268.2_208906_209100_+1_GTG_64
NZ_CP014268.2	209516	TAG	C2566_00209	208731	786	CDS		ATG													ORF_208710..209516_268aa_+3	208710	807	CDS	false	ATG	ER2566NIDVDC2566_00209|NZ_CP014268.2_208731_209516_+3_ATG_261	ER2566NIDVDC2566_00209_+7aa_orf|NZ_CP014268.2_208710_209516_+3_ATG_268	ER2566NIDVDC2566_00209_+8aa_orf|NZ_CP014268.2_208707_209516_+3_GTG_269
NZ_CP014268.2	210128	TAG																			ORF_209991..210128_45aa_+3	209991	138	CDS	false	ATG	ER2566ORF|NZ_CP014268.2_209991_210128_+3_ATG_45	ER2566ORF_+1aa_orf|NZ_CP014268.2_209988_210128_+3_GTG_46	ER2566ORF_+29aa_orf|NZ_CP014268.2_209904_210128_+3_GTG_74
NZ_CP014268.2	210214	TAA	C2566_00210	209615	600	CDS		ATG													ORF_209615..210214_199aa_+2	209615	600	CDS	false	ATG	ER2566NIDVDC2566_00210|NZ_CP014268.2_209615_210214_+2_ATG_199	ER2566NIDVDC2566_00210_+7aa_orf|NZ_CP014268.2_209594_210214_+2_GTG_206
NZ_CP014268.2	210511	TGA																			ORF_210371..210511_46aa_+2	210371	141	CDS	false	TTG	ER2566ORF|NZ_CP014268.2_210371_210511_+2_TTG_46	ER2566ORF_+2aa_orf|NZ_CP014268.2_210365_210511_+2_TTG_48	ER2566ORF_+4aa_orf|NZ_CP014268.2_210359_210511_+2_TTG_50
NZ_CP014268.2	210827	TAA																			ORF_210636..210827_63aa_+3	210636	192	CDS	false	CTG	ER2566ORF|NZ_CP014268.2_210636_210827_+3_CTG_63
NZ_CP014268.2	210949	TGA																			ORF_210731..210949_72aa_+2	210731	219	CDS	false	CTG	ER2566ORF|NZ_CP014268.2_210731_210949_+2_CTG_72
NZ_CP014268.2	211080	TGA	C2566_00211	210208	873	CDS		ATG													ORF_210208..211080_290aa_+1	210208	873	CDS	false	ATG	ER2566NIDVDC2566_00211|NZ_CP014268.2_210208_211080_+1_ATG_290
NZ_CP014268.2	211186	TGA																			ORF_211052..211186_44aa_+2	211052	135	CDS	false	CTG	ER2566ORF|NZ_CP014268.2_211052_211186_+2_CTG_44
NZ_CP014268.2	211263	TGA																			ORF_211171..211263_30aa_+1	211171	93	CDS	false	GTG	ER2566ORF|NZ_CP014268.2_211171_211263_+1_GTG_30	ER2566ORF_+9aa_orf|NZ_CP014268.2_211144_211263_+1_TTG_39
NZ_CP014268.2	211431	TGA																			ORF_211291..211431_46aa_+1	211291	141	CDS	false	GTG	ER2566ORF|NZ_CP014268.2_211291_211431_+1_GTG_46
NZ_CP014268.2	211514	TGA	C2566_00212	211077	438	CDS		ATG													ORF_211077..211514_145aa_+3	211077	438	CDS	false	ATG	ER2566NIDVDC2566_00212|NZ_CP014268.2_211077_211514_+3_ATG_145
NZ_CP014268.2	211979	TGA																			ORF_211887..211979_30aa_+3	211887	93	CDS	false	GTG	ER2566ORF|NZ_CP014268.2_211887_211979_+3_GTG_30
NZ_CP014268.2	212225	TGA																			ORF_212004..212225_73aa_+3	212004	222	CDS	false	ATG	ER2566ORF|NZ_CP014268.2_212004_212225_+3_ATG_73
NZ_CP014268.2	212500	TAG	C2566_00213	211559	942	CDS		ATG													ORF_211511..212500_329aa_+2	211511	990	CDS	false	ATG	ER2566NIDVDC2566_00213|NZ_CP014268.2_211559_212500_+2_ATG_313	ER2566NIDVDC2566_00213_+16aa_orf|NZ_CP014268.2_211511_212500_+2_ATG_329	ER2566NIDVDC2566_00213_+20aa_orf|NZ_CP014268.2_211499_212500_+2_CTG_333
NZ_CP014268.2	212504	TGA																			ORF_212400..212504_34aa_+3	212400	105	CDS	false	TTG	ER2566ORF|NZ_CP014268.2_212400_212504_+3_TTG_34
NZ_CP014268.2	212709	TAG																			ORF_212617..212709_30aa_+1	212617	93	CDS	false	GTG	ER2566ORF|NZ_CP014268.2_212617_212709_+1_GTG_30	ER2566ORF_+4aa_orf|NZ_CP014268.2_212605_212709_+1_TTG_34	ER2566ORF_+21aa_orf|NZ_CP014268.2_212554_212709_+1_TTG_51
NZ_CP014268.2	213018	TAA	C2566_00214	212911	108	CDS		ATG													ORF_212860..213018_52aa_+1	212860	159	CDS	false	ATG	ER2566NIDVDC2566_00214|NZ_CP014268.2_212911_213018_+1_ATG_35	ER2566NIDVDC2566_00214_+17aa_orf|NZ_CP014268.2_212860_213018_+1_ATG_52	ER2566NIDVDC2566_00214_+20aa_orf|NZ_CP014268.2_212851_213018_+1_CTG_55
NZ_CP014268.2	213187	TAA																			ORF_213092..213187_31aa_+2	213092	96	CDS	false	ATG	ER2566ORF|NZ_CP014268.2_213092_213187_+2_ATG_31
NZ_CP014268.2	213308	TAA																			ORF_213210..213308_32aa_+3	213210	99	CDS	false	ATG	ER2566ORF|NZ_CP014268.2_213210_213308_+3_ATG_32
NZ_CP014268.2	213571	TGA	C2566_00215	213353	219	CDS		ATG													ORF_213326..213571_81aa_+2	213326	246	CDS	false	ATG	ER2566NIDVDC2566_00215|NZ_CP014268.2_213353_213571_+2_ATG_72	ER2566NIDVDC2566_00215_+9aa_orf|NZ_CP014268.2_213326_213571_+2_ATG_81
NZ_CP014268.2	213653	TAA																			ORF_213543..213653_36aa_+3	213543	111	CDS	false	ATG	ER2566ORF|NZ_CP014268.2_213543_213653_+3_ATG_36	ER2566ORF_+1aa_orf|NZ_CP014268.2_213540_213653_+3_TTG_37	ER2566ORF_+2aa_orf|NZ_CP014268.2_213537_213653_+3_GTG_38	ER2566ORF_+3aa_orf|NZ_CP014268.2_213534_213653_+3_TTG_39
NZ_CP014268.2	214031	TAA	C2566_00216	213789	243	CDS		ATG													ORF_213789..214031_80aa_+3	213789	243	CDS	false	ATG	ER2566NIDVDC2566_00216|NZ_CP014268.2_213789_214031_+3_ATG_80
NZ_CP014268.2	214213	TAA	C2566_00217	214031	183	CDS		ATG													ORF_214025..214213_62aa_+2	214025	189	CDS	false	ATG	ER2566NIDVDC2566_00217|NZ_CP014268.2_214031_214213_+2_ATG_60	ER2566NIDVDC2566_00217_+2aa_orf|NZ_CP014268.2_214025_214213_+2_ATG_62
NZ_CP014268.2	214242	TGA																			ORF_214087..214242_51aa_+1	214087	156	CDS	false	ATG	ER2566ORF|NZ_CP014268.2_214087_214242_+1_ATG_51
NZ_CP014268.2	214412	TAG																			ORF_214296..214412_38aa_+3	214296	117	CDS	false	ATG	ER2566ORF|NZ_CP014268.2_214296_214412_+3_ATG_38
NZ_CP014268.2	214542	TAA																			ORF_214429..214542_37aa_+1	214429	114	CDS	false	GTG	ER2566ORF|NZ_CP014268.2_214429_214542_+1_GTG_37
NZ_CP014268.2	214663	TAG																			ORF_214550..214663_37aa_+2	214550	114	CDS	false	CTG	ER2566ORF|NZ_CP014268.2_214550_214663_+2_CTG_37	ER2566ORF_+20aa_orf|NZ_CP014268.2_214490_214663_+2_CTG_57	ER2566ORF_+44aa_orf|NZ_CP014268.2_214418_214663_+2_TTG_81
NZ_CP014268.2	215049	TAA																			ORF_214894..215049_51aa_+1	214894	156	CDS	false	ATG	ER2566ORF|NZ_CP014268.2_214894_215049_+1_ATG_51
NZ_CP014268.2	215135	TAA																			ORF_215037..215135_32aa_+3	215037	99	CDS	false	CTG	ER2566ORF|NZ_CP014268.2_215037_215135_+3_CTG_32	ER2566ORF_+4aa_orf|NZ_CP014268.2_215025_215135_+3_TTG_36
NZ_CP014268.2	215194	TAA																			ORF_215078..215194_38aa_+2	215078	117	CDS	false	ATG	ER2566ORF|NZ_CP014268.2_215078_215194_+2_ATG_38	ER2566ORF_+16aa_orf|NZ_CP014268.2_215030_215194_+2_TTG_54	ER2566ORF_+24aa_orf|NZ_CP014268.2_215006_215194_+2_GTG_62	ER2566ORF_+31aa_orf|NZ_CP014268.2_214985_215194_+2_GTG_69	ER2566ORF_+33aa_orf|NZ_CP014268.2_214979_215194_+2_TTG_71	ER2566ORF_+64aa_orf|NZ_CP014268.2_214886_215194_+2_CTG_102	ER2566ORF_+99aa_orf|NZ_CP014268.2_214781_215194_+2_CTG_137	ER2566ORF_+115aa_orf|NZ_CP014268.2_214733_215194_+2_TTG_153	ER2566ORF_+117aa_orf|NZ_CP014268.2_214727_215194_+2_TTG_155	ER2566ORF_+132aa_orf|NZ_CP014268.2_214682_215194_+2_TTG_170	ER2566ORF_+137aa_orf|NZ_CP014268.2_214667_215194_+2_CTG_175
NZ_CP014268.2	215366	TAA																			ORF_215199..215366_55aa_+3	215199	168	CDS	false	TTG	ER2566ORF|NZ_CP014268.2_215199_215366_+3_TTG_55	ER2566ORF_+4aa_orf|NZ_CP014268.2_215187_215366_+3_TTG_59
NZ_CP014268.2	215445	TAA																			ORF_215341..215445_34aa_+1	215341	105	CDS	false	ATG	ER2566ORF|NZ_CP014268.2_215341_215445_+1_ATG_34	ER2566ORF_+1aa_orf|NZ_CP014268.2_215338_215445_+1_GTG_35	ER2566ORF_+30aa_orf|NZ_CP014268.2_215251_215445_+1_TTG_64
NZ_CP014268.2	215685	TAG																			ORF_215590..215685_31aa_+1	215590	96	CDS	false	CTG	ER2566ORF|NZ_CP014268.2_215590_215685_+1_CTG_31
NZ_CP014268.2	215896	TAG																			ORF_215711..215896_61aa_+2	215711	186	CDS	false	ATG	ER2566ORF|NZ_CP014268.2_215711_215896_+2_ATG_61
NZ_CP014268.2	215997	TAG																			ORF_215692..215997_101aa_+1	215692	306	CDS	false	ATG	ER2566ORF|NZ_CP014268.2_215692_215997_+1_ATG_101	ER2566ORF_+1aa_orf|NZ_CP014268.2_215689_215997_+1_GTG_102
NZ_CP014268.2	216022	TAG																			ORF_215903..216022_39aa_+2	215903	120	CDS	false	ATG	ER2566ORF|NZ_CP014268.2_215903_216022_+2_ATG_39
NZ_CP014268.2	216111	TGA																			ORF_216007..216111_34aa_+1	216007	105	CDS	false	CTG	ER2566ORF|NZ_CP014268.2_216007_216111_+1_CTG_34
NZ_CP014268.2	216373	TGA																			ORF_216155..216373_72aa_+2	216155	219	CDS	false	GTG	ER2566ORF|NZ_CP014268.2_216155_216373_+2_GTG_72
NZ_CP014268.2	216608	TAA																			ORF_216108..216608_166aa_+3	216108	501	CDS	false	ATG	ER2566ORF|NZ_CP014268.2_216108_216608_+3_ATG_166	ER2566ORF_+37aa_orf|NZ_CP014268.2_215997_216608_+3_GTG_203	ER2566ORF_+54aa_orf|NZ_CP014268.2_215946_216608_+3_GTG_220
NZ_CP014268.2	216687	TGA																			ORF_216553..216687_44aa_+1	216553	135	CDS	false	TTG	ER2566ORF|NZ_CP014268.2_216553_216687_+1_TTG_44	ER2566ORF_+7aa_orf|NZ_CP014268.2_216532_216687_+1_TTG_51
NZ_CP014268.2	216715	TAA																			ORF_216470..216715_81aa_+2	216470	246	CDS	false	TTG	ER2566ORF|NZ_CP014268.2_216470_216715_+2_TTG_81
NZ_CP014268.2	216911	TAA																			ORF_216810..216911_33aa_+3	216810	102	CDS	false	TTG	ER2566ORF|NZ_CP014268.2_216810_216911_+3_TTG_33	ER2566ORF_+2aa_orf|NZ_CP014268.2_216804_216911_+3_TTG_35	ER2566ORF_+18aa_orf|NZ_CP014268.2_216756_216911_+3_CTG_51	ER2566ORF_+23aa_orf|NZ_CP014268.2_216741_216911_+3_CTG_56	ER2566ORF_+42aa_orf|NZ_CP014268.2_216684_216911_+3_CTG_75
NZ_CP014268.2	217176	TAG																			ORF_217054..217176_40aa_+1	217054	123	CDS	false	TTG	ER2566ORF|NZ_CP014268.2_217054_217176_+1_TTG_40
NZ_CP014268.2	217258	TAA																			ORF_217133..217258_41aa_+2	217133	126	CDS	false	CTG	ER2566ORF|NZ_CP014268.2_217133_217258_+2_CTG_41
NZ_CP014268.2	217335	TAG																			ORF_217201..217335_44aa_+1	217201	135	CDS	false	GTG	ER2566ORF|NZ_CP014268.2_217201_217335_+1_GTG_44
NZ_CP014268.2	217723	TAA																			ORF_217571..217723_50aa_+2	217571	153	CDS	false	ATG	ER2566ORF|NZ_CP014268.2_217571_217723_+2_ATG_50
NZ_CP014268.2	217817	TGA																			ORF_217293..217817_174aa_+3	217293	525	CDS	false	ATG	ER2566ORF|NZ_CP014268.2_217293_217817_+3_ATG_174	ER2566ORF_+37aa_orf|NZ_CP014268.2_217182_217817_+3_GTG_211	ER2566ORF_+39aa_orf|NZ_CP014268.2_217176_217817_+3_GTG_213	ER2566ORF_+44aa_orf|NZ_CP014268.2_217161_217817_+3_GTG_218	ER2566ORF_+52aa_orf|NZ_CP014268.2_217137_217817_+3_CTG_226	ER2566ORF_+55aa_orf|NZ_CP014268.2_217128_217817_+3_CTG_229	ER2566ORF_+71aa_orf|NZ_CP014268.2_217080_217817_+3_CTG_245	ER2566ORF_+112aa_orf|NZ_CP014268.2_216957_217817_+3_GTG_286
NZ_CP014268.2	217842	TAG																			ORF_217552..217842_96aa_+1	217552	291	CDS	false	ATG	ER2566ORF|NZ_CP014268.2_217552_217842_+1_ATG_96
NZ_CP014268.2	217988	TAA																			ORF_217827..217988_53aa_+3	217827	162	CDS	false	ATG	ER2566ORF|NZ_CP014268.2_217827_217988_+3_ATG_53
NZ_CP014268.2	218005	TAA																			ORF_217820..218005_61aa_+2	217820	186	CDS	false	ATG	ER2566ORF|NZ_CP014268.2_217820_218005_+2_ATG_61	ER2566ORF_+2aa_orf|NZ_CP014268.2_217814_218005_+2_CTG_63
NZ_CP014268.2	218201	TGA																			ORF_218061..218201_46aa_+3	218061	141	CDS	false	CTG	ER2566ORF|NZ_CP014268.2_218061_218201_+3_CTG_46
NZ_CP014268.2	218232	TAG																			ORF_217852..218232_126aa_+1	217852	381	CDS	false	ATG	ER2566ORF|NZ_CP014268.2_217852_218232_+1_ATG_126
NZ_CP014268.2	218688	TGA																			ORF_218584..218688_34aa_+1	218584	105	CDS	false	TTG	ER2566ORF|NZ_CP014268.2_218584_218688_+1_TTG_34
NZ_CP014268.2	218917	TGA																			ORF_218570..218917_115aa_+2	218570	348	CDS	false	CTG	ER2566ORF|NZ_CP014268.2_218570_218917_+2_CTG_115
NZ_CP014268.2	219032	TGA																			ORF_218817..219032_71aa_+3	218817	216	CDS	false	ATG	ER2566ORF|NZ_CP014268.2_218817_219032_+3_ATG_71	ER2566ORF_+10aa_orf|NZ_CP014268.2_218787_219032_+3_CTG_81	ER2566ORF_+11aa_orf|NZ_CP014268.2_218784_219032_+3_GTG_82	ER2566ORF_+44aa_orf|NZ_CP014268.2_218685_219032_+3_GTG_115	ER2566ORF_+58aa_orf|NZ_CP014268.2_218643_219032_+3_TTG_129	ER2566ORF_+59aa_orf|NZ_CP014268.2_218640_219032_+3_GTG_130	ER2566ORF_+64aa_orf|NZ_CP014268.2_218625_219032_+3_TTG_135	ER2566ORF_+73aa_orf|NZ_CP014268.2_218598_219032_+3_CTG_144	ER2566ORF_+92aa_orf|NZ_CP014268.2_218541_219032_+3_GTG_163	ER2566ORF_+96aa_orf|NZ_CP014268.2_218529_219032_+3_CTG_167	ER2566ORF_+106aa_orf|NZ_CP014268.2_218499_219032_+3_CTG_177	ER2566ORF_+119aa_orf|NZ_CP014268.2_218460_219032_+3_CTG_190	ER2566ORF_+123aa_orf|NZ_CP014268.2_218448_219032_+3_TTG_194	ER2566ORF_+138aa_orf|NZ_CP014268.2_218403_219032_+3_CTG_209	ER2566ORF_+183aa_orf|NZ_CP014268.2_218268_219032_+3_TTG_254	ER2566ORF_+199aa_orf|NZ_CP014268.2_218220_219032_+3_CTG_270
NZ_CP014268.2	219072	TAG																			ORF_218980..219072_30aa_+1	218980	93	CDS	false	GTG	ER2566ORF|NZ_CP014268.2_218980_219072_+1_GTG_30
NZ_CP014268.2	219359	TAA																			ORF_219135..219359_74aa_+3	219135	225	CDS	false	GTG	ER2566ORF|NZ_CP014268.2_219135_219359_+3_GTG_74
NZ_CP014268.2	219363	TAG																			ORF_219226..219363_45aa_+1	219226	138	CDS	false	ATG	ER2566ORF|NZ_CP014268.2_219226_219363_+1_ATG_45	ER2566ORF_+1aa_orf|NZ_CP014268.2_219223_219363_+1_TTG_46	ER2566ORF_+4aa_orf|NZ_CP014268.2_219214_219363_+1_TTG_49
NZ_CP014268.2	219421	TAA																			ORF_219263..219421_52aa_+2	219263	159	CDS	false	ATG	ER2566ORF|NZ_CP014268.2_219263_219421_+2_ATG_52
NZ_CP014268.2	219636	TGA																			ORF_219487..219636_49aa_+1	219487	150	CDS	false	ATG	ER2566ORF|NZ_CP014268.2_219487_219636_+1_ATG_49	ER2566ORF_+2aa_orf|NZ_CP014268.2_219481_219636_+1_TTG_51
NZ_CP014268.2	219859	TAA																			ORF_219665..219859_64aa_+2	219665	195	CDS	false	ATG	ER2566ORF|NZ_CP014268.2_219665_219859_+2_ATG_64
NZ_CP014268.2	220029	TAA																			ORF_219883..220029_48aa_+1	219883	147	CDS	false	ATG	ER2566ORF|NZ_CP014268.2_219883_220029_+1_ATG_48	ER2566ORF_+3aa_orf|NZ_CP014268.2_219874_220029_+1_CTG_51	ER2566ORF_+4aa_orf|NZ_CP014268.2_219871_220029_+1_CTG_52	ER2566ORF_+18aa_orf|NZ_CP014268.2_219829_220029_+1_GTG_66	ER2566ORF_+19aa_orf|NZ_CP014268.2_219826_220029_+1_GTG_67	ER2566ORF_+28aa_orf|NZ_CP014268.2_219799_220029_+1_CTG_76	ER2566ORF_+42aa_orf|NZ_CP014268.2_219757_220029_+1_GTG_90	ER2566ORF_+50aa_orf|NZ_CP014268.2_219733_220029_+1_GTG_98
NZ_CP014268.2	220142	TGA																			ORF_219654..220142_162aa_+3	219654	489	CDS	false	ATG	ER2566ORF|NZ_CP014268.2_219654_220142_+3_ATG_162	ER2566ORF_+7aa_orf|NZ_CP014268.2_219633_220142_+3_GTG_169	ER2566ORF_+26aa_orf|NZ_CP014268.2_219576_220142_+3_GTG_188	ER2566ORF_+45aa_orf|NZ_CP014268.2_219519_220142_+3_CTG_207	ER2566ORF_+46aa_orf|NZ_CP014268.2_219516_220142_+3_TTG_208	ER2566ORF_+71aa_orf|NZ_CP014268.2_219441_220142_+3_TTG_233
NZ_CP014268.2	220402	TGA																			ORF_220271..220402_43aa_+2	220271	132	CDS	false	TTG	ER2566ORF|NZ_CP014268.2_220271_220402_+2_TTG_43	ER2566ORF_+3aa_orf|NZ_CP014268.2_220262_220402_+2_TTG_46
NZ_CP014268.2	220576	TGA																			ORF_220466..220576_36aa_+2	220466	111	CDS	false	ATG	ER2566ORF|NZ_CP014268.2_220466_220576_+2_ATG_36	ER2566ORF_+9aa_orf|NZ_CP014268.2_220439_220576_+2_GTG_45
NZ_CP014268.2	220675	TAG																			ORF_220577..220675_32aa_+2	220577	99	CDS	false	CTG	ER2566ORF|NZ_CP014268.2_220577_220675_+2_CTG_32
NZ_CP014268.2	220911	TAA	C2566_00222	220078	834	CDS		GTG													ORF_220240..220911_223aa_+1	220240	672	CDS	false	ATG	ER2566NIDVDC2566_00222|NZ_CP014268.2_220078_220911_+1_GTG_277
NZ_CP014268.2	221067	TGA																			ORF_220924..221067_47aa_+1	220924	144	CDS	false	CTG	ER2566ORF|NZ_CP014268.2_220924_221067_+1_CTG_47
NZ_CP014268.2	221131	TGA																			ORF_220991..221131_46aa_+2	220991	141	CDS	false	ATG	ER2566ORF|NZ_CP014268.2_220991_221131_+2_ATG_46	ER2566ORF_+10aa_orf|NZ_CP014268.2_220961_221131_+2_GTG_56
NZ_CP014268.2	221373	TGA																			ORF_221131..221373_80aa_+1	221131	243	CDS	false	ATG	ER2566ORF|NZ_CP014268.2_221131_221373_+1_ATG_80	ER2566ORF_+1aa_orf|NZ_CP014268.2_221128_221373_+1_GTG_81
NZ_CP014268.2	221646	TAA																			ORF_221533..221646_37aa_+1	221533	114	CDS	false	ATG	ER2566ORF|NZ_CP014268.2_221533_221646_+1_ATG_37
NZ_CP014268.2	222119	TAA	C2566_00223	221064	1056	CDS		ATG													ORF_221064..222119_351aa_+3	221064	1056	CDS	false	ATG	ER2566NIDVDC2566_00223|NZ_CP014268.2_221064_222119_+3_ATG_351
NZ_CP014268.2	222129	TGA																			ORF_222001..222129_42aa_+1	222001	129	CDS	false	CTG	ER2566ORF|NZ_CP014268.2_222001_222129_+1_CTG_42
NZ_CP014268.2	222504	TAA																			ORF_222235..222504_89aa_+1	222235	270	CDS	false	ATG	ER2566ORF|NZ_CP014268.2_222235_222504_+1_ATG_89
NZ_CP014268.2	222562	TAA																			ORF_222323..222562_79aa_+2	222323	240	CDS	false	ATG	ER2566ORF|NZ_CP014268.2_222323_222562_+2_ATG_79
NZ_CP014268.2	222705	TAA																			ORF_222529..222705_58aa_+1	222529	177	CDS	false	ATG	ER2566ORF|NZ_CP014268.2_222529_222705_+1_ATG_58	ER2566ORF_+4aa_orf|NZ_CP014268.2_222517_222705_+1_TTG_62	ER2566ORF_+8aa_orf|NZ_CP014268.2_222505_222705_+1_TTG_66
NZ_CP014268.2	222826	TGA																			ORF_222722..222826_34aa_+2	222722	105	CDS	false	ATG	ER2566ORF|NZ_CP014268.2_222722_222826_+2_ATG_34	ER2566ORF_+2aa_orf|NZ_CP014268.2_222716_222826_+2_TTG_36	ER2566ORF_+3aa_orf|NZ_CP014268.2_222713_222826_+2_CTG_37
NZ_CP014268.2	222966	TAG																			ORF_222871..222966_31aa_+1	222871	96	CDS	false	CTG	ER2566ORF|NZ_CP014268.2_222871_222966_+1_CTG_31	ER2566ORF_+8aa_orf|NZ_CP014268.2_222847_222966_+1_CTG_39	ER2566ORF_+16aa_orf|NZ_CP014268.2_222823_222966_+1_CTG_47
NZ_CP014268.2	223077	TAA																			ORF_222976..223077_33aa_+1	222976	102	CDS	false	GTG	ER2566ORF|NZ_CP014268.2_222976_223077_+1_GTG_33
NZ_CP014268.2	223195	TGA																			ORF_223025..223195_56aa_+2	223025	171	CDS	false	ATG	ER2566ORF|NZ_CP014268.2_223025_223195_+2_ATG_56	ER2566ORF_+32aa_orf|NZ_CP014268.2_222929_223195_+2_CTG_88
NZ_CP014268.2	223373	TGA																			ORF_223125..223373_82aa_+3	223125	249	CDS	false	ATG	ER2566ORF|NZ_CP014268.2_223125_223373_+3_ATG_82
NZ_CP014268.2	223410	TAA																			ORF_223195..223410_71aa_+1	223195	216	CDS	false	ATG	ER2566ORF|NZ_CP014268.2_223195_223410_+1_ATG_71	ER2566ORF_+1aa_orf|NZ_CP014268.2_223192_223410_+1_CTG_72	ER2566ORF_+2aa_orf|NZ_CP014268.2_223189_223410_+1_TTG_73	ER2566ORF_+4aa_orf|NZ_CP014268.2_223183_223410_+1_CTG_75
NZ_CP014268.2	223564	TAA																			ORF_223433..223564_43aa_+2	223433	132	CDS	false	ATG	ER2566ORF|NZ_CP014268.2_223433_223564_+2_ATG_43	ER2566ORF_+4aa_orf|NZ_CP014268.2_223421_223564_+2_TTG_47
NZ_CP014268.2	223830	TGA																			ORF_223690..223830_46aa_+1	223690	141	CDS	false	GTG	ER2566ORF|NZ_CP014268.2_223690_223830_+1_GTG_46
NZ_CP014268.2	223942	TAA																			ORF_223817..223942_41aa_+2	223817	126	CDS	false	ATG	ER2566ORF|NZ_CP014268.2_223817_223942_+2_ATG_41
NZ_CP014268.2	223967	TAA																			ORF_223827..223967_46aa_+3	223827	141	CDS	false	CTG	ER2566ORF|NZ_CP014268.2_223827_223967_+3_CTG_46
NZ_CP014268.2	224153	TAA																			ORF_224040..224153_37aa_+3	224040	114	CDS	false	GTG	ER2566ORF|NZ_CP014268.2_224040_224153_+3_GTG_37
NZ_CP014268.2	224266	TAA																			ORF_224018..224266_82aa_+2	224018	249	CDS	false	TTG	ER2566ORF|NZ_CP014268.2_224018_224266_+2_TTG_82
NZ_CP014268.2	224363	TAG																			ORF_224196..224363_55aa_+3	224196	168	CDS	false	CTG	ER2566ORF|NZ_CP014268.2_224196_224363_+3_CTG_55
NZ_CP014268.2	224643	TGA																			ORF_224266..224643_125aa_+1	224266	378	CDS	false	ATG	ER2566ORF|NZ_CP014268.2_224266_224643_+1_ATG_125	ER2566ORF_+17aa_orf|NZ_CP014268.2_224215_224643_+1_TTG_142
NZ_CP014268.2	224713	TGA																			ORF_224603..224713_36aa_+2	224603	111	CDS	false	ATG	ER2566ORF|NZ_CP014268.2_224603_224713_+2_ATG_36
NZ_CP014268.2	224975	TAA																			ORF_224640..224975_111aa_+3	224640	336	CDS	false	ATG	ER2566ORF|NZ_CP014268.2_224640_224975_+3_ATG_111
NZ_CP014268.2	225027	TAA																			ORF_224740..225027_95aa_+1	224740	288	CDS	false	ATG	ER2566ORF|NZ_CP014268.2_224740_225027_+1_ATG_95
NZ_CP014268.2	225164	TGA																			ORF_225054..225164_36aa_+3	225054	111	CDS	false	ATG	ER2566ORF|NZ_CP014268.2_225054_225164_+3_ATG_36
NZ_CP014268.2	225412	TAA																			ORF_225290..225412_40aa_+2	225290	123	CDS	false	ATG	ER2566ORF|NZ_CP014268.2_225290_225412_+2_ATG_40	ER2566ORF_+5aa_orf|NZ_CP014268.2_225275_225412_+2_GTG_45
NZ_CP014268.2	225432	TGA																			ORF_225316..225432_38aa_+1	225316	117	CDS	false	CTG	ER2566ORF|NZ_CP014268.2_225316_225432_+1_CTG_38
NZ_CP014268.2	225595	TAG																			ORF_225413..225595_60aa_+2	225413	183	CDS	false	ATG	ER2566ORF|NZ_CP014268.2_225413_225595_+2_ATG_60
NZ_CP014268.2	225645	TGA																			ORF_225547..225645_32aa_+1	225547	99	CDS	false	GTG	ER2566ORF|NZ_CP014268.2_225547_225645_+1_GTG_32
NZ_CP014268.2	225706	TAG																			ORF_225599..225706_35aa_+2	225599	108	CDS	false	GTG	ER2566ORF|NZ_CP014268.2_225599_225706_+2_GTG_35
NZ_CP014268.2	225857	TGA																			ORF_225663..225857_64aa_+3	225663	195	CDS	false	ATG	ER2566ORF|NZ_CP014268.2_225663_225857_+3_ATG_64	ER2566ORF_+7aa_orf|NZ_CP014268.2_225642_225857_+3_TTG_71
NZ_CP014268.2	226122	TAA																			ORF_225754..226122_122aa_+1	225754	369	CDS	false	CTG	ER2566ORF|NZ_CP014268.2_225754_226122_+1_CTG_122
NZ_CP014268.2	226177	TAA																			ORF_225890..226177_95aa_+2	225890	288	CDS	false	ATG	ER2566ORF|NZ_CP014268.2_225890_226177_+2_ATG_95
NZ_CP014268.2	226275	TAA																			ORF_226135..226275_46aa_+1	226135	141	CDS	false	CTG	ER2566ORF|NZ_CP014268.2_226135_226275_+1_CTG_46
NZ_CP014268.2	226416	TAA																			ORF_226321..226416_31aa_+1	226321	96	CDS	false	ATG	ER2566ORF|NZ_CP014268.2_226321_226416_+1_ATG_31	ER2566ORF_+7aa_orf|NZ_CP014268.2_226300_226416_+1_TTG_38
NZ_CP014268.2	226660	TAA																			ORF_226502..226660_52aa_+2	226502	159	CDS	false	ATG	ER2566ORF|NZ_CP014268.2_226502_226660_+2_ATG_52	ER2566ORF_+1aa_orf|NZ_CP014268.2_226499_226660_+2_TTG_53	ER2566ORF_+3aa_orf|NZ_CP014268.2_226493_226660_+2_TTG_55	ER2566ORF_+4aa_orf|NZ_CP014268.2_226490_226660_+2_CTG_56	ER2566ORF_+9aa_orf|NZ_CP014268.2_226475_226660_+2_CTG_61
NZ_CP014268.2	226774	TGA																			ORF_226670..226774_34aa_+2	226670	105	CDS	false	TTG	ER2566ORF|NZ_CP014268.2_226670_226774_+2_TTG_34
NZ_CP014268.2	226832	TAA																			ORF_226602..226832_76aa_+3	226602	231	CDS	false	TTG	ER2566ORF|NZ_CP014268.2_226602_226832_+3_TTG_76
NZ_CP014268.2	227080	TAA																			ORF_226985..227080_31aa_+2	226985	96	CDS	false	GTG	ER2566ORF|NZ_CP014268.2_226985_227080_+2_GTG_31
NZ_CP014268.2	227332	TAG																			ORF_227231..227332_33aa_+2	227231	102	CDS	false	ATG	ER2566ORF|NZ_CP014268.2_227231_227332_+2_ATG_33
NZ_CP014268.2	228541	TAG																			ORF_228434..228541_35aa_+2	228434	108	CDS	false	ATG	ER2566ORF|NZ_CP014268.2_228434_228541_+2_ATG_35
NZ_CP014268.2	228756	TGA	C2566_00228	227362	1395	CDS		ATG													ORF_227362..228756_464aa_+1	227362	1395	CDS	false	ATG	ER2566NIDVDC2566_00228|NZ_CP014268.2_227362_228756_+1_ATG_464
NZ_CP014268.2	228983	TAA																			ORF_228840..228983_47aa_+3	228840	144	CDS	false	CTG	ER2566ORF|NZ_CP014268.2_228840_228983_+3_CTG_47
NZ_CP014268.2	229144	TAG																			ORF_228704..229144_146aa_+2	228704	441	CDS	false	ATG	ER2566ORF|NZ_CP014268.2_228704_229144_+2_ATG_146	ER2566ORF_+1aa_orf|NZ_CP014268.2_228701_229144_+2_GTG_147	ER2566ORF_+6aa_orf|NZ_CP014268.2_228686_229144_+2_GTG_152
NZ_CP014268.2	229223	TAA																			ORF_229089..229223_44aa_+3	229089	135	CDS	false	ATG	ER2566ORF|NZ_CP014268.2_229089_229223_+3_ATG_44
NZ_CP014268.2	229464	TAA																			ORF_229273..229464_63aa_+1	229273	192	CDS	false	ATG	ER2566ORF|NZ_CP014268.2_229273_229464_+1_ATG_63	ER2566ORF_+7aa_orf|NZ_CP014268.2_229252_229464_+1_CTG_70	ER2566ORF_+10aa_orf|NZ_CP014268.2_229243_229464_+1_CTG_73	ER2566ORF_+11aa_orf|NZ_CP014268.2_229240_229464_+1_GTG_74
NZ_CP014268.2	229493	TAG																			ORF_229401..229493_30aa_+3	229401	93	CDS	false	ATG	ER2566ORF|NZ_CP014268.2_229401_229493_+3_ATG_30	ER2566ORF_+8aa_orf|NZ_CP014268.2_229377_229493_+3_GTG_38	ER2566ORF_+35aa_orf|NZ_CP014268.2_229296_229493_+3_CTG_65	ER2566ORF_+48aa_orf|NZ_CP014268.2_229257_229493_+3_GTG_78
NZ_CP014268.2	229586	TGA																			ORF_229494..229586_30aa_+3	229494	93	CDS	false	GTG	ER2566ORF|NZ_CP014268.2_229494_229586_+3_GTG_30
NZ_CP014268.2	229624	TAA																			ORF_229334..229624_96aa_+2	229334	291	CDS	false	ATG	ER2566ORF|NZ_CP014268.2_229334_229624_+2_ATG_96	ER2566ORF_+8aa_orf|NZ_CP014268.2_229310_229624_+2_GTG_104
NZ_CP014268.2	229784	TAG																			ORF_229656..229784_42aa_+3	229656	129	CDS	false	CTG	ER2566ORF|NZ_CP014268.2_229656_229784_+3_CTG_42
NZ_CP014268.2	229905	TGA																			ORF_229792..229905_37aa_+1	229792	114	CDS	false	GTG	ER2566ORF|NZ_CP014268.2_229792_229905_+1_GTG_37
NZ_CP014268.2	230035	TGA																			ORF_229757..230035_92aa_+2	229757	279	CDS	false	ATG	ER2566ORF|NZ_CP014268.2_229757_230035_+2_ATG_92
NZ_CP014268.2	230062	GCC								229992	71	transcript		GGC		229992	71	transcript		GGC							ER2566Rnaseq|Rnaseq|NZ_CP014268.2_229992_230062_+3_GGC_23
NZ_CP014268.2	230084	TAG																			ORF_229935..230084_49aa_+3	229935	150	CDS	false	ATG	ER2566ORF|NZ_CP014268.2_229935_230084_+3_ATG_49	ER2566ORF_+11aa_orf|NZ_CP014268.2_229902_230084_+3_TTG_60	ER2566ORF_+13aa_orf|NZ_CP014268.2_229896_230084_+3_GTG_62	ER2566ORF_+14aa_orf|NZ_CP014268.2_229893_230084_+3_GTG_63	ER2566ORF_+25aa_orf|NZ_CP014268.2_229860_230084_+3_TTG_74	ER2566ORF_+28aa_orf|NZ_CP014268.2_229851_230084_+3_TTG_77
NZ_CP014268.2	230313	TAG																			ORF_230035..230313_92aa_+1	230035	279	CDS	false	ATG	ER2566ORF|NZ_CP014268.2_230035_230313_+1_ATG_92	ER2566ORF_+1aa_orf|NZ_CP014268.2_230032_230313_+1_CTG_93
NZ_CP014268.2	230438	TGA																			ORF_230295..230438_47aa_+3	230295	144	CDS	false	TTG	ER2566ORF|NZ_CP014268.2_230295_230438_+3_TTG_47
NZ_CP014268.2	230648	TAA																			ORF_230550..230648_32aa_+3	230550	99	CDS	false	ATG	ER2566ORF|NZ_CP014268.2_230550_230648_+3_ATG_32	ER2566ORF_+11aa_orf|NZ_CP014268.2_230517_230648_+3_CTG_43	ER2566ORF_+18aa_orf|NZ_CP014268.2_230496_230648_+3_CTG_50
NZ_CP014268.2	230777	TGA																			ORF_230685..230777_30aa_+3	230685	93	CDS	false	ATG	ER2566ORF|NZ_CP014268.2_230685_230777_+3_ATG_30
NZ_CP014268.2	230946	TAA																			ORF_230845..230946_33aa_+1	230845	102	CDS	false	GTG	ER2566ORF|NZ_CP014268.2_230845_230946_+1_GTG_33
NZ_CP014268.2	230962	TAG																			ORF_230414..230962_182aa_+2	230414	549	CDS	false	ATG	ER2566ORF|NZ_CP014268.2_230414_230962_+2_ATG_182	ER2566ORF_+57aa_orf|NZ_CP014268.2_230243_230962_+2_CTG_239	ER2566ORF_+63aa_orf|NZ_CP014268.2_230225_230962_+2_CTG_245	ER2566ORF_+71aa_orf|NZ_CP014268.2_230201_230962_+2_TTG_253	ER2566ORF_+73aa_orf|NZ_CP014268.2_230195_230962_+2_GTG_255	ER2566ORF_+95aa_orf|NZ_CP014268.2_230129_230962_+2_CTG_277
NZ_CP014268.2	231079	TGA																			ORF_230966..231079_37aa_+2	230966	114	CDS	false	ATG	ER2566ORF|NZ_CP014268.2_230966_231079_+2_ATG_37
NZ_CP014268.2	231188	TAA																			ORF_231090..231188_32aa_+3	231090	99	CDS	false	ATG	ER2566ORF|NZ_CP014268.2_231090_231188_+3_ATG_32
NZ_CP014268.2	231274	TGA																			ORF_231137..231274_45aa_+2	231137	138	CDS	false	CTG	ER2566ORF|NZ_CP014268.2_231137_231274_+2_CTG_45
NZ_CP014268.2	231412	TGA																			ORF_231293..231412_39aa_+2	231293	120	CDS	false	TTG	ER2566ORF|NZ_CP014268.2_231293_231412_+2_TTG_39
NZ_CP014268.2	231534	TAA																			ORF_231271..231534_87aa_+1	231271	264	CDS	false	TTG	ER2566ORF|NZ_CP014268.2_231271_231534_+1_TTG_87
NZ_CP014268.2	231799	TGA																			ORF_231539..231799_86aa_+2	231539	261	CDS	false	ATG	ER2566ORF|NZ_CP014268.2_231539_231799_+2_ATG_86	ER2566ORF_+9aa_orf|NZ_CP014268.2_231512_231799_+2_TTG_95	ER2566ORF_+10aa_orf|NZ_CP014268.2_231509_231799_+2_TTG_96
NZ_CP014268.2	231927	TAG																			ORF_231694..231927_77aa_+1	231694	234	CDS	false	ATG	ER2566ORF|NZ_CP014268.2_231694_231927_+1_ATG_77	ER2566ORF_+4aa_orf|NZ_CP014268.2_231682_231927_+1_CTG_81
NZ_CP014268.2	231937	TGA																			ORF_231842..231937_31aa_+2	231842	96	CDS	false	TTG	ER2566ORF|NZ_CP014268.2_231842_231937_+2_TTG_31	ER2566ORF_+12aa_orf|NZ_CP014268.2_231806_231937_+2_CTG_43
NZ_CP014268.2	232260	TAG																			ORF_232138..232260_40aa_+1	232138	123	CDS	false	ATG	ER2566ORF|NZ_CP014268.2_232138_232260_+1_ATG_40
NZ_CP014268.2	232351	TAA																			ORF_232196..232351_51aa_+2	232196	156	CDS	false	ATG	ER2566ORF|NZ_CP014268.2_232196_232351_+2_ATG_51
NZ_CP014268.2	232518	TAG																			ORF_232297..232518_73aa_+1	232297	222	CDS	false	TTG	ER2566ORF|NZ_CP014268.2_232297_232518_+1_TTG_73
NZ_CP014268.2	232656	TAA																			ORF_232564..232656_30aa_+1	232564	93	CDS	false	CTG	ER2566ORF|NZ_CP014268.2_232564_232656_+1_CTG_30
NZ_CP014268.2	232700	TGA																			ORF_232503..232700_65aa_+3	232503	198	CDS	false	GTG	ER2566ORF|NZ_CP014268.2_232503_232700_+3_GTG_65
NZ_CP014268.2	232893	TGA																			ORF_232717..232893_58aa_+1	232717	177	CDS	false	ATG	ER2566ORF|NZ_CP014268.2_232717_232893_+1_ATG_58	ER2566ORF_+2aa_orf|NZ_CP014268.2_232711_232893_+1_CTG_60
NZ_CP014268.2	233073	TAA																			ORF_232924..233073_49aa_+1	232924	150	CDS	false	ATG	ER2566ORF|NZ_CP014268.2_232924_233073_+1_ATG_49
NZ_CP014268.2	233376	TGA																			ORF_233260..233376_38aa_+1	233260	117	CDS	false	ATG	ER2566ORF|NZ_CP014268.2_233260_233376_+1_ATG_38	ER2566ORF_+3aa_orf|NZ_CP014268.2_233251_233376_+1_TTG_41
NZ_CP014268.2	233482	TAA																			ORF_233369..233482_37aa_+2	233369	114	CDS	false	GTG	ER2566ORF|NZ_CP014268.2_233369_233482_+2_GTG_37
NZ_CP014268.2	233697	TGA																			ORF_233452..233697_81aa_+1	233452	246	CDS	false	ATG	ER2566ORF|NZ_CP014268.2_233452_233697_+1_ATG_81
NZ_CP014268.2	233969	TAA	C2566_00234	233133	837	CDS		ATG													ORF_233133..233969_278aa_+3	233133	837	CDS	false	ATG	ER2566NIDVDC2566_00234|NZ_CP014268.2_233133_233969_+3_ATG_278
NZ_CP014268.2	234169	TGA																			ORF_234071..234169_32aa_+2	234071	99	CDS	false	ATG	ER2566ORF|NZ_CP014268.2_234071_234169_+2_ATG_32
NZ_CP014268.2	234325	TGA																			ORF_234185..234325_46aa_+2	234185	141	CDS	false	ATG	ER2566ORF|NZ_CP014268.2_234185_234325_+2_ATG_46	ER2566ORF_+5aa_orf|NZ_CP014268.2_234170_234325_+2_TTG_51
NZ_CP014268.2	234511	TGA																			ORF_234404..234511_35aa_+2	234404	108	CDS	false	TTG	ER2566ORF|NZ_CP014268.2_234404_234511_+2_TTG_35
NZ_CP014268.2	234891	TAA	C2566_00235	233953	939	CDS		ATG													ORF_233953..234891_312aa_+1	233953	939	CDS	false	ATG	ER2566NIDVDC2566_00235|NZ_CP014268.2_233953_234891_+1_ATG_312	ER2566NIDVDC2566_00235_+7aa_orf|NZ_CP014268.2_233932_234891_+1_GTG_319	ER2566NIDVDC2566_00235_+28aa_orf|NZ_CP014268.2_233869_234891_+1_GTG_340	ER2566NIDVDC2566_00235_+34aa_orf|NZ_CP014268.2_233851_234891_+1_CTG_346	ER2566NIDVDC2566_00235_+39aa_orf|NZ_CP014268.2_233836_234891_+1_GTG_351
NZ_CP014268.2	235029	TAG																			ORF_234898..235029_43aa_+1	234898	132	CDS	false	ATG	ER2566ORF|NZ_CP014268.2_234898_235029_+1_ATG_43
NZ_CP014268.2	235139	TGA																			ORF_235038..235139_33aa_+3	235038	102	CDS	false	ATG	ER2566ORF|NZ_CP014268.2_235038_235139_+3_ATG_33	ER2566ORF_+59aa_orf|NZ_CP014268.2_234861_235139_+3_GTG_92
NZ_CP014268.2	235275	TAG																			ORF_235156..235275_39aa_+1	235156	120	CDS	false	ATG	ER2566ORF|NZ_CP014268.2_235156_235275_+1_ATG_39
NZ_CP014268.2	235417	TGA																			ORF_235277..235417_46aa_+2	235277	141	CDS	false	TTG	ER2566ORF|NZ_CP014268.2_235277_235417_+2_TTG_46
NZ_CP014268.2	235638	TAA																			ORF_235375..235638_87aa_+1	235375	264	CDS	false	ATG	ER2566ORF|NZ_CP014268.2_235375_235638_+1_ATG_87
NZ_CP014268.2	235754	TAA																			ORF_235326..235754_142aa_+3	235326	429	CDS	false	ATG	ER2566ORF|NZ_CP014268.2_235326_235754_+3_ATG_142
NZ_CP014268.2	235857	TAA																			ORF_235765..235857_30aa_+1	235765	93	CDS	false	ATG	ER2566ORF|NZ_CP014268.2_235765_235857_+1_ATG_30	ER2566ORF_+1aa_orf|NZ_CP014268.2_235762_235857_+1_CTG_31
NZ_CP014268.2	235995	TAA																			ORF_235870..235995_41aa_+1	235870	126	CDS	false	CTG	ER2566ORF|NZ_CP014268.2_235870_235995_+1_CTG_41
NZ_CP014268.2	236138	TAA																			ORF_236046..236138_30aa_+3	236046	93	CDS	false	GTG	ER2566ORF|NZ_CP014268.2_236046_236138_+3_GTG_30
NZ_CP014268.2	236378	TGA																			ORF_236235..236378_47aa_+3	236235	144	CDS	false	ATG	ER2566ORF|NZ_CP014268.2_236235_236378_+3_ATG_47
NZ_CP014268.2	236827	TAA	C2566_00237	236207	621	CDS		ATG													ORF_236201..236827_208aa_+2	236201	627	CDS	false	ATG	ER2566NIDVDC2566_00237|NZ_CP014268.2_236207_236827_+2_ATG_206	ER2566NIDVDC2566_00237_+2aa_orf|NZ_CP014268.2_236201_236827_+2_ATG_208	ER2566NIDVDC2566_00237_+4aa_orf|NZ_CP014268.2_236195_236827_+2_CTG_210
NZ_CP014268.2	237109	TGA																			ORF_237002..237109_35aa_+2	237002	108	CDS	false	ATG	ER2566ORF|NZ_CP014268.2_237002_237109_+2_ATG_35
NZ_CP014268.2	237304	TAA																			ORF_237158..237304_48aa_+2	237158	147	CDS	false	GTG	ER2566ORF|NZ_CP014268.2_237158_237304_+2_GTG_48
NZ_CP014268.2	237447	TGA																			ORF_237349..237447_32aa_+1	237349	99	CDS	false	TTG	ER2566ORF|NZ_CP014268.2_237349_237447_+1_TTG_32	ER2566ORF_+6aa_orf|NZ_CP014268.2_237331_237447_+1_TTG_38
NZ_CP014268.2	237693	TGA																			ORF_237592..237693_33aa_+1	237592	102	CDS	false	ATG	ER2566ORF|NZ_CP014268.2_237592_237693_+1_ATG_33	ER2566ORF_+3aa_orf|NZ_CP014268.2_237583_237693_+1_TTG_36	ER2566ORF_+6aa_orf|NZ_CP014268.2_237574_237693_+1_TTG_39	ER2566ORF_+9aa_orf|NZ_CP014268.2_237565_237693_+1_CTG_42
NZ_CP014268.2	238070	TAA	C2566_00238	237087	984	CDS		ATG													ORF_237045..238070_341aa_+3	237045	1026	CDS	false	ATG	ER2566NIDVDC2566_00238|NZ_CP014268.2_237087_238070_+3_ATG_327	ER2566NIDVDC2566_00238_+14aa_orf|NZ_CP014268.2_237045_238070_+3_ATG_341
NZ_CP014268.2	238498	TGA																			ORF_238340..238498_52aa_+2	238340	159	CDS	false	GTG	ER2566ORF|NZ_CP014268.2_238340_238498_+2_GTG_52
NZ_CP014268.2	238849	TGA																			ORF_238739..238849_36aa_+2	238739	111	CDS	false	CTG	ER2566ORF|NZ_CP014268.2_238739_238849_+2_CTG_36
NZ_CP014268.2	238893	TAA	C2566_00239	238219	675	CDS		ATG													ORF_238189..238893_234aa_+1	238189	705	CDS	false	ATG	ER2566NIDVDC2566_00239|NZ_CP014268.2_238219_238893_+1_ATG_224	ER2566NIDVDC2566_00239_+10aa_orf|NZ_CP014268.2_238189_238893_+1_ATG_234
NZ_CP014268.2	239201	TAA																			ORF_238959..239201_80aa_+3	238959	243	CDS	false	ATG	ER2566ORF|NZ_CP014268.2_238959_239201_+3_ATG_80	ER2566ORF_+5aa_orf|NZ_CP014268.2_238944_239201_+3_CTG_85
NZ_CP014268.2	239482	TGA																			ORF_239303..239482_59aa_+2	239303	180	CDS	false	ATG	ER2566ORF|NZ_CP014268.2_239303_239482_+2_ATG_59
NZ_CP014268.2	239490	TGA																			ORF_239080..239490_136aa_+1	239080	411	CDS	false	ATG	ER2566ORF|NZ_CP014268.2_239080_239490_+1_ATG_136
NZ_CP014268.2	239632	TGA																			ORF_239513..239632_39aa_+2	239513	120	CDS	false	ATG	ER2566ORF|NZ_CP014268.2_239513_239632_+2_ATG_39	ER2566ORF_+2aa_orf|NZ_CP014268.2_239507_239632_+2_TTG_41
NZ_CP014268.2	239760	TAA																			ORF_239599..239760_53aa_+1	239599	162	CDS	false	TTG	ER2566ORF|NZ_CP014268.2_239599_239760_+1_TTG_53
NZ_CP014268.2	239852	TGA																			ORF_239709..239852_47aa_+3	239709	144	CDS	false	CTG	ER2566ORF|NZ_CP014268.2_239709_239852_+3_CTG_47
NZ_CP014268.2	239877	TAA																			ORF_239767..239877_36aa_+1	239767	111	CDS	false	CTG	ER2566ORF|NZ_CP014268.2_239767_239877_+1_CTG_36
NZ_CP014268.2	239917	TGA																			ORF_239669..239917_82aa_+2	239669	249	CDS	false	ATG	ER2566ORF|NZ_CP014268.2_239669_239917_+2_ATG_82
NZ_CP014268.2	240117	TAA																			ORF_240022..240117_31aa_+1	240022	96	CDS	false	ATG	ER2566ORF|NZ_CP014268.2_240022_240117_+1_ATG_31	ER2566ORF_+2aa_orf|NZ_CP014268.2_240016_240117_+1_CTG_33	ER2566ORF_+25aa_orf|NZ_CP014268.2_239947_240117_+1_TTG_56	ER2566ORF_+36aa_orf|NZ_CP014268.2_239914_240117_+1_TTG_67
NZ_CP014268.2	240241	TGA																			ORF_240059..240241_60aa_+2	240059	183	CDS	false	ATG	ER2566ORF|NZ_CP014268.2_240059_240241_+2_ATG_60
NZ_CP014268.2	240374	TGA																			ORF_240129..240374_81aa_+3	240129	246	CDS	false	CTG	ER2566ORF|NZ_CP014268.2_240129_240374_+3_CTG_81
NZ_CP014268.2	240415	TAA																			ORF_240287..240415_42aa_+2	240287	129	CDS	false	TTG	ER2566ORF|NZ_CP014268.2_240287_240415_+2_TTG_42
NZ_CP014268.2	240527	TAA																			ORF_240423..240527_34aa_+3	240423	105	CDS	false	GTG	ER2566ORF|NZ_CP014268.2_240423_240527_+3_GTG_34
NZ_CP014268.2	240763	TAA																			ORF_240638..240763_41aa_+2	240638	126	CDS	false	CTG	ER2566ORF|NZ_CP014268.2_240638_240763_+2_CTG_41
NZ_CP014268.2	240780	TAG																			ORF_240682..240780_32aa_+1	240682	99	CDS	false	TTG	ER2566ORF|NZ_CP014268.2_240682_240780_+1_TTG_32
NZ_CP014268.2	240881	TAA																			ORF_240693..240881_62aa_+3	240693	189	CDS	false	TTG	ER2566ORF|NZ_CP014268.2_240693_240881_+3_TTG_62
NZ_CP014268.2	240991	TGA																			ORF_240881..240991_36aa_+2	240881	111	CDS	false	ATG	ER2566ORF|NZ_CP014268.2_240881_240991_+2_ATG_36	ER2566ORF_+3aa_orf|NZ_CP014268.2_240872_240991_+2_GTG_39	ER2566ORF_+7aa_orf|NZ_CP014268.2_240860_240991_+2_GTG_43
NZ_CP014268.2	241074	TAA																			ORF_240844..241074_76aa_+1	240844	231	CDS	false	ATG	ER2566ORF|NZ_CP014268.2_240844_241074_+1_ATG_76	ER2566ORF_+7aa_orf|NZ_CP014268.2_240823_241074_+1_CTG_83
NZ_CP014268.2	241284	TGA																			ORF_241183..241284_33aa_+1	241183	102	CDS	false	TTG	ER2566ORF|NZ_CP014268.2_241183_241284_+1_TTG_33
NZ_CP014268.2	241589	TAA																			ORF_241437..241589_50aa_+3	241437	153	CDS	false	ATG	ER2566ORF|NZ_CP014268.2_241437_241589_+3_ATG_50	ER2566ORF_+2aa_orf|NZ_CP014268.2_241431_241589_+3_CTG_52
NZ_CP014268.2	241717	TAG	C2566_00243	241217	501	CDS		ATG													ORF_241214..241717_167aa_+2	241214	504	CDS	false	ATG	ER2566NIDVDC2566_00243|NZ_CP014268.2_241217_241717_+2_ATG_166	ER2566NIDVDC2566_00243_+1aa_orf|NZ_CP014268.2_241214_241717_+2_ATG_167
NZ_CP014268.2	242074	TAA																			ORF_241955..242074_39aa_+2	241955	120	CDS	false	ATG	ER2566ORF|NZ_CP014268.2_241955_242074_+2_ATG_39
NZ_CP014268.2	242163	TGA																			ORF_242062..242163_33aa_+1	242062	102	CDS	false	CTG	ER2566ORF|NZ_CP014268.2_242062_242163_+1_CTG_33
NZ_CP014268.2	242532	TGA																			ORF_242401..242532_43aa_+1	242401	132	CDS	false	ATG	ER2566ORF|NZ_CP014268.2_242401_242532_+1_ATG_43
NZ_CP014268.2	242667	TAG																			ORF_242545..242667_40aa_+1	242545	123	CDS	false	GTG	ER2566ORF|NZ_CP014268.2_242545_242667_+1_GTG_40
NZ_CP014268.2	242768	TAA	C2566_00244	241866	903	CDS		ATG													ORF_241866..242768_300aa_+3	241866	903	CDS	false	ATG	ER2566NIDVDC2566_00244|NZ_CP014268.2_241866_242768_+3_ATG_300	ER2566NIDVDC2566_00244_+6aa_orf|NZ_CP014268.2_241848_242768_+3_TTG_306
NZ_CP014268.2	242956	TAA																			ORF_242849..242956_35aa_+2	242849	108	CDS	false	GTG	ER2566ORF|NZ_CP014268.2_242849_242956_+2_GTG_35
NZ_CP014268.2	243804	TAG																			ORF_243628..243804_58aa_+1	243628	177	CDS	false	ATG	ER2566ORF|NZ_CP014268.2_243628_243804_+1_ATG_58	ER2566ORF_+1aa_orf|NZ_CP014268.2_243625_243804_+1_GTG_59
NZ_CP014268.2	243911	TAA	C2566_00246	242949	963	CDS		ATG													ORF_242889..243911_340aa_+3	242889	1023	CDS	false	ATG	ER2566NIDVDC2566_00246|NZ_CP014268.2_242949_243911_+3_ATG_320	ER2566NIDVDC2566_00246_+20aa_orf|NZ_CP014268.2_242889_243911_+3_ATG_340	ER2566NIDVDC2566_00246_+28aa_orf|NZ_CP014268.2_242865_243911_+3_TTG_348	ER2566NIDVDC2566_00246_+32aa_orf|NZ_CP014268.2_242853_243911_+3_TTG_352
NZ_CP014268.2	243940	TAG																			ORF_243797..243940_47aa_+2	243797	144	CDS	false	TTG	ER2566ORF|NZ_CP014268.2_243797_243940_+2_TTG_47
NZ_CP014268.2	244073	TAA																			ORF_243951..244073_40aa_+3	243951	123	CDS	false	ATG	ER2566ORF|NZ_CP014268.2_243951_244073_+3_ATG_40	ER2566ORF_+3aa_orf|NZ_CP014268.2_243942_244073_+3_CTG_43
NZ_CP014268.2	244096	TGA																			ORF_244004..244096_30aa_+2	244004	93	CDS	false	CTG	ER2566ORF|NZ_CP014268.2_244004_244096_+2_CTG_30
NZ_CP014268.2	244633	TGA																			ORF_244463..244633_56aa_+2	244463	171	CDS	false	ATG	ER2566ORF|NZ_CP014268.2_244463_244633_+2_ATG_56	ER2566ORF_+1aa_orf|NZ_CP014268.2_244460_244633_+2_CTG_57	ER2566ORF_+3aa_orf|NZ_CP014268.2_244454_244633_+2_TTG_59
NZ_CP014268.2	244855	TGA																			ORF_244760..244855_31aa_+2	244760	96	CDS	false	TTG	ER2566ORF|NZ_CP014268.2_244760_244855_+2_TTG_31	ER2566ORF_+19aa_orf|NZ_CP014268.2_244703_244855_+2_CTG_50	ER2566ORF_+27aa_orf|NZ_CP014268.2_244679_244855_+2_GTG_58	ER2566ORF_+28aa_orf|NZ_CP014268.2_244676_244855_+2_CTG_59
NZ_CP014268.2	245017	TGA																			ORF_244889..245017_42aa_+2	244889	129	CDS	false	ATG	ER2566ORF|NZ_CP014268.2_244889_245017_+2_ATG_42
NZ_CP014268.2	245220	TGA	C2566_00247	244231	990	CDS		ATG													ORF_244231..245220_329aa_+1	244231	990	CDS	false	ATG	ER2566NIDVDC2566_00247|NZ_CP014268.2_244231_245220_+1_ATG_329
NZ_CP014268.2	245412	TGA																			ORF_245296..245412_38aa_+1	245296	117	CDS	false	TTG	ER2566ORF|NZ_CP014268.2_245296_245412_+1_TTG_38
NZ_CP014268.2	245528	TAA																			ORF_245436..245528_30aa_+3	245436	93	CDS	false	TTG	ER2566ORF|NZ_CP014268.2_245436_245528_+3_TTG_30	ER2566ORF_+9aa_orf|NZ_CP014268.2_245409_245528_+3_GTG_39
NZ_CP014268.2	245873	TAA																			ORF_245772..245873_33aa_+3	245772	102	CDS	false	ATG	ER2566ORF|NZ_CP014268.2_245772_245873_+3_ATG_33	ER2566ORF_+1aa_orf|NZ_CP014268.2_245769_245873_+3_CTG_34
NZ_CP014268.2	246023	TGA																			ORF_245913..246023_36aa_+3	245913	111	CDS	false	TTG	ER2566ORF|NZ_CP014268.2_245913_246023_+3_TTG_36
NZ_CP014268.2	246082	TAA	C2566_00248	245327	756	CDS		ATG													ORF_245138..246082_314aa_+2	245138	945	CDS	false	ATG	ER2566NIDVDC2566_00248|NZ_CP014268.2_245327_246082_+2_ATG_251	ER2566NIDVDC2566_00248_+63aa_orf|NZ_CP014268.2_245138_246082_+2_ATG_314	ER2566NIDVDC2566_00248_+64aa_orf|NZ_CP014268.2_245135_246082_+2_TTG_315
NZ_CP014268.2	246605	TAA																			ORF_246492..246605_37aa_+3	246492	114	CDS	false	TTG	ER2566ORF|NZ_CP014268.2_246492_246605_+3_TTG_37
NZ_CP014268.2	246630	TGA																			ORF_246430..246630_66aa_+1	246430	201	CDS	false	ATG	ER2566ORF|NZ_CP014268.2_246430_246630_+1_ATG_66
NZ_CP014268.2	246848	TGA																			ORF_246627..246848_73aa_+3	246627	222	CDS	false	ATG	ER2566ORF|NZ_CP014268.2_246627_246848_+3_ATG_73
NZ_CP014268.2	246892	TAA																			ORF_246128..246892_254aa_+2	246128	765	CDS	false	CTG	ER2566ORF|NZ_CP014268.2_246128_246892_+2_CTG_254
NZ_CP014268.2	246980	TAG																			ORF_246852..246980_42aa_+3	246852	129	CDS	false	ATG	ER2566ORF|NZ_CP014268.2_246852_246980_+3_ATG_42
NZ_CP014268.2	247044	TAG																			ORF_246940..247044_34aa_+1	246940	105	CDS	false	ATG	ER2566ORF|NZ_CP014268.2_246940_247044_+1_ATG_34
NZ_CP014268.2	247211	TGA																			ORF_247113..247211_32aa_+3	247113	99	CDS	false	GTG	ER2566ORF|NZ_CP014268.2_247113_247211_+3_GTG_32
NZ_CP014268.2	247243	TGA																			ORF_247142..247243_33aa_+2	247142	102	CDS	false	TTG	ER2566ORF|NZ_CP014268.2_247142_247243_+2_TTG_33
NZ_CP014268.2	247310	TGA																			ORF_247212..247310_32aa_+3	247212	99	CDS	false	GTG	ER2566ORF|NZ_CP014268.2_247212_247310_+3_GTG_32
NZ_CP014268.2	247513	TAA																			ORF_247301..247513_70aa_+2	247301	213	CDS	false	ATG	ER2566ORF|NZ_CP014268.2_247301_247513_+2_ATG_70
NZ_CP014268.2	247569	TAA																			ORF_247468..247569_33aa_+1	247468	102	CDS	false	CTG	ER2566ORF|NZ_CP014268.2_247468_247569_+1_CTG_33	ER2566ORF_+8aa_orf|NZ_CP014268.2_247444_247569_+1_CTG_41
NZ_CP014268.2	247743	TAA																			ORF_247633..247743_36aa_+1	247633	111	CDS	false	CTG	ER2566ORF|NZ_CP014268.2_247633_247743_+1_CTG_36
NZ_CP014268.2	248094	TAA																			ORF_247999..248094_31aa_+1	247999	96	CDS	false	CTG	ER2566ORF|NZ_CP014268.2_247999_248094_+1_CTG_31	ER2566ORF_+7aa_orf|NZ_CP014268.2_247978_248094_+1_CTG_38
NZ_CP014268.2	248152	TAA	C2566_00251	247712	441	CDS		ATG													ORF_247712..248152_146aa_+2	247712	441	CDS	false	ATG	ER2566NIDVDC2566_00251|NZ_CP014268.2_247712_248152_+2_ATG_146
NZ_CP014268.2	248628	TGA																			ORF_248536..248628_30aa_+1	248536	93	CDS	false	ATG	ER2566ORF|NZ_CP014268.2_248536_248628_+1_ATG_30	ER2566ORF_+2aa_orf|NZ_CP014268.2_248530_248628_+1_CTG_32	ER2566ORF_+5aa_orf|NZ_CP014268.2_248521_248628_+1_CTG_35	ER2566ORF_+8aa_orf|NZ_CP014268.2_248512_248628_+1_TTG_38
NZ_CP014268.2	248663	TGA	C2566_00252	248364	300	CDS		ATG													ORF_248364..248663_99aa_+3	248364	300	CDS	false	ATG	ER2566NIDVDC2566_00252|NZ_CP014268.2_248364_248663_+3_ATG_99
NZ_CP014268.2	249047	TGA																			ORF_248946..249047_33aa_+3	248946	102	CDS	false	TTG	ER2566ORF|NZ_CP014268.2_248946_249047_+3_TTG_33
NZ_CP014268.2	249118	TAA	C2566_00253	248690	429	CDS		ATG													ORF_248690..249118_142aa_+2	248690	429	CDS	false	ATG	ER2566NIDVDC2566_00253|NZ_CP014268.2_248690_249118_+2_ATG_142
NZ_CP014268.2	249308	TAA																			ORF_249168..249308_46aa_+3	249168	141	CDS	false	ATG	ER2566ORF|NZ_CP014268.2_249168_249308_+3_ATG_46
NZ_CP014268.2	249328	TGA																			ORF_249224..249328_34aa_+2	249224	105	CDS	false	GTG	ER2566ORF|NZ_CP014268.2_249224_249328_+2_GTG_34	ER2566ORF_+6aa_orf|NZ_CP014268.2_249206_249328_+2_GTG_40	ER2566ORF_+28aa_orf|NZ_CP014268.2_249140_249328_+2_CTG_62
NZ_CP014268.2	249366	TGA																			ORF_249229..249366_45aa_+1	249229	138	CDS	false	TTG	ER2566ORF|NZ_CP014268.2_249229_249366_+1_TTG_45
NZ_CP014268.2	249887	TGA																			ORF_249783..249887_34aa_+3	249783	105	CDS	false	ATG	ER2566ORF|NZ_CP014268.2_249783_249887_+3_ATG_34	ER2566ORF_+6aa_orf|NZ_CP014268.2_249765_249887_+3_TTG_40	ER2566ORF_+20aa_orf|NZ_CP014268.2_249723_249887_+3_TTG_54
NZ_CP014268.2	250043	TGA																			ORF_249888..250043_51aa_+3	249888	156	CDS	false	TTG	ER2566ORF|NZ_CP014268.2_249888_250043_+3_TTG_51
NZ_CP014268.2	250072	TAG																			ORF_249851..250072_73aa_+2	249851	222	CDS	false	CTG	ER2566ORF|NZ_CP014268.2_249851_250072_+2_CTG_73
NZ_CP014268.2	250272	TGA																			ORF_250024..250272_82aa_+1	250024	249	CDS	false	ATG	ER2566ORF|NZ_CP014268.2_250024_250272_+1_ATG_82
NZ_CP014268.2	250779	TAG																			ORF_250294..250779_161aa_+1	250294	486	CDS	false	ATG	ER2566ORF|NZ_CP014268.2_250294_250779_+1_ATG_161
NZ_CP014268.2	250907	TAA																			ORF_250449..250907_152aa_+3	250449	459	CDS	false	TTG	ER2566ORF|NZ_CP014268.2_250449_250907_+3_TTG_152
NZ_CP014268.2	250917	TAG																			ORF_250813..250917_34aa_+1	250813	105	CDS	false	ATG	ER2566ORF|NZ_CP014268.2_250813_250917_+1_ATG_34
NZ_CP014268.2	251148	TAA																			ORF_250999..251148_49aa_+1	250999	150	CDS	false	ATG	ER2566ORF|NZ_CP014268.2_250999_251148_+1_ATG_49
NZ_CP014268.2	251171	TAA																			ORF_251079..251171_30aa_+3	251079	93	CDS	false	ATG	ER2566ORF|NZ_CP014268.2_251079_251171_+3_ATG_30	ER2566ORF_+12aa_orf|NZ_CP014268.2_251043_251171_+3_GTG_42
NZ_CP014268.2	251285	TAG																			ORF_251187..251285_32aa_+3	251187	99	CDS	false	GTG	ER2566ORF|NZ_CP014268.2_251187_251285_+3_GTG_32
NZ_CP014268.2	251304	TGA																			ORF_251200..251304_34aa_+1	251200	105	CDS	false	CTG	ER2566ORF|NZ_CP014268.2_251200_251304_+1_CTG_34	ER2566ORF_+12aa_orf|NZ_CP014268.2_251164_251304_+1_CTG_46
NZ_CP014268.2	251459	TGA																			ORF_251301..251459_52aa_+3	251301	159	CDS	false	GTG	ER2566ORF|NZ_CP014268.2_251301_251459_+3_GTG_52
NZ_CP014268.2	251469	TAG																			ORF_251374..251469_31aa_+1	251374	96	CDS	false	TTG	ER2566ORF|NZ_CP014268.2_251374_251469_+1_TTG_31
NZ_CP014268.2	251639	TAG																			ORF_251490..251639_49aa_+3	251490	150	CDS	false	ATG	ER2566ORF|NZ_CP014268.2_251490_251639_+3_ATG_49
NZ_CP014268.2	251773	TGA																			ORF_251120..251773_217aa_+2	251120	654	CDS	false	GTG	ER2566ORF|NZ_CP014268.2_251120_251773_+2_GTG_217
NZ_CP014268.2	252259	TAA																			ORF_252032..252259_75aa_+2	252032	228	CDS	false	ATG	ER2566ORF|NZ_CP014268.2_252032_252259_+2_ATG_75	ER2566ORF_+31aa_orf|NZ_CP014268.2_251939_252259_+2_CTG_106	ER2566ORF_+51aa_orf|NZ_CP014268.2_251879_252259_+2_CTG_126	ER2566ORF_+52aa_orf|NZ_CP014268.2_251876_252259_+2_CTG_127	ER2566ORF_+58aa_orf|NZ_CP014268.2_251858_252259_+2_CTG_133
NZ_CP014268.2	252330	TAG																			ORF_252151..252330_59aa_+1	252151	180	CDS	false	GTG	ER2566ORF|NZ_CP014268.2_252151_252330_+1_GTG_59
NZ_CP014268.2	252503	TAG																			ORF_252408..252503_31aa_+3	252408	96	CDS	false	CTG	ER2566ORF|NZ_CP014268.2_252408_252503_+3_CTG_31
NZ_CP014268.2	252625	TAA																			ORF_252275..252625_116aa_+2	252275	351	CDS	false	ATG	ER2566ORF|NZ_CP014268.2_252275_252625_+2_ATG_116
NZ_CP014268.2	252665	TGA																			ORF_252573..252665_30aa_+3	252573	93	CDS	false	CTG	ER2566ORF|NZ_CP014268.2_252573_252665_+3_CTG_30
NZ_CP014268.2	252769	TAG																			ORF_252671..252769_32aa_+2	252671	99	CDS	false	TTG	ER2566ORF|NZ_CP014268.2_252671_252769_+2_TTG_32	ER2566ORF_+3aa_orf|NZ_CP014268.2_252662_252769_+2_CTG_35	ER2566ORF_+15aa_orf|NZ_CP014268.2_252626_252769_+2_TTG_47
NZ_CP014268.2	252935	TAG																			ORF_252714..252935_73aa_+3	252714	222	CDS	false	ATG	ER2566ORF|NZ_CP014268.2_252714_252935_+3_ATG_73
NZ_CP014268.2	253065	TGA																			ORF_252799..253065_88aa_+1	252799	267	CDS	false	ATG	ER2566ORF|NZ_CP014268.2_252799_253065_+1_ATG_88
NZ_CP014268.2	253157	TAA																			ORF_253062..253157_31aa_+3	253062	96	CDS	false	ATG	ER2566ORF|NZ_CP014268.2_253062_253157_+3_ATG_31	ER2566ORF_+5aa_orf|NZ_CP014268.2_253047_253157_+3_CTG_36
NZ_CP014268.2	253394	TAG																			ORF_253290..253394_34aa_+3	253290	105	CDS	false	ATG	ER2566ORF|NZ_CP014268.2_253290_253394_+3_ATG_34
NZ_CP014268.2	253489	TAA																			ORF_253397..253489_30aa_+2	253397	93	CDS	false	CTG	ER2566ORF|NZ_CP014268.2_253397_253489_+2_CTG_30	ER2566ORF_+1aa_orf|NZ_CP014268.2_253394_253489_+2_GTG_31
NZ_CP014268.2	253606	TAA																			ORF_253508..253606_32aa_+2	253508	99	CDS	false	ATG	ER2566ORF|NZ_CP014268.2_253508_253606_+2_ATG_32
NZ_CP014268.2	253825	TAA																			ORF_253724..253825_33aa_+2	253724	102	CDS	false	GTG	ER2566ORF|NZ_CP014268.2_253724_253825_+2_GTG_33
NZ_CP014268.2	254158	TGA	C2566_00258	253913	246	CDS		ATG													ORF_253913..254158_81aa_+2	253913	246	CDS	false	ATG	ER2566NIDVDC2566_00258|NZ_CP014268.2_253913_254158_+2_ATG_81	ER2566NIDVDC2566_00258_+6aa_orf|NZ_CP014268.2_253895_254158_+2_TTG_87
NZ_CP014268.2	254438	TGA																			ORF_254334..254438_34aa_+3	254334	105	CDS	false	TTG	ER2566ORF|NZ_CP014268.2_254334_254438_+3_TTG_34	ER2566ORF_+5aa_orf|NZ_CP014268.2_254319_254438_+3_GTG_39
NZ_CP014268.2	254619	TGA																			ORF_254482..254619_45aa_+1	254482	138	CDS	false	CTG	ER2566ORF|NZ_CP014268.2_254482_254619_+1_CTG_45
NZ_CP014268.2	254693	TGA																			ORF_254454..254693_79aa_+3	254454	240	CDS	false	ATG	ER2566ORF|NZ_CP014268.2_254454_254693_+3_ATG_79
NZ_CP014268.2	254806	TAA																			ORF_254300..254806_168aa_+2	254300	507	CDS	false	ATG	ER2566ORF|NZ_CP014268.2_254300_254806_+2_ATG_168
NZ_CP014268.2	254810	TGA																			ORF_254697..254810_37aa_+3	254697	114	CDS	false	ATG	ER2566ORF|NZ_CP014268.2_254697_254810_+3_ATG_37
NZ_CP014268.2	254944	TAA																			ORF_254807..254944_45aa_+2	254807	138	CDS	false	TTG	ER2566ORF|NZ_CP014268.2_254807_254944_+2_TTG_45
NZ_CP014268.2	255020	TAA																			ORF_254904..255020_38aa_+3	254904	117	CDS	false	TTG	ER2566ORF|NZ_CP014268.2_254904_255020_+3_TTG_38
NZ_CP014268.2	255223	TGA																			ORF_255104..255223_39aa_+2	255104	120	CDS	false	GTG	ER2566ORF|NZ_CP014268.2_255104_255223_+2_GTG_39
NZ_CP014268.2	255504	TAG																			ORF_255391..255504_37aa_+1	255391	114	CDS	false	ATG	ER2566ORF|NZ_CP014268.2_255391_255504_+1_ATG_37
NZ_CP014268.2	255553	TAA																			ORF_255341..255553_70aa_+2	255341	213	CDS	false	ATG	ER2566ORF|NZ_CP014268.2_255341_255553_+2_ATG_70	ER2566ORF_+4aa_orf|NZ_CP014268.2_255329_255553_+2_GTG_74
NZ_CP014268.2	256315	TGA																			ORF_255977..256315_112aa_+2	255977	339	CDS	false	ATG	ER2566ORF|NZ_CP014268.2_255977_256315_+2_ATG_112	ER2566ORF_+7aa_orf|NZ_CP014268.2_255956_256315_+2_GTG_119
NZ_CP014268.2	256678	TGA																			ORF_256481..256678_65aa_+2	256481	198	CDS	false	ATG	ER2566ORF|NZ_CP014268.2_256481_256678_+2_ATG_65	ER2566ORF_+38aa_orf|NZ_CP014268.2_256367_256678_+2_TTG_103
NZ_CP014268.2	256730	TAG																			ORF_256608..256730_40aa_+3	256608	123	CDS	false	CTG	ER2566ORF|NZ_CP014268.2_256608_256730_+3_CTG_40	ER2566ORF_+1aa_orf|NZ_CP014268.2_256605_256730_+3_GTG_41
NZ_CP014268.2	257167	TAG																			ORF_256910..257167_85aa_+2	256910	258	CDS	false	ATG	ER2566ORF|NZ_CP014268.2_256910_257167_+2_ATG_85	ER2566ORF_+1aa_orf|NZ_CP014268.2_256907_257167_+2_TTG_86	ER2566ORF_+6aa_orf|NZ_CP014268.2_256892_257167_+2_TTG_91	ER2566ORF_+8aa_orf|NZ_CP014268.2_256886_257167_+2_GTG_93
NZ_CP014268.2	257172	TAA																			ORF_257008..257172_54aa_+1	257008	165	CDS	false	ATG	ER2566ORF|NZ_CP014268.2_257008_257172_+1_ATG_54	ER2566ORF_+68aa_orf|NZ_CP014268.2_256804_257172_+1_CTG_122	ER2566ORF_+99aa_orf|NZ_CP014268.2_256711_257172_+1_CTG_153	ER2566ORF_+102aa_orf|NZ_CP014268.2_256702_257172_+1_CTG_156	ER2566ORF_+103aa_orf|NZ_CP014268.2_256699_257172_+1_CTG_157	ER2566ORF_+104aa_orf|NZ_CP014268.2_256696_257172_+1_CTG_158	ER2566ORF_+111aa_orf|NZ_CP014268.2_256675_257172_+1_CTG_165	ER2566ORF_+121aa_orf|NZ_CP014268.2_256645_257172_+1_CTG_175	ER2566ORF_+152aa_orf|NZ_CP014268.2_256552_257172_+1_CTG_206	ER2566ORF_+154aa_orf|NZ_CP014268.2_256546_257172_+1_CTG_208	ER2566ORF_+158aa_orf|NZ_CP014268.2_256534_257172_+1_CTG_212	ER2566ORF_+163aa_orf|NZ_CP014268.2_256519_257172_+1_CTG_217	ER2566ORF_+165aa_orf|NZ_CP014268.2_256513_257172_+1_TTG_219	ER2566ORF_+195aa_orf|NZ_CP014268.2_256423_257172_+1_TTG_249	ER2566ORF_+203aa_orf|NZ_CP014268.2_256399_257172_+1_CTG_257	ER2566ORF_+204aa_orf|NZ_CP014268.2_256396_257172_+1_GTG_258	ER2566ORF_+232aa_orf|NZ_CP014268.2_256312_257172_+1_CTG_286	ER2566ORF_+248aa_orf|NZ_CP014268.2_256264_257172_+1_GTG_302	ER2566ORF_+255aa_orf|NZ_CP014268.2_256243_257172_+1_GTG_309	ER2566ORF_+265aa_orf|NZ_CP014268.2_256213_257172_+1_CTG_319	ER2566ORF_+277aa_orf|NZ_CP014268.2_256177_257172_+1_TTG_331	ER2566ORF_+287aa_orf|NZ_CP014268.2_256147_257172_+1_CTG_341	ER2566ORF_+308aa_orf|NZ_CP014268.2_256084_257172_+1_CTG_362
NZ_CP014268.2	257258	TAA																			ORF_257127..257258_43aa_+3	257127	132	CDS	false	GTG	ER2566ORF|NZ_CP014268.2_257127_257258_+3_GTG_43
NZ_CP014268.2	257302	TAA																			ORF_257204..257302_32aa_+2	257204	99	CDS	false	ATG	ER2566ORF|NZ_CP014268.2_257204_257302_+2_ATG_32
NZ_CP014268.2	257468	TGA																			ORF_257376..257468_30aa_+3	257376	93	CDS	false	ATG	ER2566ORF|NZ_CP014268.2_257376_257468_+3_ATG_30
NZ_CP014268.2	257482	TGA																			ORF_257366..257482_38aa_+2	257366	117	CDS	false	ATG	ER2566ORF|NZ_CP014268.2_257366_257482_+2_ATG_38	ER2566ORF_+1aa_orf|NZ_CP014268.2_257363_257482_+2_GTG_39
NZ_CP014268.2	257745	TAA																			ORF_257473..257745_90aa_+1	257473	273	CDS	false	ATG	ER2566ORF|NZ_CP014268.2_257473_257745_+1_ATG_90	ER2566ORF_+44aa_orf|NZ_CP014268.2_257341_257745_+1_CTG_134	ER2566ORF_+60aa_orf|NZ_CP014268.2_257293_257745_+1_CTG_150
NZ_CP014268.2	257940	TGA																			ORF_257800..257940_46aa_+1	257800	141	CDS	false	ATG	ER2566ORF|NZ_CP014268.2_257800_257940_+1_ATG_46
NZ_CP014268.2	258129	TGA																			ORF_257971..258129_52aa_+1	257971	159	CDS	false	CTG	ER2566ORF|NZ_CP014268.2_257971_258129_+1_CTG_52
NZ_CP014268.2	258145	TAG																			ORF_258029..258145_38aa_+2	258029	117	CDS	false	TTG	ER2566ORF|NZ_CP014268.2_258029_258145_+2_TTG_38
NZ_CP014268.2	258254	TAA																			ORF_257757..258254_165aa_+3	257757	498	CDS	false	ATG	ER2566ORF|NZ_CP014268.2_257757_258254_+3_ATG_165
NZ_CP014268.2	258481	TAA																			ORF_258170..258481_103aa_+2	258170	312	CDS	false	GTG	ER2566ORF|NZ_CP014268.2_258170_258481_+2_GTG_103
NZ_CP014268.2	258515	TAG																			ORF_258285..258515_76aa_+3	258285	231	CDS	false	TTG	ER2566ORF|NZ_CP014268.2_258285_258515_+3_TTG_76
NZ_CP014268.2	258674	TGA																			ORF_258570..258674_34aa_+3	258570	105	CDS	false	ATG	ER2566ORF|NZ_CP014268.2_258570_258674_+3_ATG_34	ER2566ORF_+1aa_orf|NZ_CP014268.2_258567_258674_+3_GTG_35	ER2566ORF_+10aa_orf|NZ_CP014268.2_258540_258674_+3_TTG_44	ER2566ORF_+12aa_orf|NZ_CP014268.2_258534_258674_+3_CTG_46
NZ_CP014268.2	258723	TAA																			ORF_258577..258723_48aa_+1	258577	147	CDS	false	ATG	ER2566ORF|NZ_CP014268.2_258577_258723_+1_ATG_48
NZ_CP014268.2	258832	TAA																			ORF_258671..258832_53aa_+2	258671	162	CDS	false	GTG	ER2566ORF|NZ_CP014268.2_258671_258832_+2_GTG_53
NZ_CP014268.2	259069	TGA																			ORF_258968..259069_33aa_+2	258968	102	CDS	false	ATG	ER2566ORF|NZ_CP014268.2_258968_259069_+2_ATG_33
NZ_CP014268.2	259118	TAG																			ORF_258972..259118_48aa_+3	258972	147	CDS	false	TTG	ER2566ORF|NZ_CP014268.2_258972_259118_+3_TTG_48
NZ_CP014268.2	259320	TAA																			ORF_259099..259320_73aa_+1	259099	222	CDS	false	ATG	ER2566ORF|NZ_CP014268.2_259099_259320_+1_ATG_73	ER2566ORF_+11aa_orf|NZ_CP014268.2_259066_259320_+1_CTG_84	ER2566ORF_+15aa_orf|NZ_CP014268.2_259054_259320_+1_CTG_88	ER2566ORF_+35aa_orf|NZ_CP014268.2_258994_259320_+1_TTG_108	ER2566ORF_+46aa_orf|NZ_CP014268.2_258961_259320_+1_CTG_119
NZ_CP014268.2	259461	TGA																			ORF_259360..259461_33aa_+1	259360	102	CDS	false	ATG	ER2566ORF|NZ_CP014268.2_259360_259461_+1_ATG_33
NZ_CP014268.2	259496	TGA																			ORF_259386..259496_36aa_+3	259386	111	CDS	false	GTG	ER2566ORF|NZ_CP014268.2_259386_259496_+3_GTG_36
NZ_CP014268.2	259528	TGA																			ORF_259436..259528_30aa_+2	259436	93	CDS	false	ATG	ER2566ORF|NZ_CP014268.2_259436_259528_+2_ATG_30
NZ_CP014268.2	259695	TAA																			ORF_259534..259695_53aa_+1	259534	162	CDS	false	ATG	ER2566ORF|NZ_CP014268.2_259534_259695_+1_ATG_53	ER2566ORF_+1aa_orf|NZ_CP014268.2_259531_259695_+1_TTG_54	ER2566ORF_+3aa_orf|NZ_CP014268.2_259525_259695_+1_CTG_56	ER2566ORF_+4aa_orf|NZ_CP014268.2_259522_259695_+1_CTG_57	ER2566ORF_+16aa_orf|NZ_CP014268.2_259486_259695_+1_TTG_69
NZ_CP014268.2	259929	TAG																			ORF_259837..259929_30aa_+1	259837	93	CDS	false	CTG	ER2566ORF|NZ_CP014268.2_259837_259929_+1_CTG_30
NZ_CP014268.2	259936	TGA																			ORF_259820..259936_38aa_+2	259820	117	CDS	false	ATG	ER2566ORF|NZ_CP014268.2_259820_259936_+2_ATG_38	ER2566ORF_+6aa_orf|NZ_CP014268.2_259802_259936_+2_TTG_44	ER2566ORF_+28aa_orf|NZ_CP014268.2_259736_259936_+2_GTG_66
NZ_CP014268.2	260271	TGA																			ORF_260074..260271_65aa_+1	260074	198	CDS	false	ATG	ER2566ORF|NZ_CP014268.2_260074_260271_+1_ATG_65	ER2566ORF_+1aa_orf|NZ_CP014268.2_260071_260271_+1_TTG_66
NZ_CP014268.2	260321	TAG																			ORF_259956..260321_121aa_+3	259956	366	CDS	false	ATG	ER2566ORF|NZ_CP014268.2_259956_260321_+3_ATG_121
NZ_CP014268.2	260543	TAA																			ORF_260400..260543_47aa_+3	260400	144	CDS	false	ATG	ER2566ORF|NZ_CP014268.2_260400_260543_+3_ATG_47	ER2566ORF_+4aa_orf|NZ_CP014268.2_260388_260543_+3_TTG_51	ER2566ORF_+17aa_orf|NZ_CP014268.2_260349_260543_+3_CTG_64	ER2566ORF_+26aa_orf|NZ_CP014268.2_260322_260543_+3_CTG_73
NZ_CP014268.2	260805	TGA																			ORF_260689..260805_38aa_+1	260689	117	CDS	false	ATG	ER2566ORF|NZ_CP014268.2_260689_260805_+1_ATG_38	ER2566ORF_+8aa_orf|NZ_CP014268.2_260665_260805_+1_GTG_46	ER2566ORF_+9aa_orf|NZ_CP014268.2_260662_260805_+1_CTG_47	ER2566ORF_+11aa_orf|NZ_CP014268.2_260656_260805_+1_TTG_49
NZ_CP014268.2	260935	TAA																			ORF_260258..260935_225aa_+2	260258	678	CDS	false	ATG	ER2566ORF|NZ_CP014268.2_260258_260935_+2_ATG_225	ER2566ORF_+14aa_orf|NZ_CP014268.2_260216_260935_+2_GTG_239	ER2566ORF_+16aa_orf|NZ_CP014268.2_260210_260935_+2_CTG_241	ER2566ORF_+30aa_orf|NZ_CP014268.2_260168_260935_+2_GTG_255
NZ_CP014268.2	260966	TAA																			ORF_260568..260966_132aa_+3	260568	399	CDS	false	ATG	ER2566ORF|NZ_CP014268.2_260568_260966_+3_ATG_132
NZ_CP014268.2	261154	TAA																			ORF_261005..261154_49aa_+2	261005	150	CDS	false	CTG	ER2566ORF|NZ_CP014268.2_261005_261154_+2_CTG_49
NZ_CP014268.2	261204	TGA																			ORF_261112..261204_30aa_+1	261112	93	CDS	false	TTG	ER2566ORF|NZ_CP014268.2_261112_261204_+1_TTG_30
NZ_CP014268.2	261480	TGA																			ORF_261253..261480_75aa_+1	261253	228	CDS	false	ATG	ER2566ORF|NZ_CP014268.2_261253_261480_+1_ATG_75	ER2566ORF_+6aa_orf|NZ_CP014268.2_261235_261480_+1_CTG_81
NZ_CP014268.2	261661	TAA																			ORF_261566..261661_31aa_+2	261566	96	CDS	false	CTG	ER2566ORF|NZ_CP014268.2_261566_261661_+2_CTG_31
NZ_CP014268.2	261683	TAA																			ORF_261201..261683_160aa_+3	261201	483	CDS	false	ATG	ER2566ORF|NZ_CP014268.2_261201_261683_+3_ATG_160	ER2566ORF_+10aa_orf|NZ_CP014268.2_261171_261683_+3_GTG_170	ER2566ORF_+13aa_orf|NZ_CP014268.2_261162_261683_+3_TTG_173
NZ_CP014268.2	261899	TAG																			ORF_261789..261899_36aa_+3	261789	111	CDS	false	CTG	ER2566ORF|NZ_CP014268.2_261789_261899_+3_CTG_36
NZ_CP014268.2	261918	TGA																			ORF_261700..261918_72aa_+1	261700	219	CDS	false	TTG	ER2566ORF|NZ_CP014268.2_261700_261918_+1_TTG_72
NZ_CP014268.2	262158	TAG																			ORF_262051..262158_35aa_+1	262051	108	CDS	false	CTG	ER2566ORF|NZ_CP014268.2_262051_262158_+1_CTG_35	ER2566ORF_+5aa_orf|NZ_CP014268.2_262036_262158_+1_TTG_40
NZ_CP014268.2	262226	TGA																			ORF_262089..262226_45aa_+3	262089	138	CDS	false	CTG	ER2566ORF|NZ_CP014268.2_262089_262226_+3_CTG_45
NZ_CP014268.2	262454	TAG																			ORF_262362..262454_30aa_+3	262362	93	CDS	false	CTG	ER2566ORF|NZ_CP014268.2_262362_262454_+3_CTG_30
NZ_CP014268.2	262623	TAA	C2566_00267	262411	213	CDS		ATG													ORF_262411..262623_70aa_+1	262411	213	CDS	false	ATG	ER2566NIDVDC2566_00267|NZ_CP014268.2_262411_262623_+1_ATG_70
NZ_CP014268.2	262681	TAA																			ORF_262559..262681_40aa_+2	262559	123	CDS	false	ATG	ER2566ORF|NZ_CP014268.2_262559_262681_+2_ATG_40	ER2566ORF_+1aa_orf|NZ_CP014268.2_262556_262681_+2_GTG_41	ER2566ORF_+5aa_orf|NZ_CP014268.2_262544_262681_+2_CTG_45
NZ_CP014268.2	262844	TGA																			ORF_262662..262844_60aa_+3	262662	183	CDS	false	TTG	ER2566ORF|NZ_CP014268.2_262662_262844_+3_TTG_60
NZ_CP014268.2	263130	TAA																			ORF_262990..263130_46aa_+1	262990	141	CDS	false	ATG	ER2566ORF|NZ_CP014268.2_262990_263130_+1_ATG_46	ER2566ORF_+26aa_orf|NZ_CP014268.2_262912_263130_+1_TTG_72
NZ_CP014268.2	263348	TGA																			ORF_263208..263348_46aa_+3	263208	141	CDS	false	CTG	ER2566ORF|NZ_CP014268.2_263208_263348_+3_CTG_46
NZ_CP014268.2	263379	TGA																			ORF_263170..263379_69aa_+1	263170	210	CDS	false	ATG	ER2566ORF|NZ_CP014268.2_263170_263379_+1_ATG_69
NZ_CP014268.2	263416	TAG																			ORF_263219..263416_65aa_+2	263219	198	CDS	false	TTG	ER2566ORF|NZ_CP014268.2_263219_263416_+2_TTG_65
NZ_CP014268.2	263559	TGA																			ORF_263434..263559_41aa_+1	263434	126	CDS	false	CTG	ER2566ORF|NZ_CP014268.2_263434_263559_+1_CTG_41
NZ_CP014268.2	263696	TGA																			ORF_263595..263696_33aa_+3	263595	102	CDS	false	TTG	ER2566ORF|NZ_CP014268.2_263595_263696_+3_TTG_33
NZ_CP014268.2	263820	TGA																			ORF_263677..263820_47aa_+1	263677	144	CDS	false	ATG	ER2566ORF|NZ_CP014268.2_263677_263820_+1_ATG_47	ER2566ORF_+19aa_orf|NZ_CP014268.2_263620_263820_+1_TTG_66	ER2566ORF_+20aa_orf|NZ_CP014268.2_263617_263820_+1_CTG_67	ER2566ORF_+21aa_orf|NZ_CP014268.2_263614_263820_+1_TTG_68	ER2566ORF_+25aa_orf|NZ_CP014268.2_263602_263820_+1_TTG_72
NZ_CP014268.2	263922	TAA																			ORF_263830..263922_30aa_+1	263830	93	CDS	false	CTG	ER2566ORF|NZ_CP014268.2_263830_263922_+1_CTG_30
NZ_CP014268.2	263989	TGA																			ORF_263837..263989_50aa_+2	263837	153	CDS	false	ATG	ER2566ORF|NZ_CP014268.2_263837_263989_+2_ATG_50
NZ_CP014268.2	264045	TAG																			ORF_263929..264045_38aa_+1	263929	117	CDS	false	ATG	ER2566ORF|NZ_CP014268.2_263929_264045_+1_ATG_38
NZ_CP014268.2	264125	TAA																			ORF_263979..264125_48aa_+3	263979	147	CDS	false	ATG	ER2566ORF|NZ_CP014268.2_263979_264125_+3_ATG_48	ER2566ORF_+12aa_orf|NZ_CP014268.2_263943_264125_+3_GTG_60
NZ_CP014268.2	264268	TGA																			ORF_264140..264268_42aa_+2	264140	129	CDS	false	ATG	ER2566ORF|NZ_CP014268.2_264140_264268_+2_ATG_42
NZ_CP014268.2	264318	TAA																			ORF_264226..264318_30aa_+1	264226	93	CDS	false	ATG	ER2566ORF|NZ_CP014268.2_264226_264318_+1_ATG_30	ER2566ORF_+5aa_orf|NZ_CP014268.2_264211_264318_+1_TTG_35
NZ_CP014268.2	264496	TAG																			ORF_264332..264496_54aa_+2	264332	165	CDS	false	ATG	ER2566ORF|NZ_CP014268.2_264332_264496_+2_ATG_54	ER2566ORF_+9aa_orf|NZ_CP014268.2_264305_264496_+2_GTG_63	ER2566ORF_+13aa_orf|NZ_CP014268.2_264293_264496_+2_GTG_67
NZ_CP014268.2	264943	TAA																			ORF_264737..264943_68aa_+2	264737	207	CDS	false	ATG	ER2566ORF|NZ_CP014268.2_264737_264943_+2_ATG_68
NZ_CP014268.2	265123	TAG																			ORF_264977..265123_48aa_+2	264977	147	CDS	false	TTG	ER2566ORF|NZ_CP014268.2_264977_265123_+2_TTG_48	ER2566ORF_+5aa_orf|NZ_CP014268.2_264962_265123_+2_CTG_53
NZ_CP014268.2	265810	TAA																			ORF_265718..265810_30aa_+2	265718	93	CDS	false	ATG	ER2566ORF|NZ_CP014268.2_265718_265810_+2_ATG_30
NZ_CP014268.2	265854	TAA	C2566_00271	264694	1161	CDS		ATG													ORF_264550..265854_434aa_+1	264550	1305	CDS	false	ATG	ER2566NIDVDC2566_00271|NZ_CP014268.2_264694_265854_+1_ATG_386	ER2566NIDVDC2566_00271_+48aa_orf|NZ_CP014268.2_264550_265854_+1_ATG_434	ER2566NIDVDC2566_00271_+50aa_orf|NZ_CP014268.2_264544_265854_+1_GTG_436	ER2566NIDVDC2566_00271_+59aa_orf|NZ_CP014268.2_264517_265854_+1_GTG_445
NZ_CP014268.2	265903	TAA																			ORF_265811..265903_30aa_+2	265811	93	CDS	false	TTG	ER2566ORF|NZ_CP014268.2_265811_265903_+2_TTG_30
NZ_CP014268.2	266265	TGA																			ORF_266161..266265_34aa_+1	266161	105	CDS	false	TTG	ER2566ORF|NZ_CP014268.2_266161_266265_+1_TTG_34	ER2566ORF_+10aa_orf|NZ_CP014268.2_266131_266265_+1_CTG_44
NZ_CP014268.2	266427	TGA																			ORF_266311..266427_38aa_+1	266311	117	CDS	false	ATG	ER2566ORF|NZ_CP014268.2_266311_266427_+1_ATG_38	ER2566ORF_+1aa_orf|NZ_CP014268.2_266308_266427_+1_TTG_39	ER2566ORF_+14aa_orf|NZ_CP014268.2_266269_266427_+1_CTG_52
NZ_CP014268.2	266814	TGA																			ORF_266590..266814_74aa_+1	266590	225	CDS	false	ATG	ER2566ORF|NZ_CP014268.2_266590_266814_+1_ATG_74
NZ_CP014268.2	267067	TAA																			ORF_266942..267067_41aa_+2	266942	126	CDS	false	TTG	ER2566ORF|NZ_CP014268.2_266942_267067_+2_TTG_41
NZ_CP014268.2	267102	TGA																			ORF_267001..267102_33aa_+1	267001	102	CDS	false	CTG	ER2566ORF|NZ_CP014268.2_267001_267102_+1_CTG_33
NZ_CP014268.2	267705	TGA																			ORF_267532..267705_57aa_+1	267532	174	CDS	false	TTG	ER2566ORF|NZ_CP014268.2_267532_267705_+1_TTG_57	ER2566ORF_+4aa_orf|NZ_CP014268.2_267520_267705_+1_CTG_61	ER2566ORF_+5aa_orf|NZ_CP014268.2_267517_267705_+1_TTG_62
NZ_CP014268.2	267787	TAG																			ORF_267644..267787_47aa_+2	267644	144	CDS	false	CTG	ER2566ORF|NZ_CP014268.2_267644_267787_+2_CTG_47
NZ_CP014268.2	268011	TGA																			ORF_267901..268011_36aa_+1	267901	111	CDS	false	GTG	ER2566ORF|NZ_CP014268.2_267901_268011_+1_GTG_36
NZ_CP014268.2	268289	TAA	C2566_00272	265857	2433	CDS		ATG													ORF_265857..268289_810aa_+3	265857	2433	CDS	false	ATG	ER2566NIDVDC2566_00272|NZ_CP014268.2_265857_268289_+3_ATG_810
NZ_CP014268.2	268356	TGA																			ORF_268225..268356_43aa_+1	268225	132	CDS	false	CTG	ER2566ORF|NZ_CP014268.2_268225_268356_+1_CTG_43	ER2566ORF_+2aa_orf|NZ_CP014268.2_268219_268356_+1_CTG_45
NZ_CP014268.2	269046	TGA																			ORF_268816..269046_76aa_+1	268816	231	CDS	false	ATG	ER2566ORF|NZ_CP014268.2_268816_269046_+1_ATG_76
NZ_CP014268.2	269316	TGA																			ORF_269158..269316_52aa_+1	269158	159	CDS	false	ATG	ER2566ORF|NZ_CP014268.2_269158_269316_+1_ATG_52
NZ_CP014268.2	269528	TAA	C2566_00273	268638	891	CDS		ATG													ORF_268638..269528_296aa_+3	268638	891	CDS	false	ATG	ER2566NIDVDC2566_00273|NZ_CP014268.2_268638_269528_+3_ATG_296
NZ_CP014268.2	269705	TAA																			ORF_269586..269705_39aa_+3	269586	120	CDS	false	ATG	ER2566ORF|NZ_CP014268.2_269586_269705_+3_ATG_39
NZ_CP014268.2	269763	TAA																			ORF_269656..269763_35aa_+1	269656	108	CDS	false	ATG	ER2566ORF|NZ_CP014268.2_269656_269763_+1_ATG_35	ER2566ORF_+3aa_orf|NZ_CP014268.2_269647_269763_+1_TTG_38
NZ_CP014268.2	269995	TAA																			ORF_269894..269995_33aa_+2	269894	102	CDS	false	CTG	ER2566ORF|NZ_CP014268.2_269894_269995_+2_CTG_33
NZ_CP014268.2	270263	TAA																			ORF_270117..270263_48aa_+3	270117	147	CDS	false	GTG	ER2566ORF|NZ_CP014268.2_270117_270263_+3_GTG_48
NZ_CP014268.2	270866	TGA																			ORF_270744..270866_40aa_+3	270744	123	CDS	false	TTG	ER2566ORF|NZ_CP014268.2_270744_270866_+3_TTG_40
NZ_CP014268.2	271250	TAG																			ORF_271077..271250_57aa_+3	271077	174	CDS	false	CTG	ER2566ORF|NZ_CP014268.2_271077_271250_+3_CTG_57
NZ_CP014268.2	271339	TAA																			ORF_271226..271339_37aa_+2	271226	114	CDS	false	TTG	ER2566ORF|NZ_CP014268.2_271226_271339_+2_TTG_37
NZ_CP014268.2	271421	TAA																			ORF_271269..271421_50aa_+3	271269	153	CDS	false	CTG	ER2566ORF|NZ_CP014268.2_271269_271421_+3_CTG_50
NZ_CP014268.2	271642	TGA																			ORF_271502..271642_46aa_+2	271502	141	CDS	false	ATG	ER2566ORF|NZ_CP014268.2_271502_271642_+2_ATG_46
NZ_CP014268.2	272002	TGA																			ORF_271907..272002_31aa_+2	271907	96	CDS	false	TTG	ER2566ORF|NZ_CP014268.2_271907_272002_+2_TTG_31	ER2566ORF_+5aa_orf|NZ_CP014268.2_271892_272002_+2_GTG_36
NZ_CP014268.2	272037	TAA	C2566_00274	269857	2181	CDS		ATG													ORF_269857..272037_726aa_+1	269857	2181	CDS	false	ATG	ER2566NIDVDC2566_00274|NZ_CP014268.2_269857_272037_+1_ATG_726	ER2566NIDVDC2566_00274_+1aa_orf|NZ_CP014268.2_269854_272037_+1_TTG_727	ER2566NIDVDC2566_00274_+13aa_orf|NZ_CP014268.2_269818_272037_+1_GTG_739
NZ_CP014268.2	272203	TAG																			ORF_272039..272203_54aa_+2	272039	165	CDS	false	CTG	ER2566ORF|NZ_CP014268.2_272039_272203_+2_CTG_54
NZ_CP014268.2	272217	TGA																			ORF_272119..272217_32aa_+1	272119	99	CDS	false	CTG	ER2566ORF|NZ_CP014268.2_272119_272217_+1_CTG_32
NZ_CP014268.2	272338	TAA																			ORF_272204..272338_44aa_+2	272204	135	CDS	false	CTG	ER2566ORF|NZ_CP014268.2_272204_272338_+2_CTG_44
NZ_CP014268.2	272349	TAG																			ORF_272239..272349_36aa_+1	272239	111	CDS	false	GTG	ER2566ORF|NZ_CP014268.2_272239_272349_+1_GTG_36
NZ_CP014268.2	272488	TGA																			ORF_272369..272488_39aa_+2	272369	120	CDS	false	CTG	ER2566ORF|NZ_CP014268.2_272369_272488_+2_CTG_39
NZ_CP014268.2	272688	TAA																			ORF_272587..272688_33aa_+1	272587	102	CDS	false	GTG	ER2566ORF|NZ_CP014268.2_272587_272688_+1_GTG_33
NZ_CP014268.2	272847	TGA																			ORF_272725..272847_40aa_+1	272725	123	CDS	false	GTG	ER2566ORF|NZ_CP014268.2_272725_272847_+1_GTG_40
NZ_CP014268.2	272950	TGA																			ORF_272831..272950_39aa_+2	272831	120	CDS	false	ATG	ER2566ORF|NZ_CP014268.2_272831_272950_+2_ATG_39	ER2566ORF_+3aa_orf|NZ_CP014268.2_272822_272950_+2_GTG_42	ER2566ORF_+17aa_orf|NZ_CP014268.2_272780_272950_+2_CTG_56	ER2566ORF_+23aa_orf|NZ_CP014268.2_272762_272950_+2_CTG_62
NZ_CP014268.2	273035	TGA	C2566_00275	272130	906	CDS		ATG													ORF_272130..273035_301aa_+3	272130	906	CDS	false	ATG	ER2566NIDVDC2566_00275|NZ_CP014268.2_272130_273035_+3_ATG_301	ER2566NIDVDC2566_00275_+11aa_orf|NZ_CP014268.2_272097_273035_+3_GTG_312	ER2566NIDVDC2566_00275_+19aa_orf|NZ_CP014268.2_272073_273035_+3_CTG_320
NZ_CP014268.2	273184	TGA																			ORF_273047..273184_45aa_+2	273047	138	CDS	false	ATG	ER2566ORF|NZ_CP014268.2_273047_273184_+2_ATG_45	ER2566ORF_+5aa_orf|NZ_CP014268.2_273032_273184_+2_CTG_50
NZ_CP014268.2	273245	TGA																			ORF_273138..273245_35aa_+3	273138	108	CDS	false	ATG	ER2566ORF|NZ_CP014268.2_273138_273245_+3_ATG_35
NZ_CP014268.2	273294	TAA																			ORF_273130..273294_54aa_+1	273130	165	CDS	false	CTG	ER2566ORF|NZ_CP014268.2_273130_273294_+1_CTG_54
NZ_CP014268.2	273352	TAA																			ORF_273197..273352_51aa_+2	273197	156	CDS	false	ATG	ER2566ORF|NZ_CP014268.2_273197_273352_+2_ATG_51
NZ_CP014268.2	273529	TAG																			ORF_273353..273529_58aa_+2	273353	177	CDS	false	CTG	ER2566ORF|NZ_CP014268.2_273353_273529_+2_CTG_58
NZ_CP014268.2	273728	TAA																			ORF_273564..273728_54aa_+3	273564	165	CDS	false	ATG	ER2566ORF|NZ_CP014268.2_273564_273728_+3_ATG_54	ER2566ORF_+5aa_orf|NZ_CP014268.2_273549_273728_+3_CTG_59	ER2566ORF_+10aa_orf|NZ_CP014268.2_273534_273728_+3_TTG_64	ER2566ORF_+11aa_orf|NZ_CP014268.2_273531_273728_+3_GTG_65
NZ_CP014268.2	273765	TAA																			ORF_273667..273765_32aa_+1	273667	99	CDS	false	GTG	ER2566ORF|NZ_CP014268.2_273667_273765_+1_GTG_32
NZ_CP014268.2	273981	TGA																			ORF_273799..273981_60aa_+1	273799	183	CDS	false	CTG	ER2566ORF|NZ_CP014268.2_273799_273981_+1_CTG_60
NZ_CP014268.2	274117	TAA																			ORF_274022..274117_31aa_+2	274022	96	CDS	false	CTG	ER2566ORF|NZ_CP014268.2_274022_274117_+2_CTG_31
NZ_CP014268.2	274440	TAG																			ORF_274345..274440_31aa_+1	274345	96	CDS	false	GTG	ER2566ORF|NZ_CP014268.2_274345_274440_+1_GTG_31
NZ_CP014268.2	274565	TAA																			ORF_273816..274565_249aa_+3	273816	750	CDS	false	ATG	ER2566ORF|NZ_CP014268.2_273816_274565_+3_ATG_249
NZ_CP014268.2	274609	TGA																			ORF_274292..274609_105aa_+2	274292	318	CDS	false	CTG	ER2566ORF|NZ_CP014268.2_274292_274609_+2_CTG_105
NZ_CP014268.2	274641	TAG																			ORF_274489..274641_50aa_+1	274489	153	CDS	false	ATG	ER2566ORF|NZ_CP014268.2_274489_274641_+1_ATG_50	ER2566ORF_+4aa_orf|NZ_CP014268.2_274477_274641_+1_TTG_54	ER2566ORF_+6aa_orf|NZ_CP014268.2_274471_274641_+1_GTG_56
NZ_CP014268.2	274903	TAA																			ORF_274745..274903_52aa_+2	274745	159	CDS	false	GTG	ER2566ORF|NZ_CP014268.2_274745_274903_+2_GTG_52
NZ_CP014268.2	274926	TGA																			ORF_274738..274926_62aa_+1	274738	189	CDS	false	ATG	ER2566ORF|NZ_CP014268.2_274738_274926_+1_ATG_62	ER2566ORF_+18aa_orf|NZ_CP014268.2_274684_274926_+1_CTG_80
NZ_CP014268.2	274937	TAA																			ORF_274743..274937_64aa_+3	274743	195	CDS	false	ATG	ER2566ORF|NZ_CP014268.2_274743_274937_+3_ATG_64
NZ_CP014268.2	275043	TGA																			ORF_274945..275043_32aa_+1	274945	99	CDS	false	TTG	ER2566ORF|NZ_CP014268.2_274945_275043_+1_TTG_32
NZ_CP014268.2	275218	TGA																			ORF_275081..275218_45aa_+2	275081	138	CDS	false	GTG	ER2566ORF|NZ_CP014268.2_275081_275218_+2_GTG_45
NZ_CP014268.2	275376	TAA																			ORF_275281..275376_31aa_+1	275281	96	CDS	false	TTG	ER2566ORF|NZ_CP014268.2_275281_275376_+1_TTG_31
NZ_CP014268.2	275557	TGA																			ORF_275303..275557_84aa_+2	275303	255	CDS	false	ATG	ER2566ORF|NZ_CP014268.2_275303_275557_+2_ATG_84
NZ_CP014268.2	275779	TAG																			ORF_275567..275779_70aa_+2	275567	213	CDS	false	ATG	ER2566ORF|NZ_CP014268.2_275567_275779_+2_ATG_70
NZ_CP014268.2	275868	TGA																			ORF_275770..275868_32aa_+1	275770	99	CDS	false	CTG	ER2566ORF|NZ_CP014268.2_275770_275868_+1_CTG_32	ER2566ORF_+60aa_orf|NZ_CP014268.2_275590_275868_+1_TTG_92	ER2566ORF_+72aa_orf|NZ_CP014268.2_275554_275868_+1_CTG_104	ER2566ORF_+79aa_orf|NZ_CP014268.2_275533_275868_+1_CTG_111	ER2566ORF_+129aa_orf|NZ_CP014268.2_275383_275868_+1_TTG_161
NZ_CP014268.2	275897	TAA																			ORF_275757..275897_46aa_+3	275757	141	CDS	false	ATG	ER2566ORF|NZ_CP014268.2_275757_275897_+3_ATG_46
NZ_CP014268.2	276078	TAG																			ORF_275902..276078_58aa_+1	275902	177	CDS	false	ATG	ER2566ORF|NZ_CP014268.2_275902_276078_+1_ATG_58	ER2566ORF_+6aa_orf|NZ_CP014268.2_275884_276078_+1_TTG_64
NZ_CP014268.2	276323	TGA																			ORF_276219..276323_34aa_+3	276219	105	CDS	false	ATG	ER2566ORF|NZ_CP014268.2_276219_276323_+3_ATG_34	ER2566ORF_+4aa_orf|NZ_CP014268.2_276207_276323_+3_TTG_38	ER2566ORF_+9aa_orf|NZ_CP014268.2_276192_276323_+3_TTG_43	ER2566ORF_+10aa_orf|NZ_CP014268.2_276189_276323_+3_CTG_44
NZ_CP014268.2	276450	TAA																			ORF_276112..276450_112aa_+1	276112	339	CDS	false	ATG	ER2566ORF|NZ_CP014268.2_276112_276450_+1_ATG_112
NZ_CP014268.2	276710	TAA																			ORF_276429..276710_93aa_+3	276429	282	CDS	false	ATG	ER2566ORF|NZ_CP014268.2_276429_276710_+3_ATG_93	ER2566ORF_+2aa_orf|NZ_CP014268.2_276423_276710_+3_CTG_95
NZ_CP014268.2	276762	TGA																			ORF_276592..276762_56aa_+1	276592	171	CDS	false	ATG	ER2566ORF|NZ_CP014268.2_276592_276762_+1_ATG_56
NZ_CP014268.2	277090	TAG																			ORF_276986..277090_34aa_+2	276986	105	CDS	false	GTG	ER2566ORF|NZ_CP014268.2_276986_277090_+2_GTG_34
NZ_CP014268.2	277191	TGA																			ORF_277084..277191_35aa_+1	277084	108	CDS	false	ATG	ER2566ORF|NZ_CP014268.2_277084_277191_+1_ATG_35
NZ_CP014268.2	277346	TGA																			ORF_277188..277346_52aa_+3	277188	159	CDS	false	CTG	ER2566ORF|NZ_CP014268.2_277188_277346_+3_CTG_52	ER2566ORF_+1aa_orf|NZ_CP014268.2_277185_277346_+3_TTG_53	ER2566ORF_+6aa_orf|NZ_CP014268.2_277170_277346_+3_CTG_58	ER2566ORF_+12aa_orf|NZ_CP014268.2_277152_277346_+3_TTG_64	ER2566ORF_+13aa_orf|NZ_CP014268.2_277149_277346_+3_CTG_65	ER2566ORF_+19aa_orf|NZ_CP014268.2_277131_277346_+3_TTG_71	ER2566ORF_+20aa_orf|NZ_CP014268.2_277128_277346_+3_TTG_72	ER2566ORF_+37aa_orf|NZ_CP014268.2_277077_277346_+3_GTG_89	ER2566ORF_+42aa_orf|NZ_CP014268.2_277062_277346_+3_CTG_94	ER2566ORF_+79aa_orf|NZ_CP014268.2_276951_277346_+3_CTG_131	ER2566ORF_+133aa_orf|NZ_CP014268.2_276789_277346_+3_TTG_185
NZ_CP014268.2	277386	TGA																			ORF_277276..277386_36aa_+1	277276	111	CDS	false	GTG	ER2566ORF|NZ_CP014268.2_277276_277386_+1_GTG_36
NZ_CP014268.2	277502	TAA																			ORF_277383..277502_39aa_+3	277383	120	CDS	false	GTG	ER2566ORF|NZ_CP014268.2_277383_277502_+3_GTG_39
NZ_CP014268.2	277619	TAA																			ORF_277503..277619_38aa_+3	277503	117	CDS	false	CTG	ER2566ORF|NZ_CP014268.2_277503_277619_+3_CTG_38
NZ_CP014268.2	277630	TGA																			ORF_277463..277630_55aa_+2	277463	168	CDS	false	GTG	ER2566ORF|NZ_CP014268.2_277463_277630_+2_GTG_55
NZ_CP014268.2	277832	TAA																			ORF_277644..277832_62aa_+3	277644	189	CDS	false	ATG	ER2566ORF|NZ_CP014268.2_277644_277832_+3_ATG_62
NZ_CP014268.2	278150	TGA																			ORF_278049..278150_33aa_+3	278049	102	CDS	false	CTG	ER2566ORF|NZ_CP014268.2_278049_278150_+3_CTG_33
NZ_CP014268.2	278343	TAA																			ORF_277735..278343_202aa_+1	277735	609	CDS	false	ATG	ER2566ORF|NZ_CP014268.2_277735_278343_+1_ATG_202	ER2566ORF_+12aa_orf|NZ_CP014268.2_277699_278343_+1_CTG_214	ER2566ORF_+36aa_orf|NZ_CP014268.2_277627_278343_+1_CTG_238	ER2566ORF_+48aa_orf|NZ_CP014268.2_277591_278343_+1_CTG_250
NZ_CP014268.2	278435	TGA																			ORF_278325..278435_36aa_+3	278325	111	CDS	false	CTG	ER2566ORF|NZ_CP014268.2_278325_278435_+3_CTG_36
NZ_CP014268.2	278559	TGA																			ORF_278455..278559_34aa_+1	278455	105	CDS	false	ATG	ER2566ORF|NZ_CP014268.2_278455_278559_+1_ATG_34
NZ_CP014268.2	278873	TGA																			ORF_278778..278873_31aa_+3	278778	96	CDS	false	TTG	ER2566ORF|NZ_CP014268.2_278778_278873_+3_TTG_31
NZ_CP014268.2	279141	TAA																			ORF_279004..279141_45aa_+1	279004	138	CDS	false	GTG	ER2566ORF|NZ_CP014268.2_279004_279141_+1_GTG_45
NZ_CP014268.2	279267	TAA																			ORF_279169..279267_32aa_+1	279169	99	CDS	false	TTG	ER2566ORF|NZ_CP014268.2_279169_279267_+1_TTG_32
NZ_CP014268.2	279416	TAA																			ORF_279321..279416_31aa_+3	279321	96	CDS	false	GTG	ER2566ORF|NZ_CP014268.2_279321_279416_+3_GTG_31
NZ_CP014268.2	279631	TAA	C2566_00280	278552	1080	CDS		ATG													ORF_278552..279631_359aa_+2	278552	1080	CDS	false	ATG	ER2566NIDVDC2566_00280|NZ_CP014268.2_278552_279631_+2_ATG_359	ER2566NIDVDC2566_00280_+7aa_orf|NZ_CP014268.2_278531_279631_+2_TTG_366	ER2566NIDVDC2566_00280_+27aa_orf|NZ_CP014268.2_278471_279631_+2_CTG_386	ER2566NIDVDC2566_00280_+40aa_orf|NZ_CP014268.2_278432_279631_+2_CTG_399
NZ_CP014268.2	279788	TGA																			ORF_279672..279788_38aa_+3	279672	117	CDS	false	ATG	ER2566ORF|NZ_CP014268.2_279672_279788_+3_ATG_38
NZ_CP014268.2	279966	TAA	C2566_00281	279646	321	CDS		ATG													ORF_279646..279966_106aa_+1	279646	321	CDS	false	ATG	ER2566NIDVDC2566_00281|NZ_CP014268.2_279646_279966_+1_ATG_106
NZ_CP014268.2	280723	TAA																			ORF_280553..280723_56aa_+2	280553	171	CDS	false	TTG	ER2566ORF|NZ_CP014268.2_280553_280723_+2_TTG_56
NZ_CP014268.2	281032	TAG																			ORF_280916..281032_38aa_+2	280916	117	CDS	false	ATG	ER2566ORF|NZ_CP014268.2_280916_281032_+2_ATG_38	ER2566ORF_+49aa_orf|NZ_CP014268.2_280769_281032_+2_CTG_87	ER2566ORF_+53aa_orf|NZ_CP014268.2_280757_281032_+2_GTG_91	ER2566ORF_+56aa_orf|NZ_CP014268.2_280748_281032_+2_CTG_94
NZ_CP014268.2	281569	TAA																			ORF_281462..281569_35aa_+2	281462	108	CDS	false	TTG	ER2566ORF|NZ_CP014268.2_281462_281569_+2_TTG_35
NZ_CP014268.2	281607	TGA																			ORF_281491..281607_38aa_+1	281491	117	CDS	false	CTG	ER2566ORF|NZ_CP014268.2_281491_281607_+1_CTG_38	ER2566ORF_+15aa_orf|NZ_CP014268.2_281446_281607_+1_TTG_53
NZ_CP014268.2	282003	TGA																			ORF_281743..282003_86aa_+1	281743	261	CDS	false	TTG	ER2566ORF|NZ_CP014268.2_281743_282003_+1_TTG_86
NZ_CP014268.2	282016	TAA																			ORF_281807..282016_69aa_+2	281807	210	CDS	false	CTG	ER2566ORF|NZ_CP014268.2_281807_282016_+2_CTG_69
NZ_CP014268.2	282314	TAA	C2566_00282	280017	2298	CDS		ATG													ORF_280017..282314_765aa_+3	280017	2298	CDS	false	ATG	ER2566NIDVDC2566_00282|NZ_CP014268.2_280017_282314_+3_ATG_765
NZ_CP014268.2	282601	TGA																			ORF_282377..282601_74aa_+2	282377	225	CDS	false	ATG	ER2566ORF|NZ_CP014268.2_282377_282601_+2_ATG_74
NZ_CP014268.2	282808	TAA																			ORF_282716..282808_30aa_+2	282716	93	CDS	false	GTG	ER2566ORF|NZ_CP014268.2_282716_282808_+2_GTG_30	ER2566ORF_+12aa_orf|NZ_CP014268.2_282680_282808_+2_TTG_42
NZ_CP014268.2	283158	TAA	C2566_00283	282280	879	CDS		ATG													ORF_282211..283158_315aa_+1	282211	948	CDS	false	ATG	ER2566NIDVDC2566_00283|NZ_CP014268.2_282280_283158_+1_ATG_292	ER2566NIDVDC2566_00283_+23aa_orf|NZ_CP014268.2_282211_283158_+1_ATG_315
NZ_CP014268.2	283181	TAA																			ORF_283059..283181_40aa_+3	283059	123	CDS	false	ATG	ER2566ORF|NZ_CP014268.2_283059_283181_+3_ATG_40
NZ_CP014268.2	283501	TAG	C2566_00284	283160	342	CDS		ATG													ORF_283160..283501_113aa_+2	283160	342	CDS	false	ATG	ER2566NIDVDC2566_00284|NZ_CP014268.2_283160_283501_+2_ATG_113
NZ_CP014268.2	283655	TAA																			ORF_283467..283655_62aa_+3	283467	189	CDS	false	CTG	ER2566ORF|NZ_CP014268.2_283467_283655_+3_CTG_62
NZ_CP014268.2	283663	TAG																			ORF_283511..283663_50aa_+2	283511	153	CDS	false	CTG	ER2566ORF|NZ_CP014268.2_283511_283663_+2_CTG_50
NZ_CP014268.2	283832	TAG																			ORF_283665..283832_55aa_+3	283665	168	CDS	false	GTG	ER2566ORF|NZ_CP014268.2_283665_283832_+3_GTG_55
NZ_CP014268.2	283964	TAG																			ORF_283854..283964_36aa_+3	283854	111	CDS	false	CTG	ER2566ORF|NZ_CP014268.2_283854_283964_+3_CTG_36
NZ_CP014268.2	284022	TGA																			ORF_283897..284022_41aa_+1	283897	126	CDS	false	CTG	ER2566ORF|NZ_CP014268.2_283897_284022_+1_CTG_41	ER2566ORF_+11aa_orf|NZ_CP014268.2_283864_284022_+1_CTG_52	ER2566ORF_+19aa_orf|NZ_CP014268.2_283840_284022_+1_CTG_60
NZ_CP014268.2	284162	TAA																			ORF_284001..284162_53aa_+3	284001	162	CDS	false	GTG	ER2566ORF|NZ_CP014268.2_284001_284162_+3_GTG_53
NZ_CP014268.2	284232	TGA																			ORF_284029..284232_67aa_+1	284029	204	CDS	false	TTG	ER2566ORF|NZ_CP014268.2_284029_284232_+1_TTG_67
NZ_CP014268.2	284302	TGA																			ORF_284099..284302_67aa_+2	284099	204	CDS	false	GTG	ER2566ORF|NZ_CP014268.2_284099_284302_+2_GTG_67
NZ_CP014268.2	284360	TAG																			ORF_284229..284360_43aa_+3	284229	132	CDS	false	CTG	ER2566ORF|NZ_CP014268.2_284229_284360_+3_CTG_43
NZ_CP014268.2	284550	TGA																			ORF_284413..284550_45aa_+1	284413	138	CDS	false	CTG	ER2566ORF|NZ_CP014268.2_284413_284550_+1_CTG_45
NZ_CP014268.2	284642	TAG																			ORF_284457..284642_61aa_+3	284457	186	CDS	false	ATG	ER2566ORF|NZ_CP014268.2_284457_284642_+3_ATG_61	ER2566ORF_+4aa_orf|NZ_CP014268.2_284445_284642_+3_TTG_65	ER2566ORF_+7aa_orf|NZ_CP014268.2_284436_284642_+3_TTG_68
NZ_CP014268.2	284670	TGA																			ORF_284557..284670_37aa_+1	284557	114	CDS	false	CTG	ER2566ORF|NZ_CP014268.2_284557_284670_+1_CTG_37
NZ_CP014268.2	284948	TAA																			ORF_284667..284948_93aa_+3	284667	282	CDS	false	CTG	ER2566ORF|NZ_CP014268.2_284667_284948_+3_CTG_93
NZ_CP014268.2	285015	TGA																			ORF_284779..285015_78aa_+1	284779	237	CDS	false	ATG	ER2566ORF|NZ_CP014268.2_284779_285015_+1_ATG_78
NZ_CP014268.2	285107	TGA																			ORF_285012..285107_31aa_+3	285012	96	CDS	false	ATG	ER2566ORF|NZ_CP014268.2_285012_285107_+3_ATG_31
NZ_CP014268.2	285235	TAG																			ORF_285131..285235_34aa_+2	285131	105	CDS	false	ATG	ER2566ORF|NZ_CP014268.2_285131_285235_+2_ATG_34
NZ_CP014268.2	285520	TAA																			ORF_285341..285520_59aa_+2	285341	180	CDS	false	ATG	ER2566ORF|NZ_CP014268.2_285341_285520_+2_ATG_59
NZ_CP014268.2	285552	TGA																			ORF_285049..285552_167aa_+1	285049	504	CDS	false	ATG	ER2566ORF|NZ_CP014268.2_285049_285552_+1_ATG_167
NZ_CP014268.2	285670	TGA																			ORF_285533..285670_45aa_+2	285533	138	CDS	false	ATG	ER2566ORF|NZ_CP014268.2_285533_285670_+2_ATG_45
NZ_CP014268.2	285767	TGA																			ORF_285648..285767_39aa_+3	285648	120	CDS	false	TTG	ER2566ORF|NZ_CP014268.2_285648_285767_+3_TTG_39
NZ_CP014268.2	285942	TAA																			ORF_285790..285942_50aa_+1	285790	153	CDS	false	ATG	ER2566ORF|NZ_CP014268.2_285790_285942_+1_ATG_50	ER2566ORF_+31aa_orf|NZ_CP014268.2_285697_285942_+1_TTG_81	ER2566ORF_+38aa_orf|NZ_CP014268.2_285676_285942_+1_CTG_88	ER2566ORF_+41aa_orf|NZ_CP014268.2_285667_285942_+1_CTG_91	ER2566ORF_+42aa_orf|NZ_CP014268.2_285664_285942_+1_TTG_92
NZ_CP014268.2	286519	TAA																			ORF_286391..286519_42aa_+2	286391	129	CDS	false	TTG	ER2566ORF|NZ_CP014268.2_286391_286519_+2_TTG_42
NZ_CP014268.2	286619	TAA																			ORF_286509..286619_36aa_+3	286509	111	CDS	false	GTG	ER2566ORF|NZ_CP014268.2_286509_286619_+3_GTG_36
NZ_CP014268.2	286630	TAG																			ORF_286523..286630_35aa_+2	286523	108	CDS	false	TTG	ER2566ORF|NZ_CP014268.2_286523_286630_+2_TTG_35
NZ_CP014268.2	286729	TAA																			ORF_286631..286729_32aa_+2	286631	99	CDS	false	CTG	ER2566ORF|NZ_CP014268.2_286631_286729_+2_CTG_32
NZ_CP014268.2	286778	TAG																			ORF_286680..286778_32aa_+3	286680	99	CDS	false	TTG	ER2566ORF|NZ_CP014268.2_286680_286778_+3_TTG_32
NZ_CP014268.2	286866	TAG																			ORF_286750..286866_38aa_+1	286750	117	CDS	false	GTG	ER2566ORF|NZ_CP014268.2_286750_286866_+1_GTG_38
NZ_CP014268.2	286987	TAG																			ORF_286769..286987_72aa_+2	286769	219	CDS	false	TTG	ER2566ORF|NZ_CP014268.2_286769_286987_+2_TTG_72
NZ_CP014268.2	287067	TAG																			ORF_286918..287067_49aa_+1	286918	150	CDS	false	CTG	ER2566ORF|NZ_CP014268.2_286918_287067_+1_CTG_49
NZ_CP014268.2	287081	TAA																			ORF_286824..287081_85aa_+3	286824	258	CDS	false	ATG	ER2566ORF|NZ_CP014268.2_286824_287081_+3_ATG_85	ER2566ORF_+7aa_orf|NZ_CP014268.2_286803_287081_+3_TTG_92
NZ_CP014268.2	287345	TGA																			ORF_287133..287345_70aa_+3	287133	213	CDS	false	ATG	ER2566ORF|NZ_CP014268.2_287133_287345_+3_ATG_70
NZ_CP014268.2	287427	TGA																			ORF_287317..287427_36aa_+1	287317	111	CDS	false	CTG	ER2566ORF|NZ_CP014268.2_287317_287427_+1_CTG_36
NZ_CP014268.2	287556	TGA																			ORF_287431..287556_41aa_+1	287431	126	CDS	false	ATG	ER2566ORF|NZ_CP014268.2_287431_287556_+1_ATG_41
NZ_CP014268.2	287708	TAG																			ORF_287568..287708_46aa_+3	287568	141	CDS	false	ATG	ER2566ORF|NZ_CP014268.2_287568_287708_+3_ATG_46	ER2566ORF_+5aa_orf|NZ_CP014268.2_287553_287708_+3_TTG_51
NZ_CP014268.2	287857	TGA																			ORF_287516..287857_113aa_+2	287516	342	CDS	false	CTG	ER2566ORF|NZ_CP014268.2_287516_287857_+2_CTG_113
NZ_CP014268.2	287870	TAG																			ORF_287715..287870_51aa_+3	287715	156	CDS	false	ATG	ER2566ORF|NZ_CP014268.2_287715_287870_+3_ATG_51
NZ_CP014268.2	288012	TAA																			ORF_287728..288012_94aa_+1	287728	285	CDS	false	GTG	ER2566ORF|NZ_CP014268.2_287728_288012_+1_GTG_94
NZ_CP014268.2	288037	TGA																			ORF_287915..288037_40aa_+2	287915	123	CDS	false	ATG	ER2566ORF|NZ_CP014268.2_287915_288037_+2_ATG_40
NZ_CP014268.2	288312	TGA																			ORF_288136..288312_58aa_+1	288136	177	CDS	false	ATG	ER2566ORF|NZ_CP014268.2_288136_288312_+1_ATG_58	ER2566ORF_+12aa_orf|NZ_CP014268.2_288100_288312_+1_TTG_70	ER2566ORF_+14aa_orf|NZ_CP014268.2_288094_288312_+1_CTG_72	ER2566ORF_+19aa_orf|NZ_CP014268.2_288079_288312_+1_GTG_77	ER2566ORF_+34aa_orf|NZ_CP014268.2_288034_288312_+1_GTG_92
NZ_CP014268.2	288316	TAG																			ORF_288038..288316_92aa_+2	288038	279	CDS	false	CTG	ER2566ORF|NZ_CP014268.2_288038_288316_+2_CTG_92
NZ_CP014268.2	288422	TAG																			ORF_288294..288422_42aa_+3	288294	129	CDS	false	GTG	ER2566ORF|NZ_CP014268.2_288294_288422_+3_GTG_42
NZ_CP014268.2	288568	TGA																			ORF_288476..288568_30aa_+2	288476	93	CDS	false	TTG	ER2566ORF|NZ_CP014268.2_288476_288568_+2_TTG_30	ER2566ORF_+12aa_orf|NZ_CP014268.2_288440_288568_+2_TTG_42	ER2566ORF_+51aa_orf|NZ_CP014268.2_288323_288568_+2_GTG_81
NZ_CP014268.2	288617	TAG																			ORF_288486..288617_43aa_+3	288486	132	CDS	false	CTG	ER2566ORF|NZ_CP014268.2_288486_288617_+3_CTG_43
NZ_CP014268.2	288696	TAA																			ORF_288565..288696_43aa_+1	288565	132	CDS	false	ATG	ER2566ORF|NZ_CP014268.2_288565_288696_+1_ATG_43	ER2566ORF_+11aa_orf|NZ_CP014268.2_288532_288696_+1_TTG_54	ER2566ORF_+33aa_orf|NZ_CP014268.2_288466_288696_+1_TTG_76
NZ_CP014268.2	288893	TGA																			ORF_288756..288893_45aa_+3	288756	138	CDS	false	ATG	ER2566ORF|NZ_CP014268.2_288756_288893_+3_ATG_45	ER2566ORF_+1aa_orf|NZ_CP014268.2_288753_288893_+3_TTG_46	ER2566ORF_+14aa_orf|NZ_CP014268.2_288714_288893_+3_GTG_59
NZ_CP014268.2	288943	TAA																			ORF_288674..288943_89aa_+2	288674	270	CDS	false	GTG	ER2566ORF|NZ_CP014268.2_288674_288943_+2_GTG_89
NZ_CP014268.2	289151	TGA																			ORF_289029..289151_40aa_+3	289029	123	CDS	false	ATG	ER2566ORF|NZ_CP014268.2_289029_289151_+3_ATG_40	ER2566ORF_+18aa_orf|NZ_CP014268.2_288975_289151_+3_TTG_58	ER2566ORF_+27aa_orf|NZ_CP014268.2_288948_289151_+3_GTG_67	ER2566ORF_+28aa_orf|NZ_CP014268.2_288945_289151_+3_GTG_68
NZ_CP014268.2	289230	TAA																			ORF_289099..289230_43aa_+1	289099	132	CDS	false	ATG	ER2566ORF|NZ_CP014268.2_289099_289230_+1_ATG_43
NZ_CP014268.2	289276	TAA																			ORF_289157..289276_39aa_+2	289157	120	CDS	false	CTG	ER2566ORF|NZ_CP014268.2_289157_289276_+2_CTG_39	ER2566ORF_+3aa_orf|NZ_CP014268.2_289148_289276_+2_TTG_42	ER2566ORF_+16aa_orf|NZ_CP014268.2_289109_289276_+2_TTG_55	ER2566ORF_+42aa_orf|NZ_CP014268.2_289031_289276_+2_GTG_81
NZ_CP014268.2	289475	TAA																			ORF_289383..289475_30aa_+3	289383	93	CDS	false	ATG	ER2566ORF|NZ_CP014268.2_289383_289475_+3_ATG_30
NZ_CP014268.2	289606	TAA																			ORF_289475..289606_43aa_+2	289475	132	CDS	false	ATG	ER2566ORF|NZ_CP014268.2_289475_289606_+2_ATG_43	ER2566ORF_+14aa_orf|NZ_CP014268.2_289433_289606_+2_GTG_57	ER2566ORF_+17aa_orf|NZ_CP014268.2_289424_289606_+2_TTG_60	ER2566ORF_+22aa_orf|NZ_CP014268.2_289409_289606_+2_TTG_65
NZ_CP014268.2	289791	TGA																			ORF_289699..289791_30aa_+1	289699	93	CDS	false	GTG	ER2566ORF|NZ_CP014268.2_289699_289791_+1_GTG_30	ER2566ORF_+15aa_orf|NZ_CP014268.2_289654_289791_+1_TTG_45
NZ_CP014268.2	289892	TGA																			ORF_289788..289892_34aa_+3	289788	105	CDS	false	TTG	ER2566ORF|NZ_CP014268.2_289788_289892_+3_TTG_34
NZ_CP014268.2	290002	TAG																			ORF_289691..290002_103aa_+2	289691	312	CDS	false	ATG	ER2566ORF|NZ_CP014268.2_289691_290002_+2_ATG_103	ER2566ORF_+1aa_orf|NZ_CP014268.2_289688_290002_+2_TTG_104	ER2566ORF_+27aa_orf|NZ_CP014268.2_289610_290002_+2_TTG_130
NZ_CP014268.2	290521	TAA																			ORF_290321..290521_66aa_+2	290321	201	CDS	false	ATG	ER2566ORF|NZ_CP014268.2_290321_290521_+2_ATG_66
NZ_CP014268.2	290537	TGA																			ORF_290313..290537_74aa_+3	290313	225	CDS	false	TTG	ER2566ORF|NZ_CP014268.2_290313_290537_+3_TTG_74
NZ_CP014268.2	290767	TGA																			ORF_290672..290767_31aa_+2	290672	96	CDS	false	ATG	ER2566ORF|NZ_CP014268.2_290672_290767_+2_ATG_31
NZ_CP014268.2	290895	TGA																			ORF_290743..290895_50aa_+1	290743	153	CDS	false	CTG	ER2566ORF|NZ_CP014268.2_290743_290895_+1_CTG_50
NZ_CP014268.2	291206	TAA																			ORF_291096..291206_36aa_+3	291096	111	CDS	false	GTG	ER2566ORF|NZ_CP014268.2_291096_291206_+3_GTG_36	ER2566ORF_+14aa_orf|NZ_CP014268.2_291054_291206_+3_TTG_50
NZ_CP014268.2	291518	TGA																			ORF_291396..291518_40aa_+3	291396	123	CDS	false	ATG	ER2566ORF|NZ_CP014268.2_291396_291518_+3_ATG_40	ER2566ORF_+7aa_orf|NZ_CP014268.2_291375_291518_+3_GTG_47	ER2566ORF_+19aa_orf|NZ_CP014268.2_291339_291518_+3_GTG_59
NZ_CP014268.2	291781	TAA	C2566_00290	290777	1005	CDS		ATG													ORF_290777..291781_334aa_+2	290777	1005	CDS	false	ATG	ER2566NIDVDC2566_00290|NZ_CP014268.2_290777_291781_+2_ATG_334
NZ_CP014268.2	291792	TGA																			ORF_291640..291792_50aa_+1	291640	153	CDS	false	TTG	ER2566ORF|NZ_CP014268.2_291640_291792_+1_TTG_50
NZ_CP014268.2	292565	TAA	C2566_00291	291789	777	CDS		ATG													ORF_291756..292565_269aa_+3	291756	810	CDS	false	ATG	ER2566NIDVDC2566_00291|NZ_CP014268.2_291789_292565_+3_ATG_258	ER2566NIDVDC2566_00291_+11aa_orf|NZ_CP014268.2_291756_292565_+3_ATG_269
NZ_CP014268.2	292702	TGA																			ORF_292598..292702_34aa_+2	292598	105	CDS	false	TTG	ER2566ORF|NZ_CP014268.2_292598_292702_+2_TTG_34
NZ_CP014268.2	292858	TGA																			ORF_292742..292858_38aa_+2	292742	117	CDS	false	CTG	ER2566ORF|NZ_CP014268.2_292742_292858_+2_CTG_38
NZ_CP014268.2	293394	TGA																			ORF_293278..293394_38aa_+1	293278	117	CDS	false	TTG	ER2566ORF|NZ_CP014268.2_293278_293394_+1_TTG_38
NZ_CP014268.2	293794	TGA																			ORF_293510..293794_94aa_+2	293510	285	CDS	false	ATG	ER2566ORF|NZ_CP014268.2_293510_293794_+2_ATG_94
NZ_CP014268.2	293994	TAG																			ORF_293884..293994_36aa_+1	293884	111	CDS	false	ATG	ER2566ORF|NZ_CP014268.2_293884_293994_+1_ATG_36	ER2566ORF_+3aa_orf|NZ_CP014268.2_293875_293994_+1_TTG_39
NZ_CP014268.2	293999	TAA	C2566_00292	292626	1374	CDS		ATG													ORF_292626..293999_457aa_+3	292626	1374	CDS	false	ATG	ER2566NIDVDC2566_00292|NZ_CP014268.2_292626_293999_+3_ATG_457
NZ_CP014268.2	294114	TGA																			ORF_294010..294114_34aa_+1	294010	105	CDS	false	ATG	ER2566ORF|NZ_CP014268.2_294010_294114_+1_ATG_34
NZ_CP014268.2	294175	TGA																			ORF_293912..294175_87aa_+2	293912	264	CDS	false	GTG	ER2566ORF|NZ_CP014268.2_293912_294175_+2_GTG_87
NZ_CP014268.2	294279	TGA																			ORF_294172..294279_35aa_+1	294172	108	CDS	false	GTG	ER2566ORF|NZ_CP014268.2_294172_294279_+1_GTG_35
NZ_CP014268.2	294401	TGA																			ORF_294303..294401_32aa_+3	294303	99	CDS	false	CTG	ER2566ORF|NZ_CP014268.2_294303_294401_+3_CTG_32	ER2566ORF_+7aa_orf|NZ_CP014268.2_294282_294401_+3_TTG_39	ER2566ORF_+9aa_orf|NZ_CP014268.2_294276_294401_+3_GTG_41
NZ_CP014268.2	294698	TGA																			ORF_294567..294698_43aa_+3	294567	132	CDS	false	TTG	ER2566ORF|NZ_CP014268.2_294567_294698_+3_TTG_43
NZ_CP014268.2	294842	TGA																			ORF_294750..294842_30aa_+3	294750	93	CDS	false	ATG	ER2566ORF|NZ_CP014268.2_294750_294842_+3_ATG_30	ER2566ORF_+1aa_orf|NZ_CP014268.2_294747_294842_+3_TTG_31	ER2566ORF_+6aa_orf|NZ_CP014268.2_294732_294842_+3_TTG_36
NZ_CP014268.2	294894	TGA																			ORF_294802..294894_30aa_+1	294802	93	CDS	false	ATG	ER2566ORF|NZ_CP014268.2_294802_294894_+1_ATG_30	ER2566ORF_+5aa_orf|NZ_CP014268.2_294787_294894_+1_GTG_35
NZ_CP014268.2	295169	TAA																			ORF_294852..295169_105aa_+3	294852	318	CDS	false	ATG	ER2566ORF|NZ_CP014268.2_294852_295169_+3_ATG_105
NZ_CP014268.2	295183	TAA	C2566_00294	294266	918	CDS		ATG													ORF_294236..295183_315aa_+2	294236	948	CDS	false	ATG	ER2566NIDVDC2566_00294|NZ_CP014268.2_294266_295183_+2_ATG_305	ER2566NIDVDC2566_00294_+10aa_orf|NZ_CP014268.2_294236_295183_+2_ATG_315
NZ_CP014268.2	295517	TAA																			ORF_295395..295517_40aa_+3	295395	123	CDS	false	ATG	ER2566ORF|NZ_CP014268.2_295395_295517_+3_ATG_40	ER2566ORF_+4aa_orf|NZ_CP014268.2_295383_295517_+3_GTG_44
NZ_CP014268.2	295683	TGA																			ORF_295546..295683_45aa_+1	295546	138	CDS	false	GTG	ER2566ORF|NZ_CP014268.2_295546_295683_+1_GTG_45
NZ_CP014268.2	295714	TAG																			ORF_295301..295714_137aa_+2	295301	414	CDS	false	ATG	ER2566ORF|NZ_CP014268.2_295301_295714_+2_ATG_137	ER2566ORF_+3aa_orf|NZ_CP014268.2_295292_295714_+2_CTG_140	ER2566ORF_+8aa_orf|NZ_CP014268.2_295277_295714_+2_CTG_145
NZ_CP014268.2	295769	TAG																			ORF_295674..295769_31aa_+3	295674	96	CDS	false	ATG	ER2566ORF|NZ_CP014268.2_295674_295769_+3_ATG_31
NZ_CP014268.2	295909	TGA																			ORF_295808..295909_33aa_+2	295808	102	CDS	false	ATG	ER2566ORF|NZ_CP014268.2_295808_295909_+2_ATG_33
NZ_CP014268.2	296065	TGA																			ORF_295916..296065_49aa_+2	295916	150	CDS	false	TTG	ER2566ORF|NZ_CP014268.2_295916_296065_+2_TTG_49
NZ_CP014268.2	296286	TAA																			ORF_296158..296286_42aa_+1	296158	129	CDS	false	GTG	ER2566ORF|NZ_CP014268.2_296158_296286_+1_GTG_42
NZ_CP014268.2	296611	TAA																			ORF_296198..296611_137aa_+2	296198	414	CDS	false	ATG	ER2566ORF|NZ_CP014268.2_296198_296611_+2_ATG_137
NZ_CP014268.2	296793	TAA																			ORF_296674..296793_39aa_+1	296674	120	CDS	false	TTG	ER2566ORF|NZ_CP014268.2_296674_296793_+1_TTG_39
NZ_CP014268.2	296900	TGA																			ORF_296796..296900_34aa_+3	296796	105	CDS	false	ATG	ER2566ORF|NZ_CP014268.2_296796_296900_+3_ATG_34	ER2566ORF_+28aa_orf|NZ_CP014268.2_296712_296900_+3_TTG_62	ER2566ORF_+39aa_orf|NZ_CP014268.2_296679_296900_+3_TTG_73
NZ_CP014268.2	297374	TGA																			ORF_297252..297374_40aa_+3	297252	123	CDS	false	CTG	ER2566ORF|NZ_CP014268.2_297252_297374_+3_CTG_40
NZ_CP014268.2	297547	TAA	C2566_00296	296843	705	CDS		ATG													ORF_296843..297547_234aa_+2	296843	705	CDS	false	ATG	ER2566NIDVDC2566_00296|NZ_CP014268.2_296843_297547_+2_ATG_234	ER2566NIDVDC2566_00296_+5aa_orf|NZ_CP014268.2_296828_297547_+2_CTG_239	ER2566NIDVDC2566_00296_+13aa_orf|NZ_CP014268.2_296804_297547_+2_TTG_247
NZ_CP014268.2	297906	TAA	C2566_00297	297547	360	CDS		ATG													ORF_297547..297906_119aa_+1	297547	360	CDS	false	ATG	ER2566NIDVDC2566_00297|NZ_CP014268.2_297547_297906_+1_ATG_119
NZ_CP014268.2	297991	TAG																			ORF_297794..297991_65aa_+2	297794	198	CDS	false	GTG	ER2566ORF|NZ_CP014268.2_297794_297991_+2_GTG_65
NZ_CP014268.2	298174	TGA																			ORF_298082..298174_30aa_+2	298082	93	CDS	false	ATG	ER2566ORF|NZ_CP014268.2_298082_298174_+2_ATG_30	ER2566ORF_+9aa_orf|NZ_CP014268.2_298055_298174_+2_TTG_39	ER2566ORF_+19aa_orf|NZ_CP014268.2_298025_298174_+2_TTG_49
NZ_CP014268.2	298208	TAA																			ORF_297915..298208_97aa_+3	297915	294	CDS	false	ATG	ER2566ORF|NZ_CP014268.2_297915_298208_+3_ATG_97
NZ_CP014268.2	298341	TAA																			ORF_298231..298341_36aa_+1	298231	111	CDS	false	CTG	ER2566ORF|NZ_CP014268.2_298231_298341_+1_CTG_36	ER2566ORF_+12aa_orf|NZ_CP014268.2_298195_298341_+1_TTG_48
NZ_CP014268.2	298456	TGA																			ORF_298292..298456_54aa_+2	298292	165	CDS	false	ATG	ER2566ORF|NZ_CP014268.2_298292_298456_+2_ATG_54
NZ_CP014268.2	298484	TAA																			ORF_298371..298484_37aa_+3	298371	114	CDS	false	ATG	ER2566ORF|NZ_CP014268.2_298371_298484_+3_ATG_37
NZ_CP014268.2	298680	TAG																			ORF_298552..298680_42aa_+1	298552	129	CDS	false	CTG	ER2566ORF|NZ_CP014268.2_298552_298680_+1_CTG_42	ER2566ORF_+18aa_orf|NZ_CP014268.2_298498_298680_+1_CTG_60	ER2566ORF_+25aa_orf|NZ_CP014268.2_298477_298680_+1_CTG_67	ER2566ORF_+33aa_orf|NZ_CP014268.2_298453_298680_+1_CTG_75
NZ_CP014268.2	298712	TAG																			ORF_298521..298712_63aa_+3	298521	192	CDS	false	CTG	ER2566ORF|NZ_CP014268.2_298521_298712_+3_CTG_63
NZ_CP014268.2	298852	TGA																			ORF_298736..298852_38aa_+2	298736	117	CDS	false	TTG	ER2566ORF|NZ_CP014268.2_298736_298852_+2_TTG_38
NZ_CP014268.2	299004	TAA																			ORF_298885..299004_39aa_+1	298885	120	CDS	false	GTG	ER2566ORF|NZ_CP014268.2_298885_299004_+1_GTG_39	ER2566ORF_+7aa_orf|NZ_CP014268.2_298864_299004_+1_GTG_46	ER2566ORF_+12aa_orf|NZ_CP014268.2_298849_299004_+1_TTG_51	ER2566ORF_+13aa_orf|NZ_CP014268.2_298846_299004_+1_TTG_52	ER2566ORF_+32aa_orf|NZ_CP014268.2_298789_299004_+1_CTG_71	ER2566ORF_+49aa_orf|NZ_CP014268.2_298738_299004_+1_GTG_88	ER2566ORF_+53aa_orf|NZ_CP014268.2_298726_299004_+1_CTG_92	ER2566ORF_+63aa_orf|NZ_CP014268.2_298696_299004_+1_CTG_102
NZ_CP014268.2	299113	TGA																			ORF_298922..299113_63aa_+2	298922	192	CDS	false	CTG	ER2566ORF|NZ_CP014268.2_298922_299113_+2_CTG_63
NZ_CP014268.2	299350	TGG								299160	191	transcript		CTG		299160	191	transcript		CTG							ER2566Rnaseq|Rnaseq|NZ_CP014268.2_299160_299350_+3_CTG_63
NZ_CP014268.2	299367	TAA																			ORF_299257..299367_36aa_+1	299257	111	CDS	false	ATG	ER2566ORF|NZ_CP014268.2_299257_299367_+1_ATG_36	ER2566ORF_+13aa_orf|NZ_CP014268.2_299218_299367_+1_CTG_49	ER2566ORF_+15aa_orf|NZ_CP014268.2_299212_299367_+1_CTG_51
NZ_CP014268.2	299588	TAG																			ORF_299373..299588_71aa_+3	299373	216	CDS	false	ATG	ER2566ORF|NZ_CP014268.2_299373_299588_+3_ATG_71	ER2566ORF_+1aa_orf|NZ_CP014268.2_299370_299588_+3_TTG_72	ER2566ORF_+15aa_orf|NZ_CP014268.2_299328_299588_+3_CTG_86
NZ_CP014268.2	299712	TAA																			ORF_299602..299712_36aa_+1	299602	111	CDS	false	ATG	ER2566ORF|NZ_CP014268.2_299602_299712_+1_ATG_36
NZ_CP014268.2	299844	TAG																			ORF_299752..299844_30aa_+1	299752	93	CDS	false	CTG	ER2566ORF|NZ_CP014268.2_299752_299844_+1_CTG_30	ER2566ORF_+2aa_orf|NZ_CP014268.2_299746_299844_+1_GTG_32
NZ_CP014268.2	299973	TAA																			ORF_299875..299973_32aa_+1	299875	99	CDS	false	ATG	ER2566ORF|NZ_CP014268.2_299875_299973_+1_ATG_32
NZ_CP014268.2	300255	TGA																			ORF_300082..300255_57aa_+1	300082	174	CDS	false	ATG	ER2566ORF|NZ_CP014268.2_300082_300255_+1_ATG_57
NZ_CP014268.2	300501	TGA																			ORF_300382..300501_39aa_+1	300382	120	CDS	false	ATG	ER2566ORF|NZ_CP014268.2_300382_300501_+1_ATG_39
NZ_CP014268.2	300750	TAA																			ORF_300577..300750_57aa_+1	300577	174	CDS	false	ATG	ER2566ORF|NZ_CP014268.2_300577_300750_+1_ATG_57	ER2566ORF_+3aa_orf|NZ_CP014268.2_300568_300750_+1_TTG_60	ER2566ORF_+9aa_orf|NZ_CP014268.2_300550_300750_+1_GTG_66	ER2566ORF_+15aa_orf|NZ_CP014268.2_300532_300750_+1_TTG_72
NZ_CP014268.2	301259	TGA																			ORF_300351..301259_302aa_+3	300351	909	CDS	false	ATG	ER2566ORF|NZ_CP014268.2_300351_301259_+3_ATG_302	ER2566ORF_+33aa_orf|NZ_CP014268.2_300252_301259_+3_CTG_335	ER2566ORF_+39aa_orf|NZ_CP014268.2_300234_301259_+3_CTG_341	ER2566ORF_+54aa_orf|NZ_CP014268.2_300189_301259_+3_TTG_356	ER2566ORF_+75aa_orf|NZ_CP014268.2_300126_301259_+3_GTG_377	ER2566ORF_+87aa_orf|NZ_CP014268.2_300090_301259_+3_CTG_389	ER2566ORF_+124aa_orf|NZ_CP014268.2_299979_301259_+3_TTG_426	ER2566ORF_+125aa_orf|NZ_CP014268.2_299976_301259_+3_CTG_427	ER2566ORF_+133aa_orf|NZ_CP014268.2_299952_301259_+3_CTG_435	ER2566ORF_+166aa_orf|NZ_CP014268.2_299853_301259_+3_GTG_468	ER2566ORF_+167aa_orf|NZ_CP014268.2_299850_301259_+3_GTG_469	ER2566ORF_+203aa_orf|NZ_CP014268.2_299742_301259_+3_GTG_505	ER2566ORF_+206aa_orf|NZ_CP014268.2_299733_301259_+3_CTG_508	ER2566ORF_+208aa_orf|NZ_CP014268.2_299727_301259_+3_CTG_510	ER2566ORF_+215aa_orf|NZ_CP014268.2_299706_301259_+3_GTG_517	ER2566ORF_+216aa_orf|NZ_CP014268.2_299703_301259_+3_TTG_518	ER2566ORF_+217aa_orf|NZ_CP014268.2_299700_301259_+3_GTG_519	ER2566ORF_+247aa_orf|NZ_CP014268.2_299610_301259_+3_CTG_549	ER2566ORF_+248aa_orf|NZ_CP014268.2_299607_301259_+3_GTG_550
NZ_CP014268.2	301576	TGA																			ORF_301313..301576_87aa_+2	301313	264	CDS	false	ATG	ER2566ORF|NZ_CP014268.2_301313_301576_+2_ATG_87	ER2566ORF_+5aa_orf|NZ_CP014268.2_301298_301576_+2_GTG_92	ER2566ORF_+10aa_orf|NZ_CP014268.2_301283_301576_+2_TTG_97	ER2566ORF_+19aa_orf|NZ_CP014268.2_301256_301576_+2_CTG_106
NZ_CP014268.2	301921	TAG																			ORF_301802..301921_39aa_+2	301802	120	CDS	false	TTG	ER2566ORF|NZ_CP014268.2_301802_301921_+2_TTG_39
NZ_CP014268.2	301928	TGA																			ORF_301770..301928_52aa_+3	301770	159	CDS	false	GTG	ER2566ORF|NZ_CP014268.2_301770_301928_+3_GTG_52
NZ_CP014268.2	302061	TGA	C2566_00301	301204	858	CDS		ATG													ORF_301192..302061_289aa_+1	301192	870	CDS	false	ATG	ER2566NIDVDC2566_00301|NZ_CP014268.2_301204_302061_+1_ATG_285	ER2566NIDVDC2566_00301_+4aa_orf|NZ_CP014268.2_301192_302061_+1_ATG_289
NZ_CP014268.2	302388	TGA																			ORF_302290..302388_32aa_+1	302290	99	CDS	false	CTG	ER2566ORF|NZ_CP014268.2_302290_302388_+1_CTG_32	ER2566ORF_+7aa_orf|NZ_CP014268.2_302269_302388_+1_CTG_39
NZ_CP014268.2	302573	TGA																			ORF_302463..302573_36aa_+3	302463	111	CDS	false	TTG	ER2566ORF|NZ_CP014268.2_302463_302573_+3_TTG_36
NZ_CP014268.2	302845	TGA																			ORF_302750..302845_31aa_+2	302750	96	CDS	false	CTG	ER2566ORF|NZ_CP014268.2_302750_302845_+2_CTG_31
NZ_CP014268.2	303041	TGA																			ORF_302949..303041_30aa_+3	302949	93	CDS	false	GTG	ER2566ORF|NZ_CP014268.2_302949_303041_+3_GTG_30	ER2566ORF_+12aa_orf|NZ_CP014268.2_302913_303041_+3_TTG_42
NZ_CP014268.2	303187	TGA																			ORF_303038..303187_49aa_+2	303038	150	CDS	false	GTG	ER2566ORF|NZ_CP014268.2_303038_303187_+2_GTG_49
NZ_CP014268.2	303225	TAG																			ORF_303130..303225_31aa_+1	303130	96	CDS	false	ATG	ER2566ORF|NZ_CP014268.2_303130_303225_+1_ATG_31
NZ_CP014268.2	303299	TAA																			ORF_303156..303299_47aa_+3	303156	144	CDS	false	GTG	ER2566ORF|NZ_CP014268.2_303156_303299_+3_GTG_47
NZ_CP014268.2	303514	TGA																			ORF_303383..303514_43aa_+2	303383	132	CDS	false	ATG	ER2566ORF|NZ_CP014268.2_303383_303514_+2_ATG_43
NZ_CP014268.2	303722	TAA																			ORF_303606..303722_38aa_+3	303606	117	CDS	false	CTG	ER2566ORF|NZ_CP014268.2_303606_303722_+3_CTG_38
NZ_CP014268.2	303766	TGA																			ORF_303638..303766_42aa_+2	303638	129	CDS	false	ATG	ER2566ORF|NZ_CP014268.2_303638_303766_+2_ATG_42
NZ_CP014268.2	303872	TAG																			ORF_303741..303872_43aa_+3	303741	132	CDS	false	TTG	ER2566ORF|NZ_CP014268.2_303741_303872_+3_TTG_43
NZ_CP014268.2	303876	TAG																			ORF_303622..303876_84aa_+1	303622	255	CDS	false	ATG	ER2566ORF|NZ_CP014268.2_303622_303876_+1_ATG_84	ER2566ORF_+2aa_orf|NZ_CP014268.2_303616_303876_+1_GTG_86	ER2566ORF_+8aa_orf|NZ_CP014268.2_303598_303876_+1_GTG_92	ER2566ORF_+10aa_orf|NZ_CP014268.2_303592_303876_+1_CTG_94	ER2566ORF_+21aa_orf|NZ_CP014268.2_303559_303876_+1_TTG_105	ER2566ORF_+22aa_orf|NZ_CP014268.2_303556_303876_+1_TTG_106	ER2566ORF_+37aa_orf|NZ_CP014268.2_303511_303876_+1_GTG_121	ER2566ORF_+43aa_orf|NZ_CP014268.2_303493_303876_+1_CTG_127
NZ_CP014268.2	303975	CTT								302438	1538	transcript		TTG		302438	1538	transcript		TTG							ER2566Rnaseq|Rnaseq|NZ_CP014268.2_302438_303975_+2_TTG_512
NZ_CP014268.2	304108	TAA																			ORF_304016..304108_30aa_+2	304016	93	CDS	false	CTG	ER2566ORF|NZ_CP014268.2_304016_304108_+2_CTG_30
NZ_CP014268.2	304137	CCA								304062	76	transcript		GTC		304062	76	transcript		GTC							ER2566Rnaseq|Rnaseq|NZ_CP014268.2_304062_304137_+3_GTC_25
NZ_CP014268.2	304323	CGG								304215	109	transcript		CTT		304215	109	transcript		CTT							ER2566Rnaseq|Rnaseq|NZ_CP014268.2_304215_304323_+3_CTT_36
NZ_CP014268.2	304625	TAG																			ORF_304503..304625_40aa_+3	304503	123	CDS	false	ATG	ER2566ORF|NZ_CP014268.2_304503_304625_+3_ATG_40
NZ_CP014268.2	304769	TGA																			ORF_304635..304769_44aa_+3	304635	135	CDS	false	CTG	ER2566ORF|NZ_CP014268.2_304635_304769_+3_CTG_44
NZ_CP014268.2	304932	TAG																			ORF_304780..304932_50aa_+1	304780	153	CDS	false	GTG	ER2566ORF|NZ_CP014268.2_304780_304932_+1_GTG_50
NZ_CP014268.2	304987	TAA																			ORF_304889..304987_32aa_+2	304889	99	CDS	false	CTG	ER2566ORF|NZ_CP014268.2_304889_304987_+2_CTG_32
NZ_CP014268.2	305166	TAG																			ORF_305041..305166_41aa_+1	305041	126	CDS	false	TTG	ER2566ORF|NZ_CP014268.2_305041_305166_+1_TTG_41
NZ_CP014268.2	305292	TAA																			ORF_305173..305292_39aa_+1	305173	120	CDS	false	GTG	ER2566ORF|NZ_CP014268.2_305173_305292_+1_GTG_39
NZ_CP014268.2	305333	TAA																			ORF_305199..305333_44aa_+3	305199	135	CDS	false	CTG	ER2566ORF|NZ_CP014268.2_305199_305333_+3_CTG_44
NZ_CP014268.2	305353	TAA																			ORF_305237..305353_38aa_+2	305237	117	CDS	false	ATG	ER2566ORF|NZ_CP014268.2_305237_305353_+2_ATG_38
NZ_CP014268.2	305545	TGA																			ORF_305450..305545_31aa_+2	305450	96	CDS	false	CTG	ER2566ORF|NZ_CP014268.2_305450_305545_+2_CTG_31
NZ_CP014268.2	305592	TGA																			ORF_305479..305592_37aa_+1	305479	114	CDS	false	ATG	ER2566ORF|NZ_CP014268.2_305479_305592_+1_ATG_37
NZ_CP014268.2	305674	TGA																			ORF_305555..305674_39aa_+2	305555	120	CDS	false	GTG	ER2566ORF|NZ_CP014268.2_305555_305674_+2_GTG_39
NZ_CP014268.2	305802	TAA																			ORF_305710..305802_30aa_+1	305710	93	CDS	false	ATG	ER2566ORF|NZ_CP014268.2_305710_305802_+1_ATG_30
NZ_CP014268.2	305982	TGA																			ORF_305854..305982_42aa_+1	305854	129	CDS	false	ATG	ER2566ORF|NZ_CP014268.2_305854_305982_+1_ATG_42	ER2566ORF_+1aa_orf|NZ_CP014268.2_305851_305982_+1_GTG_43
NZ_CP014268.2	306186	TAA																			ORF_306067..306186_39aa_+1	306067	120	CDS	false	ATG	ER2566ORF|NZ_CP014268.2_306067_306186_+1_ATG_39
NZ_CP014268.2	306287	TAA																			ORF_306165..306287_40aa_+3	306165	123	CDS	false	CTG	ER2566ORF|NZ_CP014268.2_306165_306287_+3_CTG_40
NZ_CP014268.2	306601	TAA																			ORF_306488..306601_37aa_+2	306488	114	CDS	false	ATG	ER2566ORF|NZ_CP014268.2_306488_306601_+2_ATG_37	ER2566ORF_+6aa_orf|NZ_CP014268.2_306470_306601_+2_GTG_43	ER2566ORF_+11aa_orf|NZ_CP014268.2_306455_306601_+2_GTG_48
NZ_CP014268.2	306793	TGA																			ORF_306677..306793_38aa_+2	306677	117	CDS	false	TTG	ER2566ORF|NZ_CP014268.2_306677_306793_+2_TTG_38
NZ_CP014268.2	307056	TAG																			ORF_306901..307056_51aa_+1	306901	156	CDS	false	GTG	ER2566ORF|NZ_CP014268.2_306901_307056_+1_GTG_51
NZ_CP014268.2	307237	CCT								304333	2905	transcript		TTA		304333	2905	transcript		TTA							ER2566Rnaseq|Rnaseq|NZ_CP014268.2_304333_307237_+1_TTA_968
NZ_CP014268.2	307445	CCA								307335	111	transcript		TGG		307335	111	transcript		TGG							ER2566Rnaseq|Rnaseq|NZ_CP014268.2_307335_307445_+3_TGG_37
NZ_CP014268.2	307458	TAA																			ORF_307351..307458_35aa_+1	307351	108	CDS	false	GTG	ER2566ORF|NZ_CP014268.2_307351_307458_+1_GTG_35	ER2566ORF_+7aa_orf|NZ_CP014268.2_307330_307458_+1_TTG_42	ER2566ORF_+12aa_orf|NZ_CP014268.2_307315_307458_+1_CTG_47	ER2566ORF_+23aa_orf|NZ_CP014268.2_307282_307458_+1_CTG_58
NZ_CP014268.2	307769	TGA																			ORF_307629..307769_46aa_+3	307629	141	CDS	false	ATG	ER2566ORF|NZ_CP014268.2_307629_307769_+3_ATG_46	ER2566ORF_+3aa_orf|NZ_CP014268.2_307620_307769_+3_TTG_49	ER2566ORF_+5aa_orf|NZ_CP014268.2_307614_307769_+3_TTG_51
NZ_CP014268.2	307992	TGA																			ORF_307816..307992_58aa_+1	307816	177	CDS	false	GTG	ER2566ORF|NZ_CP014268.2_307816_307992_+1_GTG_58
NZ_CP014268.2	308366	TAA																			ORF_308253..308366_37aa_+3	308253	114	CDS	false	ATG	ER2566ORF|NZ_CP014268.2_308253_308366_+3_ATG_37
NZ_CP014268.2	308611	TGA	C2566_00307	307583	1029	CDS		ATG													ORF_307583..308611_342aa_+2	307583	1029	CDS	false	ATG	ER2566NIDVDC2566_00307|NZ_CP014268.2_307583_308611_+2_ATG_342
NZ_CP014268.2	308851	TAG																			ORF_308753..308851_32aa_+2	308753	99	CDS	false	ATG	ER2566ORF|NZ_CP014268.2_308753_308851_+2_ATG_32	ER2566ORF_+1aa_orf|NZ_CP014268.2_308750_308851_+2_TTG_33	ER2566ORF_+5aa_orf|NZ_CP014268.2_308738_308851_+2_GTG_37
NZ_CP014268.2	309055	TAA																			ORF_308921..309055_44aa_+2	308921	135	CDS	false	ATG	ER2566ORF|NZ_CP014268.2_308921_309055_+2_ATG_44	ER2566ORF_+10aa_orf|NZ_CP014268.2_308891_309055_+2_TTG_54	ER2566ORF_+18aa_orf|NZ_CP014268.2_308867_309055_+2_TTG_62
NZ_CP014268.2	309110	TAA																			ORF_308973..309110_45aa_+3	308973	138	CDS	false	ATG	ER2566ORF|NZ_CP014268.2_308973_309110_+3_ATG_45	ER2566ORF_+16aa_orf|NZ_CP014268.2_308925_309110_+3_CTG_61
NZ_CP014268.2	309334	TAA																			ORF_309215..309334_39aa_+2	309215	120	CDS	false	TTG	ER2566ORF|NZ_CP014268.2_309215_309334_+2_TTG_39
NZ_CP014268.2	309436	TGA																			ORF_309338..309436_32aa_+2	309338	99	CDS	false	GTG	ER2566ORF|NZ_CP014268.2_309338_309436_+2_GTG_32
NZ_CP014268.2	309573	TAA	C2566_00308	308608	966	CDS		ATG													ORF_308608..309573_321aa_+1	308608	966	CDS	false	ATG	ER2566NIDVDC2566_00308|NZ_CP014268.2_308608_309573_+1_ATG_321
NZ_CP014268.2	309770	TAG																			ORF_309660..309770_36aa_+3	309660	111	CDS	false	CTG	ER2566ORF|NZ_CP014268.2_309660_309770_+3_CTG_36
NZ_CP014268.2	310020	TAA																			ORF_309859..310020_53aa_+1	309859	162	CDS	false	GTG	ER2566ORF|NZ_CP014268.2_309859_310020_+1_GTG_53
NZ_CP014268.2	310154	TGA																			ORF_310062..310154_30aa_+3	310062	93	CDS	false	TTG	ER2566ORF|NZ_CP014268.2_310062_310154_+3_TTG_30
NZ_CP014268.2	310219	TAA																			ORF_310022..310219_65aa_+2	310022	198	CDS	false	ATG	ER2566ORF|NZ_CP014268.2_310022_310219_+2_ATG_65	ER2566ORF_+15aa_orf|NZ_CP014268.2_309977_310219_+2_CTG_80
NZ_CP014268.2	310289	TAA																			ORF_310179..310289_36aa_+3	310179	111	CDS	false	GTG	ER2566ORF|NZ_CP014268.2_310179_310289_+3_GTG_36
NZ_CP014268.2	310378	TGA																			ORF_310226..310378_50aa_+2	310226	153	CDS	false	CTG	ER2566ORF|NZ_CP014268.2_310226_310378_+2_CTG_50
NZ_CP014268.2	310428	TAA																			ORF_310330..310428_32aa_+1	310330	99	CDS	false	CTG	ER2566ORF|NZ_CP014268.2_310330_310428_+1_CTG_32
NZ_CP014268.2	310667	TAA																			ORF_310557..310667_36aa_+3	310557	111	CDS	false	ATG	ER2566ORF|NZ_CP014268.2_310557_310667_+3_ATG_36
NZ_CP014268.2	310729	TGA																			ORF_310601..310729_42aa_+2	310601	129	CDS	false	ATG	ER2566ORF|NZ_CP014268.2_310601_310729_+2_ATG_42	ER2566ORF_+22aa_orf|NZ_CP014268.2_310535_310729_+2_TTG_64
NZ_CP014268.2	310989	CCA								310914	76	transcript		GCC		310914	76	transcript		GCC							ER2566Rnaseq|Rnaseq|NZ_CP014268.2_310914_310989_+3_GCC_25
NZ_CP014268.2	311082	CCA								310998	85	transcript		GGT		310998	85	transcript		GGT							ER2566Rnaseq|Rnaseq|NZ_CP014268.2_310998_311082_+3_GGT_28
NZ_CP014268.2	311118	TAA																			ORF_310999..311118_39aa_+1	310999	120	CDS	false	GTG	ER2566ORF|NZ_CP014268.2_310999_311118_+1_GTG_39
NZ_CP014268.2	311273	CCA								311199	75	transcript		GCG		311199	75	transcript		GCG							ER2566Rnaseq|Rnaseq|NZ_CP014268.2_311199_311273_+3_GCG_25
NZ_CP014268.2	311355	CCA								311280	76	transcript		GCT		311280	76	transcript		GCT							ER2566Rnaseq|Rnaseq|NZ_CP014268.2_311280_311355_+3_GCT_25
NZ_CP014268.2	311433	TGA																			ORF_311320..311433_37aa_+1	311320	114	CDS	false	GTG	ER2566ORF|NZ_CP014268.2_311320_311433_+1_GTG_37	ER2566ORF_+3aa_orf|NZ_CP014268.2_311311_311433_+1_TTG_40
NZ_CP014268.2	311477	TAA																			ORF_311241..311477_78aa_+3	311241	237	CDS	false	ATG	ER2566ORF|NZ_CP014268.2_311241_311477_+3_ATG_78	ER2566ORF_+1aa_orf|NZ_CP014268.2_311238_311477_+3_CTG_79
NZ_CP014268.2	311710	TAG																			ORF_311558..311710_50aa_+2	311558	153	CDS	false	CTG	ER2566ORF|NZ_CP014268.2_311558_311710_+2_CTG_50
NZ_CP014268.2	311998	TGA																			ORF_311894..311998_34aa_+2	311894	105	CDS	false	ATG	ER2566ORF|NZ_CP014268.2_311894_311998_+2_ATG_34	ER2566ORF_+1aa_orf|NZ_CP014268.2_311891_311998_+2_TTG_35
NZ_CP014268.2	312166	TAG																			ORF_312047..312166_39aa_+2	312047	120	CDS	false	CTG	ER2566ORF|NZ_CP014268.2_312047_312166_+2_CTG_39
NZ_CP014268.2	312295	TAG																			ORF_312185..312295_36aa_+2	312185	111	CDS	false	TTG	ER2566ORF|NZ_CP014268.2_312185_312295_+2_TTG_36
NZ_CP014268.2	312484	TGA																			ORF_312389..312484_31aa_+2	312389	96	CDS	false	CTG	ER2566ORF|NZ_CP014268.2_312389_312484_+2_CTG_31	ER2566ORF_+18aa_orf|NZ_CP014268.2_312335_312484_+2_GTG_49	ER2566ORF_+23aa_orf|NZ_CP014268.2_312320_312484_+2_GTG_54	ER2566ORF_+27aa_orf|NZ_CP014268.2_312308_312484_+2_GTG_58	ER2566ORF_+31aa_orf|NZ_CP014268.2_312296_312484_+2_GTG_62
NZ_CP014268.2	312654	TAA	C2566_00314	311470	1185	CDS		ATG													ORF_311470..312654_394aa_+1	311470	1185	CDS	false	ATG	ER2566NIDVDC2566_00314|NZ_CP014268.2_311470_312654_+1_ATG_394
NZ_CP014268.2	312771	TGA																			ORF_312676..312771_31aa_+1	312676	96	CDS	false	ATG	ER2566ORF|NZ_CP014268.2_312676_312771_+1_ATG_31	ER2566ORF_+7aa_orf|NZ_CP014268.2_312655_312771_+1_TTG_38
NZ_CP014268.2	312796	TAA																			ORF_312701..312796_31aa_+2	312701	96	CDS	false	ATG	ER2566ORF|NZ_CP014268.2_312701_312796_+2_ATG_31	ER2566ORF_+1aa_orf|NZ_CP014268.2_312698_312796_+2_TTG_32	ER2566ORF_+11aa_orf|NZ_CP014268.2_312668_312796_+2_TTG_42
NZ_CP014268.2	313080	TAA																			ORF_312877..313080_67aa_+1	312877	204	CDS	false	TTG	ER2566ORF|NZ_CP014268.2_312877_313080_+1_TTG_67
NZ_CP014268.2	313267	TGA	C2566_00315	312884	384	CDS		ATG													ORF_312884..313267_127aa_+2	312884	384	CDS	false	ATG	ER2566NIDVDC2566_00315|NZ_CP014268.2_312884_313267_+2_ATG_127	ER2566NIDVDC2566_00315_+5aa_orf|NZ_CP014268.2_312869_313267_+2_CTG_132
NZ_CP014268.2	313335	TAG																			ORF_313132..313335_67aa_+1	313132	204	CDS	false	TTG	ER2566ORF|NZ_CP014268.2_313132_313335_+1_TTG_67
NZ_CP014268.2	313491	TGA																			ORF_313348..313491_47aa_+1	313348	144	CDS	false	GTG	ER2566ORF|NZ_CP014268.2_313348_313491_+1_GTG_47
NZ_CP014268.2	313743	TGA																			ORF_313651..313743_30aa_+1	313651	93	CDS	false	TTG	ER2566ORF|NZ_CP014268.2_313651_313743_+1_TTG_30	ER2566ORF_+9aa_orf|NZ_CP014268.2_313624_313743_+1_GTG_39	ER2566ORF_+10aa_orf|NZ_CP014268.2_313621_313743_+1_TTG_40
NZ_CP014268.2	313814	TAA	C2566_00316	313269	546	CDS		ATG													ORF_313269..313814_181aa_+3	313269	546	CDS	false	ATG	ER2566NIDVDC2566_00316|NZ_CP014268.2_313269_313814_+3_ATG_181
NZ_CP014268.2	313973	TAA																			ORF_313863..313973_36aa_+3	313863	111	CDS	false	TTG	ER2566ORF|NZ_CP014268.2_313863_313973_+3_TTG_36	ER2566ORF_+2aa_orf|NZ_CP014268.2_313857_313973_+3_GTG_38
NZ_CP014268.2	314324	TGA																			ORF_314223..314324_33aa_+3	314223	102	CDS	false	CTG	ER2566ORF|NZ_CP014268.2_314223_314324_+3_CTG_33
NZ_CP014268.2	314401	TAA	C2566_00317	313973	429	CDS		ATG													ORF_313973..314401_142aa_+2	313973	429	CDS	false	ATG	ER2566NIDVDC2566_00317|NZ_CP014268.2_313973_314401_+2_ATG_142
NZ_CP014268.2	314630	TAG																			ORF_314538..314630_30aa_+3	314538	93	CDS	false	CTG	ER2566ORF|NZ_CP014268.2_314538_314630_+3_CTG_30
NZ_CP014268.2	314960	TGA																			ORF_314850..314960_36aa_+3	314850	111	CDS	false	TTG	ER2566ORF|NZ_CP014268.2_314850_314960_+3_TTG_36
NZ_CP014268.2	315109	TAA	C2566_00318	314405	705	CDS		ATG													ORF_314405..315109_234aa_+2	314405	705	CDS	false	ATG	ER2566NIDVDC2566_00318|NZ_CP014268.2_314405_315109_+2_ATG_234
NZ_CP014268.2	315218	TGA																			ORF_315126..315218_30aa_+3	315126	93	CDS	false	GTG	ER2566ORF|NZ_CP014268.2_315126_315218_+3_GTG_30
NZ_CP014268.2	315444	TAA																			ORF_315307..315444_45aa_+1	315307	138	CDS	false	TTG	ER2566ORF|NZ_CP014268.2_315307_315444_+1_TTG_45
NZ_CP014268.2	315738	TGA																			ORF_315637..315738_33aa_+1	315637	102	CDS	false	CTG	ER2566ORF|NZ_CP014268.2_315637_315738_+1_CTG_33
NZ_CP014268.2	315841	TGA																			ORF_315731..315841_36aa_+2	315731	111	CDS	false	GTG	ER2566ORF|NZ_CP014268.2_315731_315841_+2_GTG_36
NZ_CP014268.2	315873	TGA																			ORF_315766..315873_35aa_+1	315766	108	CDS	false	TTG	ER2566ORF|NZ_CP014268.2_315766_315873_+1_TTG_35
NZ_CP014268.2	316019	TAA	C2566_00319	315522	498	CDS		ATG													ORF_315522..316019_165aa_+3	315522	498	CDS	false	ATG	ER2566NIDVDC2566_00319|NZ_CP014268.2_315522_316019_+3_ATG_165
NZ_CP014268.2	316056	TAA																			ORF_315964..316056_30aa_+1	315964	93	CDS	false	CTG	ER2566ORF|NZ_CP014268.2_315964_316056_+1_CTG_30
NZ_CP014268.2	316451	TAA	C2566_00320	316086	366	CDS		ATG													ORF_316086..316451_121aa_+3	316086	366	CDS	false	ATG	ER2566NIDVDC2566_00320|NZ_CP014268.2_316086_316451_+3_ATG_121
NZ_CP014268.2	316517	CCT								316456	62	transcript		ACC		316456	62	transcript		ACC							ER2566Rnaseq|Rnaseq|NZ_CP014268.2_316456_316517_+1_ACC_20
NZ_CP014268.2	316762	TGA																			ORF_316655..316762_35aa_+2	316655	108	CDS	false	GTG	ER2566ORF|NZ_CP014268.2_316655_316762_+2_GTG_35
NZ_CP014268.2	316808	TAA																			ORF_316671..316808_45aa_+3	316671	138	CDS	false	TTG	ER2566ORF|NZ_CP014268.2_316671_316808_+3_TTG_45
NZ_CP014268.2	317041	TGA																			ORF_316838..317041_67aa_+2	316838	204	CDS	false	ATG	ER2566ORF|NZ_CP014268.2_316838_317041_+2_ATG_67	ER2566ORF_+8aa_orf|NZ_CP014268.2_316814_317041_+2_TTG_75
NZ_CP014268.2	317410	TGA																			ORF_317177..317410_77aa_+2	317177	234	CDS	false	TTG	ER2566ORF|NZ_CP014268.2_317177_317410_+2_TTG_77
NZ_CP014268.2	317560	TAG																			ORF_317444..317560_38aa_+2	317444	117	CDS	false	TTG	ER2566ORF|NZ_CP014268.2_317444_317560_+2_TTG_38
NZ_CP014268.2	317851	TGA																			ORF_317753..317851_32aa_+2	317753	99	CDS	false	CTG	ER2566ORF|NZ_CP014268.2_317753_317851_+2_CTG_32
NZ_CP014268.2	317980	TGA																			ORF_317885..317980_31aa_+2	317885	96	CDS	false	CTG	ER2566ORF|NZ_CP014268.2_317885_317980_+2_CTG_31
NZ_CP014268.2	318484	TGA																			ORF_318389..318484_31aa_+2	318389	96	CDS	false	GTG	ER2566ORF|NZ_CP014268.2_318389_318484_+2_GTG_31
NZ_CP014268.2	318661	TAG																			ORF_318569..318661_30aa_+2	318569	93	CDS	false	CTG	ER2566ORF|NZ_CP014268.2_318569_318661_+2_CTG_30
NZ_CP014268.2	318913	TAA																			ORF_318815..318913_32aa_+2	318815	99	CDS	false	GTG	ER2566ORF|NZ_CP014268.2_318815_318913_+2_GTG_32
NZ_CP014268.2	319030	TGA																			ORF_318935..319030_31aa_+2	318935	96	CDS	false	GTG	ER2566ORF|NZ_CP014268.2_318935_319030_+2_GTG_31	ER2566ORF_+1aa_orf|NZ_CP014268.2_318932_319030_+2_GTG_32	ER2566ORF_+2aa_orf|NZ_CP014268.2_318929_319030_+2_GTG_33
NZ_CP014268.2	319177	TAG																			ORF_319079..319177_32aa_+2	319079	99	CDS	false	GTG	ER2566ORF|NZ_CP014268.2_319079_319177_+2_GTG_32
NZ_CP014268.2	319295	TGA																			ORF_319188..319295_35aa_+3	319188	108	CDS	false	GTG	ER2566ORF|NZ_CP014268.2_319188_319295_+3_GTG_35
NZ_CP014268.2	319402	TGA																			ORF_319193..319402_69aa_+2	319193	210	CDS	false	ATG	ER2566ORF|NZ_CP014268.2_319193_319402_+2_ATG_69
NZ_CP014268.2	319588	TAG																			ORF_319490..319588_32aa_+2	319490	99	CDS	false	GTG	ER2566ORF|NZ_CP014268.2_319490_319588_+2_GTG_32	ER2566ORF_+4aa_orf|NZ_CP014268.2_319478_319588_+2_GTG_36
NZ_CP014268.2	319711	TAG																			ORF_319601..319711_36aa_+2	319601	111	CDS	false	GTG	ER2566ORF|NZ_CP014268.2_319601_319711_+2_GTG_36
NZ_CP014268.2	320368	TGA																			ORF_320267..320368_33aa_+2	320267	102	CDS	false	ATG	ER2566ORF|NZ_CP014268.2_320267_320368_+2_ATG_33
NZ_CP014268.2	320665	TGA																			ORF_320567..320665_32aa_+2	320567	99	CDS	false	GTG	ER2566ORF|NZ_CP014268.2_320567_320665_+2_GTG_32	ER2566ORF_+6aa_orf|NZ_CP014268.2_320549_320665_+2_GTG_38
NZ_CP014268.2	320799	TAA	C2566_00322	316771	4029	CDS		ATG													ORF_316738..320799_1353aa_+1	316738	4062	CDS	false	ATG	ER2566NIDVDC2566_00322|NZ_CP014268.2_316771_320799_+1_ATG_1342	ER2566NIDVDC2566_00322_+11aa_orf|NZ_CP014268.2_316738_320799_+1_ATG_1353
NZ_CP014268.2	321848	TGA																			ORF_321732..321848_38aa_+3	321732	117	CDS	false	CTG	ER2566ORF|NZ_CP014268.2_321732_321848_+3_CTG_38
NZ_CP014268.2	322145	TGA																			ORF_322038..322145_35aa_+3	322038	108	CDS	false	GTG	ER2566ORF|NZ_CP014268.2_322038_322145_+3_GTG_35
NZ_CP014268.2	322565	TAG																			ORF_322458..322565_35aa_+3	322458	108	CDS	false	CTG	ER2566ORF|NZ_CP014268.2_322458_322565_+3_CTG_35
NZ_CP014268.2	322803	TGA																			ORF_322696..322803_35aa_+1	322696	108	CDS	false	CTG	ER2566ORF|NZ_CP014268.2_322696_322803_+1_CTG_35
NZ_CP014268.2	322895	TAA																			ORF_322767..322895_42aa_+3	322767	129	CDS	false	ATG	ER2566ORF|NZ_CP014268.2_322767_322895_+3_ATG_42	ER2566ORF_+11aa_orf|NZ_CP014268.2_322734_322895_+3_TTG_53
NZ_CP014268.2	323666	TGA																			ORF_323433..323666_77aa_+3	323433	234	CDS	false	CTG	ER2566ORF|NZ_CP014268.2_323433_323666_+3_CTG_77
NZ_CP014268.2	323969	TAA																			ORF_323874..323969_31aa_+3	323874	96	CDS	false	GTG	ER2566ORF|NZ_CP014268.2_323874_323969_+3_GTG_31
NZ_CP014268.2	324416	TAG																			ORF_324207..324416_69aa_+3	324207	210	CDS	false	ATG	ER2566ORF|NZ_CP014268.2_324207_324416_+3_ATG_69	ER2566ORF_+5aa_orf|NZ_CP014268.2_324192_324416_+3_TTG_74	ER2566ORF_+15aa_orf|NZ_CP014268.2_324162_324416_+3_CTG_84
NZ_CP014268.2	324872	TGA																			ORF_324555..324872_105aa_+3	324555	318	CDS	false	ATG	ER2566ORF|NZ_CP014268.2_324555_324872_+3_ATG_105	ER2566ORF_+2aa_orf|NZ_CP014268.2_324549_324872_+3_GTG_107	ER2566ORF_+3aa_orf|NZ_CP014268.2_324546_324872_+3_GTG_108
NZ_CP014268.2	325099	TAA	C2566_00323	320876	4224	CDS		GTG													ORF_320960..325099_1379aa_+2	320960	4140	CDS	false	ATG	ER2566NIDVDC2566_00323|NZ_CP014268.2_320876_325099_+2_GTG_1407
NZ_CP014268.2	325361	TGA																			ORF_325221..325361_46aa_+3	325221	141	CDS	false	ATG	ER2566ORF|NZ_CP014268.2_325221_325361_+3_ATG_46
NZ_CP014268.2	325435	TAG																			ORF_325343..325435_30aa_+2	325343	93	CDS	false	TTG	ER2566ORF|NZ_CP014268.2_325343_325435_+2_TTG_30
NZ_CP014268.2	325851	TAA	C2566_00324	325312	540	CDS		ATG													ORF_325312..325851_179aa_+1	325312	540	CDS	false	ATG	ER2566NIDVDC2566_00324|NZ_CP014268.2_325312_325851_+1_ATG_179
NZ_CP014268.2	326109	TAA																			ORF_325954..326109_51aa_+1	325954	156	CDS	false	ATG	ER2566ORF|NZ_CP014268.2_325954_326109_+1_ATG_51
NZ_CP014268.2	326179	TAA																			ORF_326027..326179_50aa_+2	326027	153	CDS	false	TTG	ER2566ORF|NZ_CP014268.2_326027_326179_+2_TTG_50
NZ_CP014268.2	326238	TAA																			ORF_326146..326238_30aa_+1	326146	93	CDS	false	CTG	ER2566ORF|NZ_CP014268.2_326146_326238_+1_CTG_30
NZ_CP014268.2	326488	TGA																			ORF_326381..326488_35aa_+2	326381	108	CDS	false	CTG	ER2566ORF|NZ_CP014268.2_326381_326488_+2_CTG_35
NZ_CP014268.2	326633	TAA																			ORF_326496..326633_45aa_+3	326496	138	CDS	false	GTG	ER2566ORF|NZ_CP014268.2_326496_326633_+3_GTG_45	ER2566ORF_+16aa_orf|NZ_CP014268.2_326448_326633_+3_TTG_61	ER2566ORF_+19aa_orf|NZ_CP014268.2_326439_326633_+3_CTG_64
NZ_CP014268.2	326665	TAG																			ORF_326558..326665_35aa_+2	326558	108	CDS	false	CTG	ER2566ORF|NZ_CP014268.2_326558_326665_+2_CTG_35
NZ_CP014268.2	326816	TGA																			ORF_326703..326816_37aa_+3	326703	114	CDS	false	TTG	ER2566ORF|NZ_CP014268.2_326703_326816_+3_TTG_37
NZ_CP014268.2	326887	TAA																			ORF_326795..326887_30aa_+2	326795	93	CDS	false	CTG	ER2566ORF|NZ_CP014268.2_326795_326887_+2_CTG_30
NZ_CP014268.2	327012	TGA																			ORF_326842..327012_56aa_+1	326842	171	CDS	false	ATG	ER2566ORF|NZ_CP014268.2_326842_327012_+1_ATG_56
NZ_CP014268.2	327158	TAA																			ORF_327060..327158_32aa_+3	327060	99	CDS	false	CTG	ER2566ORF|NZ_CP014268.2_327060_327158_+3_CTG_32	ER2566ORF_+17aa_orf|NZ_CP014268.2_327009_327158_+3_GTG_49
NZ_CP014268.2	327259	TAA																			ORF_327023..327259_78aa_+2	327023	237	CDS	false	ATG	ER2566ORF|NZ_CP014268.2_327023_327259_+2_ATG_78
NZ_CP014268.2	327285	TGA																			ORF_327178..327285_35aa_+1	327178	108	CDS	false	CTG	ER2566ORF|NZ_CP014268.2_327178_327285_+1_CTG_35
NZ_CP014268.2	327521	TGA																			ORF_327348..327521_57aa_+3	327348	174	CDS	false	ATG	ER2566ORF|NZ_CP014268.2_327348_327521_+3_ATG_57	ER2566ORF_+5aa_orf|NZ_CP014268.2_327333_327521_+3_TTG_62	ER2566ORF_+7aa_orf|NZ_CP014268.2_327327_327521_+3_TTG_64	ER2566ORF_+22aa_orf|NZ_CP014268.2_327282_327521_+3_GTG_79	ER2566ORF_+35aa_orf|NZ_CP014268.2_327243_327521_+3_CTG_92
NZ_CP014268.2	327558	TAA																			ORF_327433..327558_41aa_+1	327433	126	CDS	false	ATG	ER2566ORF|NZ_CP014268.2_327433_327558_+1_ATG_41
NZ_CP014268.2	327688	TGA																			ORF_327515..327688_57aa_+2	327515	174	CDS	false	ATG	ER2566ORF|NZ_CP014268.2_327515_327688_+2_ATG_57
NZ_CP014268.2	327882	TAG																			ORF_327595..327882_95aa_+1	327595	288	CDS	false	ATG	ER2566ORF|NZ_CP014268.2_327595_327882_+1_ATG_95	ER2566ORF_+3aa_orf|NZ_CP014268.2_327586_327882_+1_CTG_98
NZ_CP014268.2	327989	TAA																			ORF_327723..327989_88aa_+3	327723	267	CDS	false	CTG	ER2566ORF|NZ_CP014268.2_327723_327989_+3_CTG_88
NZ_CP014268.2	328095	TGA																			ORF_327913..328095_60aa_+1	327913	183	CDS	false	ATG	ER2566ORF|NZ_CP014268.2_327913_328095_+1_ATG_60
NZ_CP014268.2	328303	TAG																			ORF_327926..328303_125aa_+2	327926	378	CDS	false	ATG	ER2566ORF|NZ_CP014268.2_327926_328303_+2_ATG_125	ER2566ORF_+12aa_orf|NZ_CP014268.2_327890_328303_+2_GTG_137
NZ_CP014268.2	328486	TAA																			ORF_328307..328486_59aa_+2	328307	180	CDS	false	GTG	ER2566ORF|NZ_CP014268.2_328307_328486_+2_GTG_59
NZ_CP014268.2	328596	TAA																			ORF_328486..328596_36aa_+1	328486	111	CDS	false	ATG	ER2566ORF|NZ_CP014268.2_328486_328596_+1_ATG_36	ER2566ORF_+25aa_orf|NZ_CP014268.2_328411_328596_+1_CTG_61	ER2566ORF_+32aa_orf|NZ_CP014268.2_328390_328596_+1_CTG_68	ER2566ORF_+41aa_orf|NZ_CP014268.2_328363_328596_+1_TTG_77
NZ_CP014268.2	328663	TGA																			ORF_328562..328663_33aa_+2	328562	102	CDS	false	CTG	ER2566ORF|NZ_CP014268.2_328562_328663_+2_CTG_33
NZ_CP014268.2	328769	TAA																			ORF_328500..328769_89aa_+3	328500	270	CDS	false	CTG	ER2566ORF|NZ_CP014268.2_328500_328769_+3_CTG_89
NZ_CP014268.2	328809	TGA																			ORF_328654..328809_51aa_+1	328654	156	CDS	false	CTG	ER2566ORF|NZ_CP014268.2_328654_328809_+1_CTG_51
NZ_CP014268.2	328846	TGA																			ORF_328751..328846_31aa_+2	328751	96	CDS	false	GTG	ER2566ORF|NZ_CP014268.2_328751_328846_+2_GTG_31
NZ_CP014268.2	328910	TAA																			ORF_328806..328910_34aa_+3	328806	105	CDS	false	TTG	ER2566ORF|NZ_CP014268.2_328806_328910_+3_TTG_34
NZ_CP014268.2	329079	TAA																			ORF_328810..329079_89aa_+1	328810	270	CDS	false	ATG	ER2566ORF|NZ_CP014268.2_328810_329079_+1_ATG_89
NZ_CP014268.2	329165	TAA																			ORF_328911..329165_84aa_+3	328911	255	CDS	false	ATG	ER2566ORF|NZ_CP014268.2_328911_329165_+3_ATG_84
NZ_CP014268.2	329257	TAA																			ORF_329165..329257_30aa_+2	329165	93	CDS	false	ATG	ER2566ORF|NZ_CP014268.2_329165_329257_+2_ATG_30
NZ_CP014268.2	329447	TGA																			ORF_329280..329447_55aa_+3	329280	168	CDS	false	GTG	ER2566ORF|NZ_CP014268.2_329280_329447_+3_GTG_55
NZ_CP014268.2	329619	TAG																			ORF_329275..329619_114aa_+1	329275	345	CDS	false	ATG	ER2566ORF|NZ_CP014268.2_329275_329619_+1_ATG_114	ER2566ORF_+39aa_orf|NZ_CP014268.2_329158_329619_+1_TTG_153	ER2566ORF_+49aa_orf|NZ_CP014268.2_329128_329619_+1_CTG_163
NZ_CP014268.2	329725	TGA																			ORF_329612..329725_37aa_+2	329612	114	CDS	false	ATG	ER2566ORF|NZ_CP014268.2_329612_329725_+2_ATG_37	ER2566ORF_+1aa_orf|NZ_CP014268.2_329609_329725_+2_TTG_38
NZ_CP014268.2	329906	TGA																			ORF_329814..329906_30aa_+3	329814	93	CDS	false	TTG	ER2566ORF|NZ_CP014268.2_329814_329906_+3_TTG_30	ER2566ORF_+41aa_orf|NZ_CP014268.2_329691_329906_+3_CTG_71	ER2566ORF_+59aa_orf|NZ_CP014268.2_329637_329906_+3_CTG_89
NZ_CP014268.2	330233	TAG																			ORF_330036..330233_65aa_+3	330036	198	CDS	false	ATG	ER2566ORF|NZ_CP014268.2_330036_330233_+3_ATG_65	ER2566ORF_+4aa_orf|NZ_CP014268.2_330024_330233_+3_TTG_69	ER2566ORF_+22aa_orf|NZ_CP014268.2_329970_330233_+3_CTG_87	ER2566ORF_+36aa_orf|NZ_CP014268.2_329928_330233_+3_GTG_101	ER2566ORF_+42aa_orf|NZ_CP014268.2_329910_330233_+3_TTG_107
NZ_CP014268.2	330423	TGA																			ORF_330289..330423_44aa_+1	330289	135	CDS	false	TTG	ER2566ORF|NZ_CP014268.2_330289_330423_+1_TTG_44
NZ_CP014268.2	330427	TAG																			ORF_330320..330427_35aa_+2	330320	108	CDS	false	CTG	ER2566ORF|NZ_CP014268.2_330320_330427_+2_CTG_35
NZ_CP014268.2	330892	TGA																			ORF_330746..330892_48aa_+2	330746	147	CDS	false	CTG	ER2566ORF|NZ_CP014268.2_330746_330892_+2_CTG_48
NZ_CP014268.2	330899	TGA																			ORF_330384..330899_171aa_+3	330384	516	CDS	false	ATG	ER2566ORF|NZ_CP014268.2_330384_330899_+3_ATG_171	ER2566ORF_+15aa_orf|NZ_CP014268.2_330339_330899_+3_CTG_186	ER2566ORF_+23aa_orf|NZ_CP014268.2_330315_330899_+3_GTG_194	ER2566ORF_+27aa_orf|NZ_CP014268.2_330303_330899_+3_CTG_198
NZ_CP014268.2	330969	TGA																			ORF_330847..330969_40aa_+1	330847	123	CDS	false	GTG	ER2566ORF|NZ_CP014268.2_330847_330969_+1_GTG_40	ER2566ORF_+12aa_orf|NZ_CP014268.2_330811_330969_+1_GTG_52
NZ_CP014268.2	331085	TAA																			ORF_330966..331085_39aa_+3	330966	120	CDS	false	ATG	ER2566ORF|NZ_CP014268.2_330966_331085_+3_ATG_39
NZ_CP014268.2	331173	TAG																			ORF_330973..331173_66aa_+1	330973	201	CDS	false	ATG	ER2566ORF|NZ_CP014268.2_330973_331173_+1_ATG_66
NZ_CP014268.2	331278	TAA																			ORF_331183..331278_31aa_+1	331183	96	CDS	false	GTG	ER2566ORF|NZ_CP014268.2_331183_331278_+1_GTG_31
NZ_CP014268.2	331407	TAG																			ORF_331285..331407_40aa_+1	331285	123	CDS	false	CTG	ER2566ORF|NZ_CP014268.2_331285_331407_+1_CTG_40
NZ_CP014268.2	331463	TAG																			ORF_331353..331463_36aa_+3	331353	111	CDS	false	TTG	ER2566ORF|NZ_CP014268.2_331353_331463_+3_TTG_36
NZ_CP014268.2	331707	TAG																			ORF_331528..331707_59aa_+1	331528	180	CDS	false	ATG	ER2566ORF|NZ_CP014268.2_331528_331707_+1_ATG_59
NZ_CP014268.2	331715	TAA																			ORF_331575..331715_46aa_+3	331575	141	CDS	false	ATG	ER2566ORF|NZ_CP014268.2_331575_331715_+3_ATG_46
NZ_CP014268.2	331957	TAA																			ORF_331826..331957_43aa_+2	331826	132	CDS	false	TTG	ER2566ORF|NZ_CP014268.2_331826_331957_+2_TTG_43	ER2566ORF_+28aa_orf|NZ_CP014268.2_331742_331957_+2_CTG_71
NZ_CP014268.2	331967	TGA																			ORF_331872..331967_31aa_+3	331872	96	CDS	false	TTG	ER2566ORF|NZ_CP014268.2_331872_331967_+3_TTG_31
NZ_CP014268.2	332191	TAG																			ORF_331985..332191_68aa_+2	331985	207	CDS	false	ATG	ER2566ORF|NZ_CP014268.2_331985_332191_+2_ATG_68	ER2566ORF_+7aa_orf|NZ_CP014268.2_331964_332191_+2_TTG_75	ER2566ORF_+8aa_orf|NZ_CP014268.2_331961_332191_+2_CTG_76
NZ_CP014268.2	332442	TAA																			ORF_332338..332442_34aa_+1	332338	105	CDS	false	TTG	ER2566ORF|NZ_CP014268.2_332338_332442_+1_TTG_34
NZ_CP014268.2	332598	TAG																			ORF_332479..332598_39aa_+1	332479	120	CDS	false	ATG	ER2566ORF|NZ_CP014268.2_332479_332598_+1_ATG_39
NZ_CP014268.2	332647	TGA																			ORF_332492..332647_51aa_+2	332492	156	CDS	false	ATG	ER2566ORF|NZ_CP014268.2_332492_332647_+2_ATG_51
NZ_CP014268.2	332955	TGA																			ORF_332653..332955_100aa_+1	332653	303	CDS	false	ATG	ER2566ORF|NZ_CP014268.2_332653_332955_+1_ATG_100	ER2566ORF_+3aa_orf|NZ_CP014268.2_332644_332955_+1_TTG_103
NZ_CP014268.2	333203	TGA	C2566_00334	332430	774	CDS		ATG													ORF_332430..333203_257aa_+3	332430	774	CDS	false	ATG	ER2566NIDVDC2566_00334|NZ_CP014268.2_332430_333203_+3_ATG_257
NZ_CP014268.2	333517	TGA																			ORF_333389..333517_42aa_+2	333389	129	CDS	false	GTG	ER2566ORF|NZ_CP014268.2_333389_333517_+2_GTG_42
NZ_CP014268.2	333615	TGA																			ORF_333514..333615_33aa_+1	333514	102	CDS	false	TTG	ER2566ORF|NZ_CP014268.2_333514_333615_+1_TTG_33
NZ_CP014268.2	333793	TAA																			ORF_333686..333793_35aa_+2	333686	108	CDS	false	GTG	ER2566ORF|NZ_CP014268.2_333686_333793_+2_GTG_35
NZ_CP014268.2	334096	TAA																			ORF_334004..334096_30aa_+2	334004	93	CDS	false	GTG	ER2566ORF|NZ_CP014268.2_334004_334096_+2_GTG_30
NZ_CP014268.2	334167	TAG																			ORF_333937..334167_76aa_+1	333937	231	CDS	false	ATG	ER2566ORF|NZ_CP014268.2_333937_334167_+1_ATG_76	ER2566ORF_+1aa_orf|NZ_CP014268.2_333934_334167_+1_TTG_77	ER2566ORF_+2aa_orf|NZ_CP014268.2_333931_334167_+1_TTG_78	ER2566ORF_+20aa_orf|NZ_CP014268.2_333877_334167_+1_GTG_96
NZ_CP014268.2	334307	TAA	C2566_00335	333243	1065	CDS		ATG													ORF_333243..334307_354aa_+3	333243	1065	CDS	false	ATG	ER2566NIDVDC2566_00335|NZ_CP014268.2_333243_334307_+3_ATG_354
NZ_CP014268.2	334314	TGA																			ORF_334204..334314_36aa_+1	334204	111	CDS	false	ATG	ER2566ORF|NZ_CP014268.2_334204_334314_+1_ATG_36	ER2566ORF_+9aa_orf|NZ_CP014268.2_334177_334314_+1_TTG_45
NZ_CP014268.2	334614	TAG																			ORF_334486..334614_42aa_+1	334486	129	CDS	false	TTG	ER2566ORF|NZ_CP014268.2_334486_334614_+1_TTG_42
NZ_CP014268.2	334729	TAA																			ORF_334583..334729_48aa_+2	334583	147	CDS	false	GTG	ER2566ORF|NZ_CP014268.2_334583_334729_+2_GTG_48
NZ_CP014268.2	334773	TGA																			ORF_334624..334773_49aa_+1	334624	150	CDS	false	ATG	ER2566ORF|NZ_CP014268.2_334624_334773_+1_ATG_49	ER2566ORF_+2aa_orf|NZ_CP014268.2_334618_334773_+1_TTG_51
NZ_CP014268.2	334988	TAA	C2566_00336	334317	672	CDS		ATG													ORF_334317..334988_223aa_+3	334317	672	CDS	false	ATG	ER2566NIDVDC2566_00336|NZ_CP014268.2_334317_334988_+3_ATG_223	ER2566NIDVDC2566_00336_+2aa_orf|NZ_CP014268.2_334311_334988_+3_GTG_225
NZ_CP014268.2	335008	TAA																			ORF_334877..335008_43aa_+2	334877	132	CDS	false	GTG	ER2566ORF|NZ_CP014268.2_334877_335008_+2_GTG_43
NZ_CP014268.2	335161	TGA																			ORF_335018..335161_47aa_+2	335018	144	CDS	false	TTG	ER2566ORF|NZ_CP014268.2_335018_335161_+2_TTG_47
NZ_CP014268.2	335208	TGA																			ORF_335083..335208_41aa_+1	335083	126	CDS	false	ATG	ER2566ORF|NZ_CP014268.2_335083_335208_+1_ATG_41	ER2566ORF_+28aa_orf|NZ_CP014268.2_334999_335208_+1_CTG_69
NZ_CP014268.2	335621	TAA	C2566_00337	335031	591	CDS		ATG													ORF_335031..335621_196aa_+3	335031	591	CDS	false	ATG	ER2566NIDVDC2566_00337|NZ_CP014268.2_335031_335621_+3_ATG_196
NZ_CP014268.2	335777	TAG																			ORF_335685..335777_30aa_+3	335685	93	CDS	false	CTG	ER2566ORF|NZ_CP014268.2_335685_335777_+3_CTG_30
NZ_CP014268.2	335787	TAA																			ORF_335659..335787_42aa_+1	335659	129	CDS	false	CTG	ER2566ORF|NZ_CP014268.2_335659_335787_+1_CTG_42	ER2566ORF_+3aa_orf|NZ_CP014268.2_335650_335787_+1_TTG_45
NZ_CP014268.2	335830	TGA																			ORF_335645..335830_61aa_+2	335645	186	CDS	false	CTG	ER2566ORF|NZ_CP014268.2_335645_335830_+2_CTG_61
NZ_CP014268.2	336080	TAA	C2566_00338	335808	273	CDS		ATG													ORF_335808..336080_90aa_+3	335808	273	CDS	false	ATG	ER2566NIDVDC2566_00338|NZ_CP014268.2_335808_336080_+3_ATG_90
NZ_CP014268.2	336399	TGA																			ORF_336277..336399_40aa_+1	336277	123	CDS	false	ATG	ER2566ORF|NZ_CP014268.2_336277_336399_+1_ATG_40	ER2566ORF_+16aa_orf|NZ_CP014268.2_336229_336399_+1_CTG_56	ER2566ORF_+17aa_orf|NZ_CP014268.2_336226_336399_+1_TTG_57	ER2566ORF_+19aa_orf|NZ_CP014268.2_336220_336399_+1_GTG_59	ER2566ORF_+33aa_orf|NZ_CP014268.2_336178_336399_+1_CTG_73	ER2566ORF_+38aa_orf|NZ_CP014268.2_336163_336399_+1_GTG_78
NZ_CP014268.2	336600	TGA																			ORF_336457..336600_47aa_+1	336457	144	CDS	false	ATG	ER2566ORF|NZ_CP014268.2_336457_336600_+1_ATG_47	ER2566ORF_+3aa_orf|NZ_CP014268.2_336448_336600_+1_GTG_50
NZ_CP014268.2	336788	TGA	C2566_00340	336093	696	CDS		GTG													ORF_336153..336788_211aa_+3	336153	636	CDS	false	ATG	ER2566NIDVDC2566_00340|NZ_CP014268.2_336093_336788_+3_GTG_231	ER2566NIDVDC2566_00340_+2aa_orf|NZ_CP014268.2_336087_336788_+3_GTG_233
NZ_CP014268.2	336900	TAA																			ORF_336688..336900_70aa_+1	336688	213	CDS	false	ATG	ER2566ORF|NZ_CP014268.2_336688_336900_+1_ATG_70	ER2566ORF_+1aa_orf|NZ_CP014268.2_336685_336900_+1_TTG_71	ER2566ORF_+2aa_orf|NZ_CP014268.2_336682_336900_+1_CTG_72
NZ_CP014268.2	337167	TGA																			ORF_337054..337167_37aa_+1	337054	114	CDS	false	ATG	ER2566ORF|NZ_CP014268.2_337054_337167_+1_ATG_37	ER2566ORF_+6aa_orf|NZ_CP014268.2_337036_337167_+1_TTG_43	ER2566ORF_+11aa_orf|NZ_CP014268.2_337021_337167_+1_TTG_48	ER2566ORF_+12aa_orf|NZ_CP014268.2_337018_337167_+1_CTG_49	ER2566ORF_+13aa_orf|NZ_CP014268.2_337015_337167_+1_TTG_50
NZ_CP014268.2	337280	TGA																			ORF_337137..337280_47aa_+3	337137	144	CDS	false	ATG	ER2566ORF|NZ_CP014268.2_337137_337280_+3_ATG_47	ER2566ORF_+22aa_orf|NZ_CP014268.2_337071_337280_+3_CTG_69	ER2566ORF_+37aa_orf|NZ_CP014268.2_337026_337280_+3_GTG_84	ER2566ORF_+57aa_orf|NZ_CP014268.2_336966_337280_+3_GTG_104
NZ_CP014268.2	337480	TAG																			ORF_337367..337480_37aa_+2	337367	114	CDS	false	GTG	ER2566ORF|NZ_CP014268.2_337367_337480_+2_GTG_37
NZ_CP014268.2	337628	TGA																			ORF_337485..337628_47aa_+3	337485	144	CDS	false	ATG	ER2566ORF|NZ_CP014268.2_337485_337628_+3_ATG_47
NZ_CP014268.2	337756	TGA																			ORF_337559..337756_65aa_+2	337559	198	CDS	false	ATG	ER2566ORF|NZ_CP014268.2_337559_337756_+2_ATG_65
NZ_CP014268.2	337999	TGA																			ORF_337829..337999_56aa_+2	337829	171	CDS	false	ATG	ER2566ORF|NZ_CP014268.2_337829_337999_+2_ATG_56
NZ_CP014268.2	338284	TGA																			ORF_338168..338284_38aa_+2	338168	117	CDS	false	TTG	ER2566ORF|NZ_CP014268.2_338168_338284_+2_TTG_38
NZ_CP014268.2	338823	TGA	C2566_00342	337447	1377	CDS		ATG													ORF_337447..338823_458aa_+1	337447	1377	CDS	false	ATG	ER2566NIDVDC2566_00342|NZ_CP014268.2_337447_338823_+1_ATG_458	ER2566NIDVDC2566_00342_+11aa_orf|NZ_CP014268.2_337414_338823_+1_CTG_469	ER2566NIDVDC2566_00342_+12aa_orf|NZ_CP014268.2_337411_338823_+1_CTG_470
NZ_CP014268.2	338833	TAA																			ORF_338624..338833_69aa_+2	338624	210	CDS	false	TTG	ER2566ORF|NZ_CP014268.2_338624_338833_+2_TTG_69
NZ_CP014268.2	339024	TAA																			ORF_338854..339024_56aa_+1	338854	171	CDS	false	ATG	ER2566ORF|NZ_CP014268.2_338854_339024_+1_ATG_56
NZ_CP014268.2	339154	TAA																			ORF_338981..339154_57aa_+2	338981	174	CDS	false	TTG	ER2566ORF|NZ_CP014268.2_338981_339154_+2_TTG_57
NZ_CP014268.2	339318	TGA																			ORF_339223..339318_31aa_+1	339223	96	CDS	false	CTG	ER2566ORF|NZ_CP014268.2_339223_339318_+1_CTG_31
NZ_CP014268.2	339564	TGA																			ORF_339442..339564_40aa_+1	339442	123	CDS	false	CTG	ER2566ORF|NZ_CP014268.2_339442_339564_+1_CTG_40	ER2566ORF_+10aa_orf|NZ_CP014268.2_339412_339564_+1_GTG_50
NZ_CP014268.2	339834	TAA																			ORF_339727..339834_35aa_+1	339727	108	CDS	false	ATG	ER2566ORF|NZ_CP014268.2_339727_339834_+1_ATG_35
NZ_CP014268.2	340145	TAG	C2566_00343	338820	1326	CDS		ATG													ORF_338820..340145_441aa_+3	338820	1326	CDS	false	ATG	ER2566NIDVDC2566_00343|NZ_CP014268.2_338820_340145_+3_ATG_441
NZ_CP014268.2	340400	TAA																			ORF_340269..340400_43aa_+3	340269	132	CDS	false	GTG	ER2566ORF|NZ_CP014268.2_340269_340400_+3_GTG_43
NZ_CP014268.2	340536	TAA																			ORF_340330..340536_68aa_+1	340330	207	CDS	false	CTG	ER2566ORF|NZ_CP014268.2_340330_340536_+1_CTG_68	ER2566ORF_+2aa_orf|NZ_CP014268.2_340324_340536_+1_TTG_70
NZ_CP014268.2	340622	TAG																			ORF_340524..340622_32aa_+3	340524	99	CDS	false	ATG	ER2566ORF|NZ_CP014268.2_340524_340622_+3_ATG_32
NZ_CP014268.2	340889	TGA																			ORF_340797..340889_30aa_+3	340797	93	CDS	false	CTG	ER2566ORF|NZ_CP014268.2_340797_340889_+3_CTG_30
NZ_CP014268.2	341122	TGA																			ORF_340256..341122_288aa_+2	340256	867	CDS	false	ATG	ER2566ORF|NZ_CP014268.2_340256_341122_+2_ATG_288	ER2566ORF_+6aa_orf|NZ_CP014268.2_340238_341122_+2_CTG_294
NZ_CP014268.2	341292	TAG																			ORF_341119..341292_57aa_+1	341119	174	CDS	false	TTG	ER2566ORF|NZ_CP014268.2_341119_341292_+1_TTG_57
NZ_CP014268.2	341305	TAG																			ORF_341132..341305_57aa_+2	341132	174	CDS	false	TTG	ER2566ORF|NZ_CP014268.2_341132_341305_+2_TTG_57
NZ_CP014268.2	341471	TGA																			ORF_341001..341471_156aa_+3	341001	471	CDS	false	ATG	ER2566ORF|NZ_CP014268.2_341001_341471_+3_ATG_156
NZ_CP014268.2	341734	TAG																			ORF_341462..341734_90aa_+2	341462	273	CDS	false	ATG	ER2566ORF|NZ_CP014268.2_341462_341734_+2_ATG_90
NZ_CP014268.2	342124	TAA																			ORF_342029..342124_31aa_+2	342029	96	CDS	false	ATG	ER2566ORF|NZ_CP014268.2_342029_342124_+2_ATG_31
NZ_CP014268.2	342250	TAA																			ORF_342134..342250_38aa_+2	342134	117	CDS	false	ATG	ER2566ORF|NZ_CP014268.2_342134_342250_+2_ATG_38
NZ_CP014268.2	342284	TAG																			ORF_342186..342284_32aa_+3	342186	99	CDS	false	ATG	ER2566ORF|NZ_CP014268.2_342186_342284_+3_ATG_32
NZ_CP014268.2	342503	TGA																			ORF_342393..342503_36aa_+3	342393	111	CDS	false	GTG	ER2566ORF|NZ_CP014268.2_342393_342503_+3_GTG_36
NZ_CP014268.2	342577	TAG																			ORF_342485..342577_30aa_+2	342485	93	CDS	false	GTG	ER2566ORF|NZ_CP014268.2_342485_342577_+2_GTG_30
NZ_CP014268.2	342725	TAA																			ORF_342597..342725_42aa_+3	342597	129	CDS	false	TTG	ER2566ORF|NZ_CP014268.2_342597_342725_+3_TTG_42
NZ_CP014268.2	342754	TGA																			ORF_342656..342754_32aa_+2	342656	99	CDS	false	ATG	ER2566ORF|NZ_CP014268.2_342656_342754_+2_ATG_32	ER2566ORF_+13aa_orf|NZ_CP014268.2_342617_342754_+2_TTG_45	ER2566ORF_+25aa_orf|NZ_CP014268.2_342581_342754_+2_CTG_57
NZ_CP014268.2	342865	TAA																			ORF_342767..342865_32aa_+2	342767	99	CDS	false	ATG	ER2566ORF|NZ_CP014268.2_342767_342865_+2_ATG_32
[truncated: 49,808 more rows]
[truncated: 2 more columns]
