# Supplementary material for: Genome re-sequencing and reannotation of the Escherichia coli ER2566 strain and transcriptome sequencing under overexpression conditions
Source: BMC Genomics. 2020 Jun 16;21:407. doi: 10.1186/s12864-020-06818-1 (PMC7296898; doi:10.1186/s12864-020-06818-1)
Supplement: Supplementary file 5 — Additional file 5. An integrated proteogenomics search database of ER2566 strain. [file 12864_2020_6818_MOESM5_ESM.zip › e-coli-er2566/metadata.md]

# *Escherichia coli* ER2566

| iPtgxDB Release     ||
| ------: | :--------: |
| Version | 1          |
| Date    | 10.03.2020 |

## Downloaded from
[https://iptgxdb.expasy.org/iptgxdb/annotations/E-coli-ER2566](https://iptgxdb.expasy.org/iptgxdb/annotations/E-coli-ER2566)


## Job specifications
Identifier : C2003101338

| Combiner Settings ||
| ------: | :-------- |
| Sequence file | NCBIER2566.fasta |
| Gene identifier prefix | ER2566 |
| Protease | Trypsin |
| Minimal protein length | 6 |
| Genetic code | Bacterial, Archaeal and Plant Plastid Code |
| Ignore pseudogene entries | False |
| Export pseudo entries | False |
| Export full protein sequence | False |

### Annotations

| Annotation file ||
| ------: | :-------- |
| Data | C2566.gtf |
| Source | Other source |
| Label | NIDVD |

| Annotation file ||
| ------: | :-------- |
| Data | BB37.gtf |
| Source | Other source |
| Label | Rnaseq |

| Annotation file ||
| ------: | :-------- |
| Data | YY37.gtf |
| Source | Other source |
| Label | Rnaseq |

| *In silico* Settings ||
| ------: | :-------- |
| Data | On-the-fly |
| Label | ORF |
| Alternative start codons | GTG TTG CTG |
| Longest alternative anchor only | True |
| Minimal protein length | 30 |
| Genetic code | Bacterial, Archaeal and Plant Plastid Code |
