# Supplementary material for: Genome re-sequencing and reannotation of the Escherichia coli ER2566 strain and transcriptome sequencing under overexpression conditions
Source: BMC Genomics. 2020 Jun 16;21:407. doi: 10.1186/s12864-020-06818-1 (PMC7296898; doi:10.1186/s12864-020-06818-1)
Supplement: Supplementary file 5 — Additional file 5. An integrated proteogenomics search database of ER2566 strain. [file 12864_2020_6818_MOESM5_ESM.zip › e-coli-er2566/citation.bib]

@article{iptgxdb17,
  author = "U. Omasits and A. R. Varadarajan and M. Schmid and S. Goetze and D. Melidis and M. Bourqui and O. Nikolayeva and M. Quebatte and A. Patrignani and C. Dehio and J. E. Frey and M. D. Robinson and B. Wollscheid and C. H. Ahrens",
  title = "An integrative strategy to identify the entire protein coding potential of prokaryotic genomes by proteogenomics",
  year = 2017,
  journal = "Genome Research",
  publisher = "Cold Spring Harbor Labs Journals",
  volume = "27",
  pages = "2083-2095",
  month = "Dec",
  keywords = "proteogenomics, database",
  doi = "10.1101/gr.218255.116",
  url = "http://genome.cshlp.org/content/early/2017/11/15/gr.218255.116.full.pdf+html"
}
