# Supplementary material for: Genome re-sequencing and reannotation of the Escherichia coli ER2566 strain and transcriptome sequencing under overexpression conditions
Source: BMC Genomics. 2020 Jun 16;21:407. doi: 10.1186/s12864-020-06818-1 (PMC7296898; doi:10.1186/s12864-020-06818-1)
Supplement: Supplementary file 6 — Additional file 6: Table S5. The list of newly added miscellaneous ncRNAs in the reannotation. [file 12864_2020_6818_MOESM6_ESM.xlsx]

## Sheet: Sheet1
Table S5: The list of newly added miscellaneous ncRNAs in the reannotation
ID	Start site	Stop site	Strand	Products
C2566_00030	31560	31717	+	STnc410
C2566_00060	61310	61409	+	StyR-44
C2566_00104	104153	104359	+	GlmZ_SraJ
C2566_00105	104155	104303	+	GlmY_tke1
C2566_00165	161761	161838	+	naRNA4
C2566_00175	171691	171799	+	StyR-44
C2566_00186	184101	184219	+	Spot_42
C2566_00188	185248	185501	+	CsrC
C2566_00189	185455	185499	-	CsrC
C2566_00231	229992	230062	+	naRNA4
C2566_00240	238907	238984	-	naRNA4
C2566_00263	257683	257740	-	ClpQY_promoter
C2566_00288	289372	289465	-	naRNA4
C2566_00293	294061	294170	-	OxyS
C2566_00304	304215	304323	+	StyR-44
C2566_00321	316456	316517	+	P26
C2566_00325	325853	326013	-	sroH
C2566_00339	335894	336045	-	sau-50
C2566_00348	345429	345528	+	StyR-44
C2566_00355	353799	353876	+	naRNA4
C2566_00356	353897	353974	+	naRNA4
C2566_00366	368171	368367	-	Lysine
C2566_00368	370270	370340	+	naRNA4
C2566_00369	370406	370555	-	STnc430
C2566_00379	379942	380012	+	naRNA4
C2566_00384	384171	384241	+	naRNA4
C2566_00416	412811	412951	-	sraL
C2566_00422	420191	420262	+	naRNA4
C2566_00432	430797	430867	+	naRNA4
C2566_00433	430910	430980	+	naRNA4
C2566_00434	431023	431093	+	naRNA4
C2566_00462	457903	457983	+	naRNA4
C2566_00466	460459	460535	-	naRNA4
C2566_00467	460559	460635	-	naRNA4
C2566_00468	460659	460735	-	naRNA4
C2566_00469	460759	460835	-	naRNA4
C2566_00470	460859	460935	-	naRNA4
C2566_00475	466601	466766	+	STnc630
C2566_00589	580874	580931	-	STnc450
C2566_00596	590037	590115	+	naRNA4
C2566_00602	596278	596355	+	naRNA4
C2566_00611	606533	606648	+	Mg_sensor
C2566_00628	623261	623336	+	naRNA4
C2566_00629	623357	623432	+	naRNA4
C2566_00646	638925	639064	-	group-II-D1D4-4
C2566_00677	668189	668341	+	sok
C2566_00682	671075	671152	-	tpke11
C2566_00695	684932	685051	-	Thr_leader
C2566_00706	693729	693800	+	naRNA4
C2566_00711	698118	698196	-	naRNA4
C2566_00725	712253	712331	-	naRNA4
C2566_00726	712354	712432	-	naRNA4
C2566_00727	712455	712533	-	naRNA4
C2566_00728	712556	712634	-	naRNA4
C2566_00751	729507	729576	-	RNA-OUT
C2566_00819	793767	793837	+	naRNA4
C2566_00841	817305	817384	-	naRNA4
C2566_00846	824331	824396	-	naRNA4
C2566_00847	824416	824481	-	naRNA4
C2566_00857	835088	835314	+	SgrS
C2566_00864	841294	841443	-	Leu_leader
C2566_00888	868681	868750	+	STnc40
C2566_00890	869154	869230	+	naRNA4
C2566_00891	869270	869347	+	naRNA4
C2566_00904	880622	880735	-	tp2
C2566_00962	948817	948903	+	t44
C2566_00989	975115	975191	+	naRNA4
C2566_01001	984696	984795	+	StyR-44
C2566_01019	998796	998916	+	group-II-D1D4-2
C2566_01025	1004920	1004997	+	naRNA4
C2566_01031	1008249	1008326	+	naRNA4
C2566_01033	1009061	1009138	+	naRNA4
C2566_01058	1030011	1030209	+	IS009
C2566_01093	1065653	1065722	-	naRNA4
C2566_01094	1065746	1065815	-	naRNA4
C2566_01095	1065839	1065908	-	naRNA4
C2566_01107	1075502	1075573	+	naRNA4
C2566_01108	1075595	1075666	+	naRNA4
C2566_01109	1075688	1075759	+	naRNA4
C2566_01132	1103399	1103476	-	naRNA4
C2566_01133	1103500	1103577	-	naRNA4
C2566_01136	1105606	1105683	+	naRNA4
C2566_01171	1135416	1135495	+	naRNA4
C2566_01218	1185286	1185382	-	sraA
C2566_01223	1189459	1189603	-	sau-50
C2566_01254	1221283	1221347	+	DnaX
C2566_01262	1229374	1229451	+	naRNA4
C2566_01267	1235131	1235214	+	sroB
C2566_01270	1236512	1236589	+	naRNA4
C2566_01271	1236613	1236690	+	naRNA4
C2566_01272	1236714	1236791	+	naRNA4
C2566_01302	1271214	1271280	+	STnc480
C2566_01407	1362724	1362832	-	rnk_leader
C2566_01422	1376348	1376790	+	cspA
C2566_01455	1404573	1404735	-	sroC
C2566_01527	1475863	1475933	-	naRNA4
C2566_01530	1480216	1480286	+	naRNA4
C2566_01531	1480305	1480376	+	naRNA4
C2566_01532	1480396	1480467	+	naRNA4
C2566_01550	1498103	1498271	+	RtT
C2566_01555	1498598	1498764	+	RtT
C2566_01557	1498820	1498987	+	RtT
C2566_01613	1549626	1549696	-	naRNA4
C2566_01688	1620726	1620804	-	RybB
C2566_01703	1633502	1633582	+	naRNA4
C2566_01723	1655051	1655444	-	cspA
C2566_01727	1658501	1658528	+	CRISPR-DR4
C2566_01740	1673871	1674005	-	STnc130
C2566_01792	1737836	1737909	+	PyrD_leader
C2566_01840	1784441	1784863	+	cspA
C2566_01852	1795546	1795624	-	naRNA4
C2566_01912	1854033	1854082	-	PyrC_leader
C2566_01935	1875814	1876150	-	rne5
C2566_01939	1878011	1878179	+	SraB
C2566_01961	1897164	1897240	+	naRNA4
C2566_02017	1947632	1947710	+	C0299
C2566_02053	1986324	1986389	+	rdlD
C2566_02055	1986859	1986924	+	rdlD
C2566_02057	1987394	1987459	+	rdlD
C2566_02110	2037415	2037508	-	Trp_leader
C2566_02127	2050724	2050926	+	STnc180
C2566_02196	2119653	2119832	+	IS061
C2566_02200	2123152	2123269	+	frnS
C2566_02225	2137268	2137366	+	IS009
C2566_02230	2141532	2141652	+	MicC
C2566_02257	2174360	2174423	-	RydC
C2566_02260	2174983	2175134	-	sok
C2566_02317	2232518	2232576	+	SECIS_3
C2566_02380	2300886	2301099	-	STnc560
C2566_02392	2312494	2312592	-	IS009
C2566_02406	2320073	2320247	-	sok
C2566_02415	2324050	2324101	+	DicF
C2566_02500	2411577	2411967	-	STnc550
C2566_02511	2420678	2420840	-	HPnc0260
C2566_02529	2437978	2438038	-	rydB
C2566_02558	2468423	2468581	-	STnc540
C2566_02562	2472422	2472546	-	Phe_leader
C2566_02655	2562598	2562683	-	sroD
C2566_02672	2580038	2580139	+	yybP-ykoY
C2566_02675	2581733	2582193	-	cspA
C2566_02693	2597680	2597824	+	SraC_RyeA
C2566_02694	2597684	2597783	-	SdsR_RyeB
C2566_02719	2618850	2618925	-	naRNA4
C2566_02734	2633214	2633521	-	MicL
C2566_02748	2647512	2647589	+	C0465
C2566_02817	2712308	2712382	-	STnc240
C2566_02821	2714680	2714803	+	His_leader
C2566_02849	2741023	2741061	-	JUMPstart
C2566_02871	2765284	2765322	-	JUMPstart
C2566_02882	2780394	2780542	+	SIB_RNA
C2566_02884	2780730	2780872	+	SIB_RNA
C2566_02885	2781058	2781200	+	SIB_RNA
C2566_02896	2794887	2794972	+	CyaR_RyeE
C2566_02909	2804070	2804140	-	naRNA4
C2566_02923	2815060	2815129	+	RNA-OUT
C2566_02939	2832410	2832485	+	OrzO-P
C2566_02969	2864646	2864723	-	naRNA4
C2566_03032	2931208	2931291	+	naRNA4
C2566_03033	2931321	2931404	+	naRNA4
C2566_03034	2931434	2931517	+	naRNA4
C2566_03035	2931547	2931630	+	naRNA4
C2566_03036	2931660	2931743	+	naRNA4
C2566_03037	2931773	2931856	+	naRNA4
C2566_03038	2931886	2931968	+	naRNA4
C2566_03047	2940336	2940412	-	naRNA4
C2566_03048	2940450	2940526	-	naRNA4
C2566_03065	2970706	2970776	-	naRNA4
C2566_03257	3165716	3165797	-	naRNA4
C2566_03258	3165816	3165897	-	naRNA4
C2566_03280	3190608	3190684	+	naRNA4
C2566_03326	3238213	3238304	-	sroE
C2566_03336	3252578	3252786	+	IS128
C2566_03337	3252918	3253221	+	ryfA
C2566_03347	3260476	3260585	-	iscRS
C2566_03349	3261302	3261373	-	naRNA4
C2566_03350	3261393	3261464	-	naRNA4
C2566_03376	3290098	3290285	-	GlmZ_SraJ
C2566_03377	3290136	3290283	-	GlmY_tke1
C2566_03388	3300257	3300333	+	ohsC_RNA
C2566_03394	3303746	3303960	-	rncO
C2566_03417	3328930	3329029	-	StyR-44
C2566_03425	3337251	3337375	+	Phe_leader
C2566_03476	3381131	3381208	+	naRNA4
C2566_03477	3381231	3381308	+	naRNA4
C2566_03485	3387906	3387977	+	MicA
C2566_03557	3452598	3452755	-	sok
C2566_03589	3489884	3490243	-	CsrB
C2566_03613	3514114	3514319	+	GcvB
C2566_03643	3547521	3547608	-	OmrA-B
C2566_03644	3547724	3547805	-	OmrA-B
C2566_03681	3590792	3590861	+	RNA-OUT
C2566_03707	3618704	3618854	-	SIB_RNA
C2566_03723	3633195	3633272	-	naRNA4
C2566_03742	3651311	3651380	+	RNA-OUT
C2566_03760	3665136	3665206	-	naRNA4
C2566_03780	3688030	3688251	+	C0719
C2566_03803	3713491	3713567	+	naRNA4
C2566_03817	3724540	3724610	-	naRNA4
C2566_03862	3767283	3767432	-	SIB_RNA
C2566_03863	3767658	3767807	-	SIB_RNA
C2566_03893	3803816	3803897	-	naRNA4
C2566_03894	3803916	3803997	-	naRNA4
C2566_03935	3842849	3843208	-	RNaseP_arch
C2566_03936	3842854	3843215	-	RNaseP_bact_b
C2566_03981	3886159	3886330	+	SraG
C2566_03983	3886560	3886674	-	S15
C2566_03986	3888187	3888257	-	naRNA4
C2566_03990	3892956	3893056	-	rimP
C2566_04002	3903743	3903864	-	greA
C2566_04031	3925510	3925617	+	ArcZ
C2566_04062	3959718	3959787	-	naRNA4
C2566_04063	3959809	3959878	-	naRNA4
C2566_04064	3959900	3959969	-	naRNA4
C2566_04095	3994385	3994493	-	StyR-44
C2566_04119	4010042	4010153	-	Alpha_RBS
C2566_04265	4150505	4150569	-	RyhB
C2566_04342	4232481	4232594	+	GadY
C2566_04368	4267757	4267822	+	rdlD
C2566_04370	4268240	4268305	+	rdlD
C2566_04372	4268723	4268788	+	rdlD
C2566_04379	4276862	4276941	+	naRNA4
C2566_04392	4288476	4288903	+	cspA
C2566_04397	4290617	4290741	-	sok
C2566_04427	4323820	4323898	+	naRNA4
C2566_04481	4381400	4381438	-	JUMPstart
C2566_04502	4399255	4399509	-	Ysr141
C2566_04519	4420981	4421103	-	isrC
C2566_04545	4447917	4448046	-	istR
C2566_04561	4462645	4462717	-	ROSE_2
C2566_04577	4478368	4478448	+	AsdA
