# Supplementary material for: Genome re-sequencing and reannotation of the Escherichia coli ER2566 strain and transcriptome sequencing under overexpression conditions
Source: BMC Genomics. 2020 Jun 16;21:407. doi: 10.1186/s12864-020-06818-1 (PMC7296898; doi:10.1186/s12864-020-06818-1)
Supplement: Supplementary file 7 — Additional file 7: Table S6. The transcription level of the newly added ncRNAs. [file 12864_2020_6818_MOESM7_ESM.xlsx]

## Sheet: FPKM >3
Table S6. The transcription level of the newly added ncRNAs.
Geneid	Start	End	Strand	Length	BB37161	BB37162	BB37163	YY37161	YY37162	YY37163		BB37161_FPKM	BB37162_FPKM	BB37163_FPKM	Mean	YY37161_FPKM	YY37162_FPKM	YY37163_FPKM	Mean
C2566_00030	31560	31717	+	158	26	28	23	2	5	4		16.732	18.0536	11.5009	15.4289	3.08718	9.54641	7.88388	6.83916
C2566_00060	61310	61409	+	100	4	7	8	0	1	0		4.06716	7.13119	6.32051	5.83962	0	3.01666	0	1.00555
C2566_00165	161761	161838	+	78	180	114	202	541	323	394		234.644	148.893	204.606	196.048	1691.58	1249.21	1573.04	1504.61
C2566_00175	171691	171799	+	109	5	9	13	3	0	5		4.66418	8.41163	9.42279	7.49953	6.71249	0	14.285	6.99917
C2566_00186	184101	184219	+	119	107	81	128	29	38	27		91.4257	69.3429	84.9817	81.9168	59.4347	96.3305	70.6568	75.474
C2566_00188	185248	185501	+	254	43770	51778	63282	20275	11537	15569		17521.6	20767.1	19683.8	19324.2	19467.8	13702.1	19088.2	17419.3
C2566_00231	229992	230062	+	71	8	2	4	1	2	1		11.4568	2.86969	4.45107	6.25919	3.43503	8.49765	4.3861	5.43959
C2566_00240	238907	238984	-	78	59	67	90	15	18	8		76.9111	87.5073	91.1613	85.1932	46.9014	69.6153	31.9398	49.4855
C2566_00288	289372	289465	-	94	15	11	17	9	2	2		16.2254	11.9214	14.2884	14.1451	23.3509	6.41844	6.62581	12.1317
C2566_00293	294061	294170	-	110	11	10	7	4	3	2		10.1679	9.26129	5.02768	8.15229	8.86863	8.22727	5.66206	7.58598
C2566_00299	299160	299350	+	191	319	419	554	132	93	96		169.82	223.483	229.16	207.488	168.55	146.885	156.522	157.319
C2566_00304	304215	304323	+	109	3	10	16	1	0	1		2.79851	9.34625	11.5973	7.91401	2.2375	0	2.857	1.69817
C2566_00321	316456	316517	+	62	296	330	442	105	55	92		485.436	542.233	563.239	530.303	413.035	267.607	462.097	380.913
C2566_00325	325853	326013	-	161	91	71	97	13	18	17		57.4708	44.9259	47.6001	49.9989	19.6928	33.7267	32.8821	28.7672
C2566_00332	331706	331806	-	101	379	275	418	91	72	73		381.548	277.38	326.977	328.635	219.74	215.049	225.081	219.957
C2566_00348	345429	345528	+	100	4	6	5	0	0	1		4.06716	6.11245	3.95032	4.70998	0	0	3.11413	1.03804
C2566_00355	353799	353876	+	78	1072	303	432	228	32	67		1397.44	395.742	437.574	743.584	712.901	123.761	267.496	368.053
C2566_00356	353897	353974	+	78	484	137	216	117	28	32		630.932	178.933	218.787	342.884	365.831	108.291	127.759	200.627
C2566_00366	368171	368367	-	197	414	477	555	67	42	63		213.681	246.67	222.582	227.644	82.9464	64.3147	99.589	82.2834
C2566_00368	370270	370340	+	71	107	131	175	34	33	28		153.235	187.965	194.734	178.645	116.791	140.211	122.811	126.604
C2566_00379	379942	380012	+	71	161	38	72	10	4	4		230.568	54.5242	80.1192	121.737	34.3503	16.9953	17.5444	22.9633
C2566_00384	384171	384241	+	71	261	52	103	16	7	7		373.778	74.6121	114.615	187.668	54.9605	29.7418	30.7027	38.4683
C2566_00416	412811	412951	-	141	167	188	169	16	11	9		120.428	135.832	94.6957	116.985	27.6751	23.5343	19.8774	23.6956
C2566_00422	420191	420262	-	72	64	26	30	35	6	12		90.3814	36.7879	32.9193	53.3629	118.556	25.1389	51.9022	65.1991
C2566_00432	430797	430867	+	71	88	55	113	31	18	20		126.025	78.9166	125.743	110.228	106.486	76.4788	87.722	90.2289
C2566_00433	430910	430980	+	71	46	43	69	14	9	12		65.8766	61.6984	76.7809	68.1186	48.0904	38.2394	52.6332	46.321
C2566_00434	431023	431093	+	71	41	69	90	12	8	9		58.7161	99.0045	100.149	85.9565	41.2204	33.9906	39.4749	38.2286
C2566_00466	460459	460535	-	77	2	2	9	1	2	1		2.64102	2.64608	9.23452	4.84054	3.16737	7.83549	4.04433	5.01573
C2566_00468	460659	460735	-	77	4	5	5	2	2	5		5.28203	6.61521	5.13029	5.67584	6.33473	7.83549	20.2216	11.464
C2566_00469	460759	460835	-	77	27	33	29	23	9	16		35.6537	43.6604	29.7557	36.3566	72.8494	35.2597	64.7092	57.6061
C2566_00470	460859	460935	+	77	14	28	26	30	8	25		18.4871	37.0451	26.6775	27.4033	95.021	31.342	101.108	75.8237
C2566_00475	466601	466766	+	166	25	28	36	9	9	8		15.3131	17.1836	17.1339	16.5435	13.2228	16.3554	15.0079	14.862
C2566_00589	580874	580931	-	58	99	76	80	26	8	10		173.556	133.49	108.974	138.673	109.329	41.6092	53.6919	68.2099
C2566_00596	590037	590115	+	79	1834	1070	1245	111	46	38		2360.5	1379.81	1245.1	1661.81	342.677	175.654	149.794	222.708
C2566_00602	596278	596355	+	78	134	150	222	31	21	30		174.679	195.912	224.864	198.485	96.9295	81.2179	119.774	99.3072
C2566_00611	606533	606648	+	116	144	118	205	442	153	343		126.222	103.631	139.623	123.159	929.294	397.888	920.817	749.333
C2566_00628	623261	623336	-	76	108	77	93	35	17	36		144.491	103.215	96.6789	114.795	112.316	67.478	147.512	109.102
C2566_00629	623357	623432	+	76	218	197	263	66	39	54		291.658	264.069	273.404	276.377	211.797	154.803	221.267	195.956
C2566_00646	638925	639064	-	140	7	13	21	7	7	4		5.08395	9.45974	11.851	8.79822	12.1944	15.0833	8.89752	12.0584
C2566_00677	668189	668341	+	153	5	6	10	11	2	1		3.32285	3.99507	5.16382	4.16058	17.5344	3.94335	2.03538	7.8377
C2566_00682	671075	671152	-	78	16	23	26	68	34	41		20.8573	30.0398	26.3355	25.7442	212.62	131.496	163.692	169.269
C2566_00695	684932	685051	-	120	6	3	2	22	2	14		5.08395	2.54685	1.31677	2.98253	44.7127	5.02777	36.3315	28.6907
C2566_00706	693729	693800	+	72	116	139	206	35	26	23		163.816	196.674	226.046	195.512	118.556	108.935	99.4792	108.99
C2566_00711	698118	698196	-	79	40	30	35	5	5	6		51.4831	38.6864	35.0029	41.7241	15.4359	19.0928	23.6516	19.3934
C2566_00725	712253	712331	+	79	8	12	11	2	5	2		10.2966	15.4746	11.0009	12.2574	6.17436	19.0928	7.88388	11.0504
C2566_00726	712354	712432	-	79	11	13	22	5	1	2		14.1578	16.7641	22.0018	17.6412	15.4359	3.81856	7.88388	9.04611
C2566_00727	712455	712533	-	79	21	26	37	7	3	11		27.0286	33.5282	37.003	32.5199	21.6103	11.4557	43.3613	25.4758
C2566_00728	712556	712634	+	79	16	20	21	9	6	2		20.5932	25.7909	21.0017	22.462	27.7846	22.9114	7.88388	19.5266
C2566_00751	729507	729576	-	70	60	46	84	16	10	10		87.1535	66.9459	94.8077	82.969	55.7456	43.0952	44.4876	47.7762
C2566_00819	793767	793837	+	71	44	34	41	31	16	14		63.0124	48.7848	45.6234	52.4735	106.486	67.9812	61.4054	78.6242
C2566_00841	817305	817384	-	80	14	21	31	5	3	2		17.7938	26.742	30.615	25.0503	15.243	11.3125	7.78533	11.4469
C2566_00846	824331	824396	-	66	9	5	4	0	2	1		13.8653	7.71774	4.78827	8.79045	0	9.14141	4.71838	4.61993
C2566_00847	824416	824481	-	66	12	11	12	7	2	1		18.4871	16.979	14.3648	16.6103	25.8668	9.14141	4.71838	13.2422
C2566_00864	841294	841443	-	150	2	3	0	3	1	3		1.35572	2.03748	0	1.13107	4.87774	2.01111	6.22826	4.37237
C2566_00890	869154	869230	+	77	19	23	28	5	2	2		25.0896	30.4299	28.7296	28.0831	15.8368	7.83549	8.08865	10.587
C2566_00891	869270	869347	+	78	42	53	63	15	12	9		54.7503	69.2222	63.8129	62.5951	46.9014	46.4102	35.9323	43.0813
C2566_00904	880622	880735	-	114	21	25	62	10	9	7		18.7304	22.3408	42.9684	28.0132	21.3936	23.8158	19.1219	21.4438
C2566_00962	948817	948903	+	87	1165	1417	1909	471	284	461		1361.56	1659.26	1733.6	1584.81	1320.35	984.75	1650.13	1318.41
C2566_00989	975115	975191	+	77	55	71	87	15	7	11		72.6279	93.9359	89.267	85.2769	47.5105	27.4242	44.4876	39.8074
C2566_01001	984696	984795	+	100	5	2	3	1	1	0		5.08395	2.03748	2.37019	3.16388	2.43887	3.01666	0	1.81851
C2566_01019	998796	998916	+	121	2	3	5	4	4	8		1.68065	2.52581	3.26473	2.49039	8.06239	9.97245	20.5893	12.8747
C2566_01025	1004920	1004997	+	78	328	342	386	77	35	49		427.574	446.679	390.981	421.744	240.76	135.363	195.631	190.585
C2566_01031	1008249	1008326	+	78	1	2	8	4	3	1		1.30358	2.61216	8.10322	4.00632	12.507	11.6026	3.99248	9.36736
C2566_01033	1009061	1009138	+	78	8	17	10	3	1	2		10.4286	22.2033	10.129	14.2537	9.38028	3.86752	7.98495	7.07758
C2566_01058	1030011	1030209	+	199	6	6	4	1	8	2		3.0657	3.07158	1.58807	2.57512	1.22556	12.1273	3.12978	5.49421
C2566_01132	1103399	1103476	+	78	10	15	17	3	6	2		13.0358	19.5912	17.2194	16.6154	9.38028	23.2051	7.98495	13.5234
C2566_01133	1103500	1103577	+	78	7	14	7	5	7	3		9.12505	18.2851	7.09032	11.5002	15.6338	27.0726	11.9774	18.228
C2566_01136	1105606	1105683	-	78	57	55	90	24	17	23		74.304	71.8343	91.1613	79.0999	75.0422	65.7478	91.827	77.539
C2566_01171	1135416	1135495	+	80	70	76	102	25	19	17		88.9692	96.7805	100.733	95.4943	76.2148	71.6458	66.1753	71.3453
C2566_01218	1185286	1185382	-	97	5	6	12	4	5	4		5.24119	6.30149	9.77399	7.10556	10.0572	15.5498	12.8418	12.8163
C2566_01238	1204383	1204479	+	97	320	312	403	23	25	23		335.436	327.678	328.243	330.452	57.8289	77.7491	73.8402	69.8061
C2566_01262	1229374	1229451	+	78	47	63	70	18	12	10		61.2682	82.283	70.9032	71.4848	56.2817	46.4102	39.9248	47.5389
C2566_01267	1235131	1235214	+	84	3	8	5	0	4	2		3.6314	9.7023	4.70276	6.01215	0	14.3651	7.4146	7.25989
C2566_01270	1236512	1236589	-	78	95	109	121	41	33	39		123.84	142.363	122.561	129.588	128.197	127.628	155.707	137.177
C2566_01271	1236613	1236690	-	78	41	45	57	11	8	4		53.4467	58.7736	57.7355	56.6519	34.3944	30.9402	15.9699	27.1015
C2566_01272	1236714	1236791	-	78	55	55	81	14	8	5		71.6968	71.8343	82.0451	75.1921	43.7746	30.9402	19.9624	31.5591
C2566_01302	1271214	1271280	+	67	1	0	0	0	2	1		1.5176	0	0	0.505866	0	9.00497	4.64796	4.55098
C2566_01407	1362724	1362832	-	109	35	28	61	12	7	4		32.6493	26.1695	44.2146	34.3445	26.85	19.3731	11.428	19.217
C2566_01455	1404573	1404735	-	163	336	165	242	127	58	57		209.596	103.124	117.298	143.339	190.023	107.341	108.899	135.421
C2566_01527	1475863	1475933	-	71	164	97	171	96	61	39		234.864	139.18	190.283	188.109	329.763	259.178	171.058	253.333
C2566_01530	1480216	1480286	+	71	587	381	628	387	256	296		840.643	546.677	698.817	695.379	1329.36	1087.7	1298.29	1238.45
C2566_01531	1480305	1480376	+	72	704	566	778	298	222	240		994.196	800.844	853.708	882.916	1009.42	930.138	1038.04	992.535
C2566_01532	1480396	1480467	+	72	1581	1197	1902	424	327	387		2232.7	1693.66	2087.09	2004.48	1436.22	1370.07	1673.85	1493.38
C2566_01550	1498103	1498271	+	169	416	614	921	108	127	130		250.287	370.123	430.562	350.324	155.857	226.696	239.549	207.367
C2566_01555	1498598	1498764	+	167	105	145	241	11	25	18		63.93	88.4536	114.015	88.7996	16.0644	45.1597	33.5655	31.5965
C2566_01557	1498820	1498987	+	168	112	152	217	23	24	24		67.7861	92.1719	102.05	87.336	33.3893	43.0952	44.4876	40.324
C2566_01591	1528951	1529095	+	145	5	7	11	8	1	8		3.50618	4.91806	5.99359	4.80594	13.4558	2.08046	17.1814	10.9059
C2566_01613	1549626	1549696	-	71	63	87	99	25	26	16		90.2223	124.832	110.164	108.406	85.8758	110.469	70.1776	88.8409
C2566_01688	1620726	1620804	-	79	5	7	22	4	2	4		6.43539	9.02682	22.0018	12.488	12.3487	7.63713	15.7678	11.9179
C2566_01703	1633502	1633582	+	81	46	26	40	7	3	5		57.7437	32.7003	39.0155	43.1532	21.0767	11.1728	19.223	17.1575
C2566_01723	1655051	1655444	-	394	3587	1760	2534	152	124	121		925.693	455.072	508.128	629.631	94.0885	94.9407	95.637	94.8887
C2566_01727	1658501	1658528	+	28	19	46	49	19	5	9		68.9965	167.365	138.261	124.874	165.495	53.869	100.097	106.487
C2566_01728	1658632	1658767	-	136	57	102	106	40	21	25		42.6155	76.4056	61.5785	60.1999	71.7315	46.5809	57.2451	58.5192
C2566_01740	1673871	1674005	-	135	4	13	9	4	1	1		3.01271	9.8101	5.2671	6.02997	7.22629	2.23457	2.30676	3.92254
C2566_01840	1784441	1784863	+	423	32	35	39	95	45	69		7.69204	8.4293	7.28428	7.80187	54.7737	32.0922	50.7979	45.8879
C2566_01852	1795546	1795624	-	79	39	32	42	7	4	5		50.196	41.2655	42.0034	44.4883	21.6103	15.2743	19.7097	18.8647
C2566_01912	1854033	1854082	-	50	7	10	6	0	1	2		14.2351	20.3748	9.48077	14.6969	0	6.03333	12.4565	6.16329
C2566_01935	1875814	1876150	-	337	90	90	111	33	12	23		27.1547	27.2067	26.0229	26.7948	23.8821	10.7418	21.2537	18.6259
C2566_01939	1878011	1878179	+	169	311	287	445	129	97	151		187.114	173.005	208.035	189.385	186.162	173.146	278.245	212.518
C2566_01961	1897164	1897240	+	77	29	24	50	8	8	4		38.2947	31.753	51.3029	40.4502	25.3389	31.342	16.1773	24.2861
C2566_02017	1947632	1947710	+	79	1	2	7	2	4	4		1.28708	2.57909	7.00057	3.62225	6.17436	15.2743	15.7678	12.4055
C2566_02053	1986324	1986389	+	66	163	205	273	69	39	43		251.117	316.427	326.799	298.114	254.973	178.257	202.89	212.04
C2566_02055	1986859	1986924	+	66	17	15	28	20	13	17		26.1901	23.1532	33.5179	27.6204	73.9052	59.4192	80.2125	71.179
C2566_02057	1987394	1987459	+	66	33	27	43	20	7	28		50.8395	41.6758	51.4739	47.9964	73.9052	31.9949	132.115	79.3383
C2566_02074	2004010	2004141	-	132	352	432	597	107	138	156		271.144	333.406	357.325	320.625	197.696	315.379	368.034	293.703
C2566_02110	2037415	2037508	-	94	3	2	7	1	1	1		3.24508	2.16754	5.88346	3.76536	2.59454	3.20922	3.31291	3.03889
C2566_02127	2050724	2050926	+	203	17	22	25	5	0	5		8.515	11.0405	9.72986	9.7618	6.00707	0	7.67028	4.55912
C2566_02196	2119653	2119832	+	180	33	25	35	11	6	3		18.6412	14.1492	15.3624	16.0509	14.9042	10.0555	5.19022	10.05
C2566_02200	2123152	2123269	+	118	51	50	50	13	8	4		43.9461	43.167	33.4773	40.1968	26.8689	20.452	10.5564	19.2924
C2566_02225	2137268	2137366	+	99	4	5	3	2	1	1		4.10825	5.14516	2.39413	3.88251	4.92701	3.04714	3.14559	3.70658
C2566_02230	2141532	2141652	+	121	3	10	10	1	3	0		2.52097	8.41935	6.52946	5.82326	2.0156	7.47933	0	3.16498
C2566_02257	2174360	2174423	-	64	45	56	48	14	10	9		71.4931	89.1399	59.2548	73.2959	53.3503	47.1354	43.7925	48.0927
C2566_02260	2174983	2175134	-	152	83	110	153	18	15	18		55.5221	73.7247	79.5262	69.591	28.8814	29.7697	36.8779	31.843
C2566_02380	2300886	2301099	-	214	3	4	11	12	2	7		1.42541	1.90419	4.06108	2.46356	13.6759	2.81931	10.1864	8.89388
C2566_02392	2312494	2312592	-	99	13	16	18	3	3	6		13.3518	16.4645	14.3648	14.727	7.39052	9.14141	18.8735	11.8018
C2566_02406	2320073	2320247	-	175	83	80	152	25	23	19		48.2249	46.571	68.6227	54.4729	34.841	39.6476	33.8106	36.0997
C2566_02415	2324050	2324101	+	52	24	23	40	14	7	14		46.9288	45.0597	60.7742	50.9209	65.6619	40.609	83.842	63.371
C2566_02500	2411577	2411967	-	391	62	75	100	26	17	27		16.123	19.5411	20.2062	18.6235	16.2176	13.1159	21.5042	16.9459
C2566_02529	2437978	2438038	-	61	47	79	97	14	10	12		78.3429	131.935	125.633	111.97	55.9741	49.4535	61.2616	55.5631
C2566_02534	2443642	2443749	+	108	7	9	13	7	4	6		6.59031	8.48951	9.51003	8.19662	15.8075	11.1728	17.3007	14.7604
C2566_02558	2468423	2468581	-	159	5	5	8	0	0	1		3.19746	3.20359	3.97517	3.45874	0	0	1.95857	0.652858
C2566_02562	2472422	2472546	-	125	61	71	124	36	22	32		49.6194	57.8645	78.3744	61.9528	70.2395	53.0933	79.7218	67.6849
C2566_02672	2580038	2580139	+	102	36	63	59	24	10	19		35.8867	62.9223	45.6998	48.1696	57.3852	29.5751	58.0083	48.3229
C2566_02675	2581733	2582193	-	461	417	395	590	262	118	151		91.9744	87.2891	101.115	93.4593	138.608	77.2162	102.003	105.943
C2566_02693	2597680	2597824	+	145	99	130	123	8	9	14		69.4223	91.3355	67.0193	75.9257	13.4558	18.7241	30.0675	20.7492
C2566_02719	2618850	2618925	-	76	102	133	141	37	32	22		136.464	178.28	146.578	153.774	118.735	127.017	90.1459	111.966
C2566_02817	2712308	2712382	-	75	9	11	11	6	5	7		12.2015	14.9415	11.5876	12.9102	19.511	20.1111	29.0652	22.8958
C2566_02849	2741023	2741061	-	39	67	66	76	20	6	11		174.679	172.402	153.961	167.014	125.07	46.4102	87.8345	86.4384
C2566_02882	2780394	2780542	+	149	17	17	34	4	5	2		11.601	11.6232	18.0283	13.7508	6.54731	10.123	4.18004	6.95013
C2566_02884	2780730	2780872	+	143	116	110	171	29	21	25		82.4809	78.3647	94.4762	85.1073	49.4596	44.3007	54.4429	49.4011
C2566_02885	2781058	2781200	+	143	72	75	93	22	7	7		51.1951	53.4305	51.3818	52.0025	37.5211	14.7669	15.244	22.5107
C2566_02896	2794887	2794972	+	86	22	23	30	15	9	15		26.0109	27.2454	27.5604	26.9389	42.5385	31.5697	54.3163	42.8082
C2566_02909	2804070	2804140	-	71	434	346	469	66	41	36		621.531	496.457	521.888	546.625	226.712	174.202	157.9	186.271
C2566_02918	2811986	2812082	-	97	419	488	550	203	144	127		439.212	512.522	447.975	466.569	510.403	447.835	407.727	455.321
C2566_02923	2815060	2815129	+	70	8	3	7	6	5	5		11.6205	4.36604	7.90064	7.96238	20.9046	21.5476	22.2438	21.5653
C2566_02939	2832410	2832485	+	76	2	1	1	3	4	3		2.67577	1.34045	1.03956	1.68526	9.62713	15.8772	12.2926	12.599
C2566_02969	2864646	2864723	+	78	155	157	244	25	20	13		202.055	205.054	247.148	218.086	78.169	77.3504	51.9022	69.1405
C2566_03032	2931208	2931291	+	84	177	177	197	91	45	53		214.252	214.663	185.289	204.735	264.211	161.607	196.487	207.435
C2566_03033	2931321	2931404	+	84	93	83	130	56	26	52		112.573	100.661	122.272	111.836	162.591	93.373	192.78	149.581
C2566_03034	2931434	2931517	+	84	63	80	77	32	21	21		76.2593	97.023	72.4226	81.9016	92.9094	75.4166	77.8533	82.0598
C2566_03035	2931547	2931630	+	84	61	66	67	25	18	13		73.8384	80.044	63.017	72.2998	72.5855	64.6428	48.1949	61.8077
C2566_03036	2931660	2931743	+	84	47	58	80	26	14	30		56.8919	70.3417	75.2442	67.4926	75.4889	50.2777	111.219	78.9952
C2566_03037	2931773	2931856	+	84	84	91	119	30	32	22		101.679	110.364	111.926	107.99	87.1026	114.921	81.5606	94.5279
C2566_03038	2931886	2931968	+	83	27	35	42	11	8	13		33.0763	42.959	39.9792	38.6715	32.3224	29.0763	48.7756	36.7247
C2566_03047	2940336	2940412	+	77	55	74	104	13	15	11		72.6279	97.905	106.71	92.4143	41.1758	58.7662	44.4876	48.1432
C2566_03048	2940450	2940526	+	77	31	32	43	2	2	5		40.9357	42.3373	44.1205	42.4645	6.33473	7.83549	20.2216	11.464
C2566_03065	2970706	2970776	-	71	63	79	129	22	26	17		90.2223	113.353	143.547	115.707	75.5707	110.469	74.5637	86.8679
C2566_03257	3165716	3165797	-	82	4	5	9	1	1	2		4.95996	6.21184	8.67144	6.61441	2.97423	3.67886	7.59544	4.74951
C2566_03258	3165816	3165897	-	82	5	1	3	1	1	0		6.19995	1.24237	2.89048	3.44426	2.97423	3.67886	0	2.2177
C2566_03280	3190608	3190684	-	77	65	67	77	11	4	6		85.833	88.6437	79.0064	84.4944	34.841	15.671	24.266	24.926
C2566_03326	3238213	3238304	-	92	20	18	23	6	2	2		22.1042	19.9319	19.7516	20.5959	15.9057	6.55797	6.76985	9.7445
C2566_03336	3252578	3252786	+	209	5	1	4	49	19	26		2.43251	0.487436	1.51208	1.47735	57.1793	27.4242	38.7404	41.1146
C2566_03337	3252918	3253221	+	304	826	1055	1373	346	165	285		276.273	353.544	356.828	328.882	277.582	163.733	291.95	244.422
C2566_03347	3260476	3260585	-	110	65	65	104	26	12	23		60.0831	60.1984	74.697	64.9928	57.6461	32.9091	65.1137	51.8896
C2566_03349	3261302	3261373	+	72	63	57	116	26	13	18		88.9692	80.6504	127.288	98.9692	88.0704	54.4676	77.8533	73.4637
C2566_03350	3261393	3261464	+	72	50	77	91	21	18	10		70.6105	108.949	99.8554	93.1382	71.1338	75.4166	43.2518	63.2674
C2566_03376	3290098	3290285	-	188	9	9	10	3	0	0		4.86762	4.87695	4.20247	4.64901	3.89182	0	0	1.29727
C2566_03388	3300257	3300333	+	77	5	2	4	2	1	1		6.60254	2.64608	4.10423	4.45095	6.33473	3.91775	4.04433	4.7656
C2566_03394	3303746	3303960	-	215	20	19	20	10	7	5		9.45852	9.00283	7.34944	8.6036	11.3436	9.8217	7.24217	9.46915
C2566_03417	3328930	3329029	-	100	2	5	7	1	0	0		2.03358	5.09371	5.53045	4.21925	2.43887	0	0	0.812957
C2566_03425	3337251	3337375	+	125	10	24	34	28	12	31		8.13433	19.5598	21.4898	16.3946	54.6307	28.96	77.2305	53.6071
C2566_03448	3355133	3355495	+	363	1503337	1403889	2011027	350073	382198	366669		421096	393995	437697	417596	235202	317621	314561	289128
C2566_03476	3381131	3381208	+	78	0	4	5	2	0	2		0	5.22432	5.06452	3.42961	6.25352	0	7.98495	4.74616
C2566_03477	3381231	3381308	+	78	8	4	7	3	1	1		10.4286	5.22432	7.09032	7.58109	9.38028	3.86752	3.99248	5.74676
C2566_03485	3387906	3387977	+	72	316	290	366	35	23	25		446.258	410.326	401.616	419.4	118.556	96.3657	108.13	107.684
C2566_03557	3452598	3452755	-	158	10	7	19	10	9	7		6.43539	4.51341	9.50077	6.81652	15.4359	17.1835	13.7968	15.4721
C2566_03589	3489884	3490243	-	360	48859	51149	58439	9252	6082	6658		13799.8	14474.3	12825.2	13699.8	6267.9	5096.49	5759.41	5707.93
C2566_03613	3514114	3514319	+	206	6823	11942	11191	4886	6114	5255		3367.75	5905.73	4292.04	4521.84	5784.63	8953.34	7944.06	7560.68
C2566_03643	3547521	3547608	-	88	10	15	18	3	1	2		11.5544	17.3649	16.1604	15.0266	8.31434	3.42803	7.07757	6.27331
C2566_03644	3547724	3547805	-	82	20	37	46	7	7	13		24.7998	45.9676	44.3207	38.3627	20.8196	25.752	49.3704	31.9807
C2566_03681	3590792	3590861	+	70	83	108	110	35	19	21		120.562	157.177	124.153	133.964	121.944	81.8809	93.424	99.0828
C2566_03707	3618704	3618854	-	151	8	10	16	4	1	1		5.38697	6.74663	8.37154	6.83505	6.46059	1.99779	2.06234	3.50691
C2566_03710	3619503	3619686	-	184	250803	225365	265509	19758	19982	20923		138595	124776	114005	125792	26188.7	32760.3	35411.4	31453.5
C2566_03723	3633195	3633272	-	78	350	214	271	31	26	24		456.252	279.501	274.497	336.75	96.9295	100.555	95.8194	97.7682
C2566_03742	3651311	3651380	+	70	13	16	18	5	4	3		18.8833	23.2855	20.3159	20.8282	17.4205	17.2381	13.3463	16.0016
C2566_03760	3665136	3665206	-	71	17	26	30	7	2	2		24.3457	37.306	33.383	31.6782	24.0452	8.49765	8.7722	13.7717
C2566_03780	3688030	3688251	+	222	61	55	50	113	100	63		27.9389	25.2391	17.7942	23.6574	124.141	135.886	88.374	116.134
C2566_03803	3713491	3713567	-	77	165	156	181	35	22	14		217.884	206.394	185.716	203.332	110.858	86.1904	56.6206	84.5563
C2566_03817	3724540	3724610	-	71	70	73	81	3	7	4		100.247	104.744	90.1341	98.375	10.3051	29.7418	17.5444	19.1971
C2566_03853	3758440	3758588	-	149	1562	1657	1813	194	103	106		1065.92	1132.92	961.333	1053.39	317.544	208.535	221.542	249.207
C2566_03862	3767283	3767432	-	150	361	388	640	62	53	40		244.708	263.514	337.094	281.772	100.807	106.589	83.0435	96.813
C2566_03863	3767658	3767807	-	150	517	364	701	120	83	103		350.454	247.215	369.223	322.297	195.11	166.922	213.837	191.956
C2566_03893	3803816	3803897	-	82	6	6	3	2	3	2		7.43993	7.45421	2.89048	5.92821	5.94847	11.0366	7.59544	8.1935
C2566_03894	3803916	3803997	-	82	7	5	8	6	0	0		8.67992	6.21184	7.70794	7.53324	17.8454	0	0	5.94847
C2566_03981	3886159	3886330	+	172	39	59	77	10	9	12		23.0551	34.9452	35.3692	31.1232	14.1795	15.7849	21.7265	17.2303
C2566_03983	3886560	3886674	-	115	63	47	71	34	22	30		55.7025	41.6355	48.7779	48.7053	72.1058	57.7101	81.2382	70.3514
C2566_03986	3888187	3888257	-	71	46	35	45	7	2	4		65.8766	50.2197	50.0745	55.3903	24.0452	8.49765	17.5444	16.6958
C2566_03990	3892956	3893056	-	101	39	33	61	21	7	16		39.2622	33.2856	47.7168	40.0882	50.7092	20.9076	49.3328	40.3165
C2566_04002	3903743	3903864	-	122	6	7	6	3	0	4		5.00061	5.84524	3.88556	4.91047	5.99723	0	10.2103	5.4025
C2566_04031	3925510	3925617	+	108	91	86	127	16	10	13		85.6741	81.122	92.9057	86.5673	36.1314	27.9321	37.4849	33.8495
C2566_04062	3959718	3959787	+	70	46	36	47	21	13	15		66.8177	52.3924	53.0472	57.4191	73.1662	56.0238	66.7314	65.3071
C2566_04063	3959809	3959878	-	70	48	54	69	17	18	15		69.7228	78.5886	77.8778	75.3964	59.2298	77.5714	66.7314	67.8442
C2566_04064	3959900	3959969	-	70	21	20	27	4	5	7		30.5037	29.1069	30.4739	30.0282	13.9364	21.5476	31.1413	22.2084
C2566_04095	3994385	3994493	-	109	5	11	13	0	1	3		4.66418	10.2809	9.42279	8.12261	0	2.76758	8.571	3.77953
C2566_04119	4010042	4010153	-	112	2516	3178	4037	504	320	474		2284.15	2890.68	2847.76	2674.2	1097.49	861.904	1317.95	1092.45
C2566_04265	4150505	4150569	-	65	8	7	10	1	0	3		12.5144	10.9711	12.1548	11.8801	3.75211	0	14.3729	6.04168
C2566_04342	4232481	4232594	+	114	18	8	22	4	2	6		16.0546	7.14906	15.2469	12.8168	8.55745	5.29239	16.3902	10.08
C2566_04368	4267757	4267822	+	66	262	212	277	83	55	86		403.635	327.232	331.588	354.152	306.707	251.389	405.781	321.292
C2566_04370	4268240	4268305	+	66	196	122	232	129	74	85		301.956	188.313	277.72	255.996	476.689	338.232	401.062	405.328
C2566_04372	4268723	4268788	+	66	72	58	64	21	27	29		110.923	89.5258	76.6123	92.3536	77.6005	123.409	136.833	112.614
C2566_04379	4276862	4276941	+	80	59	36	59	22	5	7		74.9883	45.8434	58.2672	59.6997	67.069	18.8542	27.2487	37.7239
C2566_04380	4277035	4277168	-	134	3	3	3	3	3	2		2.2764	2.28076	1.7688	2.10865	5.46016	6.75373	4.64796	5.62062
C2566_04392	4288476	4288903	+	428	536	552	682	2646	1670	1968		127.336	131.389	125.893	128.206	1507.77	1177.06	1431.92	1372.25
C2566_04397	4290617	4290741	-	125	1	0	4	6	7	2		0.813433	0	2.52821	1.11388	11.7066	16.8933	4.98261	11.1942
C2566_04427	4323820	4323898	+	79	10	7	11	6	2	2		12.8708	9.02682	11.0009	10.9662	18.5231	7.63713	7.88388	11.348
C2566_04481	4381400	4381438	-	39	18	17	12	3	3	1		46.9288	44.4067	24.3097	38.5484	18.7606	23.2051	7.98495	16.6502
C2566_04545	4447917	4448046	-	130	6	20	15	4	5	3		4.69288	15.6729	9.11613	9.82732	7.50422	11.6026	7.18646	8.76441
C2566_04561	4462645	4462717	-	73	27	62	58	179	244	157		37.6073	86.5233	62.7722	62.3009	598.025	1008.31	669.752	758.695

## Sheet: FPKM<3
Geneid	Start	End	Strand	Length	BB37161	BB37162	BB37163	YY37161	YY37162	YY37163	FPKM	BB37161	BB37162	BB37163	BB-m	YY37161	YY37162	YY37163	YY-m
C2566_00104	104153	104359	+	207	1	3	6	3	2	0		0.491203	1.47644	2.29004	1.41923	3.5346	2.91465	0	2.14975
C2566_00105	104155	104303	+	149	0	0	0	0	0	0		0	0	0	0	0	0	0	0
C2566_00189	185455	185499	-	45	0	0	0	0	0	0		0	0	0	0	0	0	0	0
C2566_00263	257683	257740	-	58	1	1	2	0	0	1		1.75309	1.75645	2.72436	2.07797	0	0	5.36919	1.78973
C2566_00339	335894	336045	-	152	0	0	0	0	0	0		0	0	0	0	0	0	0	0
C2566_00369	370406	370555	-	150	0	0	0	1	0	0		0	0	0	0	1.62591	0	0	0.541972
C2566_00462	457903	457983	+	81	0	2	0	0	0	0		0	2.51541	0	0.83847	0	0	0	0
C2566_00467	460559	460635	+	77	0	1	0	0	0	0		0	1.32304	0	0.441014	0	0	0	0
C2566_00855	833232	833331	-	100	2	2	4	0	0	2		2.03358	2.03748	3.16026	2.41044	0	0	6.22826	2.07609
C2566_00857	835088	835314	+	227	1	1	3	1	0	0		0.447926	0.448785	1.04414	0.646949	1.07439	0	0	0.358131
C2566_00888	868681	868750	+	70	0	0	1	0	1	0		0	0	1.12866	0.376221	0	4.30952	0	1.43651
C2566_01093	1065653	1065722	-	70	0	0	0	0	0	0		0	0	0	0	0	0	0	0
C2566_01094	1065746	1065815	-	70	0	0	0	0	0	0		0	0	0	0	0	0	0	0
C2566_01095	1065839	1065908	-	70	0	0	0	0	0	0		0	0	0	0	0	0	0	0
C2566_01107	1075502	1075573	+	72	0	0	0	0	0	0		0	0	0	0	0	0	0	0
C2566_01108	1075595	1075666	-	72	0	0	0	0	0	0		0	0	0	0	0	0	0	0
C2566_01109	1075688	1075759	+	72	0	0	0	0	0	0		0	0	0	0	0	0	0	0
C2566_01223	1189459	1189603	-	145	0	0	0	0	0	0		0	0	0	0	0	0	0	0
C2566_01254	1221283	1221347	+	65	0	0	0	0	0	0		0	0	0	0	0	0	0	0
C2566_01422	1376348	1376790	+	443	8	12	16	4	1	5		1.83619	2.75957	2.85351	2.48309	2.20214	0.680963	3.51482	2.13264
C2566_01792	1737836	1737909	+	74	1	2	4	1	0	1		1.37404	2.75336	4.27062	2.79934	3.29577	0	4.20829	2.50135
C2566_02072	2003713	2003844	-	132	0	0	0	0	0	0		0	0	0	0	0	0	0	0
C2566_02317	2232518	2232576	+	59	1	0	2	0	0	0		1.72337	0	2.67818	1.46719	0	0	0	0
C2566_02511	2420678	2420840	-	163	3	3	3	2	0	0		1.87139	1.87498	1.45411	1.7335	2.99248	0	0	0.997494
C2566_02655	2562598	2562683	-	86	1	2	1	0	1	0		1.18232	2.36917	0.918679	1.49005	0	3.50775	0	1.16925
C2566_02694	2597684	2597783	-	100	0	0	0	0	0	0		0	0	0	0	0	0	0	0
C2566_02734	2633214	2633521	-	308	0	0	0	4	1	3		0	0	0	0	3.16737	0.979437	3.03325	2.39335
C2566_02748	2647512	2647589	+	78	0	0	2	1	0	0		0	0	2.02581	0.675269	3.12676	0	0	1.04225
C2566_02821	2714680	2714803	+	124	2	2	2	0	0	2		1.63999	1.64313	1.2743	1.51914	0	0	5.02279	1.67426
C2566_02871	2765284	2765322	-	39	0	0	0	0	0	1		0	0	0	0	0	0	7.98495	2.66165
C2566_03377	3290136	3290283	-	148	0	0	0	0	0	0		0	0	0	0	0	0	0	0
C2566_03934	3842843	3843219	-	377	0	1	0	1	1	0		0	0.270223	0	0.0900744	0.646916	0.800176	0	0.482364
C2566_03935	3842849	3843208	-	360	0	0	0	0	0	0		0	0	0	0	0	0	0	0
C2566_03936	3842854	3843215	-	362	0	0	0	0	0	0		0	0	0	0	0	0	0	0
C2566_04502	4399255	4399509	-	255	0	0	0	0	0	0		0	0	0	0	0	0	0	0
C2566_04519	4420981	4421103	-	123	0	0	0	0	0	0		0	0	0	0	0	0	0	0
C2566_04577	4478368	4478448	+	81	0	0	0	0	0	0		0	0	0	0	0	0	0	0
