# Supplementary material for: Genome re-sequencing and reannotation of the Escherichia coli ER2566 strain and transcriptome sequencing under overexpression conditions
Source: BMC Genomics. 2020 Jun 16;21:407. doi: 10.1186/s12864-020-06818-1 (PMC7296898; doi:10.1186/s12864-020-06818-1)
Supplement: Supplementary file 8 — Additional file 8: Table S7. The top 50 the highly expressed genes. [file 12864_2020_6818_MOESM8_ESM.xlsx]

## Sheet: normalized1
Table S7: The top 50 highly expressed genes
ID	YY37161	YY37162	YY37163	BB37161	BB37162	BB37163
lacI	1.6323e+06	2.42347e+06	1.6491e+06	600.909	905.78	575.697
dnaK	187725	298231	179535	8679.24	7464.79	9174.28
groL	127992	172282	141376	14221	11200.5	13816.3
C2566_03447	405391	671625	573188	632787	541419	602532
rmf	21968.7	29274.7	21660.4	126634	94750.8	113079
bssS	75004.5	101079	72246	968.973	773.326	625.277
gatC	27062.1	28474.8	19095.9	92600	94248.5	95422.7
lpp	45068.9	54752.2	61710	133898	108487	121030
gatZ	35765.8	40931.8	27582.5	95849.7	104114	100900
mhpR	63863.6	117452	70840.9	439.881	306.172	295.429
gatD	16539.6	20563.5	12749.3	63074.7	70190.3	72692.7
grpE	40015.4	51952.5	40321.1	2655	3097.38	3235.79
ibpA	35037.1	61631.9	36875.1	357.403	417.229	640.438
clpB	35904.9	69148.1	35442	5713.97	5355.72	5932.34
cydA	11543.7	24802	11337.7	49662.8	49464.9	46234.8
melA	12386	20792.7	13059.6	45376.8	46264.6	45944.3
hspQ	27890	40792.8	25507.2	1808.34	1449.35	1351.76
groS	24000	30194.1	28517.8	2580.37	2362.77	2855.95
htpX	23640.4	26789.6	22106.5	2665.66	1890.52	2116.35
ybbN	20391.3	32540.1	20811.4	914.549	913.422	940.783
cydB	7398.01	15595.8	6784.11	31229.9	31363	29429.8
gatB	5305.98	5789.57	3885.56	21765.1	21838.6	23390.5
gatA	6407.13	8162.47	4700.17	21268	22664.9	23552.4
gltS	11014.7	11979.1	9755.93	28454.8	26798	25887.5
htpG	16809.7	21482.9	18117.5	1715.2	1434.58	1730.37
dps	4353.46	2585.07	2301.6	30470.7	21815.1	15893.8
cutC	15615.9	24265.5	20757.5	369.186	337.248	339.682
gatY	14665	18012.5	14311.7	28566.5	30981.5	29419.6
melB	5166.94	7472.31	3711	20650.3	20169.7	20070.7
hns	26566.7	20539.1	27233.4	12269.5	9754.2	9828.24
sodB	17594.4	14237.4	15242.7	27876.3	26945.7	24168.6
clpA	11580.5	8240.51	8001.71	21036.9	18962.8	17843.7
ibpB	10127.7	23285.1	10643.8	44.3248	33.1134	35.2384
rseA	11857	14505.6	11225.7	1565.39	1430.5	1303.82
miaA	12766.3	14139.8	14665.1	4720.31	3828.42	3996.28
mglB	7169.47	5860.3	5391.94	18825.7	14693.7	15414.8
cspA	9654.65	9767.16	10255.9	457.835	463.079	434.334
putA	15106.1	17066.3	19018.3	11779.7	3943.56	5137.84
fadB	12603.3	9179.42	9480.08	800.09	337.248	434.334
ompA	49689.2	38195.6	48445.6	70072.9	57452.3	54627.3
sra	1665.31	1153.52	834.006	13269.4	10720.6	9304.17
cspD	19042.4	16549.3	13245	42335.2	25190.7	22215.4
arnB	10926.8	11381.6	11861.4	3403.47	2604.75	3114.5
eno	6205.76	8677.04	6814.28	16438.9	16471.1	16738.7
yjbJ	1165.08	573.104	571.089	13230.1	9511.71	8001.17
deoB	6384.76	7250.38	5417.8	14327.6	14501.1	13254.1
rpoE	9576.34	10701.2	9072.78	1331.99	1349.5	1221.46
gapA	19055.2	21346.3	21923.4	12267.3	13635.6	14940.3
ftsH	16106.5	17819.9	17749	10690.7	9427.14	9759.4
ybeD	8553.5	9028.22	7631.04	185.154	203.266	238.884
