# Supplementary material for: Genome re-sequencing and reannotation of the Escherichia coli ER2566 strain and transcriptome sequencing under overexpression conditions
Source: BMC Genomics. 2020 Jun 16;21:407. doi: 10.1186/s12864-020-06818-1 (PMC7296898; doi:10.1186/s12864-020-06818-1)
Supplement: Supplementary file 10 — Additional file 10. The reannotation of ER2566 genome. [file 12864_2020_6818_MOESM10_ESM.gff3]

##sequence-region NZ_CP014268.2 1 4478958
##species https://www.ncbi.nlm.nih.gov/Taxonomy/Browser/wwwtax.cgi?id=37762
NZ_CP014268.2	RefSeq	region	1	4478958	.	+	.	ID=C2566_00000;Dbxref=taxon:37762;Is_circular=true;Name=ANONYMOUS;country=USA;genome=chromosome;isolation-source=laboratory;mol_type=genomic DNA;strain=C2566;
NZ_CP014268.2	Prodigal:2.6	CDS	607	747	.	+	0	ID=C2566_00001;Parent=C2566_00001_gene;inference=ab initio prediction:Prodigal:2.6:similar to AA sequence:UniProt-Swiss-Prot:sp|P0A7Q0|RL34_SHIFL;locus_tag=C2566_00001;product=50S ribosomal protein L34 OS=Shigella flexneri OX=623;Gene Name=rpmH;
NZ_CP014268.2	prokka	gene	607	747	.	+	.	ID=C2566_00001_gene;locus_tag=C2566_00001;
NZ_CP014268.2	Prodigal:2.6	CDS	764	1123	.	+	0	ID=C2566_00002;Parent=C2566_00002_gene;inference=ab initio prediction:Prodigal:2.6:similar to AA sequence:UniProt-Swiss-Prot:sp|Q3YWB0|RNPA_SHISS;locus_tag=C2566_00002;product=Ribonuclease P protein component OS=Shigella sonnei (strain Ss046) OX=300269;Gene Name=rnpA;
NZ_CP014268.2	prokka	gene	764	1123	.	+	.	ID=C2566_00002_gene;locus_tag=C2566_00002;
NZ_CP014268.2	Protein_Homology	CDS	1087	1344	.	+	0	ID=C2566_00003;Parent=C2566_00003_gene;inference=COORDINATES: similar to AA sequence:UniProt-Swiss-Prot:sp|P0A8C8|YIDD_ECOLI;locus_tag=C2566_00003;product=Putative membrane protein insertion efficiency factor;Gene Name=yidD;
NZ_CP014268.2	RefSeq	gene	1087	1344	.	+	.	ID=C2566_00003_gene;locus_tag=C2566_00003;
NZ_CP014268.2	Prodigal:2.6	CDS	1347	2993	.	+	0	ID=C2566_00004;Parent=C2566_00004_gene;inference=ab initio prediction:Prodigal:2.6:similar to AA sequence:UniProt-Swiss-Prot:sp|B6I3T8|YIDC_ECOSE;locus_tag=C2566_00004;product=Membrane protein insertase YidC OS=Escherichia coli (strain SE11) OX=409438;Gene Name=yidC;
NZ_CP014268.2	prokka	gene	1347	2993	.	+	.	ID=C2566_00004_gene;locus_tag=C2566_00004;
NZ_CP014268.2	Prodigal:2.6	CDS	3099	4463	.	+	0	ID=C2566_00005;Parent=C2566_00005_gene;inference=ab initio prediction:Prodigal:2.6:similar to AA sequence:UniProt-Swiss-Prot:sp|A8A6G8|MNME_ECOHS;locus_tag=C2566_00005;product=tRNA modification GTPase MnmE OS=Escherichia coli O9:H4 (strain HS) OX=331112;Gene Name=mnmE;
NZ_CP014268.2	prokka	gene	3099	4463	.	+	.	ID=C2566_00005_gene;locus_tag=C2566_00005;
NZ_CP014268.2	Protein_Homology	CDS	4706	4780	.	+	0	ID=C2566_00006;Parent=C2566_00006_gene;inference=COORDINATES: similar to AA sequence:UniProt-Swiss-Prot:sp|P0AD89|LPTN_ECOLI;locus_tag=C2566_00006;product=Tryptophanase operon leader peptide;Gene Name=tnaC;
NZ_CP014268.2	RefSeq	gene	4706	4780	.	+	.	ID=C2566_00006_gene;locus_tag=C2566_00006;
NZ_CP014268.2	Prodigal:2.6	CDS	5001	6416	.	+	0	ID=C2566_00007;Parent=C2566_00007_gene;inference=ab initio prediction:Prodigal:2.6:similar to AA sequence:UniProt-Swiss-Prot:sp|P0A853|TNAA_ECOLI;locus_tag=C2566_00007;product=Tryptophanase OS=Escherichia coli (strain K12) OX=83333;Gene Name=tnaA;
NZ_CP014268.2	prokka	gene	5001	6416	.	+	.	ID=C2566_00007_gene;locus_tag=C2566_00007;
NZ_CP014268.2	Prodigal:2.6	CDS	6507	7754	.	+	0	ID=C2566_00008;Parent=C2566_00008_gene;inference=ab initio prediction:Prodigal:2.6:similar to AA sequence:UniProt-Swiss-Prot:sp|P23173|TNAB_ECOLI;locus_tag=C2566_00008;product=Low affinity tryptophan permease OS=Escherichia coli (strain K12) OX=83333;Gene Name=tnaB;
NZ_CP014268.2	prokka	gene	6507	7754	.	+	.	ID=C2566_00008_gene;locus_tag=C2566_00008;
NZ_CP014268.2	Prodigal:2.6	CDS	7886	9061	.	+	0	ID=C2566_00009;Parent=C2566_00009_gene;inference=ab initio prediction:Prodigal:2.6:similar to AA sequence:UniProt-Swiss-Prot:sp|B1IX28|MDTL_ECOLC;locus_tag=C2566_00009;product=Multidrug resistance protein MdtL OS=Escherichia coli (strain ATCC 8739 / DSM 1576 / Crooks) OX=481805;Gene Name=mdtL;
NZ_CP014268.2	prokka	gene	7886	9061	.	+	.	ID=C2566_00009_gene;locus_tag=C2566_00009;
NZ_CP014268.2	Prodigal:2.6	CDS	9036	9995	.	+	0	ID=C2566_00010;Parent=C2566_00010_gene;inference=ab initio prediction:Prodigal:2.6:similar to AA sequence:UniProt-Swiss-Prot:sp|B7L852|YIDZ_ECO55;locus_tag=C2566_00010;product=HTH-type transcriptional regulator YidZ OS=Escherichia coli (strain / EAEC) OX=585055;Gene Name=yidZ;
NZ_CP014268.2	prokka	gene	9036	9995	.	+	.	ID=C2566_00010_gene;locus_tag=C2566_00010;
NZ_CP014268.2	Prodigal:2.6	CDS	10152	10901	.	+	0	ID=C2566_00011;Parent=C2566_00011_gene;inference=ab initio prediction:Prodigal:2.6:similar to AA sequence:UniProt-Swiss-Prot:sp|P0ADM8|YIEE_ECOLI;locus_tag=C2566_00011;product=putative protein YieE OS=Escherichia coli (strain K12) OX=83333;Gene Name=yieE;
NZ_CP014268.2	prokka	gene	10152	10901	.	+	.	ID=C2566_00011_gene;locus_tag=C2566_00011;
NZ_CP014268.2	Prodigal:2.6	CDS	10923	11489	.	+	0	ID=C2566_00012;Parent=C2566_00012_gene;inference=ab initio prediction:Prodigal:2.6:similar to AA sequence:UniProt-Swiss-Prot:sp|P0AGE8|CHRR_SHIFL;locus_tag=C2566_00012;product=Quinone reductase OS=Shigella flexneri OX=623;Gene Name=chrR;
NZ_CP014268.2	prokka	gene	10923	11489	.	+	.	ID=C2566_00012_gene;locus_tag=C2566_00012;
NZ_CP014268.2	Prodigal:2.6	CDS	11543	12880	.	-	0	ID=C2566_00013;Parent=C2566_00013_gene;inference=ab initio prediction:Prodigal:2.6:similar to AA sequence:UniProt-Swiss-Prot:sp|P31466|ADEP_ECOLI;locus_tag=C2566_00013;product=Adenine permease AdeP OS=Escherichia coli (strain K12) OX=83333;Gene Name=adeP;
NZ_CP014268.2	prokka	gene	11543	12880	.	-	.	ID=C2566_00013_gene;locus_tag=C2566_00013;
NZ_CP014268.2	Prodigal:2.6	CDS	13047	13712	.	+	0	ID=C2566_00014;Parent=C2566_00014_gene;inference=ab initio prediction:Prodigal:2.6:similar to AA sequence:UniProt-Swiss-Prot:sp|P31467|YIEH_ECOLI;locus_tag=C2566_00014;product=6-phosphogluconate phosphatase OS=Escherichia coli (strain K12) OX=83333;Gene Name=yieH;
NZ_CP014268.2	prokka	gene	13047	13712	.	+	.	ID=C2566_00014_gene;locus_tag=C2566_00014;
NZ_CP014268.2	Prodigal:2.6	CDS	13779	14252	.	+	0	ID=C2566_00015;Parent=C2566_00015_gene;inference=ab initio prediction:Prodigal:2.6:similar to AA sequence:UniProt-Swiss-Prot:sp|Q3YWJ8|CBRB_SHISS;locus_tag=C2566_00015;product=Inner membrane protein CbrB OS=Shigella sonnei (strain Ss046) OX=300269;Gene Name=cbrB;
NZ_CP014268.2	prokka	gene	13779	14252	.	+	.	ID=C2566_00015_gene;locus_tag=C2566_00015;
NZ_CP014268.2	Prodigal:2.6	CDS	14301	14888	.	+	0	ID=C2566_00016;Parent=C2566_00016_gene;inference=ab initio prediction:Prodigal:2.6:similar to AA sequence:UniProt-Swiss-Prot:sp|P31469|CBRC_ECOLI;locus_tag=C2566_00016;note=UPF0167 protein CbrC OS=Escherichia coli (strain K12) OX=83333;Gene Name=cbrC;
NZ_CP014268.2	prokka	gene	14301	14888	.	+	.	ID=C2566_00016_gene;locus_tag=C2566_00016;
NZ_CP014268.2	Prodigal:2.6	CDS	14950	15672	.	-	0	ID=C2566_00017;Parent=C2566_00017_gene;inference=ab initio prediction:Prodigal:2.6:similar to AA sequence:UniProt-Swiss-Prot:sp|P31470|YIEK_ECOLI;locus_tag=C2566_00017;product=putative protein YieK OS=Escherichia coli (strain K12) OX=83333;Gene Name=yieK;
NZ_CP014268.2	prokka	gene	14950	15672	.	-	.	ID=C2566_00017_gene;locus_tag=C2566_00017;
NZ_CP014268.2	Prodigal:2.6	CDS	15687	16856	.	-	0	ID=C2566_00018;Parent=C2566_00018_gene;inference=ab initio prediction:Prodigal:2.6:similar to AA sequence:UniProt-Swiss-Prot:sp|P31471|YIEL_ECOLI;locus_tag=C2566_00018;product=putative protein YieL OS=Escherichia coli (strain K12) OX=83333;Gene Name=yieL;
NZ_CP014268.2	prokka	gene	15687	16856	.	-	.	ID=C2566_00018_gene;locus_tag=C2566_00018;
NZ_CP014268.2	Prodigal:2.6	CDS	16883	18499	.	-	0	ID=C2566_00019;Parent=C2566_00019_gene;inference=ab initio prediction:Prodigal:2.6:similar to AA sequence:UniProt-Swiss-Prot:sp|Q3YVL2|BGLH_SHISS;locus_tag=C2566_00019;product=Putative outer membrane porin BglH OS=Shigella sonnei (strain Ss046) OX=300269;Gene Name=bglH;
NZ_CP014268.2	prokka	gene	16883	18499	.	-	.	ID=C2566_00019_gene;locus_tag=C2566_00019;
NZ_CP014268.2	Prodigal:2.6	CDS	18585	19979	.	-	0	ID=C2566_00020;Parent=C2566_00020_gene;inference=ab initio prediction:Prodigal:2.6:similar to AA sequence:UniProt-Swiss-Prot:sp|P11988|BGLB_ECOLI;locus_tag=C2566_00020;product=6-phospho-beta-glucosidase BglB OS=Escherichia coli (strain K12) OX=83333;Gene Name=bglB;
NZ_CP014268.2	prokka	gene	18585	19979	.	-	.	ID=C2566_00020_gene;locus_tag=C2566_00020;
NZ_CP014268.2	Prodigal:2.6	CDS	19998	21875	.	-	0	ID=C2566_00021;Parent=C2566_00021_gene;inference=ab initio prediction:Prodigal:2.6:similar to AA sequence:UniProt-Swiss-Prot:sp|P08722|PTV3B_ECOLI;locus_tag=C2566_00021;product=PTS system beta-glucoside-specific EIIBCA component OS=Escherichia coli (strain K12) OX=83333;Gene Name=bglF;
NZ_CP014268.2	prokka	gene	19998	21875	.	-	.	ID=C2566_00021_gene;locus_tag=C2566_00021;
NZ_CP014268.2	Prodigal:2.6	CDS	22008	22844	.	-	0	ID=C2566_00022;Parent=C2566_00022_gene;inference=ab initio prediction:Prodigal:2.6:similar to AA sequence:UniProt-Swiss-Prot:sp|P11989|BGLG_ECOLI;locus_tag=C2566_00022;product=Cryptic beta-glucoside bgl operon antiterminator OS=Escherichia coli (strain K12) OX=83333;Gene Name=bglG;
NZ_CP014268.2	prokka	gene	22008	22844	.	-	.	ID=C2566_00022_gene;locus_tag=C2566_00022;
NZ_CP014268.2	Prodigal:2.6	CDS	23130	23855	.	-	0	ID=C2566_00023;Parent=C2566_00023_gene;inference=ab initio prediction:Prodigal:2.6:similar to AA sequence:UniProt-Swiss-Prot:sp|P0A9K8|PHOU_SHIFL;locus_tag=C2566_00023;product=Phosphate-specific transport system accessory protein PhoU OS=Shigella flexneri OX=623;Gene Name=phoU;
NZ_CP014268.2	prokka	gene	23130	23855	.	-	.	ID=C2566_00023_gene;locus_tag=C2566_00023;
NZ_CP014268.2	Prodigal:2.6	CDS	23870	24643	.	-	0	ID=C2566_00024;Parent=C2566_00024_gene;inference=ab initio prediction:Prodigal:2.6:similar to AA sequence:UniProt-Swiss-Prot:sp|Q3YVL7|PSTB_SHISS;locus_tag=C2566_00024;product=Phosphate import ATP-binding protein PstB OS=Shigella sonnei (strain Ss046) OX=300269;Gene Name=pstB;
NZ_CP014268.2	prokka	gene	23870	24643	.	-	.	ID=C2566_00024_gene;locus_tag=C2566_00024;
NZ_CP014268.2	Prodigal:2.6	CDS	24826	25716	.	-	0	ID=C2566_00025;Parent=C2566_00025_gene;inference=ab initio prediction:Prodigal:2.6:similar to AA sequence:UniProt-Swiss-Prot:sp|P07654|PSTA_ECOLI;locus_tag=C2566_00025;product=Phosphate transport system permease protein PstA OS=Escherichia coli (strain K12) OX=83333;Gene Name=pstA;
NZ_CP014268.2	prokka	gene	24826	25716	.	-	.	ID=C2566_00025_gene;locus_tag=C2566_00025;
NZ_CP014268.2	Prodigal:2.6	CDS	25716	26675	.	-	0	ID=C2566_00026;Parent=C2566_00026_gene;inference=ab initio prediction:Prodigal:2.6:similar to AA sequence:UniProt-Swiss-Prot:sp|P0AGH8|PSTC_ECOLI;locus_tag=C2566_00026;product=Phosphate transport system permease protein PstC OS=Escherichia coli (strain K12) OX=83333;Gene Name=pstC;
NZ_CP014268.2	prokka	gene	25716	26675	.	-	.	ID=C2566_00026_gene;locus_tag=C2566_00026;
NZ_CP014268.2	Prodigal:2.6	CDS	26761	27801	.	-	0	ID=C2566_00027;Parent=C2566_00027_gene;inference=ab initio prediction:Prodigal:2.6:similar to AA sequence:UniProt-Swiss-Prot:sp|P0AG83|PSTS_SHIFL;locus_tag=C2566_00027;product=Phosphate-binding protein PstS OS=Shigella flexneri OX=623;Gene Name=pstS;
NZ_CP014268.2	prokka	gene	26761	27801	.	-	.	ID=C2566_00027_gene;locus_tag=C2566_00027;
NZ_CP014268.2	Prodigal:2.6	CDS	28115	29944	.	-	0	ID=C2566_00028;Parent=C2566_00028_gene;inference=ab initio prediction:Prodigal:2.6:similar to AA sequence:UniProt-Swiss-Prot:sp|P17169|GLMS_ECOLI;locus_tag=C2566_00028;product=Glutamine--fructose-6-phosphate aminotransferase [isomerizing] OS=Escherichia coli (strain K12) OX=83333;Gene Name=glmS;
NZ_CP014268.2	prokka	gene	28115	29944	.	-	.	ID=C2566_00028_gene;locus_tag=C2566_00028;
NZ_CP014268.2	Prodigal:2.6	CDS	30106	31476	.	-	0	ID=C2566_00029;Parent=C2566_00029_gene;inference=ab initio prediction:Prodigal:2.6:similar to AA sequence:UniProt-Swiss-Prot:sp|B1LL57|GLMU_ECOSM;locus_tag=C2566_00029;product=Bifunctional protein GlmU OS=Escherichia coli (strain SMS-3-5 / SECEC) OX=439855;Gene Name=glmU;
NZ_CP014268.2	prokka	gene	30106	31476	.	-	.	ID=C2566_00029_gene;locus_tag=C2566_00029;
NZ_CP014268.2	Infernal:1.1	misc_RNA	31560	31717	.	+	.	ID=C2566_00030;Parent=C2566_00030_gene;inference=COORDINATES:profile:Infernal:1.1;locus_tag=C2566_00030;product=STnc410;
NZ_CP014268.2	prokka	gene	31560	31717	.	+	.	ID=C2566_00030_gene;locus_tag=C2566_00030;
NZ_CP014268.2	Prodigal:2.6	CDS	31829	32248	.	-	0	ID=C2566_00031;Parent=C2566_00031_gene;inference=ab initio prediction:Prodigal:2.6:similar to AA sequence:UniProt-Swiss-Prot:sp|B7LK76|ATPE_ESCF3;locus_tag=C2566_00031;product=ATP synthase epsilon chain OS=Escherichia fergusonii (strain ATCC / DSM 13698 / CDC 0568-73) OX=585054;Gene Name=atpC;
NZ_CP014268.2	prokka	gene	31829	32248	.	-	.	ID=C2566_00031_gene;locus_tag=C2566_00031;
NZ_CP014268.2	Prodigal:2.6	CDS	32269	33651	.	-	0	ID=C2566_00032;Parent=C2566_00032_gene;inference=ab initio prediction:Prodigal:2.6:similar to AA sequence:UniProt-Swiss-Prot:sp|Q3YVN6|ATPB_SHISS;locus_tag=C2566_00032;product=ATP synthase subunit beta OS=Shigella sonnei (strain Ss046) OX=300269;Gene Name=atpD;
NZ_CP014268.2	prokka	gene	32269	33651	.	-	.	ID=C2566_00032_gene;locus_tag=C2566_00032;
NZ_CP014268.2	Prodigal:2.6	CDS	33678	34541	.	-	0	ID=C2566_00033;Parent=C2566_00033_gene;inference=ab initio prediction:Prodigal:2.6:similar to AA sequence:UniProt-Swiss-Prot:sp|P0ABA9|ATPG_SHIFL;locus_tag=C2566_00033;product=ATP synthase gamma chain OS=Shigella flexneri OX=623;Gene Name=atpG;
NZ_CP014268.2	prokka	gene	33678	34541	.	-	.	ID=C2566_00033_gene;locus_tag=C2566_00033;
NZ_CP014268.2	Prodigal:2.6	CDS	34592	36133	.	-	0	ID=C2566_00034;Parent=C2566_00034_gene;inference=ab initio prediction:Prodigal:2.6:similar to AA sequence:UniProt-Swiss-Prot:sp|P0ABB0|ATPA_ECOLI;locus_tag=C2566_00034;product=ATP synthase subunit alpha OS=Escherichia coli (strain K12) OX=83333;Gene Name=atpA;
NZ_CP014268.2	prokka	gene	34592	36133	.	-	.	ID=C2566_00034_gene;locus_tag=C2566_00034;
NZ_CP014268.2	Prodigal:2.6	CDS	36146	36679	.	-	0	ID=C2566_00035;Parent=C2566_00035_gene;inference=ab initio prediction:Prodigal:2.6:similar to AA sequence:UniProt-Swiss-Prot:sp|P0ABA4|ATPD_ECOLI;locus_tag=C2566_00035;product=ATP synthase subunit delta OS=Escherichia coli (strain K12) OX=83333;Gene Name=atpH;
NZ_CP014268.2	prokka	gene	36146	36679	.	-	.	ID=C2566_00035_gene;locus_tag=C2566_00035;
NZ_CP014268.2	Prodigal:2.6	CDS	36694	37164	.	-	0	ID=C2566_00036;Parent=C2566_00036_gene;inference=ab initio prediction:Prodigal:2.6:similar to AA sequence:UniProt-Swiss-Prot:sp|Q3YVP0|ATPF_SHISS;locus_tag=C2566_00036;product=ATP synthase subunit b OS=Shigella sonnei (strain Ss046) OX=300269;Gene Name=atpF;
NZ_CP014268.2	prokka	gene	36694	37164	.	-	.	ID=C2566_00036_gene;locus_tag=C2566_00036;
NZ_CP014268.2	Prodigal:2.6	CDS	37226	37465	.	-	0	ID=C2566_00037;Parent=C2566_00037_gene;inference=ab initio prediction:Prodigal:2.6:similar to AA sequence:UniProt-Swiss-Prot:sp|B5BIP1|ATPL_SALPK;locus_tag=C2566_00037;product=ATP synthase subunit c OS=Salmonella paratyphi A (strain) OX=554290;Gene Name=atpE;
NZ_CP014268.2	prokka	gene	37226	37465	.	-	.	ID=C2566_00037_gene;locus_tag=C2566_00037;
NZ_CP014268.2	Prodigal:2.6	CDS	37512	38327	.	-	0	ID=C2566_00038;Parent=C2566_00038_gene;inference=ab initio prediction:Prodigal:2.6:similar to AA sequence:UniProt-Swiss-Prot:sp|Q3YVP2|ATP6_SHISS;locus_tag=C2566_00038;product=ATP synthase subunit a OS=Shigella sonnei (strain Ss046) OX=300269;Gene Name=atpB;
NZ_CP014268.2	prokka	gene	37512	38327	.	-	.	ID=C2566_00038_gene;locus_tag=C2566_00038;
NZ_CP014268.2	Prodigal:2.6	CDS	38336	38716	.	-	0	ID=C2566_00039;Parent=C2566_00039_gene;inference=ab initio prediction:Prodigal:2.6:similar to AA sequence:UniProt-Swiss-Prot:sp|P0ABC2|ATPZ_SHIFL;locus_tag=C2566_00039;product=ATP synthase protein I OS=Shigella flexneri OX=623;Gene Name=atpI;
NZ_CP014268.2	prokka	gene	38336	38716	.	-	.	ID=C2566_00039_gene;locus_tag=C2566_00039;
NZ_CP014268.2	Prodigal:2.6	CDS	39333	39956	.	-	0	ID=C2566_00040;Parent=C2566_00040_gene;inference=ab initio prediction:Prodigal:2.6:similar to AA sequence:UniProt-Swiss-Prot:sp|Q31UN9|RSMG_SHIBS;locus_tag=C2566_00040;product=Ribosomal RNA small subunit methyltransferase G OS=Shigella boydii serotype 4 (strain Sb227) OX=300268;Gene Name=rsmG;
NZ_CP014268.2	prokka	gene	39333	39956	.	-	.	ID=C2566_00040_gene;locus_tag=C2566_00040;
NZ_CP014268.2	Prodigal:2.6	CDS	40020	41909	.	-	0	ID=C2566_00041;Parent=C2566_00041_gene;inference=ab initio prediction:Prodigal:2.6:similar to AA sequence:UniProt-Swiss-Prot:sp|P0A6U3|MNMG_ECOLI;locus_tag=C2566_00041;product=tRNA uridine 5-carboxymethylaminomethyl modification enzyme MnmG OS=Escherichia coli (strain K12) OX=83333;Gene Name=mnmG;
NZ_CP014268.2	prokka	gene	40020	41909	.	-	.	ID=C2566_00041_gene;locus_tag=C2566_00041;
NZ_CP014268.2	Prodigal:2.6	CDS	42288	42731	.	-	0	ID=C2566_00042;Parent=C2566_00042_gene;inference=ab initio prediction:Prodigal:2.6:similar to AA sequence:UniProt-Swiss-Prot:sp|P58208|MIOC_ECO57;locus_tag=C2566_00042;product=Protein MioC OS=Escherichia coli O157:H7 OX=83334;Gene Name=mioC;
NZ_CP014268.2	prokka	gene	42288	42731	.	-	.	ID=C2566_00042_gene;locus_tag=C2566_00042;
NZ_CP014268.2	Prodigal:2.6	CDS	42821	43279	.	-	0	ID=C2566_00043;Parent=C2566_00043_gene;inference=ab initio prediction:Prodigal:2.6:similar to AA sequence:UniProt-Swiss-Prot:sp|P0ACI8|ASNC_ECO57;locus_tag=C2566_00043;product=Regulatory protein AsnC OS=Escherichia coli O157:H7 OX=83334;Gene Name=asnC;
NZ_CP014268.2	prokka	gene	42821	43279	.	-	.	ID=C2566_00043_gene;locus_tag=C2566_00043;
NZ_CP014268.2	Prodigal:2.6	CDS	43431	44423	.	+	0	ID=C2566_00044;Parent=C2566_00044_gene;inference=ab initio prediction:Prodigal:2.6:similar to AA sequence:UniProt-Swiss-Prot:sp|Q3YVP8|ASNA_SHISS;locus_tag=C2566_00044;product=Aspartate--ammonia ligase OS=Shigella sonnei (strain Ss046) OX=300269;Gene Name=asnA;
NZ_CP014268.2	prokka	gene	43431	44423	.	+	.	ID=C2566_00044_gene;locus_tag=C2566_00044;
NZ_CP014268.2	Prodigal:2.6	CDS	44428	45879	.	-	0	ID=C2566_00045;Parent=C2566_00045_gene;inference=ab initio prediction:Prodigal:2.6:similar to AA sequence:UniProt-Swiss-Prot:sp|B1IWZ3|VIAA_ECOLC;locus_tag=C2566_00045;product=Protein ViaA OS=Escherichia coli (strain ATCC 8739 / DSM 1576 / Crooks) OX=481805;Gene Name=viaA;
NZ_CP014268.2	prokka	gene	44428	45879	.	-	.	ID=C2566_00045_gene;locus_tag=C2566_00045;
NZ_CP014268.2	Prodigal:2.6	CDS	45873	47369	.	-	0	ID=C2566_00046;Parent=C2566_00046_gene;inference=ab initio prediction:Prodigal:2.6:similar to AA sequence:UniProt-Swiss-Prot:sp|B1IWZ2|RAVA_ECOLC;locus_tag=C2566_00046;product=ATPase RavA OS=Escherichia coli (strain ATCC 8739 / DSM 1576 / Crooks) OX=481805;Gene Name=ravA;
NZ_CP014268.2	prokka	gene	45873	47369	.	-	.	ID=C2566_00046_gene;locus_tag=C2566_00046;
NZ_CP014268.2	Prodigal:2.6	CDS	47592	49460	.	+	0	ID=C2566_00047;Parent=C2566_00047_gene;inference=ab initio prediction:Prodigal:2.6:similar to AA sequence:UniProt-Swiss-Prot:sp|Q1R4I5|KUP_ECOUT;locus_tag=C2566_00047;product=Low affinity potassium transport system protein kup OS=Escherichia coli (strain UTI89 / UPEC) OX=364106;Gene Name=kup;
NZ_CP014268.2	prokka	gene	47592	49460	.	+	.	ID=C2566_00047_gene;locus_tag=C2566_00047;
NZ_CP014268.2	Prodigal:2.6	CDS	49844	50695	.	-	0	ID=C2566_00048;Parent=C2566_00048_gene;inference=ab initio prediction:Prodigal:2.6:similar to AA sequence:UniProt-Swiss-Prot:sp|P19769|INSK_ECOLI;locus_tag=C2566_00048;product=Putative transposase InsK for insertion sequence element IS150 OS=Escherichia coli (strain K12) OX=83333;Gene Name=insK;
NZ_CP014268.2	prokka	gene	49844	50695	.	-	.	ID=C2566_00048_gene;locus_tag=C2566_00048;
NZ_CP014268.2	Prodigal:2.6	CDS	50692	51213	.	-	0	ID=C2566_00049;Parent=C2566_00049_gene;inference=ab initio prediction:Prodigal:2.6:similar to AA sequence:UniProt-Swiss-Prot:sp|P19768|INSJ_ECOLI;locus_tag=C2566_00049;product=Insertion element IS150 protein InsJ OS=Escherichia coli (strain K12) OX=83333;Gene Name=insJ;
NZ_CP014268.2	prokka	gene	50692	51213	.	-	.	ID=C2566_00049_gene;locus_tag=C2566_00049;
NZ_CP014268.2	Prodigal:2.6	CDS	51247	51492	.	+	0	ID=C2566_00050;Parent=C2566_00050_gene;inference=ab initio prediction:Prodigal:2.6:similar to AA sequence:UniProt-Swiss-Prot:sp|B6I3Y5|RBSD_ECOSE;locus_tag=C2566_00050;product=D-ribose pyranase OS=Escherichia coli (strain SE11) OX=409438;Gene Name=rbsD;
NZ_CP014268.2	prokka	gene	51247	51492	.	+	.	ID=C2566_00050_gene;locus_tag=C2566_00050;
NZ_CP014268.2	Prodigal:2.6	CDS	51500	53005	.	+	0	ID=C2566_00051;Parent=C2566_00051_gene;inference=ab initio prediction:Prodigal:2.6:similar to AA sequence:UniProt-Swiss-Prot:sp|Q0TAW0|RBSA_ECOL5;locus_tag=C2566_00051;product=Ribose import ATP-binding protein RbsA OS=Escherichia coli O6:K15:H31 (strain 536 / UPEC) OX=362663;Gene Name=rbsA;
NZ_CP014268.2	prokka	gene	51500	53005	.	+	.	ID=C2566_00051_gene;locus_tag=C2566_00051;
NZ_CP014268.2	Prodigal:2.6	CDS	53010	53975	.	+	0	ID=C2566_00052;Parent=C2566_00052_gene;inference=ab initio prediction:Prodigal:2.6:similar to AA sequence:UniProt-Swiss-Prot:sp|P0AGI1|RBSC_ECOLI;locus_tag=C2566_00052;product=Ribose import permease protein RbsC OS=Escherichia coli (strain K12) OX=83333;Gene Name=rbsC;
NZ_CP014268.2	prokka	gene	53010	53975	.	+	.	ID=C2566_00052_gene;locus_tag=C2566_00052;
NZ_CP014268.2	Prodigal:2.6	CDS	54000	54890	.	+	0	ID=C2566_00053;Parent=C2566_00053_gene;inference=ab initio prediction:Prodigal:2.6:similar to AA sequence:UniProt-Swiss-Prot:sp|P02925|RBSB_ECOLI;locus_tag=C2566_00053;product=Ribose import binding protein RbsB OS=Escherichia coli (strain K12) OX=83333;Gene Name=rbsB;
NZ_CP014268.2	prokka	gene	54000	54890	.	+	.	ID=C2566_00053_gene;locus_tag=C2566_00053;
NZ_CP014268.2	Prodigal:2.6	CDS	55016	55945	.	+	0	ID=C2566_00054;Parent=C2566_00054_gene;inference=ab initio prediction:Prodigal:2.6:similar to AA sequence:UniProt-Swiss-Prot:sp|P0A9J6|RBSK_ECOLI;locus_tag=C2566_00054;product=Ribokinase OS=Escherichia coli (strain K12) OX=83333;Gene Name=rbsK;
NZ_CP014268.2	prokka	gene	55016	55945	.	+	.	ID=C2566_00054_gene;locus_tag=C2566_00054;
NZ_CP014268.2	Prodigal:2.6	CDS	55958	56941	.	+	0	ID=C2566_00055;Parent=C2566_00055_gene;inference=ab initio prediction:Prodigal:2.6:similar to AA sequence:UniProt-Swiss-Prot:sp|P0ACQ3|RBSR_SHIFL;locus_tag=C2566_00055;product=Ribose operon repressor OS=Shigella flexneri OX=623;Gene Name=rbsR;
NZ_CP014268.2	prokka	gene	55958	56941	.	+	.	ID=C2566_00055_gene;locus_tag=C2566_00055;
NZ_CP014268.2	Prodigal:2.6	CDS	56907	58334	.	-	0	ID=C2566_00056;Parent=C2566_00056_gene;inference=ab initio prediction:Prodigal:2.6:similar to AA sequence:UniProt-Swiss-Prot:sp|P31474|HSRA_ECOLI;locus_tag=C2566_00056;product=putative transport protein HsrA OS=Escherichia coli (strain K12) OX=83333;Gene Name=hsrA;
NZ_CP014268.2	prokka	gene	56907	58334	.	-	.	ID=C2566_00056_gene;locus_tag=C2566_00056;
NZ_CP014268.2	Prodigal:2.6	CDS	58357	59049	.	-	0	ID=C2566_00057;Parent=C2566_00057_gene;inference=ab initio prediction:Prodigal:2.6:similar to AA sequence:UniProt-Swiss-Prot:sp|P31475|YIEP_ECOLI;locus_tag=C2566_00057;product=putative HTH-type transcriptional regulator YieP OS=Escherichia coli (strain K12) OX=83333;Gene Name=yieP;
NZ_CP014268.2	prokka	gene	58357	59049	.	-	.	ID=C2566_00057_gene;locus_tag=C2566_00057;
NZ_CP014268.2	barrnap:0.9	rRNA	59533	61070	0	+	.	ID=C2566_00058;Parent=C2566_00058_gene;locus_tag=C2566_00058;product=16S ribosomal RNA;
NZ_CP014268.2	prokka	gene	59533	61070	.	+	.	ID=C2566_00058_gene;locus_tag=C2566_00058;
NZ_CP014268.2	Aragorn:1.2	tRNA	61157	61232	.	+	.	ID=C2566_00059;Parent=C2566_00059_gene;inference=COORDINATES:profile:Aragorn:1.2;locus_tag=C2566_00059;product=tRNA-Glu(ttc);
NZ_CP014268.2	prokka	gene	61157	61232	.	+	.	ID=C2566_00059_gene;locus_tag=C2566_00059;
NZ_CP014268.2	Infernal:1.1	misc_RNA	61310	61409	.	+	.	ID=C2566_00060;Parent=C2566_00060_gene;inference=COORDINATES:profile:Infernal:1.1;locus_tag=C2566_00060;product=StyR-44;
NZ_CP014268.2	prokka	gene	61310	61409	.	+	.	ID=C2566_00060_gene;locus_tag=C2566_00060;
NZ_CP014268.2	barrnap:0.9	rRNA	61419	64321	0	+	.	ID=C2566_00061;Parent=C2566_00061_gene;locus_tag=C2566_00061;product=23S ribosomal RNA;
NZ_CP014268.2	prokka	gene	61419	64321	.	+	.	ID=C2566_00061_gene;locus_tag=C2566_00061;
NZ_CP014268.2	barrnap:0.9	rRNA	64419	64529	1.80E-11	+	.	ID=C2566_00062;Parent=C2566_00062_gene;locus_tag=C2566_00062;product=5S ribosomal RNA;
NZ_CP014268.2	prokka	gene	64419	64529	.	+	.	ID=C2566_00062_gene;locus_tag=C2566_00062;
NZ_CP014268.2	Aragorn:1.2	tRNA	64587	64663	.	+	.	ID=C2566_00063;Parent=C2566_00063_gene;inference=COORDINATES:profile:Aragorn:1.2;locus_tag=C2566_00063;product=tRNA-Asp(gtc);
NZ_CP014268.2	prokka	gene	64587	64663	.	+	.	ID=C2566_00063_gene;locus_tag=C2566_00063;
NZ_CP014268.2	Aragorn:1.2	tRNA	64672	64747	.	+	.	ID=C2566_00064;Parent=C2566_00064_gene;inference=COORDINATES:profile:Aragorn:1.2;locus_tag=C2566_00064;product=tRNA-Trp(cca);
NZ_CP014268.2	prokka	gene	64672	64747	.	+	.	ID=C2566_00064_gene;locus_tag=C2566_00064;
NZ_CP014268.2	Prodigal:2.6	CDS	64843	65682	.	-	0	ID=C2566_00065;Parent=C2566_00065_gene;inference=ab initio prediction:Prodigal:2.6:similar to AA sequence:UniProt-Swiss-Prot:sp|P0A8S0|HDFR_SHIFL;locus_tag=C2566_00065;product=HTH-type transcriptional regulator HdfR OS=Shigella flexneri OX=623;Gene Name=hdfR;
NZ_CP014268.2	prokka	gene	64843	65682	.	-	.	ID=C2566_00065_gene;locus_tag=C2566_00065;
NZ_CP014268.2	Prodigal:2.6	CDS	65801	66139	.	+	0	ID=C2566_00066;Parent=C2566_00066_gene;inference=ab initio prediction:Prodigal:2.6:similar to AA sequence:UniProt-Swiss-Prot:sp|P0ADN5|YIFE_SHIFL;locus_tag=C2566_00066;note=UPF0438 protein YifE OS=Shigella flexneri OX=623;Gene Name=yifE;
NZ_CP014268.2	prokka	gene	65801	66139	.	+	.	ID=C2566_00066_gene;locus_tag=C2566_00066;
NZ_CP014268.2	Prodigal:2.6	CDS	66164	67684	.	-	0	ID=C2566_00067;Parent=C2566_00067_gene;inference=ab initio prediction:Prodigal:2.6:similar to AA sequence:UniProt-Swiss-Prot:sp|P22787|YIFB_ECOLI;locus_tag=C2566_00067;product=putative protein YifB OS=Escherichia coli (strain K12) OX=83333;Gene Name=yifB;
NZ_CP014268.2	prokka	gene	66164	67684	.	-	.	ID=C2566_00067_gene;locus_tag=C2566_00067;
NZ_CP014268.2	Prodigal:2.6	CDS	68037	68135	.	+	0	ID=C2566_00068;Parent=C2566_00068_gene;inference=ab initio prediction:Prodigal:2.6:similar to AA sequence:UniProt-Swiss-Prot:sp|P62522|LPID_ECOLI;locus_tag=C2566_00068;product=ilv operon leader peptide;Gene Name=ilvL;
NZ_CP014268.2	prokka	gene	68037	68135	.	+	.	ID=C2566_00068_gene;locus_tag=C2566_00068;
NZ_CP014268.2	Prodigal:2.6	CDS	68275	69921	.	+	0	ID=C2566_00069;Parent=C2566_00069_gene;inference=ab initio prediction:Prodigal:2.6:similar to AA sequence:UniProt-Swiss-Prot:sp|P0DP90|ILVG_ECOLI;locus_tag=C2566_00069;product=Acetolactate synthase isozyme 2 large subunit OS=Escherichia coli (strain K12) OX=83333;Gene Name=ilvG;
NZ_CP014268.2	prokka	gene	68275	69921	.	+	.	ID=C2566_00069_gene;locus_tag=C2566_00069;
NZ_CP014268.2	Prodigal:2.6	CDS	69918	70181	.	+	0	ID=C2566_00070;Parent=C2566_00070_gene;inference=ab initio prediction:Prodigal:2.6:similar to AA sequence:UniProt-Swiss-Prot:sp|P0ADG1|ILVM_ECOLI;locus_tag=C2566_00070;product=Acetolactate synthase isozyme 2 small subunit OS=Escherichia coli (strain K12) OX=83333;Gene Name=ilvM;
NZ_CP014268.2	prokka	gene	69918	70181	.	+	.	ID=C2566_00070_gene;locus_tag=C2566_00070;
NZ_CP014268.2	Prodigal:2.6	CDS	70201	71130	.	+	0	ID=C2566_00071;Parent=C2566_00071_gene;inference=ab initio prediction:Prodigal:2.6:similar to AA sequence:UniProt-Swiss-Prot:sp|P0AB82|ILVE_ECO57;locus_tag=C2566_00071;product=Branched-chain-amino-acid aminotransferase OS=Escherichia coli O157:H7 OX=83334;Gene Name=ilvE;
NZ_CP014268.2	prokka	gene	70201	71130	.	+	.	ID=C2566_00071_gene;locus_tag=C2566_00071;
NZ_CP014268.2	Prodigal:2.6	CDS	71195	73045	.	+	0	ID=C2566_00072;Parent=C2566_00072_gene;inference=ab initio prediction:Prodigal:2.6:similar to AA sequence:UniProt-Swiss-Prot:sp|A8A6M7|ILVD_ECOHS;locus_tag=C2566_00072;product=Dihydroxy-acid dehydratase OS=Escherichia coli O9:H4 (strain HS) OX=331112;Gene Name=ilvD;
NZ_CP014268.2	prokka	gene	71195	73045	.	+	.	ID=C2566_00072_gene;locus_tag=C2566_00072;
NZ_CP014268.2	Prodigal:2.6	CDS	73045	74592	.	+	0	ID=C2566_00073;Parent=C2566_00073_gene;inference=ab initio prediction:Prodigal:2.6:similar to AA sequence:UniProt-Swiss-Prot:sp|P04968|ILVA_ECOLI;locus_tag=C2566_00073;product=L-threonine dehydratase biosynthetic IlvA OS=Escherichia coli (strain K12) OX=83333;Gene Name=ilvA;
NZ_CP014268.2	prokka	gene	73045	74592	.	+	.	ID=C2566_00073_gene;locus_tag=C2566_00073;
NZ_CP014268.2	Prodigal:2.6	CDS	74644	75537	.	-	0	ID=C2566_00074;Parent=C2566_00074_gene;inference=ab initio prediction:Prodigal:2.6:similar to AA sequence:UniProt-Swiss-Prot:sp|P05827|ILVY_ECOLI;locus_tag=C2566_00074;product=HTH-type transcriptional regulator IlvY OS=Escherichia coli (strain K12) OX=83333;Gene Name=ilvY;
NZ_CP014268.2	prokka	gene	74644	75537	.	-	.	ID=C2566_00074_gene;locus_tag=C2566_00074;
NZ_CP014268.2	Prodigal:2.6	CDS	75687	77162	.	+	0	ID=C2566_00075;Parent=C2566_00075_gene;inference=ab initio prediction:Prodigal:2.6:similar to AA sequence:UniProt-Swiss-Prot:sp|P05793|ILVC_ECOLI;locus_tag=C2566_00075;product=Ketol-acid reductoisomerase (NADP(+)) OS=Escherichia coli (strain K12) OX=83333;Gene Name=ilvC;
NZ_CP014268.2	prokka	gene	75687	77162	.	+	.	ID=C2566_00075_gene;locus_tag=C2566_00075;
NZ_CP014268.2	Prodigal:2.6	CDS	77249	77530	.	-	0	ID=C2566_00076;Parent=C2566_00076_gene;inference=ab initio prediction:Prodigal:2.6:similar to AA sequence:UniProt-Swiss-Prot:sp|P0A9L5|PPIC_ECOLI;locus_tag=C2566_00076;product=Peptidyl-prolyl cis-trans isomerase C OS=Escherichia coli (strain K12) OX=83333;Gene Name=ppiC;
NZ_CP014268.2	prokka	gene	77249	77530	.	-	.	ID=C2566_00076_gene;locus_tag=C2566_00076;
NZ_CP014268.2	Prodigal:2.6	CDS	77959	78177	.	-	0	ID=C2566_00077;Parent=C2566_00077_gene;inference=ab initio prediction:Prodigal:2.6:similar to AA sequence:UniProt-Swiss-Prot:sp|P56259|YIFN_ECOLI;locus_tag=C2566_00077;product=Putative uncharacterized protein YifN OS=Escherichia coli (strain K12) OX=83333;Gene Name=yifN;
NZ_CP014268.2	prokka	gene	77959	78177	.	-	.	ID=C2566_00077_gene;locus_tag=C2566_00077;
NZ_CP014268.2	Prodigal:2.6	CDS	78394	80415	.	+	0	ID=C2566_00078;Parent=C2566_00078_gene;inference=ab initio prediction:Prodigal:2.6:similar to AA sequence:UniProt-Swiss-Prot:sp|P09980|REP_ECOLI;locus_tag=C2566_00078;product=ATP-dependent DNA helicase Rep OS=Escherichia coli (strain K12) OX=83333;Gene Name=rep;
NZ_CP014268.2	prokka	gene	78394	80415	.	+	.	ID=C2566_00078_gene;locus_tag=C2566_00078;
NZ_CP014268.2	Prodigal:2.6	CDS	80462	81946	.	-	0	ID=C2566_00079;Parent=C2566_00079_gene;inference=ab initio prediction:Prodigal:2.6:similar to AA sequence:UniProt-Swiss-Prot:sp|A7ZTY0|GPPA_ECO24;locus_tag=C2566_00079;product=Guanosine-5'-triphosphate'3'-diphosphate pyrophosphatase OS=Escherichia coli O139:H28 (strainA/ ETEC) OX=331111;Gene Name=gppA;
NZ_CP014268.2	prokka	gene	80462	81946	.	-	.	ID=C2566_00079_gene;locus_tag=C2566_00079;
NZ_CP014268.2	Prodigal:2.6	CDS	82080	83345	.	-	0	ID=C2566_00080;Parent=C2566_00080_gene;inference=ab initio prediction:Prodigal:2.6:similar to AA sequence:UniProt-Swiss-Prot:sp|Q3YVI4|RHLB_SHISS;locus_tag=C2566_00080;product=ATP-dependent RNA helicase RhlB OS=Shigella sonnei (strain Ss046) OX=300269;Gene Name=rhlB;
NZ_CP014268.2	prokka	gene	82080	83345	.	-	.	ID=C2566_00080_gene;locus_tag=C2566_00080;
NZ_CP014268.2	Prodigal:2.6	CDS	83476	83805	.	+	0	ID=C2566_00081;Parent=C2566_00081_gene;inference=ab initio prediction:Prodigal:2.6:similar to AA sequence:UniProt-Swiss-Prot:sp|P0AA30|THIO_SHIFL;locus_tag=C2566_00081;product=Thioredoxin 1 OS=Shigella flexneri OX=623;Gene Name=trxA;
NZ_CP014268.2	prokka	gene	83476	83805	.	+	.	ID=C2566_00081_gene;locus_tag=C2566_00081;
NZ_CP014268.2	Protein_Homology	CDS	83946	84047	.	+	0	ID=C2566_00082;Parent=C2566_00082_gene;inference=COORDINATES: similar to AA sequence:UniProt-Swiss-Prot:sp|P0ADF3|LPRH_ECOLI;locus_tag=C2566_00082;product=Putative rho operon leader peptide;Gene Name=rhoL;
NZ_CP014268.2	RefSeq	gene	83946	84047	.	+	.	ID=C2566_00082_gene;locus_tag=C2566_00082;
NZ_CP014268.2	Prodigal:2.6	CDS	84132	85391	.	+	0	ID=C2566_00083;Parent=C2566_00083_gene;inference=ab initio prediction:Prodigal:2.6:similar to AA sequence:UniProt-Swiss-Prot:sp|P0AG33|RHO_SHIFL;locus_tag=C2566_00083;product=Transcription termination factor Rho OS=Shigella flexneri OX=623;Gene Name=rho;
NZ_CP014268.2	prokka	gene	84132	85391	.	+	.	ID=C2566_00083_gene;locus_tag=C2566_00083;
NZ_CP014268.2	Prodigal:2.6	CDS	85401	85619	.	+	0	ID=C2566_00084;Parent=C2566_00084_gene;inference=ab initio prediction:Prodigal:2.6;locus_tag=C2566_00084;product=hypothetical protein;
NZ_CP014268.2	prokka	gene	85401	85619	.	+	.	ID=C2566_00084_gene;locus_tag=C2566_00084;
NZ_CP014268.2	Prodigal:2.6	CDS	85631	86734	.	+	0	ID=C2566_00085;Parent=C2566_00085_gene;inference=ab initio prediction:Prodigal:2.6:similar to AA sequence:UniProt-Swiss-Prot:sp|P0AC78|WECA_ECOLI;locus_tag=C2566_00085;product=Undecaprenyl-phosphate alpha-N-acetylglucosaminyl 1-phosphate transferase OS=Escherichia coli (strain K12) OX=83333;Gene Name=wecA;
NZ_CP014268.2	prokka	gene	85631	86734	.	+	.	ID=C2566_00085_gene;locus_tag=C2566_00085;
NZ_CP014268.2	Prodigal:2.6	CDS	86746	87792	.	+	0	ID=C2566_00086;Parent=C2566_00086_gene;inference=ab initio prediction:Prodigal:2.6:similar to AA sequence:UniProt-Swiss-Prot:sp|P0AG02|WZZE_SHIFL;locus_tag=C2566_00086;product=ECA polysaccharide chain length modulation protein OS=Shigella flexneri OX=623;Gene Name=wzzE;
NZ_CP014268.2	prokka	gene	86746	87792	.	+	.	ID=C2566_00086_gene;locus_tag=C2566_00086;
NZ_CP014268.2	Prodigal:2.6	CDS	87848	88978	.	+	0	ID=C2566_00087;Parent=C2566_00087_gene;inference=ab initio prediction:Prodigal:2.6:similar to AA sequence:UniProt-Swiss-Prot:sp|Q8XAR8|WECB_ECO57;locus_tag=C2566_00087;product=UDP-N-acetylglucosamine 2-epimerase OS=Escherichia coli O157:H7 OX=83334;Gene Name=wecB;
NZ_CP014268.2	prokka	gene	87848	88978	.	+	.	ID=C2566_00087_gene;locus_tag=C2566_00087;
NZ_CP014268.2	Prodigal:2.6	CDS	88975	90237	.	+	0	ID=C2566_00088;Parent=C2566_00088_gene;inference=ab initio prediction:Prodigal:2.6:similar to AA sequence:UniProt-Swiss-Prot:sp|P67067|WECC_SHIFL;locus_tag=C2566_00088;product=UDP-N-acetyl-D-mannosamine dehydrogenase OS=Shigella flexneri OX=623;Gene Name=wecC;
NZ_CP014268.2	prokka	gene	88975	90237	.	+	.	ID=C2566_00088_gene;locus_tag=C2566_00088;
NZ_CP014268.2	Prodigal:2.6	CDS	90237	91304	.	+	0	ID=C2566_00089;Parent=C2566_00089_gene;inference=ab initio prediction:Prodigal:2.6:similar to AA sequence:UniProt-Swiss-Prot:sp|P27830|RMLB2_ECOLI;locus_tag=C2566_00089;product=dTDP-glucose 4'6-dehydratase 2 OS=Escherichia coli (strain K12) OX=83333;Gene Name=rffG;
NZ_CP014268.2	prokka	gene	90237	91304	.	+	.	ID=C2566_00089_gene;locus_tag=C2566_00089;
NZ_CP014268.2	Prodigal:2.6	CDS	91323	92204	.	+	0	ID=C2566_00090;Parent=C2566_00090_gene;inference=ab initio prediction:Prodigal:2.6:similar to AA sequence:UniProt-Swiss-Prot:sp|P61888|RMLA2_SHIFL;locus_tag=C2566_00090;product=Glucose-1-phosphate thymidylyltransferase 2 OS=Shigella flexneri OX=623;Gene Name=rffH;
NZ_CP014268.2	prokka	gene	91323	92204	.	+	.	ID=C2566_00090_gene;locus_tag=C2566_00090;
NZ_CP014268.2	Prodigal:2.6	CDS	92182	92856	.	+	0	ID=C2566_00091;Parent=C2566_00091_gene;inference=ab initio prediction:Prodigal:2.6:similar to AA sequence:UniProt-Swiss-Prot:sp|P27832|WECD_ECOLI;locus_tag=C2566_00091;product=dTDP-fucosamine acetyltransferase OS=Escherichia coli (strain K12) OX=83333;Gene Name=wecD;
NZ_CP014268.2	prokka	gene	92182	92856	.	+	.	ID=C2566_00091_gene;locus_tag=C2566_00091;
NZ_CP014268.2	Prodigal:2.6	CDS	92861	93991	.	+	0	ID=C2566_00092;Parent=C2566_00092_gene;inference=ab initio prediction:Prodigal:2.6:similar to AA sequence:UniProt-Swiss-Prot:sp|P27833|WECE_ECOLI;locus_tag=C2566_00092;product=dTDP-4-amino-4'6-dideoxygalactose transaminase OS=Escherichia coli (strain K12) OX=83333;Gene Name=wecE;
NZ_CP014268.2	prokka	gene	92861	93991	.	+	.	ID=C2566_00092_gene;locus_tag=C2566_00092;
NZ_CP014268.2	Prodigal:2.6	CDS	93993	95243	.	+	0	ID=C2566_00093;Parent=C2566_00093_gene;inference=ab initio prediction:Prodigal:2.6:similar to AA sequence:UniProt-Swiss-Prot:sp|P0AAA7|WZXE_ECOLI;locus_tag=C2566_00093;product=Lipid III flippase OS=Escherichia coli (strain K12) OX=83333;Gene Name=wzxE;
NZ_CP014268.2	prokka	gene	93993	95243	.	+	.	ID=C2566_00093_gene;locus_tag=C2566_00093;
NZ_CP014268.2	Prodigal:2.6	CDS	95240	96319	.	+	0	ID=C2566_00094;Parent=C2566_00094_gene;inference=ab initio prediction:Prodigal:2.6:similar to AA sequence:UniProt-Swiss-Prot:sp|Q0TAT1|WECF_ECOL5;locus_tag=C2566_00094;product=TDP-N-acetylfucosamine:lipid II N-acetylfucosaminyltransferase OS=Escherichia coli O6:K15:H31 (strain 536 / UPEC) OX=362663;Gene Name=wecF;
NZ_CP014268.2	prokka	gene	95240	96319	.	+	.	ID=C2566_00094_gene;locus_tag=C2566_00094;
NZ_CP014268.2	Prodigal:2.6	CDS	96316	97668	.	+	0	ID=C2566_00095;Parent=C2566_00095_gene;inference=ab initio prediction:Prodigal:2.6:similar to AA sequence:UniProt-Swiss-Prot:sp|Q0SYY4|WZYE_SHIF8;locus_tag=C2566_00095;product=putative ECA polymerase OS=Shigella flexneri serotype 5b (strain 8401) OX=373384;Gene Name=wzyE;
NZ_CP014268.2	prokka	gene	96316	97668	.	+	.	ID=C2566_00095_gene;locus_tag=C2566_00095;
NZ_CP014268.2	Prodigal:2.6	CDS	97671	98411	.	+	0	ID=C2566_00096;Parent=C2566_00096_gene;inference=ab initio prediction:Prodigal:2.6:similar to AA sequence:UniProt-Swiss-Prot:sp|Q329X3|WECG_SHIDS;locus_tag=C2566_00096;product=UDP-N-acetyl-D-mannosaminuronic acid transferase OS=Shigella dysenteriae serotype 1 (strain Sd197) OX=300267;Gene Name=wecG;
NZ_CP014268.2	prokka	gene	97671	98411	.	+	.	ID=C2566_00096_gene;locus_tag=C2566_00096;
NZ_CP014268.2	Prodigal:2.6	CDS	98602	99987	.	+	0	ID=C2566_00097;Parent=C2566_00097_gene;inference=ab initio prediction:Prodigal:2.6:similar to AA sequence:UniProt-Swiss-Prot:sp|P27837|YIFK_ECOLI;locus_tag=C2566_00097;product=putative transport protein YifK OS=Escherichia coli (strain K12) OX=83333;Gene Name=yifK;
NZ_CP014268.2	prokka	gene	98602	99987	.	+	.	ID=C2566_00097_gene;locus_tag=C2566_00097;
NZ_CP014268.2	Aragorn:1.2	tRNA	100090	100166	.	+	.	ID=C2566_00098;Parent=C2566_00098_gene;inference=COORDINATES:profile:Aragorn:1.2;locus_tag=C2566_00098;product=tRNA-Arg(ccg);
NZ_CP014268.2	prokka	gene	100090	100166	.	+	.	ID=C2566_00098_gene;locus_tag=C2566_00098;
NZ_CP014268.2	Aragorn:1.2	tRNA	100225	100300	.	+	.	ID=C2566_00099;Parent=C2566_00099_gene;inference=COORDINATES:profile:Aragorn:1.2;locus_tag=C2566_00099;product=tRNA-His(gtg);
NZ_CP014268.2	prokka	gene	100225	100300	.	+	.	ID=C2566_00099_gene;locus_tag=C2566_00099;
NZ_CP014268.2	Aragorn:1.2	tRNA	100321	100407	.	+	.	ID=C2566_00100;Parent=C2566_00100_gene;inference=COORDINATES:profile:Aragorn:1.2;locus_tag=C2566_00100;product=tRNA-Leu(cag);
NZ_CP014268.2	prokka	gene	100321	100407	.	+	.	ID=C2566_00100_gene;locus_tag=C2566_00100;
NZ_CP014268.2	Aragorn:1.2	tRNA	100450	100526	.	+	.	ID=C2566_00101;Parent=C2566_00101_gene;inference=COORDINATES:profile:Aragorn:1.2;locus_tag=C2566_00101;product=tRNA-Pro(tgg);
NZ_CP014268.2	prokka	gene	100450	100526	.	+	.	ID=C2566_00101_gene;locus_tag=C2566_00101;
NZ_CP014268.2	Prodigal:2.6	CDS	100673	101908	.	+	0	ID=C2566_00102;Parent=C2566_00102_gene;inference=ab initio prediction:Prodigal:2.6:similar to AA sequence:UniProt-Swiss-Prot:sp|P25550|ASLB_ECOLI;locus_tag=C2566_00102;product=Anaerobic sulfatase-maturating enzyme AslB OS=Escherichia coli (strain K12) OX=83333;Gene Name=aslB;
NZ_CP014268.2	prokka	gene	100673	101908	.	+	.	ID=C2566_00102_gene;locus_tag=C2566_00102;
NZ_CP014268.2	Prodigal:2.6	CDS	102066	103721	.	-	0	ID=C2566_00103;Parent=C2566_00103_gene;inference=ab initio prediction:Prodigal:2.6:similar to AA sequence:UniProt-Swiss-Prot:sp|P25549|ASLA_ECOLI;locus_tag=C2566_00103;product=Arylsulfatase OS=Escherichia coli (strain K12) OX=83333;Gene Name=aslA;
NZ_CP014268.2	prokka	gene	102066	103721	.	-	.	ID=C2566_00103_gene;locus_tag=C2566_00103;
NZ_CP014268.2	Infernal:1.1	misc_RNA	104153	104359	.	+	.	ID=C2566_00104;Parent=C2566_00104_gene;inference=COORDINATES:profile:Infernal:1.1;locus_tag=C2566_00104;product=GlmZ_SraJ;
NZ_CP014268.2	prokka	gene	104153	104359	.	+	.	ID=C2566_00104_gene;locus_tag=C2566_00104;
NZ_CP014268.2	Infernal:1.1	misc_RNA	104155	104303	.	+	.	ID=C2566_00105;Parent=C2566_00105_gene;inference=COORDINATES:profile:Infernal:1.1;locus_tag=C2566_00105;product=GlmY_tke1;
NZ_CP014268.2	prokka	gene	104155	104303	.	+	.	ID=C2566_00105_gene;locus_tag=C2566_00105;
NZ_CP014268.2	Prodigal:2.6	CDS	104407	105603	.	-	0	ID=C2566_00106;Parent=C2566_00106_gene;inference=ab initio prediction:Prodigal:2.6:similar to AA sequence:UniProt-Swiss-Prot:sp|P0ACC0|HEMY_SHIFL;locus_tag=C2566_00106;product=Protein HemY OS=Shigella flexneri OX=623;Gene Name=hemY;
NZ_CP014268.2	prokka	gene	104407	105603	.	-	.	ID=C2566_00106_gene;locus_tag=C2566_00106;
NZ_CP014268.2	Prodigal:2.6	CDS	105606	106811	.	-	0	ID=C2566_00107;Parent=C2566_00107_gene;inference=ab initio prediction:Prodigal:2.6:similar to AA sequence:UniProt-Swiss-Prot:sp|P09127|HEMX_ECOLI;locus_tag=C2566_00107;product=Protein HemX OS=Escherichia coli (strain K12) OX=83333;Gene Name=hemX;
NZ_CP014268.2	prokka	gene	105606	106811	.	-	.	ID=C2566_00107_gene;locus_tag=C2566_00107;
NZ_CP014268.2	Prodigal:2.6	CDS	106833	107573	.	-	0	ID=C2566_00108;Parent=C2566_00108_gene;inference=ab initio prediction:Prodigal:2.6:similar to AA sequence:UniProt-Swiss-Prot:sp|P09126|HEM4_ECOLI;locus_tag=C2566_00108;product=Uroporphyrinogen-III synthase OS=Escherichia coli (strain K12) OX=83333;Gene Name=hemD;
NZ_CP014268.2	prokka	gene	106833	107573	.	-	.	ID=C2566_00108_gene;locus_tag=C2566_00108;
NZ_CP014268.2	Prodigal:2.6	CDS	107570	108532	.	-	0	ID=C2566_00109;Parent=C2566_00109_gene;inference=ab initio prediction:Prodigal:2.6:similar to AA sequence:UniProt-Swiss-Prot:sp|B7NTE0|HEM3_ECO7I;locus_tag=C2566_00109;product=Porphobilinogen deaminase OS=Escherichia coli O7:K1 (strain IAI39 / ExPEC) OX=585057;Gene Name=hemC;
NZ_CP014268.2	prokka	gene	107570	108532	.	-	.	ID=C2566_00109_gene;locus_tag=C2566_00109;
NZ_CP014268.2	Prodigal:2.6	CDS	108898	111444	.	+	0	ID=C2566_00110;Parent=C2566_00110_gene;inference=ab initio prediction:Prodigal:2.6:similar to AA sequence:UniProt-Swiss-Prot:sp|Q8FBP0|CYAA_ECOL6;locus_tag=C2566_00110;product=Adenylate cyclase OS=Escherichia coli O6:H1 (strain CFT073 / ATCC / UPEC) OX=199310;Gene Name=cyaA;
NZ_CP014268.2	prokka	gene	108898	111444	.	+	.	ID=C2566_00110_gene;locus_tag=C2566_00110;
NZ_CP014268.2	Prodigal:2.6	CDS	111484	111804	.	-	0	ID=C2566_00111;Parent=C2566_00111_gene;inference=ab initio prediction:Prodigal:2.6:similar to AA sequence:UniProt-Swiss-Prot:sp|B1LLX7|CYAY_ECOSM;locus_tag=C2566_00111;product=Iron-sulfur cluster assembly protein CyaY OS=Escherichia coli (strain SMS-3-5 / SECEC) OX=439855;Gene Name=cyaY;
NZ_CP014268.2	prokka	gene	111484	111804	.	-	.	ID=C2566_00111_gene;locus_tag=C2566_00111;
NZ_CP014268.2	Prodigal:2.6	CDS	111852	112115	.	-	0	ID=C2566_00112;Parent=C2566_00112_gene;inference=ab initio prediction:Prodigal:2.6;locus_tag=C2566_00112;product=hypothetical protein;
NZ_CP014268.2	prokka	gene	111852	112115	.	-	.	ID=C2566_00112_gene;locus_tag=C2566_00112;
NZ_CP014268.2	Prodigal:2.6	CDS	112274	112477	.	+	0	ID=C2566_00113;Parent=C2566_00113_gene;inference=ab initio prediction:Prodigal:2.6:similar to AA sequence:UniProt-Swiss-Prot:sp|P0ADN6|YIFL_ECOLI;locus_tag=C2566_00113;product=putative lipoprotein YifL OS=Escherichia coli (strain K12) OX=83333;Gene Name=yifL;
NZ_CP014268.2	prokka	gene	112274	112477	.	+	.	ID=C2566_00113_gene;locus_tag=C2566_00113;
NZ_CP014268.2	Prodigal:2.6	CDS	112514	113338	.	+	0	ID=C2566_00114;Parent=C2566_00114_gene;inference=ab initio prediction:Prodigal:2.6:similar to AA sequence:UniProt-Swiss-Prot:sp|B7NFB1|DAPF_ECOLU;locus_tag=C2566_00114;product=Diaminopimelate epimerase OS=Escherichia coli O17:K52:H18 (strain UMN026 / ExPEC) OX=585056;Gene Name=dapF;
NZ_CP014268.2	prokka	gene	112514	113338	.	+	.	ID=C2566_00114_gene;locus_tag=C2566_00114;
NZ_CP014268.2	Prodigal:2.6	CDS	113335	114042	.	+	0	ID=C2566_00115;Parent=C2566_00115_gene;inference=ab initio prediction:Prodigal:2.6:similar to AA sequence:UniProt-Swiss-Prot:sp|P23305|YIGA_ECOLI;locus_tag=C2566_00115;product=putative protein YigA OS=Escherichia coli (strain K12) OX=83333;Gene Name=yigA;
NZ_CP014268.2	prokka	gene	113335	114042	.	+	.	ID=C2566_00115_gene;locus_tag=C2566_00115;
NZ_CP014268.2	Prodigal:2.6	CDS	114039	114935	.	+	0	ID=C2566_00116;Parent=C2566_00116_gene;inference=ab initio prediction:Prodigal:2.6:similar to AA sequence:UniProt-Swiss-Prot:sp|Q329Y7|XERC_SHIDS;locus_tag=C2566_00116;product=Tyrosine recombinase XerC OS=Shigella dysenteriae serotype 1 (strain Sd197) OX=300267;Gene Name=xerC;
NZ_CP014268.2	prokka	gene	114039	114935	.	+	.	ID=C2566_00116_gene;locus_tag=C2566_00116;
NZ_CP014268.2	Prodigal:2.6	CDS	114935	115651	.	+	0	ID=C2566_00117;Parent=C2566_00117_gene;inference=ab initio prediction:Prodigal:2.6:similar to AA sequence:UniProt-Swiss-Prot:sp|P0ADP0|YIGB_ECOLI;locus_tag=C2566_00117;product=5-amino-6-(5-phospho-D-ribitylamino)uracil phosphatase YigB OS=Escherichia coli (strain K12) OX=83333;Gene Name=yigB;
NZ_CP014268.2	prokka	gene	114935	115651	.	+	.	ID=C2566_00117_gene;locus_tag=C2566_00117;
NZ_CP014268.2	Prodigal:2.6	CDS	115735	117897	.	+	0	ID=C2566_00118;Parent=C2566_00118_gene;inference=ab initio prediction:Prodigal:2.6:similar to AA sequence:UniProt-Swiss-Prot:sp|P03018|UVRD_ECOLI;locus_tag=C2566_00118;product=DNA helicase II OS=Escherichia coli (strain K12) OX=83333;Gene Name=uvrD;
NZ_CP014268.2	prokka	gene	115735	117897	.	+	.	ID=C2566_00118_gene;locus_tag=C2566_00118;
NZ_CP014268.2	Prodigal:2.6	CDS	117952	118854	.	-	0	ID=C2566_00119;Parent=C2566_00119_gene;inference=ab initio prediction:Prodigal:2.6:similar to AA sequence:UniProt-Swiss-Prot:sp|A4X3Q0|SALL_SALTO;locus_tag=C2566_00119;product=Adenosyl-chloride synthase OS=Salinispora tropica (strain ATCC BAA-916 / DSM / CNB-440) OX=369723;Gene Name=salL;
NZ_CP014268.2	prokka	gene	117952	118854	.	-	.	ID=C2566_00119_gene;locus_tag=C2566_00119;
NZ_CP014268.2	Prodigal:2.6	CDS	118937	119701	.	-	0	ID=C2566_00120;Parent=C2566_00120_gene;inference=ab initio prediction:Prodigal:2.6:similar to AA sequence:UniProt-Swiss-Prot:sp|P27840|YIGE_ECOLI;locus_tag=C2566_00120;product=putative protein YigE OS=Escherichia coli (strain K12) OX=83333;Gene Name=yigE;
NZ_CP014268.2	prokka	gene	118937	119701	.	-	.	ID=C2566_00120_gene;locus_tag=C2566_00120;
NZ_CP014268.2	Prodigal:2.6	CDS	120071	121021	.	+	0	ID=C2566_00121;Parent=C2566_00121_gene;inference=ab initio prediction:Prodigal:2.6:similar to AA sequence:UniProt-Swiss-Prot:sp|P0ABI7|CORA_SHIFL;locus_tag=C2566_00121;product=Magnesium transport protein CorA OS=Shigella flexneri OX=623;Gene Name=corA;
NZ_CP014268.2	prokka	gene	120071	121021	.	+	.	ID=C2566_00121_gene;locus_tag=C2566_00121;
NZ_CP014268.2	Prodigal:2.6	CDS	121063	121554	.	-	0	ID=C2566_00122;Parent=C2566_00122_gene;inference=ab initio prediction:Prodigal:2.6:similar to AA sequence:UniProt-Swiss-Prot:sp|A0A1V2SVD1|A0A1V2SVD1_ECOLX;locus_tag=C2566_00122;product=DUF943 family protein;Gene Name=BET08_27890;
NZ_CP014268.2	prokka	gene	121063	121554	.	-	.	ID=C2566_00122_gene;locus_tag=C2566_00122;
NZ_CP014268.2	Prodigal:2.6	CDS	121551	122399	.	-	0	ID=C2566_00123;Parent=C2566_00123_gene;inference=ab initio prediction:Prodigal:2.6:similar to AA sequence:UniProt-Swiss-Prot:sp|A0A140NG54|A0A140NG54_ECOBD;locus_tag=C2566_00123;product=Uncharacterized protein;Gene Name=ECBD_4222;
NZ_CP014268.2	prokka	gene	121551	122399	.	-	.	ID=C2566_00123_gene;locus_tag=C2566_00123;
NZ_CP014268.2	Protein_Homology	CDS	122531	122728	.	+	0	ID=C2566_00124;Parent=C2566_00124_gene;inference=COORDINATES: similar to AA sequence:UniProt-Swiss-Prot:sp|A0A061KPG3|A0A061KPG3_ECOLX;locus_tag=C2566_00124;product=Magnesium transporter CorA;Gene Name=ACU57_25950;
NZ_CP014268.2	RefSeq	gene	122531	122728	.	+	.	ID=C2566_00124_gene;locus_tag=C2566_00124;
NZ_CP014268.2	Prodigal:2.6	CDS	122769	123149	.	-	0	ID=C2566_00125;Parent=C2566_00125_gene;inference=ab initio prediction:Prodigal:2.6:similar to AA sequence:UniProt-Swiss-Prot:sp|P27842|YIGF_ECOLI;locus_tag=C2566_00125;product=putative protein YigF OS=Escherichia coli (strain K12) OX=83333;Gene Name=yigF;
NZ_CP014268.2	prokka	gene	122769	123149	.	-	.	ID=C2566_00125_gene;locus_tag=C2566_00125;
NZ_CP014268.2	Protein Homology	CDS	123163	123543	.	-	0	ID=C2566_00126;Parent=C2566_00126_gene;Note=internal stop;locus_tag=C2566_00126;inference=COORDINATES: similar to AA sequence:RefSeq:NP_418262.2;gbkey=CDS;product=hypothetical protein;pseudo=true;transl_table=11;
NZ_CP014268.2	RefSeq	pseudogene	123163	123543	.	-	.	ID=C2566_00126_gene;locus_tag=C2566_00126;gbkey=Gene;pseudo=true;
NZ_CP014268.2	Prodigal:2.6	CDS	123638	124528	.	-	0	ID=C2566_00127;Parent=C2566_00127_gene;inference=ab initio prediction:Prodigal:2.6:similar to AA sequence:UniProt-Swiss-Prot:sp|P27844|RARD_ECOLI;locus_tag=C2566_00127;product=Protein RarD OS=Escherichia coli (strain K12) OX=83333;Gene Name=rarD;
NZ_CP014268.2	prokka	gene	123638	124528	.	-	.	ID=C2566_00127_gene;locus_tag=C2566_00127;
NZ_CP014268.2	Prodigal:2.6	CDS	124580	125047	.	-	0	ID=C2566_00128;Parent=C2566_00128_gene;inference=ab initio prediction:Prodigal:2.6:similar to AA sequence:UniProt-Swiss-Prot:sp|P0ADP2|YIGI_ECOLI;locus_tag=C2566_00128;product=putative protein YigI OS=Escherichia coli (strain K12) OX=83333;Gene Name=yigI;
NZ_CP014268.2	prokka	gene	124580	125047	.	-	.	ID=C2566_00128_gene;locus_tag=C2566_00128;
NZ_CP014268.2	Prodigal:2.6	CDS	125212	126081	.	+	0	ID=C2566_00129;Parent=C2566_00129_gene;inference=ab initio prediction:Prodigal:2.6:similar to AA sequence:UniProt-Swiss-Prot:sp|P0A923|PA1_SHIFL;locus_tag=C2566_00129;product=Phospholipase A1 OS=Shigella flexneri OX=623;Gene Name=pldA;
NZ_CP014268.2	prokka	gene	125212	126081	.	+	.	ID=C2566_00129_gene;locus_tag=C2566_00129;
NZ_CP014268.2	Prodigal:2.6	CDS	126200	128035	.	+	0	ID=C2566_00130;Parent=C2566_00130_gene;inference=ab initio prediction:Prodigal:2.6:similar to AA sequence:UniProt-Swiss-Prot:sp|P15043|RECQ_ECOLI;locus_tag=C2566_00130;product=ATP-dependent DNA helicase RecQ OS=Escherichia coli (strain K12) OX=83333;Gene Name=recQ;
NZ_CP014268.2	prokka	gene	126200	128035	.	+	.	ID=C2566_00130_gene;locus_tag=C2566_00130;
NZ_CP014268.2	Prodigal:2.6	CDS	128099	128719	.	+	0	ID=C2566_00131;Parent=C2566_00131_gene;inference=ab initio prediction:Prodigal:2.6:similar to AA sequence:UniProt-Swiss-Prot:sp|P0AG38|RHTC_ECOLI;locus_tag=C2566_00131;product=Threonine efflux protein OS=Escherichia coli (strain K12) OX=83333;Gene Name=rhtC;
NZ_CP014268.2	prokka	gene	128099	128719	.	+	.	ID=C2566_00131_gene;locus_tag=C2566_00131;
NZ_CP014268.2	Prodigal:2.6	CDS	128781	129401	.	-	0	ID=C2566_00132;Parent=C2566_00132_gene;inference=ab initio prediction:Prodigal:2.6:similar to AA sequence:UniProt-Swiss-Prot:sp|P0AG37|RHTB_SHIFL;locus_tag=C2566_00132;product=Homoserine/homoserine lactone efflux protein OS=Shigella flexneri OX=623;Gene Name=rhtB;
NZ_CP014268.2	prokka	gene	128781	129401	.	-	.	ID=C2566_00132_gene;locus_tag=C2566_00132;
NZ_CP014268.2	Prodigal:2.6	CDS	129512	130534	.	+	0	ID=C2566_00133;Parent=C2566_00133_gene;inference=ab initio prediction:Prodigal:2.6:similar to AA sequence:UniProt-Swiss-Prot:sp|P59588|PLDB_ECOL6;locus_tag=C2566_00133;product=Lysophospholipase L2 OS=Escherichia coli O6:H1 (strain CFT073 / ATCC / UPEC) OX=199310;Gene Name=pldB;
NZ_CP014268.2	prokka	gene	129512	130534	.	+	.	ID=C2566_00133_gene;locus_tag=C2566_00133;
NZ_CP014268.2	Prodigal:2.6	CDS	130542	131342	.	+	0	ID=C2566_00134;Parent=C2566_00134_gene;inference=ab initio prediction:Prodigal:2.6:similar to AA sequence:UniProt-Swiss-Prot:sp|P27848|YIGL_ECOLI;locus_tag=C2566_00134;product=Pyridoxal phosphate phosphatase YigL OS=Escherichia coli (strain K12) OX=83333;Gene Name=yigL;
NZ_CP014268.2	prokka	gene	130542	131342	.	+	.	ID=C2566_00134_gene;locus_tag=C2566_00134;
NZ_CP014268.2	Prodigal:2.6	CDS	131418	132317	.	+	0	ID=C2566_00135;Parent=C2566_00135_gene;inference=ab initio prediction:Prodigal:2.6:similar to AA sequence:UniProt-Swiss-Prot:sp|P0ADP5|BIOP_ECOLI;locus_tag=C2566_00135;product=Biotin transporter OS=Escherichia coli (strain K12) OX=83333;Gene Name=bioP;
NZ_CP014268.2	prokka	gene	131418	132317	.	+	.	ID=C2566_00135_gene;locus_tag=C2566_00135;
NZ_CP014268.2	Prodigal:2.6	CDS	132205	133158	.	-	0	ID=C2566_00136;Parent=C2566_00136_gene;inference=ab initio prediction:Prodigal:2.6:similar to AA sequence:UniProt-Swiss-Prot:sp|P0A9G1|METR_SHIFL;locus_tag=C2566_00136;product=HTH-type transcriptional regulator MetR OS=Shigella flexneri OX=623;Gene Name=metR;
NZ_CP014268.2	prokka	gene	132205	133158	.	-	.	ID=C2566_00136_gene;locus_tag=C2566_00136;
NZ_CP014268.2	Prodigal:2.6	CDS	133395	135656	.	+	0	ID=C2566_00137;Parent=C2566_00137_gene;inference=ab initio prediction:Prodigal:2.6:similar to AA sequence:UniProt-Swiss-Prot:sp|Q8FBM1|METE_ECOL6;locus_tag=C2566_00137;product=5-methyltetrahydropteroyltriglutamate--homocysteine methyltransferase OS=Escherichia coli O6:H1 (strain CFT073 / ATCC / UPEC) OX=199310;Gene Name=metE;
NZ_CP014268.2	prokka	gene	133395	135656	.	+	.	ID=C2566_00137_gene;locus_tag=C2566_00137;
NZ_CP014268.2	Prodigal:2.6	CDS	135750	136646	.	-	0	ID=C2566_00138;Parent=C2566_00138_gene;inference=ab initio prediction:Prodigal:2.6:similar to AA sequence:UniProt-Swiss-Prot:sp|P0ACR2|YDHB_ECOLI;locus_tag=C2566_00138;product=putative HTH-type transcriptional regulator YdhB OS=Escherichia coli (strain K12) OX=83333;Gene Name=ydhB;
NZ_CP014268.2	prokka	gene	135750	136646	.	-	.	ID=C2566_00138_gene;locus_tag=C2566_00138;
NZ_CP014268.2	Prodigal:2.6	CDS	136724	137947	.	-	0	ID=C2566_00139;Parent=C2566_00139_gene;inference=ab initio prediction:Prodigal:2.6:similar to AA sequence:UniProt-Swiss-Prot:sp|Q8X691|CODB_ECO57;locus_tag=C2566_00139;product=Cytosine permease OS=Escherichia coli O157:H7 OX=83334;Gene Name=codB;
NZ_CP014268.2	prokka	gene	136724	137947	.	-	.	ID=C2566_00139_gene;locus_tag=C2566_00139;
NZ_CP014268.2	Prodigal:2.6	CDS	137973	138362	.	-	0	ID=C2566_00140;Parent=C2566_00140_gene;inference=ab initio prediction:Prodigal:2.6:similar to AA sequence:UniProt-Swiss-Prot:sp|Q936X2|ATZF_PSESD;locus_tag=C2566_00140;product=Allophanate hydrolase OS=Pseudomonas sp. (strain ADP) OX=47660;Gene Name=atzF;
NZ_CP014268.2	prokka	gene	137973	138362	.	-	.	ID=C2566_00140_gene;locus_tag=C2566_00140;
NZ_CP014268.2	Prodigal:2.6	CDS	138379	139335	.	-	0	ID=C2566_00141;Parent=C2566_00141_gene;inference=ab initio prediction:Prodigal:2.6:similar to AA sequence:UniProt-Swiss-Prot:sp|Q46807|ARCL_ECOLI;locus_tag=C2566_00141;product=Carbamate kinase-like protein YqeA OS=Escherichia coli (strain K12) OX=83333;Gene Name=yqeA;
NZ_CP014268.2	prokka	gene	138379	139335	.	-	.	ID=C2566_00141_gene;locus_tag=C2566_00141;
NZ_CP014268.2	Prodigal:2.6	CDS	139328	140803	.	-	0	ID=C2566_00142;Parent=C2566_00142_gene;inference=ab initio prediction:Prodigal:2.6:similar to AA sequence:UniProt-Swiss-Prot:sp|P77221|YAHG_ECOLI;locus_tag=C2566_00142;product=putative protein YahG OS=Escherichia coli (strain K12) OX=83333;Gene Name=yahG;
NZ_CP014268.2	prokka	gene	139328	140803	.	-	.	ID=C2566_00142_gene;locus_tag=C2566_00142;
NZ_CP014268.2	Prodigal:2.6	CDS	140749	142308	.	-	0	ID=C2566_00143;Parent=C2566_00143_gene;inference=ab initio prediction:Prodigal:2.6:similar to AA sequence:UniProt-Swiss-Prot:sp|P77187|YAHF_ECOLI;locus_tag=C2566_00143;product=putative protein YahF OS=Escherichia coli (strain K12) OX=83333;Gene Name=yahF;
NZ_CP014268.2	prokka	gene	140749	142308	.	-	.	ID=C2566_00143_gene;locus_tag=C2566_00143;
NZ_CP014268.2	Prodigal:2.6	CDS	142403	143263	.	-	0	ID=C2566_00144;Parent=C2566_00144_gene;inference=ab initio prediction:Prodigal:2.6:similar to AA sequence:UniProt-Swiss-Prot:sp|P77297|YAHE_ECOLI;locus_tag=C2566_00144;product=putative protein YahE OS=Escherichia coli (strain K12) OX=83333;Gene Name=yahE;
NZ_CP014268.2	prokka	gene	142403	143263	.	-	.	ID=C2566_00144_gene;locus_tag=C2566_00144;
NZ_CP014268.2	Prodigal:2.6	CDS	143269	143937	.	-	0	ID=C2566_00145;Parent=C2566_00145_gene;inference=ab initio prediction:Prodigal:2.6:similar to AA sequence:UniProt-Swiss-Prot:sp|B7NLB5|RUTB_ECO7I;locus_tag=C2566_00145;product=Peroxyureidoacrylate/ureidoacrylate amidohydrolase RutB OS=Escherichia coli O7:K1 (strain IAI39 / ExPEC)OX=585057;Gene Name=rutB;
NZ_CP014268.2	prokka	gene	143269	143937	.	-	.	ID=C2566_00145_gene;locus_tag=C2566_00145;
NZ_CP014268.2	Prodigal:2.6	CDS	144068	144163	.	+	0	ID=C2566_00146;Parent=C2566_00146_gene;inference=ab initio prediction:Prodigal:2.6;locus_tag=C2566_00146;product=hypothetical protein;
NZ_CP014268.2	prokka	gene	144068	144163	.	+	.	ID=C2566_00146_gene;locus_tag=C2566_00146;
NZ_CP014268.2	Prodigal:2.6	CDS	144194	145003	.	-	0	ID=C2566_00147;Parent=C2566_00147_gene;inference=ab initio prediction:Prodigal:2.6:similar to AA sequence:UniProt-Swiss-Prot:sp|P56262|DLHH_ECOLI;locus_tag=C2566_00147;product=Putative carboxymethylenebutenolidase OS=Escherichia coli (strain K12) OX=83333;Gene Name=ysgA;
NZ_CP014268.2	prokka	gene	144194	145003	.	-	.	ID=C2566_00147_gene;locus_tag=C2566_00147;
NZ_CP014268.2	Prodigal:2.6	CDS	145265	146029	.	+	0	ID=C2566_00148;Parent=C2566_00148_gene;inference=ab initio prediction:Prodigal:2.6:similar to AA sequence:UniProt-Swiss-Prot:sp|P12758|UDP_ECOLI;locus_tag=C2566_00148;product=Uridine phosphorylase OS=Escherichia coli (strain K12) OX=83333;Gene Name=udp;
NZ_CP014268.2	prokka	gene	145265	146029	.	+	.	ID=C2566_00148_gene;locus_tag=C2566_00148;
NZ_CP014268.2	Prodigal:2.6	CDS	146063	147553	.	-	0	ID=C2566_00149;Parent=C2566_00149_gene;inference=ab initio prediction:Prodigal:2.6:similar to AA sequence:UniProt-Swiss-Prot:sp|P70795|YZ2R_AGRVI;locus_tag=C2566_00149;product=putative 52.8 kDa protein in TAR-I ttuC' 3'region;
NZ_CP014268.2	prokka	gene	146063	147553	.	-	.	ID=C2566_00149_gene;locus_tag=C2566_00149;
NZ_CP014268.2	Prodigal:2.6	CDS	147566	148072	.	-	0	ID=C2566_00150;Parent=C2566_00150_gene;inference=COORDINATES: similar to AA sequence:RefSeq:WP_001596577.1;locus_tag=C2566_00150;product=tripartite tricarboxylate transporter TctB family protein;Gene Name=tctB;
NZ_CP014268.2	prokka	gene	147566	148072	.	-	.	ID=C2566_00150_gene;locus_tag=C2566_00150;
NZ_CP014268.2	Prodigal:2.6	CDS	148089	149063	.	-	0	ID=C2566_00151;Parent=C2566_00151_gene;inference=COORDINATES: similar to AA sequence:RefSeq:WP_016233692.1;locus_tag=C2566_00151;product=tripartite tricarboxylate transporter substrate binding protein;Gene Name=PBP2_Bug_TTT;
NZ_CP014268.2	prokka	gene	148089	149063	.	-	.	ID=C2566_00151_gene;locus_tag=C2566_00151;
NZ_CP014268.2	Prodigal:2.6	CDS	149088	149717	.	-	0	ID=C2566_00152;Parent=C2566_00152_gene;inference=ab initio prediction:Prodigal:2.6:similar to AA sequence:UniProt-Swiss-Prot:sp|Q6BF16|DGOA_ECOLI;locus_tag=C2566_00152;product=2-dehydro-3-deoxy-6-phosphogalactonate aldolase OS=Escherichia coli (strain K12) OX=83333;Gene Name=dgoA;
NZ_CP014268.2	prokka	gene	149088	149717	.	-	.	ID=C2566_00152_gene;locus_tag=C2566_00152;
NZ_CP014268.2	Prodigal:2.6	CDS	149707	150711	.	-	0	ID=C2566_00153;Parent=C2566_00153_gene;inference=ab initio prediction:Prodigal:2.6:similar to AA sequence:UniProt-Swiss-Prot:sp|P31459|DGOK_ECOLI;locus_tag=C2566_00153;product=2-dehydro-3-deoxygalactonokinase OS=Escherichia coli (strain K12) OX=83333;Gene Name=dgoK;
NZ_CP014268.2	prokka	gene	149707	150711	.	-	.	ID=C2566_00153_gene;locus_tag=C2566_00153;
NZ_CP014268.2	Prodigal:2.6	CDS	150735	151502	.	-	0	ID=C2566_00154;Parent=C2566_00154_gene;inference=ab initio prediction:Prodigal:2.6:similar to AA sequence:UniProt-Swiss-Prot:sp|P77300|YAGI_ECOLI;locus_tag=C2566_00154;product=putative HTH-type transcriptional regulator YagI OS=Escherichia coli (strain K12) OX=83333;Gene Name=yagI;
NZ_CP014268.2	prokka	gene	150735	151502	.	-	.	ID=C2566_00154_gene;locus_tag=C2566_00154;
NZ_CP014268.2	Prodigal:2.6	CDS	151719	153146	.	+	0	ID=C2566_00155;Parent=C2566_00155_gene;inference=ab initio prediction:Prodigal:2.6:similar to AA sequence:UniProt-Swiss-Prot:sp|P0AG71|RMUC_ECOLI;locus_tag=C2566_00155;product=DNA recombination protein RmuC OS=Escherichia coli (strain K12) OX=83333;Gene Name=rmuC;
NZ_CP014268.2	prokka	gene	151719	153146	.	+	.	ID=C2566_00155_gene;locus_tag=C2566_00155;
NZ_CP014268.2	Prodigal:2.6	CDS	153241	153996	.	+	0	ID=C2566_00156;Parent=C2566_00156_gene;inference=ab initio prediction:Prodigal:2.6:similar to AA sequence:UniProt-Swiss-Prot:sp|P0A889|UBIE_SHIFL;locus_tag=C2566_00156;product=Ubiquinone/menaquinone biosynthesis C-methyltransferase UbiE OS=Shigella flexneri OX=623;Gene Name=ubiE;
NZ_CP014268.2	prokka	gene	153241	153996	.	+	.	ID=C2566_00156_gene;locus_tag=C2566_00156;
NZ_CP014268.2	Prodigal:2.6	CDS	154010	154615	.	+	0	ID=C2566_00157;Parent=C2566_00157_gene;inference=ab initio prediction:Prodigal:2.6:similar to AA sequence:UniProt-Swiss-Prot:sp|P0ADP7|UBIJ_ECOLI;locus_tag=C2566_00157;product=Ubiquinone biosynthesis protein UbiJ OS=Escherichia coli (strain K12) OX=83333;Gene Name=ubiJ;
NZ_CP014268.2	prokka	gene	154010	154615	.	+	.	ID=C2566_00157_gene;locus_tag=C2566_00157;
NZ_CP014268.2	Prodigal:2.6	CDS	154612	156252	.	+	0	ID=C2566_00158;Parent=C2566_00158_gene;inference=ab initio prediction:Prodigal:2.6:similar to AA sequence:UniProt-Swiss-Prot:sp|B1XAJ9|UBIB_ECODH;locus_tag=C2566_00158;product=putative protein kinase UbiB OS=Escherichia coli (strain K12 / DH10B) OX=316385;Gene Name=ubiB;
NZ_CP014268.2	prokka	gene	154612	156252	.	+	.	ID=C2566_00158_gene;locus_tag=C2566_00158;
NZ_CP014268.2	Prodigal:2.6	CDS	156331	156600	.	+	0	ID=C2566_00159;Parent=C2566_00159_gene;inference=ab initio prediction:Prodigal:2.6:similar to AA sequence:UniProt-Swiss-Prot:sp|P69431|TATA_SHIFL;locus_tag=C2566_00159;product=Sec-independent protein translocase protein TatA OS=Shigella flexneri OX=623;Gene Name=tatA;
NZ_CP014268.2	prokka	gene	156331	156600	.	+	.	ID=C2566_00159_gene;locus_tag=C2566_00159;
NZ_CP014268.2	Prodigal:2.6	CDS	156604	157119	.	+	0	ID=C2566_00160;Parent=C2566_00160_gene;inference=ab initio prediction:Prodigal:2.6:similar to AA sequence:UniProt-Swiss-Prot:sp|P69427|TATB_SHIFL;locus_tag=C2566_00160;product=Sec-independent protein translocase protein TatB OS=Shigella flexneri OX=623;Gene Name=tatB;
NZ_CP014268.2	prokka	gene	156604	157119	.	+	.	ID=C2566_00160_gene;locus_tag=C2566_00160;
NZ_CP014268.2	Prodigal:2.6	CDS	157122	157898	.	+	0	ID=C2566_00161;Parent=C2566_00161_gene;inference=ab initio prediction:Prodigal:2.6:similar to AA sequence:UniProt-Swiss-Prot:sp|P69423|TATC_ECOLI;locus_tag=C2566_00161;product=Sec-independent protein translocase protein TatC OS=Escherichia coli (strain K12) OX=83333;Gene Name=tatC;
NZ_CP014268.2	prokka	gene	157122	157898	.	+	.	ID=C2566_00161_gene;locus_tag=C2566_00161;
NZ_CP014268.2	Prodigal:2.6	CDS	157940	158722	.	+	0	ID=C2566_00162;Parent=C2566_00162_gene;inference=ab initio prediction:Prodigal:2.6:similar to AA sequence:UniProt-Swiss-Prot:sp|P27859|TATD_ECOLI;locus_tag=C2566_00162;product=3'-5' ssDNA/RNA exonuclease TatD OS=Escherichia coli (strain K12) OX=83333;Gene Name=tatD;
NZ_CP014268.2	prokka	gene	157940	158722	.	+	.	ID=C2566_00162_gene;locus_tag=C2566_00162;
NZ_CP014268.2	Prodigal:2.6	CDS	158719	159207	.	-	0	ID=C2566_00163;Parent=C2566_00163_gene;inference=ab initio prediction:Prodigal:2.6:similar to AA sequence:UniProt-Swiss-Prot:sp|P0AFW0|RFAH_ECOLI;locus_tag=C2566_00163;product=Transcription antitermination protein RfaH OS=Escherichia coli (strain K12) OX=83333;Gene Name=rfaH;
NZ_CP014268.2	prokka	gene	158719	159207	.	-	.	ID=C2566_00163_gene;locus_tag=C2566_00163;
NZ_CP014268.2	Prodigal:2.6	CDS	159374	160867	.	+	0	ID=C2566_00164;Parent=C2566_00164_gene;inference=ab initio prediction:Prodigal:2.6:similar to AA sequence:UniProt-Swiss-Prot:sp|Q3YVC4|UBID_SHISS;locus_tag=C2566_00164;product=3-octaprenyl-4-hydroxybenzoate carboxy-lyase OS=Shigella sonnei (strain Ss046) OX=300269;Gene Name=ubiD;
NZ_CP014268.2	prokka	gene	159374	160867	.	+	.	ID=C2566_00164_gene;locus_tag=C2566_00164;
NZ_CP014268.2	Prodigal:2.6	CDS	160913	161614	.	+	0	ID=C2566_00165;Parent=C2566_00165_gene;inference=ab initio prediction:Prodigal:2.6:similar to AA sequence:UniProt-Swiss-Prot:sp|P0AEN1|FRE_ECOLI;locus_tag=C2566_00165;product=NAD(P)H-flavin reductase OS=Escherichia coli (strain K12) OX=83333;Gene Name=fre;
NZ_CP014268.2	prokka	gene	160913	161614	.	+	.	ID=C2566_00165_gene;locus_tag=C2566_00165;
NZ_CP014268.2	Infernal:1.1	misc_RNA	161761	161838	.	+	.	ID=C2566_00166;Parent=C2566_00166_gene;inference=COORDINATES:profile:Infernal:1.1;locus_tag=C2566_00166;product=naRNA4;
NZ_CP014268.2	prokka	gene	161761	161838	.	+	.	ID=C2566_00166_gene;locus_tag=C2566_00166;
NZ_CP014268.2	Prodigal:2.6	CDS	161897	163060	.	-	0	ID=C2566_00167;Parent=C2566_00167_gene;inference=ab initio prediction:Prodigal:2.6:similar to AA sequence:UniProt-Swiss-Prot:sp|A1AI32|FADA_ECOK1;locus_tag=C2566_00167;product=3-ketoacyl-CoA thiolase OS=Escherichia coli O1:K1 / APEC OX=405955;Gene Name=fadA;
NZ_CP014268.2	prokka	gene	161897	163060	.	-	.	ID=C2566_00167_gene;locus_tag=C2566_00167;
NZ_CP014268.2	Prodigal:2.6	CDS	163070	165259	.	-	0	ID=C2566_00168;Parent=C2566_00168_gene;inference=ab initio prediction:Prodigal:2.6:similar to AA sequence:UniProt-Swiss-Prot:sp|Q3YVC1|FADB_SHISS;locus_tag=C2566_00168;product=Fatty acid oxidation complex subunit alpha OS=Shigella sonnei (strain Ss046) OX=300269;Gene Name=fadB;
NZ_CP014268.2	prokka	gene	163070	165259	.	-	.	ID=C2566_00168_gene;locus_tag=C2566_00168;
NZ_CP014268.2	Prodigal:2.6	CDS	165449	166780	.	+	0	ID=C2566_00169;Parent=C2566_00169_gene;inference=ab initio prediction:Prodigal:2.6:similar to AA sequence:UniProt-Swiss-Prot:sp|B7NFE8|PEPQ_ECOLU;locus_tag=C2566_00169;product=Xaa-Pro dipeptidase OS=Escherichia coli O17:K52:H18 (strain UMN026 / ExPEC) OX=585056;Gene Name=pepQ;
NZ_CP014268.2	prokka	gene	165449	166780	.	+	.	ID=C2566_00169_gene;locus_tag=C2566_00169;
NZ_CP014268.2	Prodigal:2.6	CDS	166780	167394	.	+	0	ID=C2566_00170;Parent=C2566_00170_gene;inference=ab initio prediction:Prodigal:2.6:similar to AA sequence:UniProt-Swiss-Prot:sp|P27862|YIGZ_ECOLI;locus_tag=C2566_00170;product=IMPACT family member YigZ OS=Escherichia coli (strain K12) OX=83333;Gene Name=yigZ;
NZ_CP014268.2	prokka	gene	166780	167394	.	+	.	ID=C2566_00170_gene;locus_tag=C2566_00170;
NZ_CP014268.2	Prodigal:2.6	CDS	167433	168884	.	+	0	ID=C2566_00171;Parent=C2566_00171_gene;inference=ab initio prediction:Prodigal:2.6:similar to AA sequence:UniProt-Swiss-Prot:sp|P0AFZ7|TRKH_ECOLI;locus_tag=C2566_00171;product=Trk system potassium uptake protein TrkH OS=Escherichia coli (strain K12) OX=83333;Gene Name=trkH;
NZ_CP014268.2	prokka	gene	167433	168884	.	+	.	ID=C2566_00171_gene;locus_tag=C2566_00171;
NZ_CP014268.2	Prodigal:2.6	CDS	168896	169441	.	+	0	ID=C2566_00172;Parent=C2566_00172_gene;inference=ab initio prediction:Prodigal:2.6:similar to AA sequence:UniProt-Swiss-Prot:sp|P0ACB4|HEMG_ECOLI;locus_tag=C2566_00172;product=Protoporphyrinogen IX dehydrogenase [menaquinone] OS=Escherichia coli (strain K12) OX=83333;Gene Name=hemG;
NZ_CP014268.2	prokka	gene	168896	169441	.	+	.	ID=C2566_00172_gene;locus_tag=C2566_00172;
NZ_CP014268.2	barrnap:0.9	rRNA	169822	171359	0	+	.	ID=C2566_00173;Parent=C2566_00173_gene;locus_tag=C2566_00173;product=16S ribosomal RNA;
NZ_CP014268.2	prokka	gene	169822	171359	.	+	.	ID=C2566_00173_gene;locus_tag=C2566_00173;
NZ_CP014268.2	Aragorn:1.2	tRNA	171429	171505	.	+	.	ID=C2566_00174;Parent=C2566_00174_gene;inference=COORDINATES:profile:Aragorn:1.2;locus_tag=C2566_00174;product=tRNA-Ile(gat);
NZ_CP014268.2	prokka	gene	171429	171505	.	+	.	ID=C2566_00174_gene;locus_tag=C2566_00174;
NZ_CP014268.2	Aragorn:1.2	tRNA	171548	171623	.	+	.	ID=C2566_00175;Parent=C2566_00175_gene;inference=COORDINATES:profile:Aragorn:1.2;locus_tag=C2566_00175;product=tRNA-Ala(tgc);
NZ_CP014268.2	prokka	gene	171548	171623	.	+	.	ID=C2566_00175_gene;locus_tag=C2566_00175;
NZ_CP014268.2	Infernal:1.1	misc_RNA	171691	171799	.	+	.	ID=C2566_00176;Parent=C2566_00176_gene;inference=COORDINATES:profile:Infernal:1.1;locus_tag=C2566_00176;product=StyR-44;
NZ_CP014268.2	prokka	gene	171691	171799	.	+	.	ID=C2566_00176_gene;locus_tag=C2566_00176;
NZ_CP014268.2	barrnap:0.9	rRNA	171809	174709	0	+	.	ID=C2566_00177;Parent=C2566_00177_gene;locus_tag=C2566_00177;product=23S ribosomal RNA;
NZ_CP014268.2	prokka	gene	171809	174709	.	+	.	ID=C2566_00177_gene;locus_tag=C2566_00177;
NZ_CP014268.2	barrnap:0.9	rRNA	174901	175011	1.80E-11	+	.	ID=C2566_00178;Parent=C2566_00178_gene;locus_tag=C2566_00178;product=5S ribosomal RNA;
NZ_CP014268.2	prokka	gene	174901	175011	.	+	.	ID=C2566_00178_gene;locus_tag=C2566_00178;
NZ_CP014268.2	Prodigal:2.6	CDS	175118	175645	.	-	0	ID=C2566_00179;Parent=C2566_00179_gene;inference=ab initio prediction:Prodigal:2.6:similar to AA sequence:UniProt-Swiss-Prot:sp|P32125|MOBB_ECOLI;locus_tag=C2566_00179;product=Molybdopterin-guanine dinucleotide biosynthesis adapter protein OS=Escherichia coli (strain K12) OX=83333;Gene Name=mobB;
NZ_CP014268.2	prokka	gene	175118	175645	.	-	.	ID=C2566_00179_gene;locus_tag=C2566_00179;
NZ_CP014268.2	Prodigal:2.6	CDS	175627	176211	.	-	0	ID=C2566_00180;Parent=C2566_00180_gene;inference=ab initio prediction:Prodigal:2.6:similar to AA sequence:UniProt-Swiss-Prot:sp|P32173|MOBA_ECOLI;locus_tag=C2566_00180;product=Molybdenum cofactor guanylyltransferase OS=Escherichia coli (strain K12) OX=83333;Gene Name=mobA;
NZ_CP014268.2	prokka	gene	175627	176211	.	-	.	ID=C2566_00180_gene;locus_tag=C2566_00180;
NZ_CP014268.2	Prodigal:2.6	CDS	176281	176550	.	+	0	ID=C2566_00181;Parent=C2566_00181_gene;inference=ab initio prediction:Prodigal:2.6:similar to AA sequence:UniProt-Swiss-Prot:sp|P0ADP9|YIHD_ECOLI;locus_tag=C2566_00181;product=Protein YihD OS=Escherichia coli (strain K12) OX=83333;Gene Name=yihD;
NZ_CP014268.2	prokka	gene	176281	176550	.	+	.	ID=C2566_00181_gene;locus_tag=C2566_00181;
NZ_CP014268.2	Prodigal:2.6	CDS	176627	177613	.	+	0	ID=C2566_00182;Parent=C2566_00182_gene;inference=ab initio prediction:Prodigal:2.6:similar to AA sequence:UniProt-Swiss-Prot:sp|P0C0K3|SRKA_ECOLI;locus_tag=C2566_00182;product=Stress response kinase A OS=Escherichia coli (strain K12) OX=83333;Gene Name=srkA;
NZ_CP014268.2	prokka	gene	176627	177613	.	+	.	ID=C2566_00182_gene;locus_tag=C2566_00182;
NZ_CP014268.2	Prodigal:2.6	CDS	177630	178256	.	+	0	ID=C2566_00183;Parent=C2566_00183_gene;inference=ab initio prediction:Prodigal:2.6:similar to AA sequence:UniProt-Swiss-Prot:sp|P0AEG4|DSBA_ECOLI;locus_tag=C2566_00183;product=Thiol:disulfide interchange protein DsbA OS=Escherichia coli (strain K12) OX=83333;Gene Name=dsbA;
NZ_CP014268.2	prokka	gene	177630	178256	.	+	.	ID=C2566_00183_gene;locus_tag=C2566_00183;
NZ_CP014268.2	Prodigal:2.6	CDS	178411	179841	.	+	0	ID=C2566_00184;Parent=C2566_00184_gene;inference=ab initio prediction:Prodigal:2.6:similar to AA sequence:UniProt-Swiss-Prot:sp|P32128|YIHF_ECOLI;locus_tag=C2566_00184;product=putative protein YihF OS=Escherichia coli (strain K12) OX=83333;Gene Name=yihF;
NZ_CP014268.2	prokka	gene	178411	179841	.	+	.	ID=C2566_00184_gene;locus_tag=C2566_00184;
NZ_CP014268.2	Prodigal:2.6	CDS	179882	180814	.	-	0	ID=C2566_00185;Parent=C2566_00185_gene;inference=ab initio prediction:Prodigal:2.6:similar to AA sequence:UniProt-Swiss-Prot:sp|P32129|YIHG_ECOLI;locus_tag=C2566_00185;product=putative acyltransferase YihG OS=Escherichia coli (strain K12) OX=83333;Gene Name=yihG;
NZ_CP014268.2	prokka	gene	179882	180814	.	-	.	ID=C2566_00185_gene;locus_tag=C2566_00185;
NZ_CP014268.2	Prodigal:2.6	CDS	181178	183964	.	+	0	ID=C2566_00186;Parent=C2566_00186_gene;inference=ab initio prediction:Prodigal:2.6:similar to AA sequence:UniProt-Swiss-Prot:sp|P00582|DPO1_ECOLI;locus_tag=C2566_00186;product=DNA polymerase I OS=Escherichia coli (strain K12) OX=83333;Gene Name=polA;
NZ_CP014268.2	prokka	gene	181178	183964	.	+	.	ID=C2566_00186_gene;locus_tag=C2566_00186;
NZ_CP014268.2	Infernal:1.1	misc_RNA	184101	184219	.	+	.	ID=C2566_00187;Parent=C2566_00187_gene;inference=COORDINATES:profile:Infernal:1.1;locus_tag=C2566_00187;product=Spot_42;
NZ_CP014268.2	prokka	gene	184101	184219	.	+	.	ID=C2566_00187_gene;locus_tag=C2566_00187;
NZ_CP014268.2	Prodigal:2.6	CDS	184345	184977	.	-	0	ID=C2566_00188;Parent=C2566_00188_gene;inference=ab initio prediction:Prodigal:2.6:similar to AA sequence:UniProt-Swiss-Prot:sp|Q32A36|ENGB_SHIDS;locus_tag=C2566_00188;product=putative GTP-binding protein EngB OS=Shigella dysenteriae serotype 1 (strain Sd197) OX=300267;Gene Name=engB;
NZ_CP014268.2	prokka	gene	184345	184977	.	-	.	ID=C2566_00188_gene;locus_tag=C2566_00188;
NZ_CP014268.2	Infernal:1.1	misc_RNA	185248	185501	.	+	.	ID=C2566_00189;Parent=C2566_00189_gene;inference=COORDINATES:profile:Infernal:1.1;locus_tag=C2566_00189;product=CsrC;
NZ_CP014268.2	prokka	gene	185248	185501	.	+	.	ID=C2566_00189_gene;locus_tag=C2566_00189;
NZ_CP014268.2	Infernal:1.1	misc_RNA	185455	185499	.	-	.	ID=C2566_00190;Parent=C2566_00190_gene;inference=COORDINATES:profile:Infernal:1.1;locus_tag=C2566_00190;product=CsrC;
NZ_CP014268.2	prokka	gene	185455	185499	.	-	.	ID=C2566_00190_gene;locus_tag=C2566_00190;
NZ_CP014268.2	Prodigal:2.6	CDS	185559	186068	.	+	0	ID=C2566_00191;Parent=C2566_00191_gene;inference=ab initio prediction:Prodigal:2.6:similar to AA sequence:UniProt-Swiss-Prot:sp|B2TVL2|YIHI_SHIB3;locus_tag=C2566_00191;product=Der GTPase-activating protein YihI OS=Shigella boydii serotype 18 (strain CDC 3083-94 / BS512) OX=344609;Gene Name=yihI;
NZ_CP014268.2	prokka	gene	185559	186068	.	+	.	ID=C2566_00191_gene;locus_tag=C2566_00191;
NZ_CP014268.2	Prodigal:2.6	CDS	186257	187630	.	+	0	ID=C2566_00192;Parent=C2566_00192_gene;inference=ab initio prediction:Prodigal:2.6:similar to AA sequence:UniProt-Swiss-Prot:sp|P32131|HEMN_ECOLI;locus_tag=C2566_00192;product=Oxygen-independent coproporphyrinogen III oxidase OS=Escherichia coli (strain K12) OX=83333;Gene Name=hemN;
NZ_CP014268.2	prokka	gene	186257	187630	.	+	.	ID=C2566_00192_gene;locus_tag=C2566_00192;
NZ_CP014268.2	Prodigal:2.6	CDS	187820	187930	.	-	0	ID=C2566_00193;Parent=C2566_00193_gene;inference=ab initio prediction:Prodigal:2.6:similar to AA sequence:UniProt-Swiss-Prot:sp|C1P620|YSHB_ECOLI;locus_tag=C2566_00193;product=putative protein YshB OS=Escherichia coli (strain K12) OX=83333;Gene Name=yshB;
NZ_CP014268.2	prokka	gene	187820	187930	.	-	.	ID=C2566_00193_gene;locus_tag=C2566_00193;
NZ_CP014268.2	Prodigal:2.6	CDS	188042	189451	.	-	0	ID=C2566_00194;Parent=C2566_00194_gene;inference=ab initio prediction:Prodigal:2.6:similar to AA sequence:UniProt-Swiss-Prot:sp|P0AFB8|NTRC_ECOLI;locus_tag=C2566_00194;product=DNA-binding transcriptional regulator NtrC OS=Escherichia coli (strain K12) OX=83333;Gene Name=glnG;
NZ_CP014268.2	prokka	gene	188042	189451	.	-	.	ID=C2566_00194_gene;locus_tag=C2566_00194;
NZ_CP014268.2	Prodigal:2.6	CDS	189463	190512	.	-	0	ID=C2566_00195;Parent=C2566_00195_gene;inference=ab initio prediction:Prodigal:2.6:similar to AA sequence:UniProt-Swiss-Prot:sp|P0AFB5|NTRB_ECOLI;locus_tag=C2566_00195;product=Sensory histidine kinase/phosphatase NtrB OS=Escherichia coli (strain K12) OX=83333;Gene Name=glnL;
NZ_CP014268.2	prokka	gene	189463	190512	.	-	.	ID=C2566_00195_gene;locus_tag=C2566_00195;
NZ_CP014268.2	Prodigal:2.6	CDS	190798	192207	.	-	0	ID=C2566_00196;Parent=C2566_00196_gene;inference=ab initio prediction:Prodigal:2.6:similar to AA sequence:UniProt-Swiss-Prot:sp|P0A9C5|GLN1B_ECOLI;locus_tag=C2566_00196;product=Glutamine synthetase OS=Escherichia coli (strain K12) OX=83333;Gene Name=glnA;
NZ_CP014268.2	prokka	gene	190798	192207	.	-	.	ID=C2566_00196_gene;locus_tag=C2566_00196;
NZ_CP014268.2	Prodigal:2.6	CDS	192580	194403	.	+	0	ID=C2566_00197;Parent=C2566_00197_gene;inference=ab initio prediction:Prodigal:2.6:similar to AA sequence:UniProt-Swiss-Prot:sp|P32132|TYPA_ECOLI;locus_tag=C2566_00197;product=GTP-binding protein TypA/BipA OS=Escherichia coli (strain K12) OX=83333;Gene Name=typA;
NZ_CP014268.2	prokka	gene	192580	194403	.	+	.	ID=C2566_00197_gene;locus_tag=C2566_00197;
NZ_CP014268.2	Prodigal:2.6	CDS	194620	195330	.	+	0	ID=C2566_00198;Parent=C2566_00198_gene;inference=ab initio prediction:Prodigal:2.6:similar to AA sequence:UniProt-Swiss-Prot:sp|P0ACM9|YIHL_ECOLI;locus_tag=C2566_00198;product=putative HTH-type transcriptional regulator YihL OS=Escherichia coli (strain K12) OX=83333;Gene Name=yihL;
NZ_CP014268.2	prokka	gene	194620	195330	.	+	.	ID=C2566_00198_gene;locus_tag=C2566_00198;
NZ_CP014268.2	Prodigal:2.6	CDS	195338	196318	.	+	0	ID=C2566_00199;Parent=C2566_00199_gene;inference=ab initio prediction:Prodigal:2.6:similar to AA sequence:UniProt-Swiss-Prot:sp|P32134|YIHM_ECOLI;locus_tag=C2566_00199;product=putative protein YihM OS=Escherichia coli (strain K12) OX=83333;Gene Name=yihM;
NZ_CP014268.2	prokka	gene	195338	196318	.	+	.	ID=C2566_00199_gene;locus_tag=C2566_00199;
NZ_CP014268.2	Prodigal:2.6	CDS	196420	197685	.	+	0	ID=C2566_00200;Parent=C2566_00200_gene;inference=ab initio prediction:Prodigal:2.6:similar to AA sequence:UniProt-Swiss-Prot:sp|P32135|YIHN_ECOLI;locus_tag=C2566_00200;product=Inner membrane protein YihN OS=Escherichia coli (strain K12) OX=83333;Gene Name=yihN;
NZ_CP014268.2	prokka	gene	196420	197685	.	+	.	ID=C2566_00200_gene;locus_tag=C2566_00200;
NZ_CP014268.2	Prodigal:2.6	CDS	197776	198534	.	-	0	ID=C2566_00201;Parent=C2566_00201_gene;inference=ab initio prediction:Prodigal:2.6:similar to AA sequence:UniProt-Swiss-Prot:sp|P76773|OMPL_ECOLI;locus_tag=C2566_00201;product=Porin OmpL OS=Escherichia coli (strain K12) OX=83333;Gene Name=ompL;
NZ_CP014268.2	prokka	gene	197776	198534	.	-	.	ID=C2566_00201_gene;locus_tag=C2566_00201;
NZ_CP014268.2	Prodigal:2.6	CDS	198535	199938	.	-	0	ID=C2566_00202;Parent=C2566_00202_gene;inference=ab initio prediction:Prodigal:2.6:similar to AA sequence:UniProt-Swiss-Prot:sp|P32136|YIHO_ECOLI;locus_tag=C2566_00202;product=Putative sulfoquinovose importer OS=Escherichia coli (strain K12) OX=83333;Gene Name=yihO;
NZ_CP014268.2	prokka	gene	198535	199938	.	-	.	ID=C2566_00202_gene;locus_tag=C2566_00202;
NZ_CP014268.2	Prodigal:2.6	CDS	199978	201363	.	-	0	ID=C2566_00203;Parent=C2566_00203_gene;inference=ab initio prediction:Prodigal:2.6:similar to AA sequence:UniProt-Swiss-Prot:sp|P32137|YIHP_ECOLI;locus_tag=C2566_00203;product=Putative 2'3-dihydroxypropane-1-sulfonate exporter OS=Escherichia coli (strain K12) OX=83333;Gene Name=yihP;
NZ_CP014268.2	prokka	gene	199978	201363	.	-	.	ID=C2566_00203_gene;locus_tag=C2566_00203;
NZ_CP014268.2	Prodigal:2.6	CDS	201409	203412	.	-	0	ID=C2566_00204;Parent=C2566_00204_gene;inference=ab initio prediction:Prodigal:2.6:similar to AA sequence:UniProt-Swiss-Prot:sp|P32138|SQASE_ECOLI;locus_tag=C2566_00204;product=Sulfoquinovosidase OS=Escherichia coli (strain K12) OX=83333;Gene Name=yihQ;
NZ_CP014268.2	prokka	gene	201409	203412	.	-	.	ID=C2566_00204_gene;locus_tag=C2566_00204;
NZ_CP014268.2	Prodigal:2.6	CDS	203537	204463	.	-	0	ID=C2566_00205;Parent=C2566_00205_gene;inference=ab initio prediction:Prodigal:2.6:similar to AA sequence:UniProt-Swiss-Prot:sp|P32139|YIHR_ECOLI;locus_tag=C2566_00205;product=putative protein YihR OS=Escherichia coli (strain K12) OX=83333;Gene Name=yihR;
NZ_CP014268.2	prokka	gene	203537	204463	.	-	.	ID=C2566_00205_gene;locus_tag=C2566_00205;
NZ_CP014268.2	Prodigal:2.6	CDS	204577	205818	.	-	0	ID=C2566_00206;Parent=C2566_00206_gene;inference=ab initio prediction:Prodigal:2.6:similar to AA sequence:UniProt-Swiss-Prot:sp|P32140|SQUS_ECOLI;locus_tag=C2566_00206;product=Sulfoquinovose isomerase OS=Escherichia coli (strain K12) OX=83333;Gene Name=yihS;
NZ_CP014268.2	prokka	gene	204577	205818	.	-	.	ID=C2566_00206_gene;locus_tag=C2566_00206;
NZ_CP014268.2	Prodigal:2.6	CDS	205835	206713	.	-	0	ID=C2566_00207;Parent=C2566_00207_gene;inference=ab initio prediction:Prodigal:2.6:similar to AA sequence:UniProt-Swiss-Prot:sp|P32141|SQUT_ECOLI;locus_tag=C2566_00207;product=Sulfofructosephosphate aldolase OS=Escherichia coli (strain K12) OX=83333;Gene Name=yihT;
NZ_CP014268.2	prokka	gene	205835	206713	.	-	.	ID=C2566_00207_gene;locus_tag=C2566_00207;
NZ_CP014268.2	Prodigal:2.6	CDS	206737	207633	.	-	0	ID=C2566_00208;Parent=C2566_00208_gene;inference=ab initio prediction:Prodigal:2.6:similar to AA sequence:UniProt-Swiss-Prot:sp|P0A9V9|SQUU_SHIFL;locus_tag=C2566_00208;product=3-sulfolactaldehyde reductase OS=Shigella flexneri OX=623;Gene Name=yihU;
NZ_CP014268.2	prokka	gene	206737	207633	.	-	.	ID=C2566_00208_gene;locus_tag=C2566_00208;
NZ_CP014268.2	Prodigal:2.6	CDS	207801	208697	.	+	0	ID=C2566_00209;Parent=C2566_00209_gene;inference=ab initio prediction:Prodigal:2.6:similar to AA sequence:UniProt-Swiss-Prot:sp|P32143|SQUV_ECOLI;locus_tag=C2566_00209;product=Sulfofructose kinase OS=Escherichia coli (strain K12) OX=83333;Gene Name=yihV;
NZ_CP014268.2	prokka	gene	207801	208697	.	+	.	ID=C2566_00209_gene;locus_tag=C2566_00209;
NZ_CP014268.2	Prodigal:2.6	CDS	208731	209516	.	+	0	ID=C2566_00210;Parent=C2566_00210_gene;inference=ab initio prediction:Prodigal:2.6:similar to AA sequence:UniProt-Swiss-Prot:sp|P32144|YIHW_ECOLI;locus_tag=C2566_00210;product=putative HTH-type transcriptional regulator YihW OS=Escherichia coli (strain K12) OX=83333;Gene Name=yihW;
NZ_CP014268.2	prokka	gene	208731	209516	.	+	.	ID=C2566_00210_gene;locus_tag=C2566_00210;
NZ_CP014268.2	Prodigal:2.6	CDS	209615	210214	.	+	0	ID=C2566_00211;Parent=C2566_00211_gene;inference=ab initio prediction:Prodigal:2.6:similar to AA sequence:UniProt-Swiss-Prot:sp|P0A8Y4|YIHX_SHIFL;locus_tag=C2566_00211;product=Alpha-D-glucose-1-phosphate phosphatase YihX OS=Shigella flexneri OX=623;Gene Name=yihX;
NZ_CP014268.2	prokka	gene	209615	210214	.	+	.	ID=C2566_00211_gene;locus_tag=C2566_00211;
NZ_CP014268.2	Prodigal:2.6	CDS	210208	211080	.	+	0	ID=C2566_00212;Parent=C2566_00212_gene;inference=ab initio prediction:Prodigal:2.6:similar to AA sequence:UniProt-Swiss-Prot:sp|Q32A56|YIHY_SHIDS;locus_tag=C2566_00212;note=UPF0761 membrane protein YihY OS=Shigella dysenteriae serotype 1 (strain Sd197) OX=300267;Gene Name=yihY;
NZ_CP014268.2	prokka	gene	210208	211080	.	+	.	ID=C2566_00212_gene;locus_tag=C2566_00212;
NZ_CP014268.2	Prodigal:2.6	CDS	211077	211514	.	+	0	ID=C2566_00213;Parent=C2566_00213_gene;inference=ab initio prediction:Prodigal:2.6:similar to AA sequence:UniProt-Swiss-Prot:sp|Q3YV89|DTD_SHISS;locus_tag=C2566_00213;product=D-aminoacyl-tRNA deacylase OS=Shigella sonnei (strain Ss046) OX=300269;Gene Name=dtd;
NZ_CP014268.2	prokka	gene	211077	211514	.	+	.	ID=C2566_00213_gene;locus_tag=C2566_00213;
NZ_CP014268.2	Prodigal:2.6	CDS	211559	212500	.	+	0	ID=C2566_00214;Parent=C2566_00214_gene;inference=ab initio prediction:Prodigal:2.6:similar to AA sequence:UniProt-Swiss-Prot:sp|P0ADQ4|YIID_ECO57;locus_tag=C2566_00214;product=putative protein YiiD OS=Escherichia coli O157:H7 OX=83334;Gene Name=yiiD;
NZ_CP014268.2	prokka	gene	211559	212500	.	+	.	ID=C2566_00214_gene;locus_tag=C2566_00214;
NZ_CP014268.2	Prodigal:2.6	CDS	212911	213018	.	+	0	ID=C2566_00215;Parent=C2566_00215_gene;inference=ab initio prediction:Prodigal:2.6;locus_tag=C2566_00215;product=hypothetical protein;
NZ_CP014268.2	prokka	gene	212911	213018	.	+	.	ID=C2566_00215_gene;locus_tag=C2566_00215;
NZ_CP014268.2	Prodigal:2.6	CDS	213353	213571	.	+	0	ID=C2566_00216;Parent=C2566_00216_gene;inference=ab initio prediction:Prodigal:2.6:similar to AA sequence:UniProt-Swiss-Prot:sp|P0ADQ5|YIIE_ECOLI;locus_tag=C2566_00216;product=putative protein YiiE OS=Escherichia coli (strain K12) OX=83333;Gene Name=yiiE;
NZ_CP014268.2	prokka	gene	213353	213571	.	+	.	ID=C2566_00216_gene;locus_tag=C2566_00216;
NZ_CP014268.2	Prodigal:2.6	CDS	213789	214031	.	+	0	ID=C2566_00217;Parent=C2566_00217_gene;inference=ab initio prediction:Prodigal:2.6:similar to AA sequence:UniProt-Swiss-Prot:sp|P0AFU6|YIIF_ECOLI;locus_tag=C2566_00217;product=putative protein YiiF OS=Escherichia coli (strain K12) OX=83333;Gene Name=yiiF;
NZ_CP014268.2	prokka	gene	213813	214031	.	+	.	ID=C2566_00217_gene;locus_tag=C2566_00217;
NZ_CP014268.2	Prodigal:2.6	CDS	214031	214213	.	+	0	ID=C2566_00218;Parent=C2566_00218_gene;inference=ab initio prediction:Prodigal:2.6;locus_tag=C2566_00218;product=hypothetical protein;
NZ_CP014268.2	prokka	gene	214031	214213	.	+	.	ID=C2566_00218_gene;locus_tag=C2566_00218;
NZ_CP014268.2	Prodigal:2.6	CDS	214361	215290	.	-	0	ID=C2566_00219;Parent=C2566_00219_gene;inference=ab initio prediction:Prodigal:2.6:similar to AA sequence:UniProt-Swiss-Prot:sp|B1IVI7|FDHE_ECOLC;locus_tag=C2566_00219;product=Protein FdhE OS=Escherichia coli (strain ATCC 8739 / DSM 1576 / Crooks) OX=481805;Gene Name=fdhE;
NZ_CP014268.2	prokka	gene	214361	215290	.	-	.	ID=C2566_00219_gene;locus_tag=C2566_00219;
NZ_CP014268.2	Prodigal:2.6	CDS	215287	215922	.	-	0	ID=C2566_00220;Parent=C2566_00220_gene;inference=ab initio prediction:Prodigal:2.6:similar to AA sequence:UniProt-Swiss-Prot:sp|P0AEL0|FDOI_ECOLI;locus_tag=C2566_00220;product=Formate dehydrogenase' cytochrome b556(fdo) subunit OS=Escherichia coli (strain K12) OX=83333;Gene Name=fdoI;
NZ_CP014268.2	prokka	gene	215287	215922	.	-	.	ID=C2566_00220_gene;locus_tag=C2566_00220;
NZ_CP014268.2	Prodigal:2.6	CDS	215919	216821	.	-	0	ID=C2566_00221;Parent=C2566_00221_gene;inference=ab initio prediction:Prodigal:2.6:similar to AA sequence:UniProt-Swiss-Prot:sp|P0AAJ7|FDOH_SHIFL;locus_tag=C2566_00221;product=Formate dehydrogenase-O iron-sulfur subunit OS=Shigella flexneri OX=623;Gene Name=fdoH;
NZ_CP014268.2	prokka	gene	215919	216821	.	-	.	ID=C2566_00221_gene;locus_tag=C2566_00221;
NZ_CP014268.2	Prodigal:2.6	CDS	216834	219884	.	-	0	ID=C2566_00222;Parent=C2566_00222_gene;inference=ab initio prediction:Prodigal:2.6:similar to AA sequence:UniProt-Swiss-Prot:sp|P32176|FDOG_ECOLI;locus_tag=C2566_00222;product=Formate dehydrogenase-O major subunit OS=Escherichia coli (strain K12) OX=83333;Gene Name=fdoG;
NZ_CP014268.2	prokka	pseudogene	216834	219884	.	-	.	ID=C2566_00222_gene;locus_tag=C2566_00222;
NZ_CP014268.2	Prodigal:2.6	CDS	220078	220911	.	+	0	ID=C2566_00223;Parent=C2566_00223_gene;inference=ab initio prediction:Prodigal:2.6:similar to AA sequence:UniProt-Swiss-Prot:sp|Q31U98|FDHD_SHIBS;locus_tag=C2566_00223;product=Sulfur carrier protein FdhD OS=Shigella boydii serotype 4 (strain Sb227) OX=300268;Gene Name=fdhD;
NZ_CP014268.2	prokka	gene	220078	220911	.	+	.	ID=C2566_00223_gene;locus_tag=C2566_00223;
NZ_CP014268.2	Prodigal:2.6	CDS	221064	222119	.	+	0	ID=C2566_00224;Parent=C2566_00224_gene;inference=ab initio prediction:Prodigal:2.6:similar to AA sequence:UniProt-Swiss-Prot:sp|P32151|YIIG_ECOLI;locus_tag=C2566_00224;product=putative protein YiiG OS=Escherichia coli (strain K12) OX=83333;Gene Name=yiiG;
NZ_CP014268.2	prokka	gene	221064	222119	.	+	.	ID=C2566_00224_gene;locus_tag=C2566_00224;
NZ_CP014268.2	Prodigal:2.6	CDS	222169	223917	.	-	0	ID=C2566_00225;Parent=C2566_00225_gene;inference=ab initio prediction:Prodigal:2.6:similar to AA sequence:UniProt-Swiss-Prot:sp|P32152|FRVR_ECOLI;locus_tag=C2566_00225;product=Putative frv operon regulatory protein OS=Escherichia coli (strain K12) OX=83333;Gene Name=frvR;
NZ_CP014268.2	prokka	gene	222169	223917	.	-	.	ID=C2566_00225_gene;locus_tag=C2566_00225;
NZ_CP014268.2	Prodigal:2.6	CDS	223917	224987	.	-	0	ID=C2566_00226;Parent=C2566_00226_gene;inference=ab initio prediction:Prodigal:2.6:similar to AA sequence:UniProt-Swiss-Prot:sp|P32153|FRVX_ECOLI;locus_tag=C2566_00226;product=Putative aminopeptidase FrvX OS=Escherichia coli (strain K12) OX=83333;Gene Name=frvX;
NZ_CP014268.2	prokka	gene	223917	224987	.	-	.	ID=C2566_00226_gene;locus_tag=C2566_00226;
NZ_CP014268.2	Prodigal:2.6	CDS	224977	226428	.	-	0	ID=C2566_00227;Parent=C2566_00227_gene;inference=ab initio prediction:Prodigal:2.6:similar to AA sequence:UniProt-Swiss-Prot:sp|P32154|PTFLB_ECOLI;locus_tag=C2566_00227;product=Fructose-like PTS system EIIBC component OS=Escherichia coli (strain K12) OX=83333;Gene Name=frvB;
NZ_CP014268.2	prokka	gene	224977	226428	.	-	.	ID=C2566_00227_gene;locus_tag=C2566_00227;
NZ_CP014268.2	Prodigal:2.6	CDS	226439	226885	.	-	0	ID=C2566_00228;Parent=C2566_00228_gene;inference=ab initio prediction:Prodigal:2.6:similar to AA sequence:UniProt-Swiss-Prot:sp|P32155|PTFLA_ECOLI;locus_tag=C2566_00228;product=PTS system fructose-like EIIA component OS=Escherichia coli (strain K12) OX=83333;Gene Name=frvA;
NZ_CP014268.2	prokka	gene	226439	226885	.	-	.	ID=C2566_00228_gene;locus_tag=C2566_00228;
NZ_CP014268.2	Prodigal:2.6	CDS	227362	228756	.	+	0	ID=C2566_00229;Parent=C2566_00229_gene;inference=ab initio prediction:Prodigal:2.6:similar to AA sequence:UniProtKB:P22340;locus_tag=C2566_00229;product=Sucrose porin;Gene Name=scrY;
NZ_CP014268.2	prokka	gene	227362	228756	.	+	.	ID=C2566_00229_gene;locus_tag=C2566_00229;
NZ_CP014268.2	Prodigal:2.6	CDS	228797	229111	.	-	0	ID=C2566_00230;Parent=C2566_00230_gene;inference=ab initio prediction:Prodigal:2.6:similar to AA sequence:UniProt-Swiss-Prot:sp|Q32A67|RHAM_SHIDS;locus_tag=C2566_00230;product=L-rhamnose mutarotase OS=Shigella dysenteriae serotype 1 (strain Sd197) OX=300267;Gene Name=rhaM;
NZ_CP014268.2	prokka	gene	228797	229111	.	-	.	ID=C2566_00230_gene;locus_tag=C2566_00230;
NZ_CP014268.2	Prodigal:2.6	CDS	229121	229945	.	-	0	ID=C2566_00231;Parent=C2566_00231_gene;inference=ab initio prediction:Prodigal:2.6:similar to AA sequence:UniProt-Swiss-Prot:sp|B7M6V4|RHAD_ECO8A;locus_tag=C2566_00231;product=Rhamnulose-1-phosphate aldolase OS=Escherichia coli O8 (strain IAI1) OX=585034;Gene Name=rhaD;
NZ_CP014268.2	prokka	gene	229121	229945	.	-	.	ID=C2566_00231_gene;locus_tag=C2566_00231;
NZ_CP014268.2	Infernal:1.1	misc_RNA	229992	230062	.	+	.	ID=C2566_00232;Parent=C2566_00232_gene;inference=COORDINATES:profile:Infernal:1.1;locus_tag=C2566_00232;product=naRNA4;
NZ_CP014268.2	prokka	gene	229992	230062	.	+	.	ID=C2566_00232_gene;locus_tag=C2566_00232;
NZ_CP014268.2	Prodigal:2.6	CDS	230120	231379	.	-	0	ID=C2566_00233;Parent=C2566_00233_gene;inference=ab initio prediction:Prodigal:2.6:similar to AA sequence:UniProt-Swiss-Prot:sp|Q3YV73|RHAA_SHISS;locus_tag=C2566_00233;product=L-rhamnose isomerase OS=Shigella sonnei (strain Ss046) OX=300269;Gene Name=rhaA;
NZ_CP014268.2	prokka	gene	230120	231379	.	-	.	ID=C2566_00233_gene;locus_tag=C2566_00233;
NZ_CP014268.2	Prodigal:2.6	CDS	231376	232845	.	-	0	ID=C2566_00234;Parent=C2566_00234_gene;inference=ab initio prediction:Prodigal:2.6:similar to AA sequence:UniProt-Swiss-Prot:sp|B5YZ41|RHAB_ECO5E;locus_tag=C2566_00234;product=Rhamnulokinase OS=Escherichia coli O157:H7 (strain / EHEC) OX=444450;Gene Name=rhaB;
NZ_CP014268.2	prokka	gene	231376	232845	.	-	.	ID=C2566_00234_gene;locus_tag=C2566_00234;
NZ_CP014268.2	Prodigal:2.6	CDS	233133	233969	.	+	0	ID=C2566_00235;Parent=C2566_00235_gene;inference=ab initio prediction:Prodigal:2.6:similar to AA sequence:UniProt-Swiss-Prot:sp|B1IVH3|RHAS_ECOLC;locus_tag=C2566_00235;product=HTH-type transcriptional activator RhaS OS=Escherichia coli (strain ATCC 8739 / DSM 1576 / Crooks) OX=481805;Gene Name=rhaS;
NZ_CP014268.2	prokka	gene	233133	233969	.	+	.	ID=C2566_00235_gene;locus_tag=C2566_00235;
NZ_CP014268.2	Prodigal:2.6	CDS	233953	234891	.	+	0	ID=C2566_00236;Parent=C2566_00236_gene;inference=ab initio prediction:Prodigal:2.6:similar to AA sequence:UniProt-Swiss-Prot:sp|Q83PD9|RHAR_SHIFL;locus_tag=C2566_00236;product=HTH-type transcriptional activator RhaR OS=Shigella flexneri OX=623;Gene Name=rhaR;
NZ_CP014268.2	prokka	gene	233953	234891	.	+	.	ID=C2566_00236_gene;locus_tag=C2566_00236;
NZ_CP014268.2	Prodigal:2.6	CDS	234888	235922	.	-	0	ID=C2566_00237;Parent=C2566_00237_gene;inference=ab initio prediction:Prodigal:2.6:similar to AA sequence:UniProt-Swiss-Prot:sp|Q31U82|RHAT_SHIBS;locus_tag=C2566_00237;product=L-rhamnose-proton symporter OS=Shigella boydii serotype 4 (strain Sb227) OX=300268;Gene Name=rhaT;
NZ_CP014268.2	prokka	gene	234888	235922	.	-	.	ID=C2566_00237_gene;locus_tag=C2566_00237;
NZ_CP014268.2	Prodigal:2.6	CDS	236207	236827	.	+	0	ID=C2566_00238;Parent=C2566_00238_gene;inference=ab initio prediction:Prodigal:2.6:similar to AA sequence:UniProt-Swiss-Prot:sp|P66829|SODM_SHIFL;locus_tag=C2566_00238;product=Superoxide dismutase [Mn] OS=Shigella flexneri OX=623;Gene Name=sodA;
NZ_CP014268.2	prokka	gene	236207	236827	.	+	.	ID=C2566_00238_gene;locus_tag=C2566_00238;
NZ_CP014268.2	Prodigal:2.6	CDS	237087	238070	.	+	0	ID=C2566_00239;Parent=C2566_00239_gene;inference=ab initio prediction:Prodigal:2.6:similar to AA sequence:UniProt-Swiss-Prot:sp|P0A713|KDGT_ECOL6;locus_tag=C2566_00239;product=2-keto-3-deoxygluconate permease OS=Escherichia coli O6:H1 (strain CFT073 / ATCC / UPEC) OX=199310;Gene Name=kdgT;
NZ_CP014268.2	prokka	gene	237087	238070	.	+	.	ID=C2566_00239_gene;locus_tag=C2566_00239;
NZ_CP014268.2	Prodigal:2.6	CDS	238219	238893	.	+	0	ID=C2566_00240;Parent=C2566_00240_gene;inference=ab initio prediction:Prodigal:2.6:similar to AA sequence:UniProt-Swiss-Prot:sp|P32157|YIIM_ECOLI;locus_tag=C2566_00240;product=Protein YiiM OS=Escherichia coli (strain K12) OX=83333;Gene Name=yiiM;
NZ_CP014268.2	prokka	gene	238219	238893	.	+	.	ID=C2566_00240_gene;locus_tag=C2566_00240;
NZ_CP014268.2	Infernal:1.1	misc_RNA	238907	238984	.	-	.	ID=C2566_00241;Parent=C2566_00241_gene;inference=COORDINATES:profile:Infernal:1.1;locus_tag=C2566_00241;product=naRNA4;
NZ_CP014268.2	prokka	gene	238907	238984	.	-	.	ID=C2566_00241_gene;locus_tag=C2566_00241;
NZ_CP014268.2	Prodigal:2.6	CDS	238999	240372	.	-	0	ID=C2566_00242;Parent=C2566_00242_gene;inference=ab initio prediction:Prodigal:2.6:similar to AA sequence:UniProt-Swiss-Prot:sp|P0AE82|CPXA_ECOLI;locus_tag=C2566_00242;product=Sensor histidine kinase CpxA OS=Escherichia coli (strain K12) OX=83333;Gene Name=cpxA;
NZ_CP014268.2	prokka	gene	238999	240372	.	-	.	ID=C2566_00242_gene;locus_tag=C2566_00242;
NZ_CP014268.2	Prodigal:2.6	CDS	240369	241067	.	-	0	ID=C2566_00243;Parent=C2566_00243_gene;inference=ab initio prediction:Prodigal:2.6:similar to AA sequence:UniProt-Swiss-Prot:sp|P0AE88|CPXR_ECOLI;locus_tag=C2566_00243;product=Transcriptional regulatory protein CpxR OS=Escherichia coli (strain K12) OX=83333;Gene Name=cpxR;
NZ_CP014268.2	prokka	gene	240369	241067	.	-	.	ID=C2566_00243_gene;locus_tag=C2566_00243;
NZ_CP014268.2	Prodigal:2.6	CDS	241217	241717	.	+	0	ID=C2566_00244;Parent=C2566_00244_gene;inference=ab initio prediction:Prodigal:2.6:similar to AA sequence:UniProt-Swiss-Prot:sp|P0AE85|CPXP_ECOLI;locus_tag=C2566_00244;product=Periplasmic protein CpxP OS=Escherichia coli (strain K12) OX=83333;Gene Name=cpxP;
NZ_CP014268.2	prokka	gene	241217	241717	.	+	.	ID=C2566_00244_gene;locus_tag=C2566_00244;
NZ_CP014268.2	Prodigal:2.6	CDS	241866	242768	.	+	0	ID=C2566_00245;Parent=C2566_00245_gene;inference=ab initio prediction:Prodigal:2.6:similar to AA sequence:UniProt-Swiss-Prot:sp|B6I4Q7|FIEF_ECOSE;locus_tag=C2566_00245;product=Ferrous-iron efflux pump FieF OS=Escherichia coli (strain SE11) OX=409438;Gene Name=fieF;
NZ_CP014268.2	prokka	gene	241866	242768	.	+	.	ID=C2566_00245_gene;locus_tag=C2566_00245;
NZ_CP014268.2	Prodigal:2.6	CDS	242714	242818	.	-	0	ID=C2566_00246;Parent=C2566_00246_gene;inference=ab initio prediction:Prodigal:2.6;locus_tag=C2566_00246;product=hypothetical protein;
NZ_CP014268.2	prokka	gene	242714	242818	.	-	.	ID=C2566_00246_gene;locus_tag=C2566_00246;
NZ_CP014268.2	Prodigal:2.6	CDS	242949	243911	.	+	0	ID=C2566_00247;Parent=C2566_00247_gene;inference=ab initio prediction:Prodigal:2.6:similar to AA sequence:UniProt-Swiss-Prot:sp|Q3YV62|PFKA_SHISS;locus_tag=C2566_00247;product=ATP-dependent 6-phosphofructokinase isozyme 1 OS=Shigella sonnei (strain Ss046) OX=300269;Gene Name=pfkA;
NZ_CP014268.2	prokka	gene	242949	243911	.	+	.	ID=C2566_00247_gene;locus_tag=C2566_00247;
NZ_CP014268.2	Prodigal:2.6	CDS	244231	245220	.	+	0	ID=C2566_00248;Parent=C2566_00248_gene;inference=ab initio prediction:Prodigal:2.6:similar to AA sequence:UniProt-Swiss-Prot:sp|P0AG79|SUBI_SHIFL;locus_tag=C2566_00248;product=Sulfate-binding protein OS=Shigella flexneri OX=623;Gene Name=sbp;
NZ_CP014268.2	prokka	gene	244231	245220	.	+	.	ID=C2566_00248_gene;locus_tag=C2566_00248;
NZ_CP014268.2	Prodigal:2.6	CDS	245327	246082	.	+	0	ID=C2566_00249;Parent=C2566_00249_gene;inference=ab initio prediction:Prodigal:2.6:similar to AA sequence:UniProt-Swiss-Prot:sp|B7M6W9|CDH_ECO8A;locus_tag=C2566_00249;product=CDP-diacylglycerol pyrophosphatase OS=Escherichia coli O8 (strain IAI1) OX=585034;Gene Name=cdh;
NZ_CP014268.2	prokka	gene	245327	246082	.	+	.	ID=C2566_00249_gene;locus_tag=C2566_00249;
NZ_CP014268.2	Prodigal:2.6	CDS	246137	246904	.	-	0	ID=C2566_00250;Parent=C2566_00250_gene;inference=ab initio prediction:Prodigal:2.6:similar to AA sequence:UniProt-Swiss-Prot:sp|P0A860|TPIS_ECO57;locus_tag=C2566_00250;product=Triosephosphate isomerase OS=Escherichia coli O157:H7 OX=83334;Gene Name=tpiA;
NZ_CP014268.2	prokka	gene	246137	246904	.	-	.	ID=C2566_00250_gene;locus_tag=C2566_00250;
NZ_CP014268.2	Prodigal:2.6	CDS	247012	247611	.	-	0	ID=C2566_00251;Parent=C2566_00251_gene;inference=ab initio prediction:Prodigal:2.6:similar to AA sequence:UniProt-Swiss-Prot:sp|P32160|YIIQ_ECOLI;locus_tag=C2566_00251;product=putative protein YiiQ OS=Escherichia coli (strain K12) OX=83333;Gene Name=yiiQ;
NZ_CP014268.2	prokka	gene	247012	247611	.	-	.	ID=C2566_00251_gene;locus_tag=C2566_00251;
NZ_CP014268.2	Prodigal:2.6	CDS	247712	248152	.	+	0	ID=C2566_00252;Parent=C2566_00252_gene;inference=ab initio prediction:Prodigal:2.6:similar to AA sequence:UniProt-Swiss-Prot:sp|P0AF35|YIIR_ECO57;locus_tag=C2566_00252;product=putative protein YiiR OS=Escherichia coli O157:H7 OX=83334;Gene Name=yiiR;
NZ_CP014268.2	prokka	gene	247712	248152	.	+	.	ID=C2566_00252_gene;locus_tag=C2566_00252;
NZ_CP014268.2	Prodigal:2.6	CDS	248364	248663	.	+	0	ID=C2566_00253;Parent=C2566_00253_gene;inference=ab initio prediction:Prodigal:2.6:similar to AA sequence:UniProt-Swiss-Prot:sp|P32162|YIIS_ECOLI;locus_tag=C2566_00253;note=UPF0381 protein YiiS OS=Escherichia coli (strain K12) OX=83333;Gene Name=yiiS;
NZ_CP014268.2	prokka	gene	248364	248663	.	+	.	ID=C2566_00253_gene;locus_tag=C2566_00253;
NZ_CP014268.2	Prodigal:2.6	CDS	248690	249118	.	+	0	ID=C2566_00254;Parent=C2566_00254_gene;inference=ab initio prediction:Prodigal:2.6:similar to AA sequence:UniProt-Swiss-Prot:sp|P0AAB9|USPD_SHIFL;locus_tag=C2566_00254;product=Universal stress protein D OS=Shigella flexneri OX=623;Gene Name=uspD;
NZ_CP014268.2	prokka	gene	248690	249118	.	+	.	ID=C2566_00254_gene;locus_tag=C2566_00254;
NZ_CP014268.2	Prodigal:2.6	CDS	249123	249869	.	-	0	ID=C2566_00255;Parent=C2566_00255_gene;inference=ab initio prediction:Prodigal:2.6:similar to AA sequence:UniProt-Swiss-Prot:sp|P28901|FENR_SHIFL;locus_tag=C2566_00255;product=Flavodoxin/ferredoxin--NADP reductase OS=Shigella flexneri OX=623;Gene Name=fpr;
NZ_CP014268.2	prokka	gene	249123	249869	.	-	.	ID=C2566_00255_gene;locus_tag=C2566_00255;
NZ_CP014268.2	Prodigal:2.6	CDS	249966	250976	.	-	0	ID=C2566_00256;Parent=C2566_00256_gene;inference=ab initio prediction:Prodigal:2.6:similar to AA sequence:UniProt-Swiss-Prot:sp|P0A9D1|GLPX_SHIFL;locus_tag=C2566_00256;product=Fructose-1'6-bisphosphatase class 2 OS=Shigella flexneri OX=623;Gene Name=glpX;
NZ_CP014268.2	prokka	gene	249966	250976	.	-	.	ID=C2566_00256_gene;locus_tag=C2566_00256;
NZ_CP014268.2	Prodigal:2.6	CDS	251111	252619	.	-	0	ID=C2566_00257;Parent=C2566_00257_gene;inference=ab initio prediction:Prodigal:2.6:similar to AA sequence:UniProt-Swiss-Prot:sp|Q31U64|GLPK_SHIBS;locus_tag=C2566_00257;product=Glycerol kinase OS=Shigella boydii serotype 4 (strain Sb227) OX=300268;Gene Name=glpK;
NZ_CP014268.2	prokka	gene	251111	252619	.	-	.	ID=C2566_00257_gene;locus_tag=C2566_00257;
NZ_CP014268.2	Prodigal:2.6	CDS	252642	253487	.	-	0	ID=C2566_00258;Parent=C2566_00258_gene;inference=ab initio prediction:Prodigal:2.6:similar to AA sequence:UniProt-Swiss-Prot:sp|P0AER0|GLPF_ECOLI;locus_tag=C2566_00258;product=Glycerol uptake facilitator protein OS=Escherichia coli (strain K12) OX=83333;Gene Name=glpF;
NZ_CP014268.2	prokka	gene	252642	253487	.	-	.	ID=C2566_00258_gene;locus_tag=C2566_00258;
NZ_CP014268.2	Prodigal:2.6	CDS	253913	254158	.	+	0	ID=C2566_00259;Parent=C2566_00259_gene;inference=ab initio prediction:Prodigal:2.6:similar to AA sequence:UniProt-Swiss-Prot:sp|Q3YV50|ZAPB_SHISS;locus_tag=C2566_00259;product=Cell division protein ZapB OS=Shigella sonnei (strain Ss046) OX=300269;Gene Name=zapB;
NZ_CP014268.2	prokka	gene	253913	254158	.	+	.	ID=C2566_00259_gene;locus_tag=C2566_00259;
NZ_CP014268.2	Prodigal:2.6	CDS	254243	254728	.	-	0	ID=C2566_00260;Parent=C2566_00260_gene;inference=ab initio prediction:Prodigal:2.6:similar to AA sequence:UniProt-Swiss-Prot:sp|Q1R3Y9|RRAA_ECOUT;locus_tag=C2566_00260;product=Regulator of ribonuclease activity A OS=Escherichia coli (strain UTI89 / UPEC) OX=364106;Gene Name=rraA;
NZ_CP014268.2	prokka	gene	254243	254728	.	-	.	ID=C2566_00260_gene;locus_tag=C2566_00260;
NZ_CP014268.2	Prodigal:2.6	CDS	254821	255747	.	-	0	ID=C2566_00261;Parent=C2566_00261_gene;inference=ab initio prediction:Prodigal:2.6:similar to AA sequence:UniProt-Swiss-Prot:sp|P32166|MENA_ECOLI;locus_tag=C2566_00261;product=1'4-dihydroxy-2-naphthoate octaprenyltransferase OS=Escherichia coli (strain K12) OX=83333;Gene Name=menA;
NZ_CP014268.2	prokka	gene	254821	255747	.	-	.	ID=C2566_00261_gene;locus_tag=C2566_00261;
NZ_CP014268.2	Prodigal:2.6	CDS	255814	257145	.	-	0	ID=C2566_00262;Parent=C2566_00262_gene;inference=ab initio prediction:Prodigal:2.6:similar to AA sequence:UniProt-Swiss-Prot:sp|Q3YV47|HSLU_SHISS;locus_tag=C2566_00262;product=ATP-dependent protease ATPase subunit HslU OS=Shigella sonnei (strain Ss046) OX=300269;Gene Name=hslU;
NZ_CP014268.2	prokka	gene	255814	257145	.	-	.	ID=C2566_00262_gene;locus_tag=C2566_00262;
NZ_CP014268.2	Prodigal:2.6	CDS	257155	257685	.	-	0	ID=C2566_00263;Parent=C2566_00263_gene;inference=ab initio prediction:Prodigal:2.6:similar to AA sequence:UniProt-Swiss-Prot:sp|Q3YV46|HSLV_SHISS;locus_tag=C2566_00263;product=ATP-dependent protease subunit HslV OS=Shigella sonnei (strain Ss046) OX=300269;Gene Name=hslV;
NZ_CP014268.2	prokka	gene	257155	257685	.	-	.	ID=C2566_00263_gene;locus_tag=C2566_00263;
NZ_CP014268.2	Infernal:1.1	misc_RNA	257683	257740	.	-	.	ID=C2566_00264;Parent=C2566_00264_gene;inference=COORDINATES:profile:Infernal:1.1;locus_tag=C2566_00264;product=ClpQY_promoter;
NZ_CP014268.2	prokka	gene	257683	257740	.	-	.	ID=C2566_00264_gene;locus_tag=C2566_00264;
NZ_CP014268.2	Prodigal:2.6	CDS	257778	258737	.	-	0	ID=C2566_00265;Parent=C2566_00265_gene;inference=ab initio prediction:Prodigal:2.6:similar to AA sequence:UniProt-Swiss-Prot:sp|P29131|FTSN_ECOLI;locus_tag=C2566_00265;product=Cell division protein FtsN OS=Escherichia coli (strain K12) OX=83333;Gene Name=ftsN;
NZ_CP014268.2	prokka	gene	257778	258737	.	-	.	ID=C2566_00265_gene;locus_tag=C2566_00265;
NZ_CP014268.2	Prodigal:2.6	CDS	258829	259854	.	-	0	ID=C2566_00266;Parent=C2566_00266_gene;inference=ab initio prediction:Prodigal:2.6:similar to AA sequence:UniProt-Swiss-Prot:sp|P0ACN7|CYTR_ECOLI;locus_tag=C2566_00266;product=HTH-type transcriptional repressor CytR OS=Escherichia coli (strain K12) OX=83333;Gene Name=cytR;
NZ_CP014268.2	prokka	gene	258829	259854	.	-	.	ID=C2566_00266_gene;locus_tag=C2566_00266;
NZ_CP014268.2	Prodigal:2.6	CDS	260010	262208	.	-	0	ID=C2566_00267;Parent=C2566_00267_gene;inference=ab initio prediction:Prodigal:2.6:similar to AA sequence:UniProt-Swiss-Prot:sp|P17888|PRIA_ECOLI;locus_tag=C2566_00267;product=Primosomal protein N' OS=Escherichia coli (strain K12) OX=83333;Gene Name=priA;
NZ_CP014268.2	prokka	gene	260010	262208	.	-	.	ID=C2566_00267_gene;locus_tag=C2566_00267;
NZ_CP014268.2	Prodigal:2.6	CDS	262411	262623	.	+	0	ID=C2566_00268;Parent=C2566_00268_gene;inference=ab initio prediction:Prodigal:2.6:similar to AA sequence:UniProt-Swiss-Prot:sp|Q31U54|RL31_SHIBS;locus_tag=C2566_00268;product=50S ribosomal protein L31 OS=Shigella boydii serotype 4 (strain Sb227) OX=300268;Gene Name=rpmE;
NZ_CP014268.2	prokka	gene	262411	262623	.	+	.	ID=C2566_00268_gene;locus_tag=C2566_00268;
NZ_CP014268.2	Prodigal:2.6	CDS	262678	263301	.	-	0	ID=C2566_00269;Parent=C2566_00269_gene;inference=COORDINATES: similar to AA sequence:RefSeq:WP_001402674.1;locus_tag=C2566_00269;product=TIGR02117 family protein;Gene Name=DUF2459;
NZ_CP014268.2	prokka	gene	262678	263301	.	-	.	ID=C2566_00269_gene;locus_tag=C2566_00269;
NZ_CP014268.2	Prodigal:2.6	CDS	263308	263916	.	-	0	ID=C2566_00270;Parent=C2566_00270_gene;inference=ab initio prediction:Prodigal:2.6:similar to AA sequence:UniProt-Swiss-Prot:sp|P32167|YIIX_ECOLI;locus_tag=C2566_00270;product=putative protein YiiX OS=Escherichia coli (strain K12) OX=83333;Gene Name=yiiX;
NZ_CP014268.2	prokka	gene	263308	263916	.	-	.	ID=C2566_00270_gene;locus_tag=C2566_00270;
NZ_CP014268.2	Prodigal:2.6	CDS	264100	264417	.	-	0	ID=C2566_00271;Parent=C2566_00271_gene;inference=ab initio prediction:Prodigal:2.6:similar to AA sequence:UniProt-Swiss-Prot:sp|P0A8U9|METJ_SHIFL;locus_tag=C2566_00271;product=Met repressor OS=Shigella flexneri OX=623;Gene Name=metJ;
NZ_CP014268.2	prokka	gene	264100	264417	.	-	.	ID=C2566_00271_gene;locus_tag=C2566_00271;
NZ_CP014268.2	Prodigal:2.6	CDS	264694	265854	.	+	0	ID=C2566_00272;Parent=C2566_00272_gene;inference=ab initio prediction:Prodigal:2.6:similar to AA sequence:UniProt-Swiss-Prot:sp|P00935|METB_ECOLI;locus_tag=C2566_00272;product=Cystathionine gamma-synthase OS=Escherichia coli (strain K12) OX=83333;Gene Name=metB;
NZ_CP014268.2	prokka	gene	264694	265854	.	+	.	ID=C2566_00272_gene;locus_tag=C2566_00272;
NZ_CP014268.2	Prodigal:2.6	CDS	265857	268289	.	+	0	ID=C2566_00273;Parent=C2566_00273_gene;inference=ab initio prediction:Prodigal:2.6:similar to AA sequence:UniProt-Swiss-Prot:sp|P00562|AK2H_ECOLI;locus_tag=C2566_00273;product=Bifunctional aspartokinase/homoserine dehydrogenase 2 OS=Escherichia coli (strain K12) OX=83333;Gene Name=metL;
NZ_CP014268.2	prokka	gene	265857	268289	.	+	.	ID=C2566_00273_gene;locus_tag=C2566_00273;
NZ_CP014268.2	Prodigal:2.6	CDS	268638	269528	.	+	0	ID=C2566_00274;Parent=C2566_00274_gene;inference=ab initio prediction:Prodigal:2.6:similar to AA sequence:UniProt-Swiss-Prot:sp|P0AEZ2|METF_SHIFL;locus_tag=C2566_00274;product=5'10-methylenetetrahydrofolate reductase OS=Shigella flexneri OX=623;Gene Name=metF;
NZ_CP014268.2	prokka	gene	268638	269528	.	+	.	ID=C2566_00274_gene;locus_tag=C2566_00274;
NZ_CP014268.2	Prodigal:2.6	CDS	269857	272037	.	+	0	ID=C2566_00275;Parent=C2566_00275_gene;inference=ab initio prediction:Prodigal:2.6:similar to AA sequence:UniProt-Swiss-Prot:sp|P13029|KATG_ECOLI;locus_tag=C2566_00275;product=Catalase-peroxidase OS=Escherichia coli (strain K12) OX=83333;Gene Name=katG;
NZ_CP014268.2	prokka	gene	269857	272037	.	+	.	ID=C2566_00275_gene;locus_tag=C2566_00275;
NZ_CP014268.2	Prodigal:2.6	CDS	272130	273035	.	+	0	ID=C2566_00276;Parent=C2566_00276_gene;inference=ab initio prediction:Prodigal:2.6:similar to AA sequence:UniProt-Swiss-Prot:sp|P0ABT8|YIJE_ECOLI;locus_tag=C2566_00276;product=putative cystine transporter YijE OS=Escherichia coli (strain K12) OX=83333;Gene Name=yijE;
NZ_CP014268.2	prokka	gene	272130	273035	.	+	.	ID=C2566_00276_gene;locus_tag=C2566_00276;
NZ_CP014268.2	Prodigal:2.6	CDS	273062	273679	.	-	0	ID=C2566_00277;Parent=C2566_00277_gene;inference=ab initio prediction:Prodigal:2.6:similar to AA sequence:UniProt-Swiss-Prot:sp|P32668|YIJF_ECOLI;locus_tag=C2566_00277;product=putative protein YijF OS=Escherichia coli (strain K12) OX=83333;Gene Name=yijF;
NZ_CP014268.2	prokka	gene	273062	273679	.	-	.	ID=C2566_00277_gene;locus_tag=C2566_00277;
NZ_CP014268.2	Prodigal:2.6	CDS	273954	275057	.	-	0	ID=C2566_00278;Parent=C2566_00278_gene;inference=ab initio prediction:Prodigal:2.6:similar to AA sequence:UniProt-Swiss-Prot:sp|P0A9S5|GLDA_ECOLI;locus_tag=C2566_00278;product=Glycerol dehydrogenase OS=Escherichia coli (strain K12) OX=83333;Gene Name=gldA;
NZ_CP014268.2	prokka	gene	273954	275057	.	-	.	ID=C2566_00278_gene;locus_tag=C2566_00278;
NZ_CP014268.2	Prodigal:2.6	CDS	275068	275730	.	-	0	ID=C2566_00279;Parent=C2566_00279_gene;inference=ab initio prediction:Prodigal:2.6:similar to AA sequence:UniProt-Swiss-Prot:sp|P32669|FSAB_ECOLI;locus_tag=C2566_00279;product=Fructose-6-phosphate aldolase 2 OS=Escherichia coli (strain K12) OX=83333;Gene Name=fsaB;
NZ_CP014268.2	prokka	gene	275068	275730	.	-	.	ID=C2566_00279_gene;locus_tag=C2566_00279;
NZ_CP014268.2	Prodigal:2.6	CDS	275742	278243	.	-	0	ID=C2566_00280;Parent=C2566_00280_gene;inference=ab initio prediction:Prodigal:2.6:similar to AA sequence:UniProt-Swiss-Prot:sp|P32670|PTFX2_ECOLI;locus_tag=C2566_00280;product=Multiphosphoryl transfer protein 2 OS=Escherichia coli (strain K12) OX=83333;Gene Name=ptsA;
NZ_CP014268.2	prokka	gene	275742	278243	.	-	.	ID=C2566_00280_gene;locus_tag=C2566_00280;
NZ_CP014268.2	Prodigal:2.6	CDS	278552	279631	.	+	0	ID=C2566_00281;Parent=C2566_00281_gene;inference=ab initio prediction:Prodigal:2.6:similar to AA sequence:UniProt-Swiss-Prot:sp|P32672|PTFC2_ECOLI;locus_tag=C2566_00281;product=Fructose-like permease IIC component 2 OS=Escherichia coli (strain K12) OX=83333;Gene Name=frwC;
NZ_CP014268.2	prokka	gene	278552	279631	.	+	.	ID=C2566_00281_gene;locus_tag=C2566_00281;
NZ_CP014268.2	Prodigal:2.6	CDS	279646	279966	.	+	0	ID=C2566_00282;Parent=C2566_00282_gene;inference=ab initio prediction:Prodigal:2.6:similar to AA sequence:UniProt-Swiss-Prot:sp|P69819|PTFB2_SHIFL;locus_tag=C2566_00282;product=PTS system fructose-like EIIB component 2 OS=Shigella flexneri OX=623;Gene Name=frwB;
NZ_CP014268.2	prokka	gene	279646	279966	.	+	.	ID=C2566_00282_gene;locus_tag=C2566_00282;
NZ_CP014268.2	Prodigal:2.6	CDS	280017	282314	.	+	0	ID=C2566_00283;Parent=C2566_00283_gene;inference=ab initio prediction:Prodigal:2.6:similar to AA sequence:UniProt-Swiss-Prot:sp|P32674|PFLD_ECOLI;locus_tag=C2566_00283;product=Formate acetyltransferase 2 OS=Escherichia coli (strain K12) OX=83333;Gene Name=pflD;
NZ_CP014268.2	prokka	gene	280017	282314	.	+	.	ID=C2566_00283_gene;locus_tag=C2566_00283;
NZ_CP014268.2	Prodigal:2.6	CDS	282280	283158	.	+	0	ID=C2566_00284;Parent=C2566_00284_gene;inference=ab initio prediction:Prodigal:2.6:similar to AA sequence:UniProt-Swiss-Prot:sp|P32675|PFLC_ECOLI;locus_tag=C2566_00284;product=Pyruvate formate-lyase 2-activating enzyme OS=Escherichia coli (strain K12) OX=83333;Gene Name=pflC;
NZ_CP014268.2	prokka	gene	282280	283158	.	+	.	ID=C2566_00284_gene;locus_tag=C2566_00284;
NZ_CP014268.2	Prodigal:2.6	CDS	283160	283501	.	+	0	ID=C2566_00285;Parent=C2566_00285_gene;inference=ab initio prediction:Prodigal:2.6:similar to AA sequence:UniProt-Swiss-Prot:sp|P32676|PTFB3_ECOLI;locus_tag=C2566_00285;product=PTS system fructose-like EIIB component 3 OS=Escherichia coli (strain K12) OX=83333;Gene Name=frwD;
NZ_CP014268.2	prokka	gene	283160	283501	.	+	.	ID=C2566_00285_gene;locus_tag=C2566_00285;
NZ_CP014268.2	Prodigal:2.6	CDS	283488	284339	.	-	0	ID=C2566_00286;Parent=C2566_00286_gene;inference=ab initio prediction:Prodigal:2.6:similar to AA sequence:UniProt-Swiss-Prot:sp|P32677|YIJO_ECOLI;locus_tag=C2566_00286;product=putative HTH-type transcriptional regulator YijO OS=Escherichia coli (strain K12) OX=83333;Gene Name=yijO;
NZ_CP014268.2	prokka	gene	283488	284339	.	-	.	ID=C2566_00286_gene;locus_tag=C2566_00286;
NZ_CP014268.2	Prodigal:2.6	CDS	284554	286287	.	-	0	ID=C2566_00287;Parent=C2566_00287_gene;inference=ab initio prediction:Prodigal:2.6:similar to AA sequence:UniProt-Swiss-Prot:sp|P0CB39|EPTC_ECOLI;locus_tag=C2566_00287;product=Phosphoethanolamine transferase EptC OS=Escherichia coli (strain K12) OX=83333;Gene Name=eptC;
NZ_CP014268.2	prokka	gene	284554	286287	.	-	.	ID=C2566_00287_gene;locus_tag=C2566_00287;
NZ_CP014268.2	Prodigal:2.6	CDS	286469	289120	.	-	0	ID=C2566_00288;Parent=C2566_00288_gene;inference=ab initio prediction:Prodigal:2.6:similar to AA sequence:UniProt-Swiss-Prot:sp|B2TWF1|CAPP_SHIB3;locus_tag=C2566_00288;product=Phosphoenolpyruvate carboxylase OS=Shigella boydii serotype 18 (strain CDC 3083-94 / BS512) OX=344609;Gene Name=ppc;
NZ_CP014268.2	prokka	gene	286469	289120	.	-	.	ID=C2566_00288_gene;locus_tag=C2566_00288;
NZ_CP014268.2	Infernal:1.1	misc_RNA	289372	289465	.	-	.	ID=C2566_00289;Parent=C2566_00289_gene;inference=COORDINATES:profile:Infernal:1.1;locus_tag=C2566_00289;product=naRNA4;
NZ_CP014268.2	prokka	gene	289372	289465	.	-	.	ID=C2566_00289_gene;locus_tag=C2566_00289;
NZ_CP014268.2	Prodigal:2.6	CDS	289472	290623	.	-	0	ID=C2566_00290;Parent=C2566_00290_gene;inference=ab initio prediction:Prodigal:2.6:similar to AA sequence:UniProt-Swiss-Prot:sp|A8A765|ARGE_ECOHS;locus_tag=C2566_00290;product=Acetylornithine deacetylase OS=Escherichia coli O9:H4 (strain HS) OX=331112;Gene Name=argE;
NZ_CP014268.2	prokka	gene	289472	290623	.	-	.	ID=C2566_00290_gene;locus_tag=C2566_00290;
NZ_CP014268.2	Prodigal:2.6	CDS	290777	291781	.	+	0	ID=C2566_00291;Parent=C2566_00291_gene;inference=ab initio prediction:Prodigal:2.6:similar to AA sequence:UniProt-Swiss-Prot:sp|P11446|ARGC_ECOLI;locus_tag=C2566_00291;product=N-acetyl-gamma-glutamyl-phosphate reductase OS=Escherichia coli (strain K12) OX=83333;Gene Name=argC;
NZ_CP014268.2	prokka	gene	290777	291781	.	+	.	ID=C2566_00291_gene;locus_tag=C2566_00291;
NZ_CP014268.2	Prodigal:2.6	CDS	291789	292565	.	+	0	ID=C2566_00292;Parent=C2566_00292_gene;inference=ab initio prediction:Prodigal:2.6:similar to AA sequence:UniProt-Swiss-Prot:sp|Q1R3V2|ARGB_ECOUT;locus_tag=C2566_00292;product=Acetylglutamate kinase OS=Escherichia coli (strain UTI89 / UPEC) OX=364106;Gene Name=argB;
NZ_CP014268.2	prokka	gene	291789	292565	.	+	.	ID=C2566_00292_gene;locus_tag=C2566_00292;
NZ_CP014268.2	Prodigal:2.6	CDS	292626	293999	.	+	0	ID=C2566_00293;Parent=C2566_00293_gene;inference=ab initio prediction:Prodigal:2.6:similar to AA sequence:UniProt-Swiss-Prot:sp|P11447|ARLY_ECOLI;locus_tag=C2566_00293;product=Argininosuccinate lyase OS=Escherichia coli (strain K12) OX=83333;Gene Name=argH;
NZ_CP014268.2	prokka	gene	292626	293999	.	+	.	ID=C2566_00293_gene;locus_tag=C2566_00293;
NZ_CP014268.2	Infernal:1.1	misc_RNA	294061	294170	.	-	.	ID=C2566_00294;Parent=C2566_00294_gene;inference=COORDINATES:profile:Infernal:1.1;locus_tag=C2566_00294;product=OxyS;
NZ_CP014268.2	prokka	gene	294061	294170	.	-	.	ID=C2566_00294_gene;locus_tag=C2566_00294;
NZ_CP014268.2	Prodigal:2.6	CDS	294266	295183	.	+	0	ID=C2566_00295;Parent=C2566_00295_gene;inference=ab initio prediction:Prodigal:2.6:similar to AA sequence:UniProt-Swiss-Prot:sp|P0ACQ5|OXYR_ECOL6;locus_tag=C2566_00295;product=Hydrogen peroxide-inducible genes activator OS=Escherichia coli O6:H1 (strain CFT073 / ATCC /UPEC) OX=199310;Gene Name=oxyR;
NZ_CP014268.2	prokka	gene	294266	295183	.	+	.	ID=C2566_00295_gene;locus_tag=C2566_00295;
NZ_CP014268.2	Prodigal:2.6	CDS	295166	296566	.	-	0	ID=C2566_00296;Parent=C2566_00296_gene;inference=ab initio prediction:Prodigal:2.6:similar to AA sequence:UniProt-Swiss-Prot:sp|P27306|STHA_ECOLI;locus_tag=C2566_00296;product=Soluble pyridine nucleotide transhydrogenase OS=Escherichia coli (strain K12) OX=83333;Gene Name=sthA;
NZ_CP014268.2	prokka	gene	295166	296566	.	-	.	ID=C2566_00296_gene;locus_tag=C2566_00296;
NZ_CP014268.2	Prodigal:2.6	CDS	296843	297547	.	+	0	ID=C2566_00297;Parent=C2566_00297_gene;inference=ab initio prediction:Prodigal:2.6:similar to AA sequence:UniProt-Swiss-Prot:sp|P0ACU5|FABR_ECOLI;locus_tag=C2566_00297;product=HTH-type transcriptional repressor FabR OS=Escherichia coli (strain K12) OX=83333;Gene Name=fabR;
NZ_CP014268.2	prokka	gene	296843	297547	.	+	.	ID=C2566_00297_gene;locus_tag=C2566_00297;
NZ_CP014268.2	Prodigal:2.6	CDS	297547	297906	.	+	0	ID=C2566_00298;Parent=C2566_00298_gene;inference=ab initio prediction:Prodigal:2.6:similar to AA sequence:UniProt-Swiss-Prot:sp|P0AF42|YIJD_ECO57;locus_tag=C2566_00298;product=Inner membrane protein YijD OS=Escherichia coli O157:H7 OX=83334;Gene Name=yijD;
NZ_CP014268.2	prokka	gene	297547	297906	.	+	.	ID=C2566_00298_gene;locus_tag=C2566_00298;
NZ_CP014268.2	Prodigal:2.6	CDS	297946	299046	.	-	0	ID=C2566_00299;Parent=C2566_00299_gene;inference=ab initio prediction:Prodigal:2.6:similar to AA sequence:UniProt-Swiss-Prot:sp|C6UJK3|TRMA_ECOBR;locus_tag=C2566_00299;product=tRNA/tmRNA (uracil-C(5))-methyltransferase OS=Escherichia coli (strain B / REL606) OX=413997;Gene Name=trmA;
NZ_CP014268.2	prokka	gene	297946	299046	.	-	.	ID=C2566_00299_gene;locus_tag=C2566_00299;
NZ_CP014268.2	Infernal:1.1	misc_RNA	299160	299350	.	+	.	ID=C2566_00300;Parent=C2566_00300_gene;inference=COORDINATES:profile:Infernal:1.1;locus_tag=C2566_00300;product=Cobalamin;
NZ_CP014268.2	prokka	gene	299160	299350	.	+	.	ID=C2566_00300_gene;locus_tag=C2566_00300;
NZ_CP014268.2	Prodigal:2.6	CDS	299415	301259	.	+	0	ID=C2566_00301;Parent=C2566_00301_gene;inference=ab initio prediction:Prodigal:2.6:similar to AA sequence:UniProt-Swiss-Prot:sp|Q8CVJ0|BTUB_ECOL6;locus_tag=C2566_00301;product=Vitamin B12 transporter BtuB OS=Escherichia coli O6:H1 (strain CFT073 / ATCC / UPEC) OX=199310;Gene Name=btuB;
NZ_CP014268.2	prokka	pseudogene	299415	301259	.	+	.	ID=C2566_00301_gene;locus_tag=C2566_00301;
NZ_CP014268.2	Prodigal:2.6	CDS	301204	302061	.	+	0	ID=C2566_00302;Parent=C2566_00302_gene;inference=ab initio prediction:Prodigal:2.6:similar to AA sequence:UniProt-Swiss-Prot:sp|P22634|MURI_ECOLI;locus_tag=C2566_00302;product=Glutamate racemase OS=Escherichia coli (strain K12) OX=83333;Gene Name=murI;
NZ_CP014268.2	prokka	gene	301204	302061	.	+	.	ID=C2566_00302_gene;locus_tag=C2566_00302;
NZ_CP014268.2	barrnap:0.9	rRNA	302438	303975	0	+	.	ID=C2566_00303;Parent=C2566_00303_gene;locus_tag=C2566_00303;product=16S ribosomal RNA;
NZ_CP014268.2	prokka	gene	302438	303975	.	+	.	ID=C2566_00303_gene;locus_tag=C2566_00303;
NZ_CP014268.2	Aragorn:1.2	tRNA	304062	304137	.	+	.	ID=C2566_00304;Parent=C2566_00304_gene;inference=COORDINATES:profile:Aragorn:1.2;locus_tag=C2566_00304;product=tRNA-Glu(ttc);
NZ_CP014268.2	prokka	gene	304062	304137	.	+	.	ID=C2566_00304_gene;locus_tag=C2566_00304;
NZ_CP014268.2	Infernal:1.1	misc_RNA	304215	304323	.	+	.	ID=C2566_00305;Parent=C2566_00305_gene;inference=COORDINATES:profile:Infernal:1.1;locus_tag=C2566_00305;product=StyR-44;
NZ_CP014268.2	prokka	gene	304215	304323	.	+	.	ID=C2566_00305_gene;locus_tag=C2566_00305;
NZ_CP014268.2	barrnap:0.9	rRNA	304333	307237	0	+	.	ID=C2566_00306;Parent=C2566_00306_gene;locus_tag=C2566_00306;product=23S ribosomal RNA;
NZ_CP014268.2	prokka	gene	304333	307237	.	+	.	ID=C2566_00306_gene;locus_tag=C2566_00306;
NZ_CP014268.2	barrnap:0.9	rRNA	307335	307445	1.80E-11	+	.	ID=C2566_00307;Parent=C2566_00307_gene;locus_tag=C2566_00307;product=5S ribosomal RNA;
NZ_CP014268.2	prokka	gene	307335	307445	.	+	.	ID=C2566_00307_gene;locus_tag=C2566_00307;
NZ_CP014268.2	Prodigal:2.6	CDS	307583	308611	.	+	0	ID=C2566_00308;Parent=C2566_00308_gene;inference=ab initio prediction:Prodigal:2.6:similar to AA sequence:UniProt-Swiss-Prot:sp|Q32AE8|MURB_SHIDS;locus_tag=C2566_00308;product=UDP-N-acetylenolpyruvoylglucosamine reductase OS=Shigella dysenteriae serotype 1 (strain Sd197) OX=300267;Gene Name=murB;
NZ_CP014268.2	prokka	gene	307583	308611	.	+	.	ID=C2566_00308_gene;locus_tag=C2566_00308;
NZ_CP014268.2	Prodigal:2.6	CDS	308608	309573	.	+	0	ID=C2566_00309;Parent=C2566_00309_gene;inference=ab initio prediction:Prodigal:2.6:similar to AA sequence:UniProt-Swiss-Prot:sp|P06709|BIRA_ECOLI;locus_tag=C2566_00309;product=Bifunctional ligase/repressor BirA OS=Escherichia coli (strain K12) OX=83333;Gene Name=birA;
NZ_CP014268.2	prokka	gene	308608	309573	.	+	.	ID=C2566_00309_gene;locus_tag=C2566_00309;
NZ_CP014268.2	Prodigal:2.6	CDS	309602	310552	.	-	0	ID=C2566_00310;Parent=C2566_00310_gene;inference=ab initio prediction:Prodigal:2.6:similar to AA sequence:UniProt-Swiss-Prot:sp|P0A6I3|COAA_ECOLI;locus_tag=C2566_00310;product=Pantothenate kinase OS=Escherichia coli (strain K12) OX=83333;Gene Name=coaA;
NZ_CP014268.2	prokka	gene	309602	310552	.	-	.	ID=C2566_00310_gene;locus_tag=C2566_00310;
NZ_CP014268.2	Aragorn:1.2	tRNA	310914	310989	.	+	.	ID=C2566_00311;Parent=C2566_00311_gene;inference=COORDINATES:profile:Aragorn:1.2;locus_tag=C2566_00311;product=tRNA-Thr(tgt);
NZ_CP014268.2	prokka	gene	310914	310989	.	+	.	ID=C2566_00311_gene;locus_tag=C2566_00311;
NZ_CP014268.2	Aragorn:1.2	tRNA	310998	311082	.	+	.	ID=C2566_00312;Parent=C2566_00312_gene;inference=COORDINATES:profile:Aragorn:1.2;locus_tag=C2566_00312;product=tRNA-Tyr(gta);
NZ_CP014268.2	prokka	gene	310998	311082	.	+	.	ID=C2566_00312_gene;locus_tag=C2566_00312;
NZ_CP014268.2	Aragorn:1.2	tRNA	311199	311273	.	+	.	ID=C2566_00313;Parent=C2566_00313_gene;inference=COORDINATES:profile:Aragorn:1.2;locus_tag=C2566_00313;product=tRNA-Gly(tcc);
NZ_CP014268.2	prokka	gene	311199	311273	.	+	.	ID=C2566_00313_gene;locus_tag=C2566_00313;
NZ_CP014268.2	Aragorn:1.2	tRNA	311280	311355	.	+	.	ID=C2566_00314;Parent=C2566_00314_gene;inference=COORDINATES:profile:Aragorn:1.2;locus_tag=C2566_00314;product=tRNA-Thr(ggt);
NZ_CP014268.2	prokka	gene	311280	311355	.	+	.	ID=C2566_00314_gene;locus_tag=C2566_00314;
NZ_CP014268.2	Prodigal:2.6	CDS	311470	312654	.	+	0	ID=C2566_00315;Parent=C2566_00315_gene;inference=ab initio prediction:Prodigal:2.6:similar to AA sequence:UniProt-Swiss-Prot:sp|P0CE48|EFTU2_ECOLI;locus_tag=C2566_00315;product=Elongation factor Tu 2 OS=Escherichia coli (strain K12) OX=83333;Gene Name=tufB;
NZ_CP014268.2	prokka	gene	311470	312654	.	+	.	ID=C2566_00315_gene;locus_tag=C2566_00315;
NZ_CP014268.2	Prodigal:2.6	CDS	312884	313267	.	+	0	ID=C2566_00316;Parent=C2566_00316_gene;inference=ab initio prediction:Prodigal:2.6:similar to AA sequence:UniProt-Swiss-Prot:sp|P0AG98|SECE_ECO57;locus_tag=C2566_00316;product=Protein translocase subunit SecE OS=Escherichia coli O157:H7 OX=83334;Gene Name=secE;
NZ_CP014268.2	prokka	gene	312884	313267	.	+	.	ID=C2566_00316_gene;locus_tag=C2566_00316;
NZ_CP014268.2	Prodigal:2.6	CDS	313269	313814	.	+	0	ID=C2566_00317;Parent=C2566_00317_gene;inference=ab initio prediction:Prodigal:2.6:similar to AA sequence:UniProt-Swiss-Prot:sp|P0AFG2|NUSG_SHIFL;locus_tag=C2566_00317;product=Transcription termination/antitermination protein NusG OS=Shigella flexneri OX=623;Gene Name=nusG;
NZ_CP014268.2	prokka	gene	313269	313814	.	+	.	ID=C2566_00317_gene;locus_tag=C2566_00317;
NZ_CP014268.2	Prodigal:2.6	CDS	313973	314401	.	+	0	ID=C2566_00318;Parent=C2566_00318_gene;inference=ab initio prediction:Prodigal:2.6:similar to AA sequence:UniProt-Swiss-Prot:sp|B4TQJ1|RL11_SALSV;locus_tag=C2566_00318;product=50S ribosomal protein L11 OS=Salmonella schwarzengrund (strain) OX=439843;Gene Name=rplK;
NZ_CP014268.2	prokka	gene	313973	314401	.	+	.	ID=C2566_00318_gene;locus_tag=C2566_00318;
NZ_CP014268.2	Prodigal:2.6	CDS	314405	315109	.	+	0	ID=C2566_00319;Parent=C2566_00319_gene;inference=ab initio prediction:Prodigal:2.6:similar to AA sequence:UniProt-Swiss-Prot:sp|Q83PC2|RL1_SHIFL;locus_tag=C2566_00319;product=50S ribosomal protein L1 OS=Shigella flexneri OX=623;Gene Name=rplA;
NZ_CP014268.2	prokka	gene	314405	315109	.	+	.	ID=C2566_00319_gene;locus_tag=C2566_00319;
NZ_CP014268.2	Prodigal:2.6	CDS	315522	316019	.	+	0	ID=C2566_00320;Parent=C2566_00320_gene;inference=ab initio prediction:Prodigal:2.6:similar to AA sequence:UniProt-Swiss-Prot:sp|P0A7J6|RL10_SHIFL;locus_tag=C2566_00320;product=50S ribosomal protein L10 OS=Shigella flexneri OX=623;Gene Name=rplJ;
NZ_CP014268.2	prokka	gene	315522	316019	.	+	.	ID=C2566_00320_gene;locus_tag=C2566_00320;
NZ_CP014268.2	Prodigal:2.6	CDS	316086	316451	.	+	0	ID=C2566_00321;Parent=C2566_00321_gene;inference=ab initio prediction:Prodigal:2.6:similar to AA sequence:UniProt-Swiss-Prot:sp|P0A7K5|RL7_SHIFL;locus_tag=C2566_00321;product=50S ribosomal protein L7/L12 OS=Shigella flexneri OX=623;Gene Name=rplL;
NZ_CP014268.2	prokka	gene	316086	316451	.	+	.	ID=C2566_00321_gene;locus_tag=C2566_00321;
NZ_CP014268.2	Infernal:1.1	misc_RNA	316456	316517	.	+	.	ID=C2566_00322;Parent=C2566_00322_gene;inference=COORDINATES:profile:Infernal:1.1;locus_tag=C2566_00322;product=P26;
NZ_CP014268.2	prokka	gene	316456	316517	.	+	.	ID=C2566_00322_gene;locus_tag=C2566_00322;
NZ_CP014268.2	Prodigal:2.6	CDS	316771	320799	.	+	0	ID=C2566_00323;Parent=C2566_00323_gene;inference=ab initio prediction:Prodigal:2.6:similar to AA sequence:UniProt-Swiss-Prot:sp|Q3YUZ7|RPOB_SHISS;locus_tag=C2566_00323;product=DNA-directed RNA polymerase subunit beta OS=Shigella sonnei (strain Ss046) OX=300269;Gene Name=rpoB;
NZ_CP014268.2	prokka	gene	316771	320799	.	+	.	ID=C2566_00323_gene;locus_tag=C2566_00323;
NZ_CP014268.2	Prodigal:2.6	CDS	320876	325099	.	+	0	ID=C2566_00324;Parent=C2566_00324_gene;inference=ab initio prediction:Prodigal:2.6:similar to AA sequence:UniProt-Swiss-Prot:sp|Q3YUZ6|RPOC_SHISS;locus_tag=C2566_00324;product=DNA-directed RNA polymerase subunit beta' OS=Shigella sonnei (strain Ss046) OX=300269;Gene Name=rpoC;
NZ_CP014268.2	prokka	gene	320876	325099	.	+	.	ID=C2566_00324_gene;locus_tag=C2566_00324;
NZ_CP014268.2	Prodigal:2.6	CDS	325312	325851	.	+	0	ID=C2566_00325;Parent=C2566_00325_gene;inference=ab initio prediction:Prodigal:2.6:similar to AA sequence:UniProt-Swiss-Prot:sp|P27375|HTRC_ECOLI;locus_tag=C2566_00325;product=Heat shock protein C OS=Escherichia coli (strain K12) OX=83333;Gene Name=htrC;
NZ_CP014268.2	prokka	gene	325312	325851	.	+	.	ID=C2566_00325_gene;locus_tag=C2566_00325;
NZ_CP014268.2	Infernal:1.1	misc_RNA	325853	326013	.	-	.	ID=C2566_00326;Parent=C2566_00326_gene;inference=COORDINATES:profile:Infernal:1.1;locus_tag=C2566_00326;product=sroH;
NZ_CP014268.2	prokka	gene	325853	326013	.	-	.	ID=C2566_00326_gene;locus_tag=C2566_00326;
NZ_CP014268.2	Prodigal:2.6	CDS	326261	327394	.	-	0	ID=C2566_00327;Parent=C2566_00327_gene;inference=ab initio prediction:Prodigal:2.6:similar to AA sequence:UniProt-Swiss-Prot:sp|P30140|THIH_ECOLI;locus_tag=C2566_00327;product=2-iminoacetate synthase OS=Escherichia coli (strain K12) OX=83333;Gene Name=thiH;
NZ_CP014268.2	prokka	gene	326261	327394	.	-	.	ID=C2566_00327_gene;locus_tag=C2566_00327;
NZ_CP014268.2	Prodigal:2.6	CDS	327391	328161	.	-	0	ID=C2566_00328;Parent=C2566_00328_gene;inference=ab initio prediction:Prodigal:2.6:similar to AA sequence:UniProt-Swiss-Prot:sp|A8A790|THIG_ECOHS;locus_tag=C2566_00328;product=Thiazole synthase OS=Escherichia coli O9:H4 (strain HS) OX=331112;Gene Name=thiG;
NZ_CP014268.2	prokka	gene	327391	328161	.	-	.	ID=C2566_00328_gene;locus_tag=C2566_00328;
NZ_CP014268.2	Prodigal:2.6	CDS	328163	328363	.	-	0	ID=C2566_00329;Parent=C2566_00329_gene;inference=ab initio prediction:Prodigal:2.6:similar to AA sequence:UniProt-Swiss-Prot:sp|O32583|THIS_ECOLI;locus_tag=C2566_00329;product=Sulfur carrier protein ThiS OS=Escherichia coli (strain K12) OX=83333;Gene Name=thiS;
NZ_CP014268.2	prokka	gene	328163	328363	.	-	.	ID=C2566_00329_gene;locus_tag=C2566_00329;
NZ_CP014268.2	Prodigal:2.6	CDS	328347	329102	.	-	0	ID=C2566_00330;Parent=C2566_00330_gene;inference=ab initio prediction:Prodigal:2.6:similar to AA sequence:UniProt-Swiss-Prot:sp|P30138|THIF_ECOLI;locus_tag=C2566_00330;product=Sulfur carrier protein ThiS adenylyltransferase OS=Escherichia coli (strain K12) OX=83333;Gene Name=thiF;
NZ_CP014268.2	prokka	gene	328347	329102	.	-	.	ID=C2566_00330_gene;locus_tag=C2566_00330;
NZ_CP014268.2	Prodigal:2.6	CDS	329095	329730	.	-	0	ID=C2566_00331;Parent=C2566_00331_gene;inference=ab initio prediction:Prodigal:2.6:similar to AA sequence:UniProt-Swiss-Prot:sp|B1IUQ4|THIE_ECOLC;locus_tag=C2566_00331;product=Thiamine-phosphate synthase OS=Escherichia coli (strain ATCC 8739 / DSM 1576 / Crooks) OX=481805;Gene Name=thiE;
NZ_CP014268.2	prokka	gene	329095	329730	.	-	.	ID=C2566_00331_gene;locus_tag=C2566_00331;
NZ_CP014268.2	Prodigal:2.6	CDS	329730	331625	.	-	0	ID=C2566_00332;Parent=C2566_00332_gene;inference=ab initio prediction:Prodigal:2.6:similar to AA sequence:UniProt-Swiss-Prot:sp|Q8X6X9|THIC_ECO57;locus_tag=C2566_00332;product=Phosphomethylpyrimidine synthase OS=Escherichia coli O157:H7 OX=83334;Gene Name=thiC;
NZ_CP014268.2	prokka	gene	329730	331625	.	-	.	ID=C2566_00332_gene;locus_tag=C2566_00332;
NZ_CP014268.2	Infernal:1.1	misc_RNA	331706	331806	.	-	.	ID=C2566_00333;Parent=C2566_00333_gene;inference=COORDINATES:profile:Infernal:1.1;locus_tag=C2566_00333;product=TPP;
NZ_CP014268.2	prokka	gene	331706	331806	.	-	.	ID=C2566_00333_gene;locus_tag=C2566_00333;
NZ_CP014268.2	Prodigal:2.6	CDS	331859	332335	.	-	0	ID=C2566_00334;Parent=C2566_00334_gene;inference=ab initio prediction:Prodigal:2.6:similar to AA sequence:UniProt-Swiss-Prot:sp|B7NFT6|RSD_ECOLU;locus_tag=C2566_00334;product=Regulator of sigma D OS=Escherichia coli O17:K52:H18 (strain UMN026 / ExPEC) OX=585056;Gene Name=rsd;
NZ_CP014268.2	prokka	gene	331859	332335	.	-	.	ID=C2566_00334_gene;locus_tag=C2566_00334;
NZ_CP014268.2	Prodigal:2.6	CDS	332430	333203	.	+	0	ID=C2566_00335;Parent=C2566_00335_gene;inference=ab initio prediction:Prodigal:2.6:similar to AA sequence:UniProt-Swiss-Prot:sp|B6I5K7|NUDC_ECOSE;locus_tag=C2566_00335;product=NADH pyrophosphatase OS=Escherichia coli (strain SE11) OX=409438;Gene Name=nudC;
NZ_CP014268.2	prokka	gene	332430	333203	.	+	.	ID=C2566_00335_gene;locus_tag=C2566_00335;
NZ_CP014268.2	Prodigal:2.6	CDS	333243	334307	.	+	0	ID=C2566_00336;Parent=C2566_00336_gene;inference=ab initio prediction:Prodigal:2.6:similar to AA sequence:UniProt-Swiss-Prot:sp|Q3YUY7|DCUP_SHISS;locus_tag=C2566_00336;product=Uroporphyrinogen decarboxylase OS=Shigella sonnei (strain Ss046) OX=300269;Gene Name=hemE;
NZ_CP014268.2	prokka	gene	333243	334307	.	+	.	ID=C2566_00336_gene;locus_tag=C2566_00336;
NZ_CP014268.2	Prodigal:2.6	CDS	334317	334988	.	+	0	ID=C2566_00337;Parent=C2566_00337_gene;inference=ab initio prediction:Prodigal:2.6:similar to AA sequence:UniProt-Swiss-Prot:sp|B7NFT9|NFI_ECOLU;locus_tag=C2566_00337;product=Endonuclease V OS=Escherichia coli O17:K52:H18 (strain UMN026 / ExPEC) OX=585056;Gene Name=nfi;
NZ_CP014268.2	prokka	gene	334317	334988	.	+	.	ID=C2566_00337_gene;locus_tag=C2566_00337;
NZ_CP014268.2	Prodigal:2.6	CDS	335031	335621	.	+	0	ID=C2566_00338;Parent=C2566_00338_gene;inference=ab initio prediction:Prodigal:2.6:similar to AA sequence:UniProt-Swiss-Prot:sp|P32680|YJAG_ECOLI;locus_tag=C2566_00338;product=putative protein YjaG OS=Escherichia coli (strain K12) OX=83333;Gene Name=yjaG;
NZ_CP014268.2	prokka	gene	335031	335621	.	+	.	ID=C2566_00338_gene;locus_tag=C2566_00338;
NZ_CP014268.2	Prodigal:2.6	CDS	335808	336080	.	+	0	ID=C2566_00339;Parent=C2566_00339_gene;inference=ab initio prediction:Prodigal:2.6:similar to AA sequence:UniProt-Swiss-Prot:sp|P0ACF0|DBHA_ECOLI;locus_tag=C2566_00339;product=DNA-binding protein HU-alpha OS=Escherichia coli (strain K12) OX=83333;Gene Name=hupA;
NZ_CP014268.2	prokka	gene	335808	336080	.	+	.	ID=C2566_00339_gene;locus_tag=C2566_00339;
NZ_CP014268.2	Infernal:1.1	misc_RNA	335894	336045	.	-	.	ID=C2566_00340;Parent=C2566_00340_gene;inference=COORDINATES:profile:Infernal:1.1;locus_tag=C2566_00340;product=sau-50;
NZ_CP014268.2	prokka	gene	335894	336045	.	-	.	ID=C2566_00340_gene;locus_tag=C2566_00340;
NZ_CP014268.2	Prodigal:2.6	CDS	336093	336788	.	+	0	ID=C2566_00341;Parent=C2566_00341_gene;inference=ab initio prediction:Prodigal:2.6:similar to AA sequence:UniProt-Swiss-Prot:sp|P32681|YJAH_ECOLI;locus_tag=C2566_00341;product=putative protein YjaH OS=Escherichia coli (strain K12) OX=83333;Gene Name=yjaH;
NZ_CP014268.2	prokka	gene	336093	336788	.	+	.	ID=C2566_00341_gene;locus_tag=C2566_00341;
NZ_CP014268.2	Prodigal:2.6	CDS	336790	337209	.	-	0	ID=C2566_00342;Parent=C2566_00342_gene;inference=ab initio prediction:Prodigal:2.6:similar to AA sequence:UniProt-Swiss-Prot:sp|Q8CVI9|ZRAP_ECOL6;locus_tag=C2566_00342;product=Zinc resistance-associated protein OS=Escherichia coli O6:H1 (strain CFT073 / ATCC / UPEC) OX=199310;Gene Name=zraP;
NZ_CP014268.2	prokka	gene	336790	337209	.	-	.	ID=C2566_00342_gene;locus_tag=C2566_00342;
NZ_CP014268.2	Prodigal:2.6	CDS	337447	338823	.	+	0	ID=C2566_00343;Parent=C2566_00343_gene;inference=ab initio prediction:Prodigal:2.6:similar to AA sequence:UniProt-Swiss-Prot:sp|Q8X614|ZRAS_ECO57;locus_tag=C2566_00343;product=Sensor protein ZraS OS=Escherichia coli O157:H7 OX=83334;Gene Name=zraS;
NZ_CP014268.2	prokka	gene	337447	338823	.	+	.	ID=C2566_00343_gene;locus_tag=C2566_00343;
NZ_CP014268.2	Prodigal:2.6	CDS	338820	340145	.	+	0	ID=C2566_00344;Parent=C2566_00344_gene;inference=ab initio prediction:Prodigal:2.6:similar to AA sequence:UniProt-Swiss-Prot:sp|P14375|ZRAR_ECOLI;locus_tag=C2566_00344;product=Transcriptional regulatory protein ZraR OS=Escherichia coli (strain K12) OX=83333;Gene Name=zraR;
NZ_CP014268.2	prokka	gene	338820	340145	.	+	.	ID=C2566_00344_gene;locus_tag=C2566_00344;
NZ_CP014268.2	Prodigal:2.6	CDS	340142	341431	.	-	0	ID=C2566_00345;Parent=C2566_00345_gene;inference=ab initio prediction:Prodigal:2.6:similar to AA sequence:UniProt-Swiss-Prot:sp|Q8X612|PUR2_ECO57;locus_tag=C2566_00345;product=Phosphoribosylamine--glycine ligase OS=Escherichia coli O157:H7 OX=83334;Gene Name=purD;
NZ_CP014268.2	prokka	gene	340142	341431	.	-	.	ID=C2566_00345_gene;locus_tag=C2566_00345;
NZ_CP014268.2	Prodigal:2.6	CDS	341443	343032	.	-	0	ID=C2566_00346;Parent=C2566_00346_gene;inference=ab initio prediction:Prodigal:2.6:similar to AA sequence:UniProt-Swiss-Prot:sp|P15639|PUR9_ECOLI;locus_tag=C2566_00346;product=Bifunctional purine biosynthesis protein PurH OS=Escherichia coli (strain K12) OX=83333;Gene Name=purH;
NZ_CP014268.2	prokka	gene	341443	343032	.	-	.	ID=C2566_00346_gene;locus_tag=C2566_00346;
NZ_CP014268.2	barrnap:0.9	rRNA	343652	345189	0	+	.	ID=C2566_00347;Parent=C2566_00347_gene;locus_tag=C2566_00347;product=16S ribosomal RNA;
NZ_CP014268.2	prokka	gene	343652	345189	.	+	.	ID=C2566_00347_gene;locus_tag=C2566_00347;
NZ_CP014268.2	Aragorn:1.2	tRNA	345276	345351	.	+	.	ID=C2566_00348;Parent=C2566_00348_gene;inference=COORDINATES:profile:Aragorn:1.2;locus_tag=C2566_00348;product=tRNA-Glu(ttc);
NZ_CP014268.2	prokka	gene	345276	345351	.	+	.	ID=C2566_00348_gene;locus_tag=C2566_00348;
NZ_CP014268.2	Infernal:1.1	misc_RNA	345429	345528	.	+	.	ID=C2566_00349;Parent=C2566_00349_gene;inference=COORDINATES:profile:Infernal:1.1;locus_tag=C2566_00349;product=StyR-44;
NZ_CP014268.2	prokka	gene	345429	345528	.	+	.	ID=C2566_00349_gene;locus_tag=C2566_00349;
NZ_CP014268.2	barrnap:0.9	rRNA	345538	348440	0	+	.	ID=C2566_00350;Parent=C2566_00350_gene;locus_tag=C2566_00350;product=23S ribosomal RNA;
NZ_CP014268.2	prokka	gene	345538	348440	.	+	.	ID=C2566_00350_gene;locus_tag=C2566_00350;
NZ_CP014268.2	barrnap:0.9	rRNA	348632	348742	1.80E-11	+	.	ID=C2566_00351;Parent=C2566_00351_gene;locus_tag=C2566_00351;product=5S ribosomal RNA;
NZ_CP014268.2	prokka	gene	348632	348742	.	+	.	ID=C2566_00351_gene;locus_tag=C2566_00351;
NZ_CP014268.2	Protein Homology	CDS	348765	348845	.	-	0	ID=C2566_00352;Parent=C2566_00352_gene;Note=incomplete%3B partial in the middle of a contig%3B missing N-terminus;locus_tag=C2566_00352;gbkey=CDS;inference=COORDINATES: similar to AA sequence:RefSeq:WP_006462521.1;end_range=348845,.;partial=true;product=paraslipin;pseudo=true;transl_table=11;
NZ_CP014268.2	RefSeq	pseudogene	348765	348845	.	-	.	ID=C2566_00352_gene;locus_tag=C2566_00352;end_range=348845,.gbkey=Gene;gene_biotype=pseudogene;partial=true;pseudo=true;
NZ_CP014268.2	Prodigal:2.6	CDS	349040	349483	.	-	0	ID=C2566_00353;Parent=C2566_00353_gene;inference=ab initio prediction:Prodigal:2.6:similar to AA sequence:UniProt-Swiss-Prot:sp|P09163|YJAB_ECOLI;locus_tag=C2566_00353;product=putative N-acetyltransferase YjaB OS=Escherichia coli (strain K12) OX=83333;Gene Name=yjaB;
NZ_CP014268.2	prokka	gene	349040	349483	.	-	.	ID=C2566_00353_gene;locus_tag=C2566_00353;
NZ_CP014268.2	Prodigal:2.6	CDS	349640	350569	.	+	0	ID=C2566_00354;Parent=C2566_00354_gene;inference=ab initio prediction:Prodigal:2.6:similar to AA sequence:UniProt-Swiss-Prot:sp|B1IUN9|METAS_ECOLC;locus_tag=C2566_00354;product=Homoserine O-succinyltransferase OS=Escherichia coli (strain ATCC 8739 / DSM 1576 / Crooks) OX=481805;Gene Name=metAS;
NZ_CP014268.2	prokka	gene	349640	350569	.	+	.	ID=C2566_00354_gene;locus_tag=C2566_00354;
NZ_CP014268.2	Prodigal:2.6	CDS	350838	352439	.	+	0	ID=C2566_00355;Parent=C2566_00355_gene;inference=ab initio prediction:Prodigal:2.6:similar to AA sequence:UniProt-Swiss-Prot:sp|P08997|MASY_ECOLI;locus_tag=C2566_00355;product=Malate synthase A OS=Escherichia coli (strain K12) OX=83333;Gene Name=aceB;
NZ_CP014268.2	prokka	gene	350838	352439	.	+	.	ID=C2566_00355_gene;locus_tag=C2566_00355;
NZ_CP014268.2	Prodigal:2.6	CDS	352469	353773	.	+	0	ID=C2566_00356;Parent=C2566_00356_gene;inference=ab initio prediction:Prodigal:2.6:similar to AA sequence:UniProt-Swiss-Prot:sp|P0A9G6|ACEA_ECOLI;locus_tag=C2566_00356;product=Isocitrate lyase OS=Escherichia coli (strain K12) OX=83333;Gene Name=aceA;
NZ_CP014268.2	prokka	gene	352469	353773	.	+	.	ID=C2566_00356_gene;locus_tag=C2566_00356;
NZ_CP014268.2	Infernal:1.1	misc_RNA	353799	353876	.	+	.	ID=C2566_00357;Parent=C2566_00357_gene;inference=COORDINATES:profile:Infernal:1.1;locus_tag=C2566_00357;product=naRNA4;
NZ_CP014268.2	prokka	gene	353799	353876	.	+	.	ID=C2566_00357_gene;locus_tag=C2566_00357;
NZ_CP014268.2	Infernal:1.1	misc_RNA	353897	353974	.	+	.	ID=C2566_00358;Parent=C2566_00358_gene;inference=COORDINATES:profile:Infernal:1.1;locus_tag=C2566_00358;product=naRNA4;
NZ_CP014268.2	prokka	gene	353897	353974	.	+	.	ID=C2566_00358_gene;locus_tag=C2566_00358;
NZ_CP014268.2	Prodigal:2.6	CDS	354054	355790	.	+	0	ID=C2566_00359;Parent=C2566_00359_gene;inference=ab initio prediction:Prodigal:2.6:similar to AA sequence:UniProt-Swiss-Prot:sp|B1IUN6|ACEK_ECOLC;locus_tag=C2566_00359;product=Isocitrate dehydrogenase kinase/phosphatase OS=Escherichia coli (strain ATCC 8739 / DSM 1576 / Crooks)OX=481805;Gene Name=aceK;
NZ_CP014268.2	prokka	gene	354054	355790	.	+	.	ID=C2566_00359_gene;locus_tag=C2566_00359;
NZ_CP014268.2	Prodigal:2.6	CDS	355759	357333	.	-	0	ID=C2566_00360;Parent=C2566_00360_gene;inference=ab initio prediction:Prodigal:2.6:similar to AA sequence:UniProt-Swiss-Prot:sp|P23325|ARPA_ECOLI;locus_tag=C2566_00360;product=Ankyrin repeat protein A OS=Escherichia coli (strain K12) OX=83333;Gene Name=arpA;
NZ_CP014268.2	prokka	pseudogene	355759	357333	.	-	.	ID=C2566_00360_gene;locus_tag=C2566_00360;
NZ_CP014268.2	Prodigal:2.6	CDS	357650	358474	.	-	0	ID=C2566_00361;Parent=C2566_00361_gene;inference=ab initio prediction:Prodigal:2.6:similar to AA sequence:UniProt-Swiss-Prot:sp|P16528|ICLR_ECOLI;locus_tag=C2566_00361;product=Transcriptional repressor IclR OS=Escherichia coli (strain K12) OX=83333;Gene Name=iclR;
NZ_CP014268.2	prokka	gene	357650	358474	.	-	.	ID=C2566_00361_gene;locus_tag=C2566_00361;
NZ_CP014268.2	Prodigal:2.6	CDS	358674	362357	.	+	0	ID=C2566_00362;Parent=C2566_00362_gene;inference=ab initio prediction:Prodigal:2.6:similar to AA sequence:UniProt-Swiss-Prot:sp|P13009|METH_ECOLI;locus_tag=C2566_00362;product=Methionine synthase OS=Escherichia coli (strain K12) OX=83333;Gene Name=metH;
NZ_CP014268.2	prokka	gene	358674	362357	.	+	.	ID=C2566_00362_gene;locus_tag=C2566_00362;
NZ_CP014268.2	Prodigal:2.6	CDS	362577	364208	.	+	0	ID=C2566_00363;Parent=C2566_00363_gene;inference=ab initio prediction:Prodigal:2.6:similar to AA sequence:UniProt-Swiss-Prot:sp|P0AF44|YJBB_SHIFL;locus_tag=C2566_00363;product=putative protein YjbB OS=Shigella flexneri OX=623;Gene Name=yjbB;
NZ_CP014268.2	prokka	gene	362577	364208	.	+	.	ID=C2566_00363_gene;locus_tag=C2566_00363;
NZ_CP014268.2	Prodigal:2.6	CDS	364299	364988	.	-	0	ID=C2566_00364;Parent=C2566_00364_gene;inference=ab initio prediction:Prodigal:2.6:similar to AA sequence:UniProt-Swiss-Prot:sp|Q31TY2|PEPE_SHIBS;locus_tag=C2566_00364;product=Peptidase E OS=Shigella boydii serotype 4 (strain Sb227) OX=300268;Gene Name=pepE;
NZ_CP014268.2	prokka	gene	364299	364988	.	-	.	ID=C2566_00364_gene;locus_tag=C2566_00364;
NZ_CP014268.2	Prodigal:2.6	CDS	365200	366072	.	+	0	ID=C2566_00365;Parent=C2566_00365_gene;inference=ab initio prediction:Prodigal:2.6:similar to AA sequence:UniProt-Swiss-Prot:sp|P32684|RLUF_ECOLI;locus_tag=C2566_00365;product=23S rRNA pseudouridine(2604) synthase OS=Escherichia coli (strain K12) OX=83333;Gene Name=rluF;
NZ_CP014268.2	prokka	gene	365200	366072	.	+	.	ID=C2566_00365_gene;locus_tag=C2566_00365;
NZ_CP014268.2	Prodigal:2.6	CDS	366205	366477	.	-	0	ID=C2566_00366;Parent=C2566_00366_gene;inference=ab initio prediction:Prodigal:2.6:similar to AA sequence:UniProt-Swiss-Prot:sp|P32685|YJBD_ECOLI;locus_tag=C2566_00366;product=putative protein YjbD OS=Escherichia coli (strain K12) OX=83333;Gene Name=yjbD;
NZ_CP014268.2	prokka	gene	366205	366477	.	-	.	ID=C2566_00366_gene;locus_tag=C2566_00366;
NZ_CP014268.2	Prodigal:2.6	CDS	366730	368079	.	-	0	ID=C2566_00367;Parent=C2566_00367_gene;inference=ab initio prediction:Prodigal:2.6:similar to AA sequence:UniProt-Swiss-Prot:sp|P08660|AK3_ECOLI;locus_tag=C2566_00367;product=Lysine-sensitive aspartokinase 3 OS=Escherichia coli (strain K12) OX=83333;Gene Name=lysC;
NZ_CP014268.2	prokka	gene	366730	368079	.	-	.	ID=C2566_00367_gene;locus_tag=C2566_00367;
NZ_CP014268.2	Infernal:1.1	misc_RNA	368171	368367	.	-	.	ID=C2566_00368;Parent=C2566_00368_gene;inference=COORDINATES:profile:Infernal:1.1;locus_tag=C2566_00368;product=Lysine;
NZ_CP014268.2	prokka	gene	368171	368367	.	-	.	ID=C2566_00368_gene;locus_tag=C2566_00368;
NZ_CP014268.2	Prodigal:2.6	CDS	368604	370253	.	+	0	ID=C2566_00369;Parent=C2566_00369_gene;inference=ab initio prediction:Prodigal:2.6:similar to AA sequence:UniProt-Swiss-Prot:sp|C5A0W2|G6PI_ECOBW;locus_tag=C2566_00369;product=Glucose-6-phosphate isomerase OS=Escherichia coli (strain K12 / / BW2952) OX=595496;Gene Name=pgi;
NZ_CP014268.2	prokka	gene	368604	370253	.	+	.	ID=C2566_00369_gene;locus_tag=C2566_00369;
NZ_CP014268.2	Infernal:1.1	misc_RNA	370270	370340	.	+	.	ID=C2566_00370;Parent=C2566_00370_gene;inference=COORDINATES:profile:Infernal:1.1;locus_tag=C2566_00370;product=naRNA4;
NZ_CP014268.2	prokka	gene	370270	370340	.	+	.	ID=C2566_00370_gene;locus_tag=C2566_00370;
NZ_CP014268.2	Infernal:1.1	misc_RNA	370406	370555	.	-	.	ID=C2566_00371;Parent=C2566_00371_gene;inference=COORDINATES:profile:Infernal:1.1;locus_tag=C2566_00371;product=STnc430;
NZ_CP014268.2	prokka	gene	370406	370555	.	-	.	ID=C2566_00371_gene;locus_tag=C2566_00371;
NZ_CP014268.2	Prodigal:2.6	CDS	370752	370994	.	+	0	ID=C2566_00372;Parent=C2566_00372_gene;inference=ab initio prediction:Prodigal:2.6:similar to AA sequence:UniProt-Swiss-Prot:sp|P0AF47|YJBE_ECO57;locus_tag=C2566_00372;product=putative protein YjbE OS=Escherichia coli O157:H7 OX=83334;Gene Name=yjbE;
NZ_CP014268.2	prokka	gene	370752	370994	.	+	.	ID=C2566_00372_gene;locus_tag=C2566_00372;
NZ_CP014268.2	Prodigal:2.6	CDS	371109	371747	.	+	0	ID=C2566_00373;Parent=C2566_00373_gene;inference=ab initio prediction:Prodigal:2.6:similar to AA sequence:UniProt-Swiss-Prot:sp|P32687|YJBF_ECOLI;locus_tag=C2566_00373;product=putative lipoprotein YjbF OS=Escherichia coli (strain K12) OX=83333;Gene Name=yjbF;
NZ_CP014268.2	prokka	gene	371109	371747	.	+	.	ID=C2566_00373_gene;locus_tag=C2566_00373;
NZ_CP014268.2	Prodigal:2.6	CDS	371744	372481	.	+	0	ID=C2566_00374;Parent=C2566_00374_gene;inference=ab initio prediction:Prodigal:2.6:similar to AA sequence:UniProt-Swiss-Prot:sp|P32688|YJBG_ECOLI;locus_tag=C2566_00374;product=putative protein YjbG OS=Escherichia coli (strain K12) OX=83333;Gene Name=yjbG;
NZ_CP014268.2	prokka	gene	371744	372481	.	+	.	ID=C2566_00374_gene;locus_tag=C2566_00374;
NZ_CP014268.2	Prodigal:2.6	CDS	372481	374577	.	+	0	ID=C2566_00375;Parent=C2566_00375_gene;inference=ab initio prediction:Prodigal:2.6:similar to AA sequence:UniProt-Swiss-Prot:sp|P32689|YJBH_ECOLI;locus_tag=C2566_00375;product=putative lipoprotein YjbH OS=Escherichia coli (strain K12) OX=83333;Gene Name=yjbH;
NZ_CP014268.2	prokka	gene	372481	374577	.	+	.	ID=C2566_00375_gene;locus_tag=C2566_00375;
NZ_CP014268.2	GeneMark.hmm	CDS	374627	374902	.	-	0	ID=C2566_00376;Parent=C2566_00376_gene;inference=ab initio prediction:GeneMark.hmm prokaryotic:similar to AA sequence:UniProt-Swiss-Prot:sp|Q8FB40|YJBT_ECOL6;locus_tag=C2566_00376;product=Uncharacterized protein YjbT OS=Escherichia coli O6:H1 (strain CFT073/ATCC 700928/UPEC) OX=199310 Gene Name=yjbT;Gene Name=yjbT;
NZ_CP014268.2	GeneMark.hmm	gene	374627	374902	.	-	.	ID=C2566_00376_gene;locus_tag=C2566_00376;
NZ_CP014268.2	Prodigal:2.6	CDS	375172	375582	.	+	0	ID=C2566_00377;Parent=C2566_00377_gene;inference=ab initio prediction:Prodigal:2.6:similar to AA sequence:UniProt-Swiss-Prot:sp|P0A7D0|PSIE_SHIFL;locus_tag=C2566_00377;product=Protein PsiE OS=Shigella flexneri OX=623;Gene Name=psiE;
NZ_CP014268.2	prokka	gene	375172	375582	.	+	.	ID=C2566_00377_gene;locus_tag=C2566_00377;
NZ_CP014268.2	Prodigal:2.6	CDS	375626	377101	.	-	0	ID=C2566_00378;Parent=C2566_00378_gene;inference=ab initio prediction:Prodigal:2.6:similar to AA sequence:UniProt-Swiss-Prot:sp|P0AGF5|XYLE_ECO57;locus_tag=C2566_00378;product=D-xylose-proton symporter OS=Escherichia coli O157:H7 OX=83334;Gene Name=xylE;
NZ_CP014268.2	prokka	gene	375626	377101	.	-	.	ID=C2566_00378_gene;locus_tag=C2566_00378;
NZ_CP014268.2	Prodigal:2.6	CDS	377473	378363	.	-	0	ID=C2566_00379;Parent=C2566_00379_gene;inference=ab initio prediction:Prodigal:2.6:similar to AA sequence:UniProt-Swiss-Prot:sp|P68185|MALG_ECO57;locus_tag=C2566_00379;product=Maltose transport system permease protein MalG OS=Escherichia coli O157:H7 OX=83334;Gene Name=malG;
NZ_CP014268.2	prokka	gene	377473	378363	.	-	.	ID=C2566_00379_gene;locus_tag=C2566_00379;
NZ_CP014268.2	Prodigal:2.6	CDS	378378	379922	.	-	0	ID=C2566_00380;Parent=C2566_00380_gene;inference=ab initio prediction:Prodigal:2.6:similar to AA sequence:UniProt-Swiss-Prot:sp|P02916|MALF_ECOLI;locus_tag=C2566_00380;product=Maltose transport system permease protein MalF OS=Escherichia coli (strain K12) OX=83333;Gene Name=malF;
NZ_CP014268.2	prokka	gene	378378	379922	.	-	.	ID=C2566_00380_gene;locus_tag=C2566_00380;
NZ_CP014268.2	Infernal:1.1	misc_RNA	379942	380012	.	+	.	ID=C2566_00381;Parent=C2566_00381_gene;inference=COORDINATES:profile:Infernal:1.1;locus_tag=C2566_00381;product=naRNA4;
NZ_CP014268.2	prokka	gene	379942	380012	.	+	.	ID=C2566_00381_gene;locus_tag=C2566_00381;
NZ_CP014268.2	Prodigal:2.6	CDS	380076	381266	.	-	0	ID=C2566_00382;Parent=C2566_00382_gene;inference=ab initio prediction:Prodigal:2.6:similar to AA sequence:UniProt-Swiss-Prot:sp|P0AEX9|MALE_ECOLI;locus_tag=C2566_00382;product=Maltose-binding periplasmic protein OS=Escherichia coli (strain K12) OX=83333;Gene Name=malE;
NZ_CP014268.2	prokka	gene	380076	381266	.	-	.	ID=C2566_00382_gene;locus_tag=C2566_00382;
NZ_CP014268.2	Prodigal:2.6	CDS	381359	381454	.	-	0	ID=C2566_00383;Parent=C2566_00383_gene;inference=ab initio prediction:Prodigal:2.6;locus_tag=C2566_00383;product=hypothetical protein;
NZ_CP014268.2	prokka	gene	381359	381454	.	-	.	ID=C2566_00383_gene;locus_tag=C2566_00383;
NZ_CP014268.2	Prodigal:2.6	CDS	381631	382746	.	+	0	ID=C2566_00384;Parent=C2566_00384_gene;inference=ab initio prediction:Prodigal:2.6:similar to AA sequence:UniProt-Swiss-Prot:sp|P68187|MALK_ECOLI;locus_tag=C2566_00384;product=Maltose/maltodextrin import ATP-binding protein MalK OS=Escherichia coli (strain K12) OX=83333;Gene Name=malK;
NZ_CP014268.2	prokka	gene	381631	382746	.	+	.	ID=C2566_00384_gene;locus_tag=C2566_00384;
NZ_CP014268.2	Prodigal:2.6	CDS	382818	384158	.	+	0	ID=C2566_00385;Parent=C2566_00385_gene;inference=ab initio prediction:Prodigal:2.6:similar to AA sequence:UniProt-Swiss-Prot:sp|P02943|LAMB_ECOLI;locus_tag=C2566_00385;product=Maltoporin OS=Escherichia coli (strain K12) OX=83333;Gene Name=lamB;
NZ_CP014268.2	prokka	gene	382818	384158	.	+	.	ID=C2566_00385_gene;locus_tag=C2566_00385;
NZ_CP014268.2	Infernal:1.1	misc_RNA	384171	384241	.	+	.	ID=C2566_00386;Parent=C2566_00386_gene;inference=COORDINATES:profile:Infernal:1.1;locus_tag=C2566_00386;product=naRNA4;
NZ_CP014268.2	prokka	gene	384171	384241	.	+	.	ID=C2566_00386_gene;locus_tag=C2566_00386;
NZ_CP014268.2	Prodigal:2.6	CDS	384401	385321	.	+	0	ID=C2566_00387;Parent=C2566_00387_gene;inference=ab initio prediction:Prodigal:2.6:similar to AA sequence:UniProt-Swiss-Prot:sp|P03841|MALM_ECOLI;locus_tag=C2566_00387;product=Maltose operon periplasmic protein OS=Escherichia coli (strain K12) OX=83333;Gene Name=malM;
NZ_CP014268.2	prokka	gene	384401	385321	.	+	.	ID=C2566_00387_gene;locus_tag=C2566_00387;
NZ_CP014268.2	Prodigal:2.6	CDS	385296	385448	.	-	0	ID=C2566_00388;Parent=C2566_00388_gene;inference=ab initio prediction:Prodigal:2.6;locus_tag=C2566_00388;product=hypothetical protein;
NZ_CP014268.2	prokka	gene	385296	385448	.	-	.	ID=C2566_00388_gene;locus_tag=C2566_00388;
NZ_CP014268.2	Prodigal:2.6	CDS	385550	385744	.	+	0	ID=C2566_00389;Parent=C2566_00389_gene;inference=ab initio prediction:Prodigal:2.6;locus_tag=C2566_00389;product=hypothetical protein;
NZ_CP014268.2	prokka	gene	385550	385744	.	+	.	ID=C2566_00389_gene;locus_tag=C2566_00389;
NZ_CP014268.2	Prodigal:2.6	CDS	385835	387130	.	+	0	ID=C2566_00390;Parent=C2566_00390_gene;inference=ab initio prediction:Prodigal:2.6:similar to AA sequence:UniProt-Swiss-Prot:sp|P32690|YJBI_ECOLI;locus_tag=C2566_00390;product=Putative uncharacterized protein YjbI OS=Escherichia coli (strain K12) OX=83333;Gene Name=yjbI;
NZ_CP014268.2	prokka	gene	385835	387130	.	+	.	ID=C2566_00390_gene;locus_tag=C2566_00390;
NZ_CP014268.2	Protein_Homology	CDS	387226	387339	.	+	0	ID=C2566_00391;Parent=C2566_00391_gene;inference=COORDINATES: similar to AA sequence:UniProt-Swiss-Prot:sp|A0A1X1LMT8|A0A1X1LMT8_ECOLX;locus_tag=C2566_00391;product=Chorismate lyase;Gene Name=BHS87_22615;
NZ_CP014268.2	RefSeq	gene	387226	387339	.	+	.	ID=C2566_00391_gene;locus_tag=C2566_00391;
NZ_CP014268.2	Prodigal:2.6	CDS	387353	387850	.	+	0	ID=C2566_00392;Parent=C2566_00392_gene;inference=ab initio prediction:Prodigal:2.6:similar to AA sequence:UniProt-Swiss-Prot:sp|Q83IP6|UBIC_SHIFL;locus_tag=C2566_00392;product=Chorismate pyruvate-lyase OS=Shigella flexneri OX=623;Gene Name=ubiC;
NZ_CP014268.2	prokka	gene	387353	387850	.	+	.	ID=C2566_00392_gene;locus_tag=C2566_00392;
NZ_CP014268.2	Prodigal:2.6	CDS	387863	388735	.	+	0	ID=C2566_00393;Parent=C2566_00393_gene;inference=ab initio prediction:Prodigal:2.6:similar to AA sequence:UniProt-Swiss-Prot:sp|B1LPK5|UBIA_ECOSM;locus_tag=C2566_00393;product=4-hydroxybenzoate octaprenyltransferase OS=Escherichia coli (strain SMS-3-5 / SECEC) OX=439855;Gene Name=ubiA;
NZ_CP014268.2	prokka	gene	387863	388735	.	+	.	ID=C2566_00393_gene;locus_tag=C2566_00393;
NZ_CP014268.2	Prodigal:2.6	CDS	388890	391313	.	-	0	ID=C2566_00394;Parent=C2566_00394_gene;inference=ab initio prediction:Prodigal:2.6:similar to AA sequence:UniProt-Swiss-Prot:sp|Q1R3P5|PLSB_ECOUT;locus_tag=C2566_00394;product=Glycerol-3-phosphate acyltransferase OS=Escherichia coli (strain UTI89 / UPEC) OX=364106;Gene Name=plsB;
NZ_CP014268.2	prokka	gene	388890	391313	.	-	.	ID=C2566_00394_gene;locus_tag=C2566_00394;
NZ_CP014268.2	Prodigal:2.6	CDS	391484	391852	.	+	0	ID=C2566_00395;Parent=C2566_00395_gene;inference=ab initio prediction:Prodigal:2.6:similar to AA sequence:UniProt-Swiss-Prot:sp|P0ABN3|KDGL_ECO57;locus_tag=C2566_00395;product=Diacylglycerol kinase OS=Escherichia coli O157:H7 OX=83334;Gene Name=dgkA;
NZ_CP014268.2	prokka	gene	391484	391852	.	+	.	ID=C2566_00395_gene;locus_tag=C2566_00395;
NZ_CP014268.2	Prodigal:2.6	CDS	391962	392570	.	+	0	ID=C2566_00396;Parent=C2566_00396_gene;inference=ab initio prediction:Prodigal:2.6:similar to AA sequence:UniProt-Swiss-Prot:sp|P0A7C5|LEXA_SHIFL;locus_tag=C2566_00396;product=LexA repressor OS=Shigella flexneri OX=623;Gene Name=lexA;
NZ_CP014268.2	prokka	gene	391962	392570	.	+	.	ID=C2566_00396_gene;locus_tag=C2566_00396;
NZ_CP014268.2	Prodigal:2.6	CDS	392589	393968	.	+	0	ID=C2566_00397;Parent=C2566_00397_gene;inference=ab initio prediction:Prodigal:2.6:similar to AA sequence:UniProt-Swiss-Prot:sp|P28303|DINF_ECOLI;locus_tag=C2566_00397;product=DNA damage-inducible protein F OS=Escherichia coli (strain K12) OX=83333;Gene Name=dinF;
NZ_CP014268.2	prokka	gene	392589	393968	.	+	.	ID=C2566_00397_gene;locus_tag=C2566_00397;
NZ_CP014268.2	Prodigal:2.6	CDS	394084	394293	.	+	0	ID=C2566_00398;Parent=C2566_00398_gene;inference=ab initio prediction:Prodigal:2.6:similar to AA sequence:UniProt-Swiss-Prot:sp|P68206|YJBJ_ECOLI;locus_tag=C2566_00398;note=UPF0337 protein YjbJ OS=Escherichia coli (strain K12) OX=83333;Gene Name=yjbJ;
NZ_CP014268.2	prokka	gene	394084	394293	.	+	.	ID=C2566_00398_gene;locus_tag=C2566_00398;
NZ_CP014268.2	Prodigal:2.6	CDS	394335	394850	.	-	0	ID=C2566_00399;Parent=C2566_00399_gene;inference=ab initio prediction:Prodigal:2.6:similar to AA sequence:UniProt-Swiss-Prot:sp|P0AC51|ZUR_ECOLI;locus_tag=C2566_00399;product=Zinc uptake regulation protein OS=Escherichia coli (strain K12) OX=83333;Gene Name=zur;
NZ_CP014268.2	prokka	gene	394335	394850	.	-	.	ID=C2566_00399_gene;locus_tag=C2566_00399;
NZ_CP014268.2	Prodigal:2.6	CDS	395169	395453	.	+	0	ID=C2566_00400;Parent=C2566_00400_gene;inference=ab initio prediction:Prodigal:2.6:similar to AA sequence:UniProt-Swiss-Prot:sp|P32693|YJBL_ECOLI;locus_tag=C2566_00400;product=putative protein YjbL OS=Escherichia coli (strain K12) OX=83333;Gene Name=yjbL;
NZ_CP014268.2	prokka	gene	395169	395453	.	+	.	ID=C2566_00400_gene;locus_tag=C2566_00400;
NZ_CP014268.2	Prodigal:2.6	CDS	395444	396190	.	+	0	ID=C2566_00401;Parent=C2566_00401_gene;inference=ab initio prediction:Prodigal:2.6:similar to AA sequence:UniProt-Swiss-Prot:sp|P32694|YJBM_ECOLI;locus_tag=C2566_00401;product=putative protein YjbM OS=Escherichia coli (strain K12) OX=83333;Gene Name=yjbM;
NZ_CP014268.2	prokka	gene	395444	396190	.	+	.	ID=C2566_00401_gene;locus_tag=C2566_00401;
NZ_CP014268.2	Prodigal:2.6	CDS	396553	397590	.	+	0	ID=C2566_00402;Parent=C2566_00402_gene;inference=ab initio prediction:Prodigal:2.6:similar to AA sequence:UniProt-Swiss-Prot:sp|Q8X5V6|DUSA_ECO57;locus_tag=C2566_00402;product=tRNA-dihydrouridine(20/20a) synthase OS=Escherichia coli O157:H7 OX=83334;Gene Name=dusA;
NZ_CP014268.2	prokka	gene	396553	397590	.	+	.	ID=C2566_00402_gene;locus_tag=C2566_00402;
NZ_CP014268.2	Prodigal:2.6	CDS	397724	397966	.	+	0	ID=C2566_00403;Parent=C2566_00403_gene;inference=ab initio prediction:Prodigal:2.6:similar to AA sequence:UniProt-Swiss-Prot:sp|P32696|PSPG_ECOLI;locus_tag=C2566_00403;product=Phage shock protein G OS=Escherichia coli (strain K12) OX=83333;Gene Name=pspG;
NZ_CP014268.2	prokka	gene	397724	397966	.	+	.	ID=C2566_00403_gene;locus_tag=C2566_00403;
NZ_CP014268.2	Prodigal:2.6	CDS	398132	399115	.	-	0	ID=C2566_00404;Parent=C2566_00404_gene;inference=ab initio prediction:Prodigal:2.6:similar to AA sequence:UniProt-Swiss-Prot:sp|P28304|QOR1_ECOLI;locus_tag=C2566_00404;product=Quinone oxidoreductase 1 OS=Escherichia coli (strain K12) OX=83333;Gene Name=qorA;
NZ_CP014268.2	prokka	gene	398132	399115	.	-	.	ID=C2566_00404_gene;locus_tag=C2566_00404;
NZ_CP014268.2	Prodigal:2.6	CDS	399198	400613	.	+	0	ID=C2566_00405;Parent=C2566_00405_gene;inference=ab initio prediction:Prodigal:2.6:similar to AA sequence:UniProt-Swiss-Prot:sp|P0ACB1|DNAB_SHIFL;locus_tag=C2566_00405;product=Replicative DNA helicase OS=Shigella flexneri OX=623;Gene Name=dnaB;
NZ_CP014268.2	prokka	gene	399198	400613	.	+	.	ID=C2566_00405_gene;locus_tag=C2566_00405;
NZ_CP014268.2	Prodigal:2.6	CDS	400666	401745	.	+	0	ID=C2566_00406;Parent=C2566_00406_gene;inference=ab initio prediction:Prodigal:2.6:similar to AA sequence:UniProt-Swiss-Prot:sp|P0A6B6|ALR1_SHIBO;locus_tag=C2566_00406;product=Alanine racemase' biosynthetic OS=Shigella boydii OX=621;Gene Name=alr;
NZ_CP014268.2	prokka	gene	400666	401745	.	+	.	ID=C2566_00406_gene;locus_tag=C2566_00406;
NZ_CP014268.2	Prodigal:2.6	CDS	401998	403191	.	+	0	ID=C2566_00407;Parent=C2566_00407_gene;inference=ab initio prediction:Prodigal:2.6:similar to AA sequence:UniProt-Swiss-Prot:sp|P04693|TYRB_ECOLI;locus_tag=C2566_00407;product=Aromatic-amino-acid aminotransferase OS=Escherichia coli (strain K12) OX=83333;Gene Name=tyrB;
NZ_CP014268.2	prokka	gene	401998	403191	.	+	.	ID=C2566_00407_gene;locus_tag=C2566_00407;
NZ_CP014268.2	Prodigal:2.6	CDS	403693	403896	.	-	0	ID=C2566_00408;Parent=C2566_00408_gene;inference=ab initio prediction:Prodigal:2.6:similar to AA sequence:UniProt-Swiss-Prot:sp|P58036|YJBS_ECOLI;locus_tag=C2566_00408;product=putative protein YjbS OS=Escherichia coli (strain K12) OX=83333;Gene Name=yjbS;
NZ_CP014268.2	prokka	gene	403693	403896	.	-	.	ID=C2566_00408_gene;locus_tag=C2566_00408;
NZ_CP014268.2	Prodigal:2.6	CDS	404298	405011	.	+	0	ID=C2566_00409;Parent=C2566_00409_gene;inference=ab initio prediction:Prodigal:2.6:similar to AA sequence:UniProt-Swiss-Prot:sp|P0AE23|APHA_SHIFL;locus_tag=C2566_00409;product=Class B acid phosphatase OS=Shigella flexneri OX=623;Gene Name=aphA;
NZ_CP014268.2	prokka	gene	404298	405011	.	+	.	ID=C2566_00409_gene;locus_tag=C2566_00409;
NZ_CP014268.2	Prodigal:2.6	CDS	405122	405538	.	+	0	ID=C2566_00410;Parent=C2566_00410_gene;inference=ab initio prediction:Prodigal:2.6:similar to AA sequence:UniProt-Swiss-Prot:sp|P0AF48|YJBQ_ECOLI;locus_tag=C2566_00410;note=UPF0047 protein YjbQ OS=Escherichia coli (strain K12) OX=83333;Gene Name=yjbQ;
NZ_CP014268.2	prokka	gene	405122	405538	.	+	.	ID=C2566_00410_gene;locus_tag=C2566_00410;
NZ_CP014268.2	Prodigal:2.6	CDS	405542	405898	.	+	0	ID=C2566_00411;Parent=C2566_00411_gene;inference=ab initio prediction:Prodigal:2.6:similar to AA sequence:UniProt-Swiss-Prot:sp|P0AF50|YJBR_ECOLI;locus_tag=C2566_00411;product=putative protein YjbR OS=Escherichia coli (strain K12) OX=83333;Gene Name=yjbR;
NZ_CP014268.2	prokka	gene	405542	405898	.	+	.	ID=C2566_00411_gene;locus_tag=C2566_00411;
NZ_CP014268.2	Prodigal:2.6	CDS	405933	408755	.	-	0	ID=C2566_00412;Parent=C2566_00412_gene;inference=ab initio prediction:Prodigal:2.6:similar to AA sequence:UniProt-Swiss-Prot:sp|P0A698|UVRA_ECOLI;locus_tag=C2566_00412;product=UvrABC system protein A OS=Escherichia coli (strain K12) OX=83333;Gene Name=uvrA;
NZ_CP014268.2	prokka	gene	405933	408755	.	-	.	ID=C2566_00412_gene;locus_tag=C2566_00412;
NZ_CP014268.2	Prodigal:2.6	CDS	409010	409546	.	+	0	ID=C2566_00413;Parent=C2566_00413_gene;inference=ab initio prediction:Prodigal:2.6:similar to AA sequence:UniProt-Swiss-Prot:sp|P0AGE3|SSB_SHIFL;locus_tag=C2566_00413;product=Single-stranded DNA-binding protein OS=Shigella flexneri OX=623;Gene Name=ssb;
NZ_CP014268.2	prokka	gene	409010	409546	.	+	.	ID=C2566_00413_gene;locus_tag=C2566_00413;
NZ_CP014268.2	Prodigal:2.6	CDS	409645	409926	.	-	0	ID=C2566_00414;Parent=C2566_00414_gene;inference=ab initio prediction:Prodigal:2.6:similar to AA sequence:UniProt-Swiss-Prot:sp|P32700|YJCB_ECOLI;locus_tag=C2566_00414;product=putative protein YjcB OS=Escherichia coli (strain K12) OX=83333;Gene Name=yjcB;
NZ_CP014268.2	prokka	gene	409645	409926	.	-	.	ID=C2566_00414_gene;locus_tag=C2566_00414;
NZ_CP014268.2	Prodigal:2.6	CDS	410356	411942	.	+	0	ID=C2566_00415;Parent=C2566_00415_gene;inference=ab initio prediction:Prodigal:2.6:similar to AA sequence:UniProt-Swiss-Prot:sp|P32701|PDEC_ECOLI;locus_tag=C2566_00415;product=putative cyclic di-GMP phosphodiesterase PdeC OS=Escherichia coli (strain K12) OX=83333;Gene Name=pdeC;
NZ_CP014268.2	prokka	gene	410356	411942	.	+	.	ID=C2566_00415_gene;locus_tag=C2566_00415;
NZ_CP014268.2	Prodigal:2.6	CDS	411945	412268	.	-	0	ID=C2566_00416;Parent=C2566_00416_gene;inference=ab initio prediction:Prodigal:2.6:similar to AA sequence:UniProt-Swiss-Prot:sp|P0A9E4|SOXS_ECO57;locus_tag=C2566_00416;product=Regulatory protein SoxS OS=Escherichia coli O157:H7 OX=83334;Gene Name=soxS;
NZ_CP014268.2	prokka	gene	411945	412268	.	-	.	ID=C2566_00416_gene;locus_tag=C2566_00416;
NZ_CP014268.2	Prodigal:2.6	CDS	412354	412818	.	+	0	ID=C2566_00417;Parent=C2566_00417_gene;inference=ab initio prediction:Prodigal:2.6:similar to AA sequence:UniProt-Swiss-Prot:sp|P0ACS4|SOXR_SHIFL;locus_tag=C2566_00417;product=Redox-sensitive transcriptional activator SoxR OS=Shigella flexneri OX=623;Gene Name=soxR;
NZ_CP014268.2	prokka	gene	412354	412818	.	+	.	ID=C2566_00417_gene;locus_tag=C2566_00417;
NZ_CP014268.2	Infernal:1.1	misc_RNA	412811	412951	.	-	.	ID=C2566_00418;Parent=C2566_00418_gene;inference=COORDINATES:profile:Infernal:1.1;locus_tag=C2566_00418;product=sraL;
NZ_CP014268.2	prokka	gene	412811	412951	.	-	.	ID=C2566_00418_gene;locus_tag=C2566_00418;
NZ_CP014268.2	Prodigal:2.6	CDS	413364	414713	.	+	0	ID=C2566_00419;Parent=C2566_00419_gene;inference=ab initio prediction:Prodigal:2.6:similar to AA sequence:UniProt-Swiss-Prot:sp|P0AF52|GHXP_ECOLI;locus_tag=C2566_00419;product=Guanine/hypoxanthine permease GhxP OS=Escherichia coli (strain K12) OX=83333;Gene Name=ghxP;
NZ_CP014268.2	prokka	gene	413364	414713	.	+	.	ID=C2566_00419_gene;locus_tag=C2566_00419;
NZ_CP014268.2	Prodigal:2.6	CDS	414865	416514	.	+	0	ID=C2566_00420;Parent=C2566_00420_gene;inference=ab initio prediction:Prodigal:2.6:similar to AA sequence:UniProt-Swiss-Prot:sp|P32703|YJCE_ECOLI;locus_tag=C2566_00420;product=putative Na(+)/H(+) exchanger YjcE OS=Escherichia coli (strain K12) OX=83333;Gene Name=yjcE;
NZ_CP014268.2	prokka	gene	414865	416514	.	+	.	ID=C2566_00420_gene;locus_tag=C2566_00420;
NZ_CP014268.2	Prodigal:2.6	CDS	416668	417961	.	-	0	ID=C2566_00421;Parent=C2566_00421_gene;inference=ab initio prediction:Prodigal:2.6:similar to AA sequence:UniProt-Swiss-Prot:sp|P32704|YJCF_ECOLI;locus_tag=C2566_00421;product=putative protein YjcF OS=Escherichia coli (strain K12) OX=83333;Gene Name=yjcF;
NZ_CP014268.2	prokka	pseudogene	416668	417961	.	-	.	ID=C2566_00421_gene;locus_tag=C2566_00421;
NZ_CP014268.2	Prodigal:2.6	CDS	418139	419788	.	-	0	ID=C2566_00422;Parent=C2566_00422_gene;inference=ab initio prediction:Prodigal:2.6:similar to AA sequence:UniProt-Swiss-Prot:sp|P32705|ACTP_ECOLI;locus_tag=C2566_00422;product=Cation/acetate symporter ActP OS=Escherichia coli (strain K12) OX=83333;Gene Name=actP;
NZ_CP014268.2	prokka	gene	418139	419788	.	-	.	ID=C2566_00422_gene;locus_tag=C2566_00422;
NZ_CP014268.2	Prodigal:2.6	CDS	419785	420099	.	-	0	ID=C2566_00423;Parent=C2566_00423_gene;inference=ab initio prediction:Prodigal:2.6:similar to AA sequence:UniProt-Swiss-Prot:sp|P0AF55|YJCH_SHIFL;locus_tag=C2566_00423;product=Inner membrane protein YjcH OS=Shigella flexneri OX=623;Gene Name=yjcH;
NZ_CP014268.2	prokka	gene	419785	420099	.	-	.	ID=C2566_00423_gene;locus_tag=C2566_00423;
NZ_CP014268.2	Infernal:1.1	misc_RNA	420191	420262	.	+	.	ID=C2566_00424;Parent=C2566_00424_gene;inference=COORDINATES:profile:Infernal:1.1;locus_tag=C2566_00424;product=naRNA4;
NZ_CP014268.2	prokka	gene	420191	420262	.	-	.	ID=C2566_00424_gene;locus_tag=C2566_00424;
NZ_CP014268.2	Prodigal:2.6	CDS	420300	422258	.	-	0	ID=C2566_00425;Parent=C2566_00425_gene;inference=ab initio prediction:Prodigal:2.6:similar to AA sequence:UniProt-Swiss-Prot:sp|P27550|ACSA_ECOLI;locus_tag=C2566_00425;product=Acetyl-coenzyme A synthetase OS=Escherichia coli (strain K12) OX=83333;Gene Name=acs;
NZ_CP014268.2	prokka	gene	420300	422258	.	-	.	ID=C2566_00425_gene;locus_tag=C2566_00425;
NZ_CP014268.2	Prodigal:2.6	CDS	422651	424087	.	+	0	ID=C2566_00426;Parent=C2566_00426_gene;inference=ab initio prediction:Prodigal:2.6:similar to AA sequence:UniProt-Swiss-Prot:sp|Q3YUR5|NRFA_SHISS;locus_tag=C2566_00426;product=Cytochrome c-552 OS=Shigella sonnei (strain Ss046) OX=300269;Gene Name=nrfA;
NZ_CP014268.2	prokka	gene	422651	424087	.	+	.	ID=C2566_00426_gene;locus_tag=C2566_00426;
NZ_CP014268.2	Prodigal:2.6	CDS	424132	424698	.	+	0	ID=C2566_00427;Parent=C2566_00427_gene;inference=ab initio prediction:Prodigal:2.6:similar to AA sequence:UniProt-Swiss-Prot:sp|P0ABL1|NRFB_ECOLI;locus_tag=C2566_00427;product=Cytochrome c-type protein NrfB OS=Escherichia coli (strain K12) OX=83333;Gene Name=nrfB;
NZ_CP014268.2	prokka	gene	424132	424698	.	+	.	ID=C2566_00427_gene;locus_tag=C2566_00427;
NZ_CP014268.2	Prodigal:2.6	CDS	424695	425366	.	+	0	ID=C2566_00428;Parent=C2566_00428_gene;inference=ab initio prediction:Prodigal:2.6:similar to AA sequence:UniProt-Swiss-Prot:sp|P0AAK9|NRFC_SHIFL;locus_tag=C2566_00428;product=Protein NrfC OS=Shigella flexneri OX=623;Gene Name=nrfC;
NZ_CP014268.2	prokka	gene	424695	425366	.	+	.	ID=C2566_00428_gene;locus_tag=C2566_00428;
NZ_CP014268.2	Prodigal:2.6	CDS	425363	426319	.	+	0	ID=C2566_00429;Parent=C2566_00429_gene;inference=ab initio prediction:Prodigal:2.6:similar to AA sequence:UniProt-Swiss-Prot:sp|P32709|NRFD_ECOLI;locus_tag=C2566_00429;product=Protein NrfD OS=Escherichia coli (strain K12) OX=83333;Gene Name=nrfD;
NZ_CP014268.2	prokka	gene	425363	426319	.	+	.	ID=C2566_00429_gene;locus_tag=C2566_00429;
NZ_CP014268.2	Prodigal:2.6	CDS	426399	428057	.	+	0	ID=C2566_00430;Parent=C2566_00430_gene;inference=ab initio prediction:Prodigal:2.6:similar to AA sequence:UniProt-Swiss-Prot:sp|P32710|NRFE_ECOLI;locus_tag=C2566_00430;product=putative cytochrome c-type biogenesis protein NrfE OS=Escherichia coli (strain K12) OX=83333;Gene Name=nrfE;
NZ_CP014268.2	prokka	gene	426399	428057	.	+	.	ID=C2566_00430_gene;locus_tag=C2566_00430;
NZ_CP014268.2	Prodigal:2.6	CDS	428050	428433	.	+	0	ID=C2566_00431;Parent=C2566_00431_gene;inference=ab initio prediction:Prodigal:2.6:similar to AA sequence:UniProt-Swiss-Prot:sp|P32711|NRFF_ECOLI;locus_tag=C2566_00431;product=Formate-dependent nitrite reductase complex subunit NrfF OS=Escherichia coli (strain K12) OX=83333;Gene Name=nrfF;
NZ_CP014268.2	prokka	gene	428050	428433	.	+	.	ID=C2566_00431_gene;locus_tag=C2566_00431;
NZ_CP014268.2	Prodigal:2.6	CDS	428430	429026	.	+	0	ID=C2566_00432;Parent=C2566_00432_gene;inference=ab initio prediction:Prodigal:2.6:similar to AA sequence:UniProt-Swiss-Prot:sp|P32712|NRFG_ECOLI;locus_tag=C2566_00432;product=Formate-dependent nitrite reductase complex subunit NrfG OS=Escherichia coli (strain K12) OX=83333;Gene Name=nrfG;
NZ_CP014268.2	prokka	gene	428430	429026	.	+	.	ID=C2566_00432_gene;locus_tag=C2566_00432;
NZ_CP014268.2	Prodigal:2.6	CDS	429368	430681	.	+	0	ID=C2566_00433;Parent=C2566_00433_gene;inference=ab initio prediction:Prodigal:2.6:similar to AA sequence:UniProt-Swiss-Prot:sp|P21345|GLTP_ECOLI;locus_tag=C2566_00433;product=Proton/glutamate-aspartate symporter OS=Escherichia coli (strain K12) OX=83333;Gene Name=gltP;
NZ_CP014268.2	prokka	gene	429368	430681	.	+	.	ID=C2566_00433_gene;locus_tag=C2566_00433;
NZ_CP014268.2	Infernal:1.1	misc_RNA	430797	430867	.	+	.	ID=C2566_00434;Parent=C2566_00434_gene;inference=COORDINATES:profile:Infernal:1.1;locus_tag=C2566_00434;product=naRNA4;
NZ_CP014268.2	prokka	gene	430797	430867	.	+	.	ID=C2566_00434_gene;locus_tag=C2566_00434;
NZ_CP014268.2	Infernal:1.1	misc_RNA	430910	430980	.	+	.	ID=C2566_00435;Parent=C2566_00435_gene;inference=COORDINATES:profile:Infernal:1.1;locus_tag=C2566_00435;product=naRNA4;
NZ_CP014268.2	prokka	gene	430910	430980	.	+	.	ID=C2566_00435_gene;locus_tag=C2566_00435;
NZ_CP014268.2	Infernal:1.1	misc_RNA	431023	431093	.	+	.	ID=C2566_00436;Parent=C2566_00436_gene;inference=COORDINATES:profile:Infernal:1.1;locus_tag=C2566_00436;product=naRNA4;
NZ_CP014268.2	prokka	gene	431023	431093	.	+	.	ID=C2566_00436_gene;locus_tag=C2566_00436;
NZ_CP014268.2	Prodigal:2.6	CDS	431098	431787	.	-	0	ID=C2566_00437;Parent=C2566_00437_gene;inference=ab initio prediction:Prodigal:2.6:similar to AA sequence:UniProt-Swiss-Prot:sp|P0AF58|YJCO_SHIFL;locus_tag=C2566_00437;product=putative protein YjcO OS=Shigella flexneri OX=623;Gene Name=yjcO;
NZ_CP014268.2	prokka	gene	431098	431787	.	-	.	ID=C2566_00437_gene;locus_tag=C2566_00437;
NZ_CP014268.2	Prodigal:2.6	CDS	431881	434028	.	-	0	ID=C2566_00438;Parent=C2566_00438_gene;inference=ab initio prediction:Prodigal:2.6:similar to AA sequence:UniProt-Swiss-Prot:sp|P07658|FDHF_ECOLI;locus_tag=C2566_00438;product=Formate dehydrogenase H OS=Escherichia coli (strain K12) OX=83333;Gene Name=fdhF;
NZ_CP014268.2	prokka	pseudogene	431881	434028	.	-	.	ID=C2566_00438_gene;locus_tag=C2566_00438;
NZ_CP014268.2	Prodigal:2.6	CDS	434226	435692	.	-	0	ID=C2566_00439;Parent=C2566_00439_gene;inference=ab initio prediction:Prodigal:2.6:similar to AA sequence:UniProt-Swiss-Prot:sp|P32714|MDTP_ECOLI;locus_tag=C2566_00439;product=Multidrug resistance outer membrane protein MdtP OS=Escherichia coli (strain K12) OX=83333;Gene Name=mdtP;
NZ_CP014268.2	prokka	gene	434226	435692	.	-	.	ID=C2566_00439_gene;locus_tag=C2566_00439;
NZ_CP014268.2	Prodigal:2.6	CDS	435689	437740	.	-	0	ID=C2566_00440;Parent=C2566_00440_gene;inference=ab initio prediction:Prodigal:2.6:similar to AA sequence:UniProt-Swiss-Prot:sp|P32715|MDTO_ECOLI;locus_tag=C2566_00440;product=Multidrug resistance protein MdtO OS=Escherichia coli (strain K12) OX=83333;Gene Name=mdtO;
NZ_CP014268.2	prokka	gene	435689	437740	.	-	.	ID=C2566_00440_gene;locus_tag=C2566_00440;
NZ_CP014268.2	Prodigal:2.6	CDS	437740	438771	.	-	0	ID=C2566_00441;Parent=C2566_00441_gene;inference=ab initio prediction:Prodigal:2.6:similar to AA sequence:UniProt-Swiss-Prot:sp|P32716|MDTN_ECOLI;locus_tag=C2566_00441;product=Multidrug resistance protein MdtN OS=Escherichia coli (strain K12) OX=83333;Gene Name=mdtN;
NZ_CP014268.2	prokka	gene	437740	438771	.	-	.	ID=C2566_00441_gene;locus_tag=C2566_00441;
NZ_CP014268.2	Prodigal:2.6	CDS	438790	439065	.	-	0	ID=C2566_00442;Parent=C2566_00442_gene;inference=ab initio prediction:Prodigal:2.6:similar to AA sequence:UniProt-Swiss-Prot:sp|A5A630|YTCA_ECOLI;locus_tag=C2566_00442;product=putative protein YtcA OS=Escherichia coli (strain K12) OX=83333;Gene Name=ytcA;
NZ_CP014268.2	prokka	gene	438790	439065	.	-	.	ID=C2566_00442_gene;locus_tag=C2566_00442;
NZ_CP014268.2	Prodigal:2.6	CDS	439274	441259	.	-	0	ID=C2566_00443;Parent=C2566_00443_gene;inference=ab initio prediction:Prodigal:2.6:similar to AA sequence:UniProt-Swiss-Prot:sp|P32717|YJCS_ECOLI;locus_tag=C2566_00443;product=Putative alkyl/aryl-sulfatase YjcS OS=Escherichia coli (strain K12) OX=83333;Gene Name=yjcS;
NZ_CP014268.2	prokka	gene	439274	441259	.	-	.	ID=C2566_00443_gene;locus_tag=C2566_00443;
NZ_CP014268.2	Prodigal:2.6	CDS	441532	442461	.	-	0	ID=C2566_00444;Parent=C2566_00444_gene;inference=ab initio prediction:Prodigal:2.6:similar to AA sequence:UniProt-Swiss-Prot:sp|P32718|ALSK_ECOLI;locus_tag=C2566_00444;product=D-allose kinase OS=Escherichia coli (strain K12) OX=83333;Gene Name=alsK;
NZ_CP014268.2	prokka	gene	441532	442461	.	-	.	ID=C2566_00444_gene;locus_tag=C2566_00444;
NZ_CP014268.2	Prodigal:2.6	CDS	442445	443140	.	-	0	ID=C2566_00445;Parent=C2566_00445_gene;inference=ab initio prediction:Prodigal:2.6:similar to AA sequence:UniProt-Swiss-Prot:sp|P32719|ALSE_ECOLI;locus_tag=C2566_00445;product=D-allulose-6-phosphate 3-epimerase OS=Escherichia coli (strain K12) OX=83333;Gene Name=alsE;
NZ_CP014268.2	prokka	gene	442445	443140	.	-	.	ID=C2566_00445_gene;locus_tag=C2566_00445;
NZ_CP014268.2	Prodigal:2.6	CDS	443151	444131	.	-	0	ID=C2566_00446;Parent=C2566_00446_gene;inference=ab initio prediction:Prodigal:2.6:similar to AA sequence:UniProt-Swiss-Prot:sp|P32720|ALSC_ECOLI;locus_tag=C2566_00446;product=D-allose transport system permease protein AlsC OS=Escherichia coli (strain K12) OX=83333;Gene Name=alsC;
NZ_CP014268.2	prokka	gene	443151	444131	.	-	.	ID=C2566_00446_gene;locus_tag=C2566_00446;
NZ_CP014268.2	Prodigal:2.6	CDS	444110	445642	.	-	0	ID=C2566_00447;Parent=C2566_00447_gene;inference=ab initio prediction:Prodigal:2.6:similar to AA sequence:UniProt-Swiss-Prot:sp|P32721|ALSA_ECOLI;locus_tag=C2566_00447;product=D-allose import ATP-binding protein AlsA OS=Escherichia coli (strain K12) OX=83333;Gene Name=alsA;
NZ_CP014268.2	prokka	gene	444110	445642	.	-	.	ID=C2566_00447_gene;locus_tag=C2566_00447;
NZ_CP014268.2	Prodigal:2.6	CDS	445769	446704	.	-	0	ID=C2566_00448;Parent=C2566_00448_gene;inference=ab initio prediction:Prodigal:2.6:similar to AA sequence:UniProt-Swiss-Prot:sp|P39265|ALSB_ECOLI;locus_tag=C2566_00448;product=D-allose-binding periplasmic protein OS=Escherichia coli (strain K12) OX=83333;Gene Name=alsB;
NZ_CP014268.2	prokka	gene	445769	446704	.	-	.	ID=C2566_00448_gene;locus_tag=C2566_00448;
NZ_CP014268.2	Prodigal:2.6	CDS	446763	447653	.	-	0	ID=C2566_00449;Parent=C2566_00449_gene;inference=ab initio prediction:Prodigal:2.6:similar to AA sequence:UniProt-Swiss-Prot:sp|P0ACS7|RPIR_ECOLI;locus_tag=C2566_00449;product=HTH-type transcriptional regulator RpiR OS=Escherichia coli (strain K12) OX=83333;Gene Name=rpiR;
NZ_CP014268.2	prokka	gene	446763	447653	.	-	.	ID=C2566_00449_gene;locus_tag=C2566_00449;
NZ_CP014268.2	Prodigal:2.6	CDS	448012	448461	.	+	0	ID=C2566_00450;Parent=C2566_00450_gene;inference=ab initio prediction:Prodigal:2.6:similar to AA sequence:UniProt-Swiss-Prot:sp|P37351|RPIB_ECOLI;locus_tag=C2566_00450;product=Ribose-5-phosphate isomerase B OS=Escherichia coli (strain K12) OX=83333;Gene Name=rpiB;
NZ_CP014268.2	prokka	gene	448012	448461	.	+	.	ID=C2566_00450_gene;locus_tag=C2566_00450;
NZ_CP014268.2	Prodigal:2.6	CDS	448530	448859	.	+	0	ID=C2566_00451;Parent=C2566_00451_gene;inference=ab initio prediction:Prodigal:2.6:similar to AA sequence:UniProt-Swiss-Prot:sp|Q3YUQ0|YJDP_SHISS;locus_tag=C2566_00451;product=putative protein YjdP OS=Shigella sonnei (strain Ss046) OX=300269;Gene Name=yjdP;
NZ_CP014268.2	prokka	gene	448530	448859	.	+	.	ID=C2566_00451_gene;locus_tag=C2566_00451;
NZ_CP014268.2	Prodigal:2.6	CDS	449006	449764	.	-	0	ID=C2566_00452;Parent=C2566_00452_gene;inference=ab initio prediction:Prodigal:2.6:similar to AA sequence:UniProt-Swiss-Prot:sp|P16692|PHNP_ECOLI;locus_tag=C2566_00452;product=Phosphoribosyl 1'2-cyclic phosphate phosphodiesterase OS=Escherichia coli (strain K12) OX=83333;Gene Name=phnP;
NZ_CP014268.2	prokka	gene	449006	449764	.	-	.	ID=C2566_00452_gene;locus_tag=C2566_00452;
NZ_CP014268.2	Prodigal:2.6	CDS	449766	450200	.	-	0	ID=C2566_00453;Parent=C2566_00453_gene;inference=ab initio prediction:Prodigal:2.6:similar to AA sequence:UniProt-Swiss-Prot:sp|P16691|PHNO_ECOLI;locus_tag=C2566_00453;product=Aminoalkylphosphonate N-acetyltransferase OS=Escherichia coli (strain K12) OX=83333;Gene Name=phnO;
NZ_CP014268.2	prokka	gene	449766	450200	.	-	.	ID=C2566_00453_gene;locus_tag=C2566_00453;
NZ_CP014268.2	Prodigal:2.6	CDS	450187	450744	.	-	0	ID=C2566_00454;Parent=C2566_00454_gene;inference=ab initio prediction:Prodigal:2.6:similar to AA sequence:UniProt-Swiss-Prot:sp|P16690|PHNN_ECOLI;locus_tag=C2566_00454;product=Ribose 1'5-bisphosphate phosphokinase PhnN OS=Escherichia coli (strain K12) OX=83333;Gene Name=phnN;
NZ_CP014268.2	prokka	gene	450187	450744	.	-	.	ID=C2566_00454_gene;locus_tag=C2566_00454;
NZ_CP014268.2	Prodigal:2.6	CDS	450744	451880	.	-	0	ID=C2566_00455;Parent=C2566_00455_gene;inference=ab initio prediction:Prodigal:2.6:similar to AA sequence:UniProt-Swiss-Prot:sp|P16689|PHNM_ECOLI;locus_tag=C2566_00455;product=Alpha-D-ribose 1-methylphosphonate 5-triphosphate diphosphatase OS=Escherichia coli (strain K12) OX=83333;Gene Name=phnM;
NZ_CP014268.2	prokka	gene	450744	451880	.	-	.	ID=C2566_00455_gene;locus_tag=C2566_00455;
NZ_CP014268.2	Prodigal:2.6	CDS	451877	452557	.	-	0	ID=C2566_00456;Parent=C2566_00456_gene;inference=ab initio prediction:Prodigal:2.6:similar to AA sequence:UniProt-Swiss-Prot:sp|P16679|PHNL_ECOLI;locus_tag=C2566_00456;product=Alpha-D-ribose 1-methylphosphonate 5-triphosphate synthase subunit PhnL OS=Escherichia coli (strain K12) OX=83333;Gene Name=phnL;
NZ_CP014268.2	prokka	gene	451877	452557	.	-	.	ID=C2566_00456_gene;locus_tag=C2566_00456;
NZ_CP014268.2	Prodigal:2.6	CDS	452668	453426	.	-	0	ID=C2566_00457;Parent=C2566_00457_gene;inference=ab initio prediction:Prodigal:2.6:similar to AA sequence:UniProt-Swiss-Prot:sp|P16678|PHNK_ECOLI;locus_tag=C2566_00457;product=Putative phosphonates utilization ATP-binding protein PhnK OS=Escherichia coli (strain K12) OX=83333;Gene Name=phnK;
NZ_CP014268.2	prokka	gene	452668	453426	.	-	.	ID=C2566_00457_gene;locus_tag=C2566_00457;
NZ_CP014268.2	Prodigal:2.6	CDS	453423	454268	.	-	0	ID=C2566_00458;Parent=C2566_00458_gene;inference=ab initio prediction:Prodigal:2.6:similar to AA sequence:UniProt-Swiss-Prot:sp|P16688|PHNJ_ECOLI;locus_tag=C2566_00458;product=Alpha-D-ribose 1-methylphosphonate 5-phosphate C-P lyase OS=Escherichia coli (strain K12) OX=83333;Gene Name=phnJ;
NZ_CP014268.2	prokka	gene	453423	454268	.	-	.	ID=C2566_00458_gene;locus_tag=C2566_00458;
NZ_CP014268.2	Prodigal:2.6	CDS	454261	455325	.	-	0	ID=C2566_00459;Parent=C2566_00459_gene;inference=ab initio prediction:Prodigal:2.6:similar to AA sequence:UniProt-Swiss-Prot:sp|P16687|PHNI_ECOLI;locus_tag=C2566_00459;product=Alpha-D-ribose 1-methylphosphonate 5-triphosphate synthase subunit PhnI OS=Escherichia coli (strain K12) OX=83333;Gene Name=phnI;
NZ_CP014268.2	prokka	gene	454261	455325	.	-	.	ID=C2566_00459_gene;locus_tag=C2566_00459;
NZ_CP014268.2	Prodigal:2.6	CDS	455325	455909	.	-	0	ID=C2566_00460;Parent=C2566_00460_gene;inference=ab initio prediction:Prodigal:2.6:similar to AA sequence:UniProt-Swiss-Prot:sp|P16686|PHNH_ECOLI;locus_tag=C2566_00460;product=Alpha-D-ribose 1-methylphosphonate 5-triphosphate synthase subunit PhnH OS=Escherichia coli (strain K12) OX=83333;Gene Name=phnH;
NZ_CP014268.2	prokka	gene	455325	455909	.	-	.	ID=C2566_00460_gene;locus_tag=C2566_00460;
NZ_CP014268.2	Prodigal:2.6	CDS	455906	456358	.	-	0	ID=C2566_00461;Parent=C2566_00461_gene;inference=ab initio prediction:Prodigal:2.6:similar to AA sequence:UniProt-Swiss-Prot:sp|P16685|PHNG_ECOLI;locus_tag=C2566_00461;product=Alpha-D-ribose 1-methylphosphonate 5-triphosphate synthase subunit PhnG OS=Escherichia coli (strain K12) OX=83333;Gene Name=phnG;
NZ_CP014268.2	prokka	gene	455906	456358	.	-	.	ID=C2566_00461_gene;locus_tag=C2566_00461;
NZ_CP014268.2	Prodigal:2.6	CDS	456359	457084	.	-	0	ID=C2566_00462;Parent=C2566_00462_gene;inference=ab initio prediction:Prodigal:2.6:similar to AA sequence:UniProt-Swiss-Prot:sp|P16684|PHNF_ECOLI;locus_tag=C2566_00462;product=putative transcriptional regulator PhnF OS=Escherichia coli (strain K12) OX=83333;Gene Name=phnF;
NZ_CP014268.2	prokka	gene	456359	457084	.	-	.	ID=C2566_00462_gene;locus_tag=C2566_00462;
NZ_CP014268.2	Prodigal:2.6	CDS	457105	457884	.	-	0	ID=C2566_00463;Parent=C2566_00463_gene;inference=ab initio prediction:Prodigal:2.6:similar to AA sequence:UniProt-Swiss-Prot:sp|A0A140NFA3|PHNE_ECOBD;locus_tag=C2566_00463;product=Phosphonate transport system permease protein PhnE OS=Escherichia coli (strain B / BL21-DE3) OX=469008;Gene Name=phnE;
NZ_CP014268.2	prokka	gene	457105	457884	.	-	.	ID=C2566_00463_gene;locus_tag=C2566_00463;
NZ_CP014268.2	Infernal:1.1	misc_RNA	457903	457983	.	+	.	ID=C2566_00464;Parent=C2566_00464_gene;inference=COORDINATES:profile:Infernal:1.1;locus_tag=C2566_00464;product=naRNA4;
NZ_CP014268.2	prokka	gene	457903	457983	.	+	.	ID=C2566_00464_gene;locus_tag=C2566_00464;
NZ_CP014268.2	Prodigal:2.6	CDS	457990	459006	.	-	0	ID=C2566_00465;Parent=C2566_00465_gene;inference=ab initio prediction:Prodigal:2.6:similar to AA sequence:UniProt-Swiss-Prot:sp|P16682|PHND_ECOLI;locus_tag=C2566_00465;product=Phosphonates-binding periplasmic protein OS=Escherichia coli (strain K12) OX=83333;Gene Name=phnD;
NZ_CP014268.2	prokka	gene	457990	459006	.	-	.	ID=C2566_00465_gene;locus_tag=C2566_00465;
NZ_CP014268.2	Prodigal:2.6	CDS	459031	459819	.	-	0	ID=C2566_00466;Parent=C2566_00466_gene;inference=ab initio prediction:Prodigal:2.6:similar to AA sequence:UniProt-Swiss-Prot:sp|Q0T9T7|PHNC_ECOL5;locus_tag=C2566_00466;product=Phosphonates import ATP-binding protein PhnC OS=Escherichia coli O6:K15:H31 (strain 536 / UPEC) OX=362663;Gene Name=phnC;
NZ_CP014268.2	prokka	gene	459031	459819	.	-	.	ID=C2566_00466_gene;locus_tag=C2566_00466;
NZ_CP014268.2	Prodigal:2.6	CDS	459952	460395	.	-	0	ID=C2566_00467;Parent=C2566_00467_gene;inference=ab initio prediction:Prodigal:2.6:similar to AA sequence:UniProt-Swiss-Prot:sp|P16681|PHNB_ECOLI;locus_tag=C2566_00467;product=Protein PhnB OS=Escherichia coli (strain K12) OX=83333;Gene Name=phnB;
NZ_CP014268.2	prokka	gene	459952	460395	.	-	.	ID=C2566_00467_gene;locus_tag=C2566_00467;
NZ_CP014268.2	Infernal:1.1	misc_RNA	460459	460535	.	-	.	ID=C2566_00468;Parent=C2566_00468_gene;inference=COORDINATES:profile:Infernal:1.1;locus_tag=C2566_00468;product=naRNA4;
NZ_CP014268.2	prokka	gene	460459	460535	.	-	.	ID=C2566_00468_gene;locus_tag=C2566_00468;
NZ_CP014268.2	Infernal:1.1	misc_RNA	460559	460635	.	-	.	ID=C2566_00469;Parent=C2566_00469_gene;inference=COORDINATES:profile:Infernal:1.1;locus_tag=C2566_00469;product=naRNA4;
NZ_CP014268.2	prokka	gene	460559	460635	.	+	.	ID=C2566_00469_gene;locus_tag=C2566_00469;
NZ_CP014268.2	Infernal:1.1	misc_RNA	460659	460735	.	-	.	ID=C2566_00470;Parent=C2566_00470_gene;inference=COORDINATES:profile:Infernal:1.1;locus_tag=C2566_00470;product=naRNA4;
NZ_CP014268.2	prokka	gene	460659	460735	.	-	.	ID=C2566_00470_gene;locus_tag=C2566_00470;
NZ_CP014268.2	Infernal:1.1	misc_RNA	460759	460835	.	-	.	ID=C2566_00471;Parent=C2566_00471_gene;inference=COORDINATES:profile:Infernal:1.1;locus_tag=C2566_00471;product=naRNA4;
NZ_CP014268.2	prokka	gene	460759	460835	.	-	.	ID=C2566_00471_gene;locus_tag=C2566_00471;
NZ_CP014268.2	Infernal:1.1	misc_RNA	460859	460935	.	-	.	ID=C2566_00472;Parent=C2566_00472_gene;inference=COORDINATES:profile:Infernal:1.1;locus_tag=C2566_00472;product=naRNA4;
NZ_CP014268.2	prokka	gene	460859	460935	.	+	.	ID=C2566_00472_gene;locus_tag=C2566_00472;
NZ_CP014268.2	Prodigal:2.6	CDS	460953	461288	.	-	0	ID=C2566_00473;Parent=C2566_00473_gene;inference=ab initio prediction:Prodigal:2.6:similar to AA sequence:UniProt-Swiss-Prot:sp|P0AFJ4|PHNA_SHIFL;locus_tag=C2566_00473;product=Protein PhnA OS=Shigella flexneri OX=623;Gene Name=phnA;
NZ_CP014268.2	prokka	gene	460953	461288	.	-	.	ID=C2566_00473_gene;locus_tag=C2566_00473;
NZ_CP014268.2	Prodigal:2.6	CDS	461689	463917	.	+	0	ID=C2566_00474;Parent=C2566_00474_gene;inference=ab initio prediction:Prodigal:2.6:similar to AA sequence:UniProt-Swiss-Prot:sp|P0DM86|CRFC_ECOLX;locus_tag=C2566_00474;product=Clamp-binding protein CrfC OS=Escherichia coli OX=562;Gene Name=crfC;
NZ_CP014268.2	prokka	gene	461689	463917	.	+	.	ID=C2566_00474_gene;locus_tag=C2566_00474;
NZ_CP014268.2	Prodigal:2.6	CDS	463914	464792	.	+	0	ID=C2566_00475;Parent=C2566_00475_gene;inference=ab initio prediction:Prodigal:2.6:similar to AA sequence:UniProt-Swiss-Prot:sp|P39267|YJCZ_ECOLI;locus_tag=C2566_00475;product=putative protein YjcZ OS=Escherichia coli (strain K12) OX=83333;Gene Name=yjcZ;
NZ_CP014268.2	prokka	gene	463914	464792	.	+	.	ID=C2566_00475_gene;locus_tag=C2566_00475;
NZ_CP014268.2	Prodigal:2.6	CDS	465056	466558	.	+	0	ID=C2566_00476;Parent=C2566_00476_gene;inference=ab initio prediction:Prodigal:2.6:similar to AA sequence:UniProt-Swiss-Prot:sp|P0C0L7|PROP_ECOLI;locus_tag=C2566_00476;product=Proline/betaine transporter OS=Escherichia coli (strain K12) OX=83333;Gene Name=proP;
NZ_CP014268.2	prokka	gene	465056	466558	.	+	.	ID=C2566_00476_gene;locus_tag=C2566_00476;
NZ_CP014268.2	Infernal:1.1	misc_RNA	466601	466766	.	+	.	ID=C2566_00477;Parent=C2566_00477_gene;inference=COORDINATES:profile:Infernal:1.1;locus_tag=C2566_00477;product=STnc630;
NZ_CP014268.2	prokka	gene	466601	466766	.	+	.	ID=C2566_00477_gene;locus_tag=C2566_00477;
NZ_CP014268.2	Prodigal:2.6	CDS	466670	466759	.	+	0	ID=C2566_00478;Parent=C2566_00478_gene;inference=ab initio prediction:Prodigal:2.6:similar to AA sequence:UniProt-Swiss-Prot:sp|G3MTW7|PMRR_ECOLI;locus_tag=C2566_00478;product=Putative membrane protein PmrR OS=Escherichia coli (strain K12) OX=83333;Gene Name=pmrR;
NZ_CP014268.2	prokka	gene	466670	466759	.	+	.	ID=C2566_00478_gene;locus_tag=C2566_00478;
NZ_CP014268.2	Prodigal:2.6	CDS	466735	467835	.	-	0	ID=C2566_00479;Parent=C2566_00479_gene;inference=ab initio prediction:Prodigal:2.6:similar to AA sequence:UniProt-Swiss-Prot:sp|P30844|BASS_ECOLI;locus_tag=C2566_00479;product=Sensor protein BasS OS=Escherichia coli (strain K12) OX=83333;Gene Name=basS;
NZ_CP014268.2	prokka	gene	466735	467835	.	-	.	ID=C2566_00479_gene;locus_tag=C2566_00479;
NZ_CP014268.2	Prodigal:2.6	CDS	467836	468504	.	-	0	ID=C2566_00480;Parent=C2566_00480_gene;inference=ab initio prediction:Prodigal:2.6:similar to AA sequence:UniProt-Swiss-Prot:sp|P30843|BASR_ECOLI;locus_tag=C2566_00480;product=Transcriptional regulatory protein BasR OS=Escherichia coli (strain K12) OX=83333;Gene Name=basR;
NZ_CP014268.2	prokka	gene	467836	468504	.	-	.	ID=C2566_00480_gene;locus_tag=C2566_00480;
NZ_CP014268.2	Prodigal:2.6	CDS	468501	470144	.	-	0	ID=C2566_00481;Parent=C2566_00481_gene;inference=ab initio prediction:Prodigal:2.6:similar to AA sequence:UniProt-Swiss-Prot:sp|P30845|EPTA_ECOLI;locus_tag=C2566_00481;product=Phosphoethanolamine transferase EptA OS=Escherichia coli (strain K12) OX=83333;Gene Name=eptA;
NZ_CP014268.2	prokka	gene	468501	470144	.	-	.	ID=C2566_00481_gene;locus_tag=C2566_00481;
NZ_CP014268.2	Prodigal:2.6	CDS	470248	471585	.	-	0	ID=C2566_00482;Parent=C2566_00482_gene;inference=ab initio prediction:Prodigal:2.6:similar to AA sequence:UniProt-Swiss-Prot:sp|P60064|ADIC_SHIFL;locus_tag=C2566_00482;product=Arginine/agmatine antiporter OS=Shigella flexneri OX=623;Gene Name=adiC;
NZ_CP014268.2	prokka	gene	470248	471585	.	-	.	ID=C2566_00482_gene;locus_tag=C2566_00482;
NZ_CP014268.2	Prodigal:2.6	CDS	471722	472483	.	-	0	ID=C2566_00483;Parent=C2566_00483_gene;inference=ab initio prediction:Prodigal:2.6:similar to AA sequence:UniProt-Swiss-Prot:sp|P33234|ADIY_ECOLI;locus_tag=C2566_00483;product=HTH-type transcriptional regulator AdiY OS=Escherichia coli (strain K12) OX=83333;Gene Name=adiY;
NZ_CP014268.2	prokka	gene	471722	472483	.	-	.	ID=C2566_00483_gene;locus_tag=C2566_00483;
NZ_CP014268.2	Prodigal:2.6	CDS	472808	475078	.	-	0	ID=C2566_00484;Parent=C2566_00484_gene;inference=ab initio prediction:Prodigal:2.6:similar to AA sequence:UniProt-Swiss-Prot:sp|P28629|ADIA_ECOLI;locus_tag=C2566_00484;product=Biodegradative arginine decarboxylase OS=Escherichia coli (strain K12) OX=83333;Gene Name=adiA;
NZ_CP014268.2	prokka	gene	472808	475078	.	-	.	ID=C2566_00484_gene;locus_tag=C2566_00484;
NZ_CP014268.2	Prodigal:2.6	CDS	475274	476182	.	-	0	ID=C2566_00485;Parent=C2566_00485_gene;inference=ab initio prediction:Prodigal:2.6:similar to AA sequence:UniProt-Swiss-Prot:sp|P0ACH8|MELR_ECOLI;locus_tag=C2566_00485;product=Melibiose operon regulatory protein OS=Escherichia coli (strain K12) OX=83333;Gene Name=melR;
NZ_CP014268.2	prokka	gene	475274	476182	.	-	.	ID=C2566_00485_gene;locus_tag=C2566_00485;
NZ_CP014268.2	Prodigal:2.6	CDS	476465	477820	.	+	0	ID=C2566_00486;Parent=C2566_00486_gene;inference=ab initio prediction:Prodigal:2.6:similar to AA sequence:UniProt-Swiss-Prot:sp|P06720|AGAL_ECOLI;locus_tag=C2566_00486;product=Alpha-galactosidase OS=Escherichia coli (strain K12) OX=83333;Gene Name=melA;
NZ_CP014268.2	prokka	gene	476465	477820	.	+	.	ID=C2566_00486_gene;locus_tag=C2566_00486;
NZ_CP014268.2	Prodigal:2.6	CDS	477923	479344	.	+	0	ID=C2566_00487;Parent=C2566_00487_gene;inference=ab initio prediction:Prodigal:2.6:similar to AA sequence:UniProt-Swiss-Prot:sp|P02921|MELB_ECOLI;locus_tag=C2566_00487;product=Melibiose carrier protein OS=Escherichia coli (strain K12) OX=83333;Gene Name=melB;
NZ_CP014268.2	prokka	gene	477923	479344	.	+	.	ID=C2566_00487_gene;locus_tag=C2566_00487;
NZ_CP014268.2	Prodigal:2.6	CDS	479483	480112	.	-	0	ID=C2566_00488;Parent=C2566_00488_gene;inference=ab initio prediction:Prodigal:2.6:similar to AA sequence:UniProt-Swiss-Prot:sp|P39270|YJDF_ECOLI;locus_tag=C2566_00488;product=Inner membrane protein YjdF OS=Escherichia coli (strain K12) OX=83333;Gene Name=yjdF;
NZ_CP014268.2	prokka	gene	479483	480112	.	-	.	ID=C2566_00488_gene;locus_tag=C2566_00488;
NZ_CP014268.2	Prodigal:2.6	CDS	480235	481881	.	-	0	ID=C2566_00489;Parent=C2566_00489_gene;inference=ab initio prediction:Prodigal:2.6:similar to AA sequence:UniProt-Swiss-Prot:sp|P14407|FUMB_ECOLI;locus_tag=C2566_00489;product=Fumarate hydratase class I' anaerobic OS=Escherichia coli (strain K12) OX=83333;Gene Name=fumB;
NZ_CP014268.2	prokka	gene	480235	481881	.	-	.	ID=C2566_00489_gene;locus_tag=C2566_00489;
NZ_CP014268.2	Prodigal:2.6	CDS	481959	483299	.	-	0	ID=C2566_00490;Parent=C2566_00490_gene;inference=ab initio prediction:Prodigal:2.6:similar to AA sequence:UniProt-Swiss-Prot:sp|P0ABP2|DCUB_SHIFL;locus_tag=C2566_00490;product=Anaerobic C4-dicarboxylate transporter DcuB OS=Shigella flexneri OX=623;Gene Name=dcuB;
NZ_CP014268.2	prokka	gene	481959	483299	.	-	.	ID=C2566_00490_gene;locus_tag=C2566_00490;
NZ_CP014268.2	Protein Homology	CDS	483367	483546	.	+	0	ID=C2566_00491;Parent=C2566_00491_gene;Note=internal stop;gbkey=CDS;locus_tag=C2566_00491;inference=COORDINATES: similar to AA sequence:RefSeq:WP_001325992.1;gbkey=CDS;product=hypothetical protein;pseudo=true;transl_table=11;
NZ_CP014268.2	RefSeq	pseudogene	483367	483546	.	+	.	ID=C2566_00491_gene;locus_tag=C2566_00491;gbkey=Gene;gene_biotype=pseudogene;pseudo=true;
NZ_CP014268.2	Prodigal:2.6	CDS	483870	484589	.	-	0	ID=C2566_00492;Parent=C2566_00492_gene;inference=ab initio prediction:Prodigal:2.6:similar to AA sequence:UniProt-Swiss-Prot:sp|P0AD01|DCUR_ECOLI;locus_tag=C2566_00492;product=Transcriptional regulatory protein DcuR OS=Escherichia coli (strain K12) OX=83333;Gene Name=dcuR;
NZ_CP014268.2	prokka	gene	483870	484589	.	-	.	ID=C2566_00492_gene;locus_tag=C2566_00492;
NZ_CP014268.2	Prodigal:2.6	CDS	484586	486222	.	-	0	ID=C2566_00493;Parent=C2566_00493_gene;inference=ab initio prediction:Prodigal:2.6:similar to AA sequence:UniProt-Swiss-Prot:sp|P0AEC8|DCUS_ECOLI;locus_tag=C2566_00493;product=Sensor histidine kinase DcuS OS=Escherichia coli (strain K12) OX=83333;Gene Name=dcuS;
NZ_CP014268.2	prokka	pseudogene	484586	486222	.	-	.	ID=C2566_00493_gene;locus_tag=C2566_00493;
NZ_CP014268.2	Prodigal:2.6	CDS	486403	486633	.	+	0	ID=C2566_00494;Parent=C2566_00494_gene;inference=ab initio prediction:Prodigal:2.6:similar to AA sequence:UniProt-Swiss-Prot:sp|P0AF59|YJDI_ECOLI;locus_tag=C2566_00494;product=putative protein YjdI OS=Escherichia coli (strain K12) OX=83333;Gene Name=yjdI;
NZ_CP014268.2	prokka	gene	486403	486633	.	+	.	ID=C2566_00494_gene;locus_tag=C2566_00494;
NZ_CP014268.2	Prodigal:2.6	CDS	486645	486917	.	+	0	ID=C2566_00495;Parent=C2566_00495_gene;inference=ab initio prediction:Prodigal:2.6:similar to AA sequence:UniProt-Swiss-Prot:sp|P39274|YJDJ_ECOLI;locus_tag=C2566_00495;product=putative protein YjdJ OS=Escherichia coli (strain K12) OX=83333;Gene Name=yjdJ;
NZ_CP014268.2	prokka	gene	486645	486917	.	+	.	ID=C2566_00495_gene;locus_tag=C2566_00495;
NZ_CP014268.2	Prodigal:2.6	CDS	487144	487440	.	+	0	ID=C2566_00496;Parent=C2566_00496_gene;inference=ab initio prediction:Prodigal:2.6:similar to AA sequence:UniProt-Swiss-Prot:sp|P0AF62|GHOS_ECO57;locus_tag=C2566_00496;product=Endoribonuclease antitoxin GhoS OS=Escherichia coli O157:H7 OX=83334;Gene Name=ghoS;
NZ_CP014268.2	prokka	gene	487144	487440	.	+	.	ID=C2566_00496_gene;locus_tag=C2566_00496;
NZ_CP014268.2	Prodigal:2.6	CDS	487468	487641	.	+	0	ID=C2566_00497;Parent=C2566_00497_gene;inference=ab initio prediction:Prodigal:2.6:similar to AA sequence:UniProt-Swiss-Prot:sp|P64646|GHOT_ECOLI;locus_tag=C2566_00497;product=Toxin GhoT OS=Escherichia coli (strain K12) OX=83333;Gene Name=ghoT;
NZ_CP014268.2	prokka	gene	487468	487641	.	+	.	ID=C2566_00497_gene;locus_tag=C2566_00497;
NZ_CP014268.2	Prodigal:2.6	CDS	487760	489277	.	-	0	ID=C2566_00498;Parent=C2566_00498_gene;inference=ab initio prediction:Prodigal:2.6:similar to AA sequence:UniProt-Swiss-Prot:sp|P0A8N6|SYK2_ECO57;locus_tag=C2566_00498;product=Lysine--tRNA ligase' heat inducible OS=Escherichia coli O157:H7 OX=83334;Gene Name=lysU;
NZ_CP014268.2	prokka	gene	487760	489277	.	-	.	ID=C2566_00498_gene;locus_tag=C2566_00498;
NZ_CP014268.2	Prodigal:2.6	CDS	489514	490971	.	-	0	ID=C2566_00499;Parent=C2566_00499_gene;inference=ab initio prediction:Prodigal:2.6:similar to AA sequence:UniProt-Swiss-Prot:sp|P39276|DTPC_ECOLI;locus_tag=C2566_00499;product=Dipeptide and tripeptide permease C OS=Escherichia coli (strain K12) OX=83333;Gene Name=dtpC;
NZ_CP014268.2	prokka	gene	489514	490971	.	-	.	ID=C2566_00499_gene;locus_tag=C2566_00499;
NZ_CP014268.2	Prodigal:2.6	CDS	491030	493177	.	-	0	ID=C2566_00500;Parent=C2566_00500_gene;inference=ab initio prediction:Prodigal:2.6:similar to AA sequence:UniProt-Swiss-Prot:sp|P0A9H3|LDCI_ECOLI;locus_tag=C2566_00500;product=Inducible lysine decarboxylase OS=Escherichia coli (strain K12) OX=83333;Gene Name=cadA;
NZ_CP014268.2	prokka	gene	491030	493177	.	-	.	ID=C2566_00500_gene;locus_tag=C2566_00500;
NZ_CP014268.2	Prodigal:2.6	CDS	493257	494591	.	-	0	ID=C2566_00501;Parent=C2566_00501_gene;inference=ab initio prediction:Prodigal:2.6:similar to AA sequence:UniProt-Swiss-Prot:sp|P0AAE8|CADB_ECOLI;locus_tag=C2566_00501;product=putative cadaverine/lysine antiporter OS=Escherichia coli (strain K12) OX=83333;Gene Name=cadB;
NZ_CP014268.2	prokka	gene	493257	494591	.	-	.	ID=C2566_00501_gene;locus_tag=C2566_00501;
NZ_CP014268.2	Prodigal:2.6	CDS	494957	496495	.	-	0	ID=C2566_00502;Parent=C2566_00502_gene;inference=ab initio prediction:Prodigal:2.6:similar to AA sequence:UniProt-Swiss-Prot:sp|P23890|CADC_ECOLI;locus_tag=C2566_00502;product=Transcriptional activator CadC OS=Escherichia coli (strain K12) OX=83333;Gene Name=cadC;
NZ_CP014268.2	prokka	gene	494957	496495	.	-	.	ID=C2566_00502_gene;locus_tag=C2566_00502;
NZ_CP014268.2	Aragorn:1.2	tRNA	497112	497187	.	-	.	ID=C2566_00503;Parent=C2566_00503_gene;inference=COORDINATES:profile:Aragorn:1.2;locus_tag=C2566_00503;product=tRNA-Phe(gaa);
NZ_CP014268.2	prokka	gene	497112	497187	.	-	.	ID=C2566_00503_gene;locus_tag=C2566_00503;
NZ_CP014268.2	Prodigal:2.6	CDS	497294	497869	.	-	0	ID=C2566_00504;Parent=C2566_00504_gene;inference=ab initio prediction:Prodigal:2.6:similar to AA sequence:UniProt-Swiss-Prot:sp|P0ACU9|YJDC_SHIFL;locus_tag=C2566_00504;product=HTH-type transcriptional regulator YjdC OS=Shigella flexneri OX=623;Gene Name=yjdC;
NZ_CP014268.2	prokka	gene	497294	497869	.	-	.	ID=C2566_00504_gene;locus_tag=C2566_00504;
NZ_CP014268.2	Prodigal:2.6	CDS	497906	499603	.	-	0	ID=C2566_00505;Parent=C2566_00505_gene;inference=ab initio prediction:Prodigal:2.6:similar to AA sequence:UniProt-Swiss-Prot:sp|Q0SXE3|DSBD_SHIF8;locus_tag=C2566_00505;product=Thiol:disulfide interchange protein DsbD OS=Shigella flexneri serotype 5b (strain 8401) OX=373384;Gene Name=dsbD;
NZ_CP014268.2	prokka	gene	497906	499603	.	-	.	ID=C2566_00505_gene;locus_tag=C2566_00505;
NZ_CP014268.2	Prodigal:2.6	CDS	499579	499917	.	-	0	ID=C2566_00506;Parent=C2566_00506_gene;inference=ab initio prediction:Prodigal:2.6:similar to AA sequence:UniProt-Swiss-Prot:sp|B1LQF8|CUTA_ECOSM;locus_tag=C2566_00506;product=Divalent-cation tolerance protein CutA OS=Escherichia coli (strain SMS-3-5 / SECEC) OX=439855;Gene Name=cutA;
NZ_CP014268.2	prokka	gene	499579	499917	.	-	.	ID=C2566_00506_gene;locus_tag=C2566_00506;
NZ_CP014268.2	Prodigal:2.6	CDS	500033	501334	.	-	0	ID=C2566_00507;Parent=C2566_00507_gene;inference=ab initio prediction:Prodigal:2.6:similar to AA sequence:UniProt-Swiss-Prot:sp|P0ABN8|DCUA_SHIFL;locus_tag=C2566_00507;product=Anaerobic C4-dicarboxylate transporter DcuA OS=Shigella flexneri OX=623;Gene Name=dcuA;
NZ_CP014268.2	prokka	gene	500033	501334	.	-	.	ID=C2566_00507_gene;locus_tag=C2566_00507;
NZ_CP014268.2	Prodigal:2.6	CDS	501452	502888	.	-	0	ID=C2566_00508;Parent=C2566_00508_gene;inference=ab initio prediction:Prodigal:2.6:similar to AA sequence:UniProt-Swiss-Prot:sp|Q8XDS0|ASPA_ECO57;locus_tag=C2566_00508;product=Aspartate ammonia-lyase OS=Escherichia coli O157:H7 OX=83334;Gene Name=aspA;
NZ_CP014268.2	prokka	gene	501452	502888	.	-	.	ID=C2566_00508_gene;locus_tag=C2566_00508;
NZ_CP014268.2	Prodigal:2.6	CDS	503225	503701	.	+	0	ID=C2566_00509;Parent=C2566_00509_gene;inference=ab initio prediction:Prodigal:2.6:similar to AA sequence:UniProt-Swiss-Prot:sp|P37147|FXSA_ECOLI;locus_tag=C2566_00509;note=UPF0716 protein FxsA OS=Escherichia coli (strain K12) OX=83333;Gene Name=fxsA;
NZ_CP014268.2	prokka	gene	503225	503701	.	+	.	ID=C2566_00509_gene;locus_tag=C2566_00509;
NZ_CP014268.2	Prodigal:2.6	CDS	503717	504973	.	-	0	ID=C2566_00510;Parent=C2566_00510_gene;inference=ab initio prediction:Prodigal:2.6:similar to AA sequence:UniProt-Swiss-Prot:sp|P39277|YJEH_ECOLI;locus_tag=C2566_00510;product=L-methionine/branched-chain amino acid exporter YjeH OS=Escherichia coli (strain K12) OX=83333;Gene Name=yjeH;
NZ_CP014268.2	prokka	gene	503717	504973	.	-	.	ID=C2566_00510_gene;locus_tag=C2566_00510;
NZ_CP014268.2	Prodigal:2.6	CDS	505249	505542	.	+	0	ID=C2566_00511;Parent=C2566_00511_gene;inference=ab initio prediction:Prodigal:2.6:similar to AA sequence:UniProt-Swiss-Prot:sp|P0A6G2|CH10_SHIFL;locus_tag=C2566_00511;product=10 kDa chaperonin OS=Shigella flexneri OX=623;Gene Name=groS;
NZ_CP014268.2	prokka	gene	505249	505542	.	+	.	ID=C2566_00511_gene;locus_tag=C2566_00511;
NZ_CP014268.2	Prodigal:2.6	CDS	505586	507232	.	+	0	ID=C2566_00512;Parent=C2566_00512_gene;inference=ab initio prediction:Prodigal:2.6:similar to AA sequence:UniProt-Swiss-Prot:sp|B7NG81|CH60_ECOLU;locus_tag=C2566_00512;product=60 kDa chaperonin OS=Escherichia coli O17:K52:H18 (strain UMN026 / ExPEC) OX=585056;Gene Name=groL;
NZ_CP014268.2	prokka	gene	505586	507232	.	+	.	ID=C2566_00512_gene;locus_tag=C2566_00512;
NZ_CP014268.2	Prodigal:2.6	CDS	507370	507723	.	+	0	ID=C2566_00513;Parent=C2566_00513_gene;inference=ab initio prediction:Prodigal:2.6:similar to AA sequence:UniProt-Swiss-Prot:sp|P0AF72|YJEI_SHIFL;locus_tag=C2566_00513;product=putative protein YjeI OS=Shigella flexneri OX=623;Gene Name=yjeI;
NZ_CP014268.2	prokka	gene	507370	507723	.	+	.	ID=C2566_00513_gene;locus_tag=C2566_00513;
NZ_CP014268.2	Prodigal:2.6	CDS	507916	508785	.	-	0	ID=C2566_00514;Parent=C2566_00514_gene;inference=ab initio prediction:Prodigal:2.6:similar to AA sequence:UniProt-Swiss-Prot:sp|P39279|YJEJ_ECOLI;locus_tag=C2566_00514;product=putative protein YjeJ OS=Escherichia coli (strain K12) OX=83333;Gene Name=yjeJ;
NZ_CP014268.2	prokka	gene	507916	508785	.	-	.	ID=C2566_00514_gene;locus_tag=C2566_00514;
NZ_CP014268.2	Prodigal:2.6	CDS	509180	510208	.	-	0	ID=C2566_00515;Parent=C2566_00515_gene;inference=ab initio prediction:Prodigal:2.6:similar to AA sequence:UniProt-Swiss-Prot:sp|P39280|EPMB_ECOLI;locus_tag=C2566_00515;product=L-lysine 2'3-aminomutase OS=Escherichia coli (strain K12) OX=83333;Gene Name=epmB;
NZ_CP014268.2	prokka	gene	509180	510208	.	-	.	ID=C2566_00515_gene;locus_tag=C2566_00515;
NZ_CP014268.2	Prodigal:2.6	CDS	510250	510816	.	+	0	ID=C2566_00516;Parent=C2566_00516_gene;inference=ab initio prediction:Prodigal:2.6:similar to AA sequence:UniProt-Swiss-Prot:sp|Q3YUJ2|EFP_SHISS;locus_tag=C2566_00516;product=Elongation factor P OS=Shigella sonnei (strain Ss046) OX=300269;Gene Name=efp;
NZ_CP014268.2	prokka	gene	510250	510816	.	+	.	ID=C2566_00516_gene;locus_tag=C2566_00516;
NZ_CP014268.2	Prodigal:2.6	CDS	510868	510993	.	+	0	ID=C2566_00517;Parent=C2566_00517_gene;inference=ab initio prediction:Prodigal:2.6:similar to AA sequence:UniProt-Swiss-Prot:sp|P0ADB6|ECNA_ECO57;locus_tag=C2566_00517;product=Entericidin A OS=Escherichia coli O157:H7 OX=83334;Gene Name=ecnA;
NZ_CP014268.2	prokka	gene	510868	510993	.	+	.	ID=C2566_00517_gene;locus_tag=C2566_00517;
NZ_CP014268.2	Prodigal:2.6	CDS	511104	511250	.	+	0	ID=C2566_00518;Parent=C2566_00518_gene;inference=ab initio prediction:Prodigal:2.6:similar to AA sequence:UniProt-Swiss-Prot:sp|P0ADB8|ECNB_ECOL6;locus_tag=C2566_00518;product=Entericidin B OS=Escherichia coli O6:H1 (strain CFT073 / ATCC / UPEC) OX=199310;Gene Name=ecnB;
NZ_CP014268.2	prokka	gene	511104	511250	.	+	.	ID=C2566_00518_gene;locus_tag=C2566_00518;
NZ_CP014268.2	Prodigal:2.6	CDS	511426	511743	.	+	0	ID=C2566_00519;Parent=C2566_00519_gene;inference=ab initio prediction:Prodigal:2.6:similar to AA sequence:UniProt-Swiss-Prot:sp|P69938|SUGE_SHIFL;locus_tag=C2566_00519;product=Quaternary ammonium compound-resistance protein SugE OS=Shigella flexneri OX=623;Gene Name=sugE;
NZ_CP014268.2	prokka	gene	511426	511743	.	+	.	ID=C2566_00519_gene;locus_tag=C2566_00519;
NZ_CP014268.2	Prodigal:2.6	CDS	511737	512273	.	-	0	ID=C2566_00520;Parent=C2566_00520_gene;inference=ab initio prediction:Prodigal:2.6:similar to AA sequence:UniProt-Swiss-Prot:sp|P0A901|BLC_ECOLI;locus_tag=C2566_00520;product=Outer membrane lipoprotein Blc OS=Escherichia coli (strain K12) OX=83333;Gene Name=blc;
NZ_CP014268.2	prokka	gene	511737	512273	.	-	.	ID=C2566_00520_gene;locus_tag=C2566_00520;
NZ_CP014268.2	Prodigal:2.6	CDS	512362	513495	.	-	0	ID=C2566_00521;Parent=C2566_00521_gene;inference=ab initio prediction:Prodigal:2.6:similar to AA sequence:UniProt-Swiss-Prot:sp|P00811|AMPC_ECOLI;locus_tag=C2566_00521;product=Beta-lactamase OS=Escherichia coli (strain K12) OX=83333;Gene Name=ampC;
NZ_CP014268.2	prokka	gene	512362	513495	.	-	.	ID=C2566_00521_gene;locus_tag=C2566_00521;
NZ_CP014268.2	Prodigal:2.6	CDS	513558	513917	.	-	0	ID=C2566_00522;Parent=C2566_00522_gene;inference=ab initio prediction:Prodigal:2.6:similar to AA sequence:UniProt-Swiss-Prot:sp|P0A8Q5|FRDD_SHIFL;locus_tag=C2566_00522;product=Fumarate reductase subunit D OS=Shigella flexneri OX=623;Gene Name=frdD;
NZ_CP014268.2	prokka	gene	513558	513917	.	-	.	ID=C2566_00522_gene;locus_tag=C2566_00522;
NZ_CP014268.2	Prodigal:2.6	CDS	513928	514323	.	-	0	ID=C2566_00523;Parent=C2566_00523_gene;inference=ab initio prediction:Prodigal:2.6:similar to AA sequence:UniProt-Swiss-Prot:sp|Q3YUI6|FRDC_SHISS;locus_tag=C2566_00523;product=Fumarate reductase subunit C OS=Shigella sonnei (strain Ss046) OX=300269;Gene Name=frdC;
NZ_CP014268.2	prokka	gene	513928	514323	.	-	.	ID=C2566_00523_gene;locus_tag=C2566_00523;
NZ_CP014268.2	Prodigal:2.6	CDS	514334	515068	.	-	0	ID=C2566_00524;Parent=C2566_00524_gene;inference=ab initio prediction:Prodigal:2.6:similar to AA sequence:UniProt-Swiss-Prot:sp|P0AC50|FRDB_SHIFL;locus_tag=C2566_00524;product=Fumarate reductase iron-sulfur subunit OS=Shigella flexneri OX=623;Gene Name=frdB;
NZ_CP014268.2	prokka	gene	514334	515068	.	-	.	ID=C2566_00524_gene;locus_tag=C2566_00524;
NZ_CP014268.2	Prodigal:2.6	CDS	515061	516869	.	-	0	ID=C2566_00525;Parent=C2566_00525_gene;inference=ab initio prediction:Prodigal:2.6:similar to AA sequence:UniProt-Swiss-Prot:sp|P00363|FRDA_ECOLI;locus_tag=C2566_00525;product=Fumarate reductase flavoprotein subunit OS=Escherichia coli (strain K12) OX=83333;Gene Name=frdA;
NZ_CP014268.2	prokka	gene	515061	516869	.	-	.	ID=C2566_00525_gene;locus_tag=C2566_00525;
NZ_CP014268.2	Prodigal:2.6	CDS	517194	518171	.	+	0	ID=C2566_00526;Parent=C2566_00526_gene;inference=ab initio prediction:Prodigal:2.6:similar to AA sequence:UniProt-Swiss-Prot:sp|B7UPX7|EPMA_ECO27;locus_tag=C2566_00526;product=Elongation factor P--(R)-beta-lysine ligase OS=Escherichia coli O127:H6 (strain/69 / EPEC) OX=574521;Gene Name=epmA;
NZ_CP014268.2	prokka	gene	517194	518171	.	+	.	ID=C2566_00526_gene;locus_tag=C2566_00526;
NZ_CP014268.2	Prodigal:2.6	CDS	518390	519892	.	+	0	ID=C2566_00527;Parent=C2566_00527_gene;inference=ab initio prediction:Prodigal:2.6:similar to AA sequence:UniProt-Swiss-Prot:sp|P39282|YJEM_ECOLI;locus_tag=C2566_00527;product=Inner membrane transporter YjeM OS=Escherichia coli (strain K12) OX=83333;Gene Name=yjeM;
NZ_CP014268.2	prokka	gene	518390	519892	.	+	.	ID=C2566_00527_gene;locus_tag=C2566_00527;
NZ_CP014268.2	Prodigal:2.6	CDS	520042	523365	.	-	0	ID=C2566_00528;Parent=C2566_00528_gene;inference=ab initio prediction:Prodigal:2.6:similar to AA sequence:UniProt-Swiss-Prot:sp|P39285|MSCM_ECOLI;locus_tag=C2566_00528;product=Miniconductance mechanosensitive channel MscM OS=Escherichia coli (strain K12) OX=83333;Gene Name=mscM;
NZ_CP014268.2	prokka	gene	520042	523365	.	-	.	ID=C2566_00528_gene;locus_tag=C2566_00528;
NZ_CP014268.2	Prodigal:2.6	CDS	523387	524355	.	-	0	ID=C2566_00529;Parent=C2566_00529_gene;inference=ab initio prediction:Prodigal:2.6:similar to AA sequence:UniProt-Swiss-Prot:sp|P0A8K4|PSD_SHIFL;locus_tag=C2566_00529;product=Phosphatidylserine decarboxylase proenzyme OS=Shigella flexneri OX=623;Gene Name=psd;
NZ_CP014268.2	prokka	gene	523387	524355	.	-	.	ID=C2566_00529_gene;locus_tag=C2566_00529;
NZ_CP014268.2	Prodigal:2.6	CDS	524452	525504	.	-	0	ID=C2566_00530;Parent=C2566_00530_gene;inference=ab initio prediction:Prodigal:2.6:similar to AA sequence:UniProt-Swiss-Prot:sp|B2TY39|RSGA_SHIB3;locus_tag=C2566_00530;product=Small ribosomal subunit biogenesis GTPase RsgA OS=Shigella boydii serotype 18 (strain CDC 3083-94 /BS512) OX=344609;Gene Name=rsgA;
NZ_CP014268.2	prokka	gene	524452	525504	.	-	.	ID=C2566_00530_gene;locus_tag=C2566_00530;
NZ_CP014268.2	Prodigal:2.6	CDS	525599	526144	.	+	0	ID=C2566_00531;Parent=C2566_00531_gene;inference=ab initio prediction:Prodigal:2.6:similar to AA sequence:UniProt-Swiss-Prot:sp|P0A784|ORN_ECOLI;locus_tag=C2566_00531;product=Oligoribonuclease OS=Escherichia coli (strain K12) OX=83333;Gene Name=orn;
NZ_CP014268.2	prokka	gene	525599	526144	.	+	.	ID=C2566_00531_gene;locus_tag=C2566_00531;
NZ_CP014268.2	Aragorn:1.2	tRNA	526355	526430	.	+	.	ID=C2566_00532;Parent=C2566_00532_gene;inference=COORDINATES:profile:Aragorn:1.2;locus_tag=C2566_00532;product=tRNA-Gly(gcc);
NZ_CP014268.2	prokka	gene	526355	526430	.	+	.	ID=C2566_00532_gene;locus_tag=C2566_00532;
NZ_CP014268.2	Aragorn:1.2	tRNA	526467	526542	.	+	.	ID=C2566_00533;Parent=C2566_00533_gene;inference=COORDINATES:profile:Aragorn:1.2;locus_tag=C2566_00533;product=tRNA-Gly(gcc);
NZ_CP014268.2	prokka	gene	526467	526542	.	+	.	ID=C2566_00533_gene;locus_tag=C2566_00533;
NZ_CP014268.2	Aragorn:1.2	tRNA	526578	526653	.	+	.	ID=C2566_00534;Parent=C2566_00534_gene;inference=COORDINATES:profile:Aragorn:1.2;locus_tag=C2566_00534;product=tRNA-Gly(gcc);
NZ_CP014268.2	prokka	gene	526578	526653	.	+	.	ID=C2566_00534_gene;locus_tag=C2566_00534;
NZ_CP014268.2	Prodigal:2.6	CDS	526923	528062	.	-	0	ID=C2566_00535;Parent=C2566_00535_gene;inference=ab initio prediction:Prodigal:2.6:similar to AA sequence:UniProt-Swiss-Prot:sp|P39288|QUEG_ECOLI;locus_tag=C2566_00535;product=Epoxyqueuosine reductase OS=Escherichia coli (strain K12) OX=83333;Gene Name=queG;
NZ_CP014268.2	prokka	gene	526923	528062	.	-	.	ID=C2566_00535_gene;locus_tag=C2566_00535;
NZ_CP014268.2	Prodigal:2.6	CDS	528076	529608	.	+	0	ID=C2566_00536;Parent=C2566_00536_gene;inference=ab initio prediction:Prodigal:2.6:similar to AA sequence:UniProt-Swiss-Prot:sp|P31806|NNR_ECOLI;locus_tag=C2566_00536;product=Bifunctional NAD(P)H-hydrate repair enzyme Nnr OS=Escherichia coli (strain K12) OX=83333;Gene Name=nnr;
NZ_CP014268.2	prokka	gene	528076	529608	.	+	.	ID=C2566_00536_gene;locus_tag=C2566_00536;
NZ_CP014268.2	Prodigal:2.6	CDS	529580	530041	.	+	0	ID=C2566_00537;Parent=C2566_00537_gene;inference=ab initio prediction:Prodigal:2.6:similar to AA sequence:UniProt-Swiss-Prot:sp|P0AF69|TSAE_SHIFL;locus_tag=C2566_00537;product=tRNA threonylcarbamoyladenosine biosynthesis protein TsaE OS=Shigella flexneri OX=623;Gene Name=tsaE;
NZ_CP014268.2	prokka	gene	529580	530041	.	+	.	ID=C2566_00537_gene;locus_tag=C2566_00537;
NZ_CP014268.2	Prodigal:2.6	CDS	530060	531397	.	+	0	ID=C2566_00538;Parent=C2566_00538_gene;inference=ab initio prediction:Prodigal:2.6:similar to AA sequence:UniProt-Swiss-Prot:sp|P26365|AMIB_ECOLI;locus_tag=C2566_00538;product=N-acetylmuramoyl-L-alanine amidase AmiB OS=Escherichia coli (strain K12) OX=83333;Gene Name=amiB;
NZ_CP014268.2	prokka	gene	530060	531397	.	+	.	ID=C2566_00538_gene;locus_tag=C2566_00538;
NZ_CP014268.2	Prodigal:2.6	CDS	531407	533254	.	+	0	ID=C2566_00539;Parent=C2566_00539_gene;inference=ab initio prediction:Prodigal:2.6:similar to AA sequence:UniProt-Swiss-Prot:sp|B1XDS1|MUTL_ECODH;locus_tag=C2566_00539;product=DNA mismatch repair protein MutL OS=Escherichia coli (strain K12 / DH10B) OX=316385;Gene Name=mutL;
NZ_CP014268.2	prokka	gene	531407	533254	.	+	.	ID=C2566_00539_gene;locus_tag=C2566_00539;
NZ_CP014268.2	Prodigal:2.6	CDS	533247	534197	.	+	0	ID=C2566_00540;Parent=C2566_00540_gene;inference=ab initio prediction:Prodigal:2.6:similar to AA sequence:UniProt-Swiss-Prot:sp|Q0SXB1|MIAA_SHIF8;locus_tag=C2566_00540;product=tRNA dimethylallyltransferase OS=Shigella flexneri serotype 5b (strain 8401) OX=373384;Gene Name=miaA;
NZ_CP014268.2	prokka	gene	533247	534197	.	+	.	ID=C2566_00540_gene;locus_tag=C2566_00540;
NZ_CP014268.2	Prodigal:2.6	CDS	534283	534591	.	+	0	ID=C2566_00541;Parent=C2566_00541_gene;inference=ab initio prediction:Prodigal:2.6:similar to AA sequence:UniProt-Swiss-Prot:sp|Q0SXB0|HFQ_SHIF8;locus_tag=C2566_00541;product=RNA-binding protein Hfq OS=Shigella flexneri serotype 5b (strain 8401) OX=373384;Gene Name=hfq;
NZ_CP014268.2	prokka	gene	534283	534591	.	+	.	ID=C2566_00541_gene;locus_tag=C2566_00541;
NZ_CP014268.2	Prodigal:2.6	CDS	534667	535947	.	+	0	ID=C2566_00542;Parent=C2566_00542_gene;inference=ab initio prediction:Prodigal:2.6:similar to AA sequence:UniProt-Swiss-Prot:sp|P25519|HFLX_ECOLI;locus_tag=C2566_00542;product=GTPase HflX OS=Escherichia coli (strain K12) OX=83333;Gene Name=hflX;
NZ_CP014268.2	prokka	gene	534667	535947	.	+	.	ID=C2566_00542_gene;locus_tag=C2566_00542;
NZ_CP014268.2	Prodigal:2.6	CDS	536033	537292	.	+	0	ID=C2566_00543;Parent=C2566_00543_gene;inference=ab initio prediction:Prodigal:2.6:similar to AA sequence:UniProt-Swiss-Prot:sp|P0ABC8|HFLK_ECO57;locus_tag=C2566_00543;product=Protein HflK OS=Escherichia coli O157:H7 OX=83334;Gene Name=hflK;
NZ_CP014268.2	prokka	gene	536033	537292	.	+	.	ID=C2566_00543_gene;locus_tag=C2566_00543;
NZ_CP014268.2	Prodigal:2.6	CDS	537295	538299	.	+	0	ID=C2566_00544;Parent=C2566_00544_gene;inference=ab initio prediction:Prodigal:2.6:similar to AA sequence:UniProt-Swiss-Prot:sp|P0ABC5|HFLC_ECO57;locus_tag=C2566_00544;product=Modulator of FtsH protease HflC OS=Escherichia coli O157:H7 OX=83334;Gene Name=hflC;
NZ_CP014268.2	prokka	gene	537295	538299	.	+	.	ID=C2566_00544_gene;locus_tag=C2566_00544;
NZ_CP014268.2	Prodigal:2.6	CDS	538381	538578	.	+	0	ID=C2566_00545;Parent=C2566_00545_gene;inference=ab initio prediction:Prodigal:2.6:similar to AA sequence:UniProt-Swiss-Prot:sp|P0AF75|YJET_SHIFL;locus_tag=C2566_00545;product=putative protein YjeT OS=Shigella flexneri OX=623;Gene Name=yjeT;
NZ_CP014268.2	prokka	gene	538381	538578	.	+	.	ID=C2566_00545_gene;locus_tag=C2566_00545;
NZ_CP014268.2	Prodigal:2.6	CDS	538682	539980	.	+	0	ID=C2566_00546;Parent=C2566_00546_gene;inference=ab initio prediction:Prodigal:2.6:similar to AA sequence:UniProt-Swiss-Prot:sp|Q328F6|PURA_SHIDS;locus_tag=C2566_00546;product=Adenylosuccinate synthetase OS=Shigella dysenteriae serotype 1 (strain Sd197) OX=300267;Gene Name=purA;
NZ_CP014268.2	prokka	gene	538682	539980	.	+	.	ID=C2566_00546_gene;locus_tag=C2566_00546;
NZ_CP014268.2	Prodigal:2.6	CDS	540185	540610	.	+	0	ID=C2566_00547;Parent=C2566_00547_gene;inference=ab initio prediction:Prodigal:2.6:similar to AA sequence:UniProt-Swiss-Prot:sp|B7M8T8|NSRR_ECO8A;locus_tag=C2566_00547;product=HTH-type transcriptional repressor NsrR OS=Escherichia coli O8 (strain IAI1) OX=585034;Gene Name=nsrR;
NZ_CP014268.2	prokka	gene	540185	540610	.	+	.	ID=C2566_00547_gene;locus_tag=C2566_00547;
NZ_CP014268.2	Prodigal:2.6	CDS	540649	543090	.	+	0	ID=C2566_00548;Parent=C2566_00548_gene;inference=ab initio prediction:Prodigal:2.6:similar to AA sequence:UniProt-Swiss-Prot:sp|P21499|RNR_ECOLI;locus_tag=C2566_00548;product=Ribonuclease R OS=Escherichia coli (strain K12) OX=83333;Gene Name=rnr;
NZ_CP014268.2	prokka	gene	540649	543090	.	+	.	ID=C2566_00548_gene;locus_tag=C2566_00548;
NZ_CP014268.2	Prodigal:2.6	CDS	543270	544001	.	+	0	ID=C2566_00549;Parent=C2566_00549_gene;inference=ab initio prediction:Prodigal:2.6:similar to AA sequence:UniProt-Swiss-Prot:sp|P63180|RLMB_SHIFL;locus_tag=C2566_00549;product=23S rRNA (guanosine-2'-O-)-methyltransferase RlmB OS=Shigella flexneri OX=623;Gene Name=rlmB;
NZ_CP014268.2	prokka	gene	543270	544001	.	+	.	ID=C2566_00549_gene;locus_tag=C2566_00549;
NZ_CP014268.2	Prodigal:2.6	CDS	544128	544529	.	+	0	ID=C2566_00550;Parent=C2566_00550_gene;inference=ab initio prediction:Prodigal:2.6:similar to AA sequence:UniProt-Swiss-Prot:sp|P0AF77|YJFI_ECO57;locus_tag=C2566_00550;product=putative protein YjfI OS=Escherichia coli O157:H7 OX=83334;Gene Name=yjfI;
NZ_CP014268.2	prokka	gene	544128	544529	.	+	.	ID=C2566_00550_gene;locus_tag=C2566_00550;
NZ_CP014268.2	Prodigal:2.6	CDS	544548	545246	.	+	0	ID=C2566_00551;Parent=C2566_00551_gene;inference=ab initio prediction:Prodigal:2.6:similar to AA sequence:UniProt-Swiss-Prot:sp|P0AF79|YJFJ_ECOL6;locus_tag=C2566_00551;product=putative protein YjfJ OS=Escherichia coli O6:H1 (strain CFT073 / ATCC / UPEC) OX=199310;Gene Name=yjfJ;
NZ_CP014268.2	prokka	gene	544548	545246	.	+	.	ID=C2566_00551_gene;locus_tag=C2566_00551;
NZ_CP014268.2	Prodigal:2.6	CDS	545297	545956	.	+	0	ID=C2566_00552;Parent=C2566_00552_gene;inference=ab initio prediction:Prodigal:2.6:similar to AA sequence:UniProt-Swiss-Prot:sp|P39293|YJFK_ECOLI;locus_tag=C2566_00552;product=putative protein YjfK OS=Escherichia coli (strain K12) OX=83333;Gene Name=yjfK;
NZ_CP014268.2	prokka	gene	545297	545956	.	+	.	ID=C2566_00552_gene;locus_tag=C2566_00552;
NZ_CP014268.2	Prodigal:2.6	CDS	545974	546372	.	+	0	ID=C2566_00553;Parent=C2566_00553_gene;inference=ab initio prediction:Prodigal:2.6:similar to AA sequence:UniProt-Swiss-Prot:sp|P0AF80|YJFL_ECOLI;locus_tag=C2566_00553;note=UPF0719 inner membrane protein YjfL OS=Escherichia coli (strain K12) OX=83333;Gene Name=yjfL;
NZ_CP014268.2	prokka	gene	545974	546372	.	+	.	ID=C2566_00553_gene;locus_tag=C2566_00553;
NZ_CP014268.2	Prodigal:2.6	CDS	546382	547020	.	+	0	ID=C2566_00554;Parent=C2566_00554_gene;inference=ab initio prediction:Prodigal:2.6:similar to AA sequence:UniProt-Swiss-Prot:sp|P39295|YJFM_ECOLI;locus_tag=C2566_00554;product=putative protein YjfM OS=Escherichia coli (strain K12) OX=83333;Gene Name=yjfM;
NZ_CP014268.2	prokka	gene	546382	547020	.	+	.	ID=C2566_00554_gene;locus_tag=C2566_00554;
NZ_CP014268.2	Prodigal:2.6	CDS	547023	548186	.	+	0	ID=C2566_00555;Parent=C2566_00555_gene;inference=ab initio prediction:Prodigal:2.6:similar to AA sequence:UniProt-Swiss-Prot:sp|P33222|YJFC_ECOLI;locus_tag=C2566_00555;product=Putative acid--amine ligase YjfC OS=Escherichia coli (strain K12) OX=83333;Gene Name=yjfC;
NZ_CP014268.2	prokka	gene	547023	548186	.	+	.	ID=C2566_00555_gene;locus_tag=C2566_00555;
NZ_CP014268.2	Prodigal:2.6	CDS	548270	549895	.	+	0	ID=C2566_00556;Parent=C2566_00556_gene;inference=ab initio prediction:Prodigal:2.6:similar to AA sequence:UniProt-Swiss-Prot:sp|P33224|AIDB_ECOLI;locus_tag=C2566_00556;product=Putative acyl-CoA dehydrogenase AidB OS=Escherichia coli (strain K12) OX=83333;Gene Name=aidB;
NZ_CP014268.2	prokka	gene	548270	549895	.	+	.	ID=C2566_00556_gene;locus_tag=C2566_00556;
NZ_CP014268.2	Prodigal:2.6	CDS	550012	550287	.	-	0	ID=C2566_00557;Parent=C2566_00557_gene;inference=ab initio prediction:Prodigal:2.6:similar to AA sequence:UniProt-Swiss-Prot:sp|P0AF84|YJFN_ECO57;locus_tag=C2566_00557;product=putative protein YjfN OS=Escherichia coli O157:H7 OX=83334;Gene Name=yjfN;
NZ_CP014268.2	prokka	gene	550012	550287	.	-	.	ID=C2566_00557_gene;locus_tag=C2566_00557;
NZ_CP014268.2	Prodigal:2.6	CDS	550436	550765	.	-	0	ID=C2566_00558;Parent=C2566_00558_gene;inference=ab initio prediction:Prodigal:2.6:similar to AA sequence:UniProt-Swiss-Prot:sp|P39297|BSMA_ECOLI;locus_tag=C2566_00558;product=Lipoprotein BsmA OS=Escherichia coli (strain K12) OX=83333;Gene Name=bsmA;
NZ_CP014268.2	prokka	gene	550436	550765	.	-	.	ID=C2566_00558_gene;locus_tag=C2566_00558;
NZ_CP014268.2	Prodigal:2.6	CDS	550947	551696	.	+	0	ID=C2566_00559;Parent=C2566_00559_gene;inference=ab initio prediction:Prodigal:2.6:similar to AA sequence:UniProt-Swiss-Prot:sp|P39298|YJFP_ECOLI;locus_tag=C2566_00559;product=Esterase YjfP OS=Escherichia coli (strain K12) OX=83333;Gene Name=yjfP;
NZ_CP014268.2	prokka	gene	550947	551696	.	+	.	ID=C2566_00559_gene;locus_tag=C2566_00559;
NZ_CP014268.2	Prodigal:2.6	CDS	551693	552448	.	-	0	ID=C2566_00560;Parent=C2566_00560_gene;inference=ab initio prediction:Prodigal:2.6:similar to AA sequence:UniProt-Swiss-Prot:sp|B6I296|ULAR_ECOSE;locus_tag=C2566_00560;product=HTH-type transcriptional regulator UlaR OS=Escherichia coli (strain SE11) OX=409438;Gene Name=ulaR;
NZ_CP014268.2	prokka	gene	551693	552448	.	-	.	ID=C2566_00560_gene;locus_tag=C2566_00560;
NZ_CP014268.2	Prodigal:2.6	CDS	552556	553620	.	-	0	ID=C2566_00561;Parent=C2566_00561_gene;inference=ab initio prediction:Prodigal:2.6:similar to AA sequence:UniProt-Swiss-Prot:sp|Q3YUF5|ULAG_SHISS;locus_tag=C2566_00561;product=putative L-ascorbate-6-phosphate lactonase UlaG OS=Shigella sonnei (strain Ss046) OX=300269;Gene Name=ulaG;
NZ_CP014268.2	prokka	gene	552556	553620	.	-	.	ID=C2566_00561_gene;locus_tag=C2566_00561;
NZ_CP014268.2	Prodigal:2.6	CDS	553975	555372	.	+	0	ID=C2566_00562;Parent=C2566_00562_gene;inference=ab initio prediction:Prodigal:2.6:similar to AA sequence:UniProt-Swiss-Prot:sp|P39301|ULAA_ECOLI;locus_tag=C2566_00562;product=Ascorbate-specific PTS system EIIC component OS=Escherichia coli (strain K12) OX=83333;Gene Name=ulaA;
NZ_CP014268.2	prokka	gene	553975	555372	.	+	.	ID=C2566_00562_gene;locus_tag=C2566_00562;
NZ_CP014268.2	Prodigal:2.6	CDS	555388	555693	.	+	0	ID=C2566_00563;Parent=C2566_00563_gene;inference=ab initio prediction:Prodigal:2.6:similar to AA sequence:UniProt-Swiss-Prot:sp|P69823|ULAB_ECO57;locus_tag=C2566_00563;product=Ascorbate-specific PTS system EIIB component OS=Escherichia coli O157:H7 OX=83334;Gene Name=ulaB;
NZ_CP014268.2	prokka	gene	555388	555693	.	+	.	ID=C2566_00563_gene;locus_tag=C2566_00563;
NZ_CP014268.2	Prodigal:2.6	CDS	555703	556167	.	+	0	ID=C2566_00564;Parent=C2566_00564_gene;inference=ab initio prediction:Prodigal:2.6:similar to AA sequence:UniProt-Swiss-Prot:sp|Q3YUF3|ULAC_SHISS;locus_tag=C2566_00564;product=Ascorbate-specific PTS system EIIA component OS=Shigella sonnei (strain Ss046) OX=300269;Gene Name=ulaC;
NZ_CP014268.2	prokka	gene	555703	556167	.	+	.	ID=C2566_00564_gene;locus_tag=C2566_00564;
NZ_CP014268.2	Prodigal:2.6	CDS	556181	556831	.	+	0	ID=C2566_00565;Parent=C2566_00565_gene;inference=ab initio prediction:Prodigal:2.6:similar to AA sequence:UniProt-Swiss-Prot:sp|Q3YUF2|ULAD_SHISS;locus_tag=C2566_00565;product=3-keto-L-gulonate-6-phosphate decarboxylase UlaD OS=Shigella sonnei (strain Ss046) OX=300269;Gene Name=ulaD;
NZ_CP014268.2	prokka	gene	556181	556831	.	+	.	ID=C2566_00565_gene;locus_tag=C2566_00565;
NZ_CP014268.2	Prodigal:2.6	CDS	556841	557695	.	+	0	ID=C2566_00566;Parent=C2566_00566_gene;inference=ab initio prediction:Prodigal:2.6:similar to AA sequence:UniProt-Swiss-Prot:sp|A7ZV68|ULAE_ECO24;locus_tag=C2566_00566;product=L-ribulose-5-phosphate 3-epimerase UlaE OS=Escherichia coli O139:H28 (strainA / ETEC) OX=331111;Gene Name=ulaE;
NZ_CP014268.2	prokka	gene	556841	557695	.	+	.	ID=C2566_00566_gene;locus_tag=C2566_00566;
NZ_CP014268.2	Prodigal:2.6	CDS	557695	558381	.	+	0	ID=C2566_00567;Parent=C2566_00567_gene;inference=ab initio prediction:Prodigal:2.6:similar to AA sequence:UniProt-Swiss-Prot:sp|B1IT08|ULAF_ECOLC;locus_tag=C2566_00567;product=L-ribulose-5-phosphate 4-epimerase UlaF OS=Escherichia coli (strain ATCC 8739 / DSM 1576 / Crooks) OX=481805;Gene Name=ulaF;
NZ_CP014268.2	prokka	gene	557695	558381	.	+	.	ID=C2566_00567_gene;locus_tag=C2566_00567;
NZ_CP014268.2	Prodigal:2.6	CDS	558510	558785	.	-	0	ID=C2566_00568;Parent=C2566_00568_gene;inference=ab initio prediction:Prodigal:2.6:similar to AA sequence:UniProt-Swiss-Prot:sp|P0AF89|YJFY_SHIFL;locus_tag=C2566_00568;product=putative protein YjfY OS=Shigella flexneri OX=623;Gene Name=yjfY;
NZ_CP014268.2	prokka	gene	558510	558785	.	-	.	ID=C2566_00568_gene;locus_tag=C2566_00568;
NZ_CP014268.2	Prodigal:2.6	CDS	559113	559508	.	+	0	ID=C2566_00569;Parent=C2566_00569_gene;inference=ab initio prediction:Prodigal:2.6:similar to AA sequence:UniProt-Swiss-Prot:sp|P02358|RS6_ECOLI;locus_tag=C2566_00569;product=30S ribosomal protein S6 OS=Escherichia coli (strain K12) OX=83333;Gene Name=rpsF;
NZ_CP014268.2	prokka	gene	559113	559508	.	+	.	ID=C2566_00569_gene;locus_tag=C2566_00569;
NZ_CP014268.2	Prodigal:2.6	CDS	559515	559829	.	+	0	ID=C2566_00570;Parent=C2566_00570_gene;inference=ab initio prediction:Prodigal:2.6:similar to AA sequence:UniProt-Swiss-Prot:sp|P67677|PRIB_SHIFL;locus_tag=C2566_00570;product=Primosomal replication protein N OS=Shigella flexneri OX=623;Gene Name=priB;
NZ_CP014268.2	prokka	gene	559515	559829	.	+	.	ID=C2566_00570_gene;locus_tag=C2566_00570;
NZ_CP014268.2	Prodigal:2.6	CDS	559834	560061	.	+	0	ID=C2566_00571;Parent=C2566_00571_gene;inference=ab initio prediction:Prodigal:2.6:similar to AA sequence:UniProt-Swiss-Prot:sp|P0A7U2|RS18_SHIFL;locus_tag=C2566_00571;product=30S ribosomal protein S18 OS=Shigella flexneri OX=623;Gene Name=rpsR;
NZ_CP014268.2	prokka	gene	559834	560061	.	+	.	ID=C2566_00571_gene;locus_tag=C2566_00571;
NZ_CP014268.2	Prodigal:2.6	CDS	560103	560552	.	+	0	ID=C2566_00572;Parent=C2566_00572_gene;inference=ab initio prediction:Prodigal:2.6:similar to AA sequence:UniProt-Swiss-Prot:sp|P0A7R1|RL9_ECOLI;locus_tag=C2566_00572;product=50S ribosomal protein L9 OS=Escherichia coli (strain K12) OX=83333;Gene Name=rplI;
NZ_CP014268.2	prokka	gene	560103	560552	.	+	.	ID=C2566_00572_gene;locus_tag=C2566_00572;
NZ_CP014268.2	Prodigal:2.6	CDS	560654	561931	.	-	0	ID=C2566_00573;Parent=C2566_00573_gene;inference=ab initio prediction:Prodigal:2.6:similar to AA sequence:UniProt-Swiss-Prot:sp|P0AA78|EXUT_ECOLI;locus_tag=C2566_00573;product=Hexuronate transporter OS=Escherichia coli (strain K12) OX=83333;Gene Name=exuT;
NZ_CP014268.2	prokka	gene	560654	561931	.	-	.	ID=C2566_00573_gene;locus_tag=C2566_00573;
NZ_CP014268.2	Prodigal:2.6	CDS	562024	564096	.	-	0	ID=C2566_00574;Parent=C2566_00574_gene;inference=ab initio prediction:Prodigal:2.6:similar to AA sequence:UniProt-Swiss-Prot:sp|Q8XNE2|NADB_CLOPE;locus_tag=C2566_00574;product=L-aspartate oxidase OS=Clostridium perfringens (strain 13 / Type A) OX=195102;Gene Name=nadB;
NZ_CP014268.2	prokka	gene	562024	564096	.	-	.	ID=C2566_00574_gene;locus_tag=C2566_00574;
NZ_CP014268.2	Prodigal:2.6	CDS	564093	565634	.	-	0	ID=C2566_00575;Parent=C2566_00575_gene;inference=ab initio prediction:Prodigal:2.6:similar to AA sequence:UniProt-Swiss-Prot:sp|P37766|YDIF_ECOLI;locus_tag=C2566_00575;product=Acetate CoA-transferase YdiF OS=Escherichia coli (strain K12) OX=83333;Gene Name=ydiF;
NZ_CP014268.2	prokka	gene	564093	565634	.	-	.	ID=C2566_00575_gene;locus_tag=C2566_00575;
NZ_CP014268.2	Prodigal:2.6	CDS	565644	566420	.	-	0	ID=C2566_00576;Parent=C2566_00576_gene;inference=ab initio prediction:Prodigal:2.6:similar to AA sequence:UniProt-Swiss-Prot:sp|P52046|CRT_CLOAB;locus_tag=C2566_00576;product=Short-chain-enoyl-CoA hydratase OS=Clostridium acetobutylicum (strain ATCC 824 / DSM 792 / JCM 1419 /LMG 5710 / VKM B-1787) OX=272562;Gene Name=crt;
NZ_CP014268.2	prokka	gene	565644	566420	.	-	.	ID=C2566_00576_gene;locus_tag=C2566_00576;
NZ_CP014268.2	Prodigal:2.6	CDS	566430	567272	.	-	0	ID=C2566_00577;Parent=C2566_00577_gene;inference=COORDINATES: similar to AA sequence:RefSeq:WP_001205218.1;locus_tag=C2566_00577;product=sugar phosphate isomerase/epimerase;Gene Name=ycjR;
NZ_CP014268.2	prokka	gene	566430	567272	.	-	.	ID=C2566_00577_gene;locus_tag=C2566_00577;
NZ_CP014268.2	Prodigal:2.6	CDS	567282	568073	.	-	0	ID=C2566_00578;Parent=C2566_00578_gene;inference=ab initio prediction:Prodigal:2.6:similar to AA sequence:UniProt-Swiss-Prot:sp|P51831|FABG_BACSU;locus_tag=C2566_00578;product=3-oxoacyl-[acyl-carrier-protein] reductase FabG OS=Bacillus subtilis (strain 168) OX=224308;Gene Name=fabG;
NZ_CP014268.2	prokka	gene	567282	568073	.	-	.	ID=C2566_00578_gene;locus_tag=C2566_00578;
NZ_CP014268.2	Prodigal:2.6	CDS	568286	568933	.	+	0	ID=C2566_00579;Parent=C2566_00579_gene;inference=ab initio prediction:Prodigal:2.6:similar to AA sequence:UniProt-Swiss-Prot:sp|P39309|YTFA_ECOLI;locus_tag=C2566_00579;product=Putative uncharacterized protein YtfA OS=Escherichia coli (strain K12) OX=83333;Gene Name=ytfA;
NZ_CP014268.2	prokka	gene	568286	568933	.	+	.	ID=C2566_00579_gene;locus_tag=C2566_00579;
NZ_CP014268.2	Prodigal:2.6	CDS	568917	569555	.	-	0	ID=C2566_00580;Parent=C2566_00580_gene;inference=ab initio prediction:Prodigal:2.6:similar to AA sequence:UniProt-Swiss-Prot:sp|P39310|YTFB_ECOLI;locus_tag=C2566_00580;product=putative protein YtfB OS=Escherichia coli (strain K12) OX=83333;Gene Name=ytfB;
NZ_CP014268.2	prokka	gene	568917	569555	.	-	.	ID=C2566_00580_gene;locus_tag=C2566_00580;
NZ_CP014268.2	Prodigal:2.6	CDS	569774	570394	.	+	0	ID=C2566_00581;Parent=C2566_00581_gene;inference=ab initio prediction:Prodigal:2.6:similar to AA sequence:UniProt-Swiss-Prot:sp|P0A9L4|FKBB_SHIFL;locus_tag=C2566_00581;product=FKBP-type 22 kDa peptidyl-prolyl cis-trans isomerase OS=Shigella flexneri OX=623;Gene Name=fklB;
NZ_CP014268.2	prokka	gene	569774	570394	.	+	.	ID=C2566_00581_gene;locus_tag=C2566_00581;
NZ_CP014268.2	Prodigal:2.6	CDS	570703	572115	.	+	0	ID=C2566_00582;Parent=C2566_00582_gene;inference=ab initio prediction:Prodigal:2.6:similar to AA sequence:UniProt-Swiss-Prot:sp|P0AAE0|CYCA_ECOLI;locus_tag=C2566_00582;product=D-serine/D-alanine/glycine transporter OS=Escherichia coli (strain K12) OX=83333;Gene Name=cycA;
NZ_CP014268.2	prokka	gene	570703	572115	.	+	.	ID=C2566_00582_gene;locus_tag=C2566_00582;
NZ_CP014268.2	Prodigal:2.6	CDS	572160	572822	.	-	0	ID=C2566_00583;Parent=C2566_00583_gene;inference=ab initio prediction:Prodigal:2.6:similar to AA sequence:UniProt-Swiss-Prot:sp|P69505|YTFE_SHIFL;locus_tag=C2566_00583;product=Iron-sulfur cluster repair protein YtfE OS=Shigella flexneri OX=623;Gene Name=ytfE;
NZ_CP014268.2	prokka	gene	572160	572822	.	-	.	ID=C2566_00583_gene;locus_tag=C2566_00583;
NZ_CP014268.2	Prodigal:2.6	CDS	572930	573895	.	-	0	ID=C2566_00584;Parent=C2566_00584_gene;inference=ab initio prediction:Prodigal:2.6:similar to AA sequence:UniProt-Swiss-Prot:sp|P39314|YTFF_ECOLI;locus_tag=C2566_00584;product=Inner membrane protein YtfF OS=Escherichia coli (strain K12) OX=83333;Gene Name=ytfF;
NZ_CP014268.2	prokka	gene	572930	573895	.	-	.	ID=C2566_00584_gene;locus_tag=C2566_00584;
NZ_CP014268.2	Prodigal:2.6	CDS	574004	574864	.	-	0	ID=C2566_00585;Parent=C2566_00585_gene;inference=ab initio prediction:Prodigal:2.6:similar to AA sequence:UniProt-Swiss-Prot:sp|P39315|QOR2_ECOLI;locus_tag=C2566_00585;product=Quinone oxidoreductase 2 OS=Escherichia coli (strain K12) OX=83333;Gene Name=qorB;
NZ_CP014268.2	prokka	gene	574004	574864	.	-	.	ID=C2566_00585_gene;locus_tag=C2566_00585;
NZ_CP014268.2	Prodigal:2.6	CDS	574953	575333	.	+	0	ID=C2566_00586;Parent=C2566_00586_gene;inference=ab initio prediction:Prodigal:2.6:similar to AA sequence:UniProt-Swiss-Prot:sp|P0ACN3|YTFH_SHIFL;locus_tag=C2566_00586;product=putative HTH-type transcriptional regulator YtfH OS=Shigella flexneri OX=623;Gene Name=ytfH;
NZ_CP014268.2	prokka	gene	574953	575333	.	+	.	ID=C2566_00586_gene;locus_tag=C2566_00586;
NZ_CP014268.2	Prodigal:2.6	CDS	575456	577399	.	-	0	ID=C2566_00587;Parent=C2566_00587_gene;inference=ab initio prediction:Prodigal:2.6:similar to AA sequence:UniProt-Swiss-Prot:sp|P08331|CPDB_ECOLI;locus_tag=C2566_00587;product=2''3'-cyclic-nucleotide 2'-phosphodiesterase/3'-nucleotidase OS=Escherichia coli (strain K12) OX=83333;Gene Name=cpdB;
NZ_CP014268.2	prokka	gene	575456	577399	.	-	.	ID=C2566_00587_gene;locus_tag=C2566_00587;
NZ_CP014268.2	Prodigal:2.6	CDS	577589	578329	.	+	0	ID=C2566_00588;Parent=C2566_00588_gene;inference=ab initio prediction:Prodigal:2.6:similar to AA sequence:UniProt-Swiss-Prot:sp|Q8FAG5|CYSQ_ECOL6;locus_tag=C2566_00588;product=3'(2')'5'-bisphosphate nucleotidase CysQ OS=Escherichia coli O6:H1 (strain CFT073 / ATCC / UPEC)OX=199310;Gene Name=cysQ;
NZ_CP014268.2	prokka	gene	577589	578329	.	+	.	ID=C2566_00588_gene;locus_tag=C2566_00588;
NZ_CP014268.2	Prodigal:2.6	CDS	578319	578876	.	-	0	ID=C2566_00589;Parent=C2566_00589_gene;inference=ab initio prediction:Prodigal:2.6:similar to AA sequence:UniProt-Swiss-Prot:sp|P39187|YTFJ_ECOLI;locus_tag=C2566_00589;product=putative protein YtfJ OS=Escherichia coli (strain K12) OX=83333;Gene Name=ytfJ;
NZ_CP014268.2	prokka	gene	578319	578876	.	-	.	ID=C2566_00589_gene;locus_tag=C2566_00589;
NZ_CP014268.2	Prodigal:2.6	CDS	579201	579407	.	+	0	ID=C2566_00590;Parent=C2566_00590_gene;inference=ab initio prediction:Prodigal:2.6:similar to AA sequence:UniProt-Swiss-Prot:sp|P0ADE2|YTFK_ECOLI;locus_tag=C2566_00590;product=putative protein YtfK OS=Escherichia coli (strain K12) OX=83333;Gene Name=ytfK;
NZ_CP014268.2	prokka	gene	579201	579407	.	+	.	ID=C2566_00590_gene;locus_tag=C2566_00590;
NZ_CP014268.2	Prodigal:2.6	CDS	579469	580812	.	-	0	ID=C2566_00591;Parent=C2566_00591_gene;inference=ab initio prediction:Prodigal:2.6:similar to AA sequence:UniProt-Swiss-Prot:sp|P0AE45|YTFL_ECOLI;locus_tag=C2566_00591;note=UPF0053 inner membrane protein YtfL OS=Escherichia coli (strain K12) OX=83333;Gene Name=ytfL;
NZ_CP014268.2	prokka	gene	579469	580812	.	-	.	ID=C2566_00591_gene;locus_tag=C2566_00591;
NZ_CP014268.2	Infernal:1.1	misc_RNA	580874	580931	.	-	.	ID=C2566_00592;Parent=C2566_00592_gene;inference=COORDINATES:profile:Infernal:1.1;locus_tag=C2566_00592;product=STnc450;
NZ_CP014268.2	prokka	gene	580874	580931	.	-	.	ID=C2566_00592_gene;locus_tag=C2566_00592;
NZ_CP014268.2	Prodigal:2.6	CDS	581135	581773	.	-	0	ID=C2566_00593;Parent=C2566_00593_gene;inference=ab initio prediction:Prodigal:2.6:similar to AA sequence:UniProt-Swiss-Prot:sp|P0A745|MSRA_SHIFL;locus_tag=C2566_00593;product=Peptide methionine sulfoxide reductase MsrA OS=Shigella flexneri OX=623;Gene Name=msrA;
NZ_CP014268.2	prokka	gene	581135	581773	.	-	.	ID=C2566_00593_gene;locus_tag=C2566_00593;
NZ_CP014268.2	Prodigal:2.6	CDS	581979	583712	.	+	0	ID=C2566_00594;Parent=C2566_00594_gene;inference=ab initio prediction:Prodigal:2.6:similar to AA sequence:UniProt-Swiss-Prot:sp|P0ADE4|TAMA_ECOLI;locus_tag=C2566_00594;product=Translocation and assembly module subunit TamA OS=Escherichia coli (strain K12) OX=83333;Gene Name=tamA;
NZ_CP014268.2	prokka	gene	581979	583712	.	+	.	ID=C2566_00594_gene;locus_tag=C2566_00594;
NZ_CP014268.2	Prodigal:2.6	CDS	583709	587488	.	+	0	ID=C2566_00595;Parent=C2566_00595_gene;inference=ab initio prediction:Prodigal:2.6:similar to AA sequence:UniProt-Swiss-Prot:sp|P39321|TAMB_ECOLI;locus_tag=C2566_00595;product=Translocation and assembly module subunit TamB OS=Escherichia coli (strain K12) OX=83333;Gene Name=tamB;
NZ_CP014268.2	prokka	gene	583709	587488	.	+	.	ID=C2566_00595_gene;locus_tag=C2566_00595;
NZ_CP014268.2	Prodigal:2.6	CDS	587491	587832	.	+	0	ID=C2566_00596;Parent=C2566_00596_gene;inference=ab initio prediction:Prodigal:2.6:similar to AA sequence:UniProt-Swiss-Prot:sp|P0AE48|YTFP_ECOLI;locus_tag=C2566_00596;product=Gamma-glutamylcyclotransferase family protein YtfP OS=Escherichia coli (strain K12) OX=83333;Gene Name=ytfP;
NZ_CP014268.2	prokka	gene	587491	587832	.	+	.	ID=C2566_00596_gene;locus_tag=C2566_00596;
NZ_CP014268.2	Prodigal:2.6	CDS	588212	588742	.	-	0	ID=C2566_00597;Parent=C2566_00597_gene;inference=ab initio prediction:Prodigal:2.6:similar to AA sequence:UniProt-Swiss-Prot:sp|Q8FAG0|IPYR_ECOL6;locus_tag=C2566_00597;product=Inorganic pyrophosphatase OS=Escherichia coli O6:H1 (strain CFT073 / ATCC / UPEC) OX=199310;Gene Name=ppa;
NZ_CP014268.2	prokka	gene	588212	588742	.	-	.	ID=C2566_00597_gene;locus_tag=C2566_00597;
NZ_CP014268.2	Prodigal:2.6	CDS	589052	590008	.	+	0	ID=C2566_00598;Parent=C2566_00598_gene;inference=ab initio prediction:Prodigal:2.6:similar to AA sequence:UniProt-Swiss-Prot:sp|P39325|YTFQ_ECOLI;locus_tag=C2566_00598;product=ABC transporter periplasmic-binding protein YtfQ OS=Escherichia coli (strain K12) OX=83333;Gene Name=ytfQ;
NZ_CP014268.2	prokka	gene	589052	590008	.	+	.	ID=C2566_00598_gene;locus_tag=C2566_00598;
NZ_CP014268.2	Infernal:1.1	misc_RNA	590037	590115	.	+	.	ID=C2566_00599;Parent=C2566_00599_gene;inference=COORDINATES:profile:Infernal:1.1;locus_tag=C2566_00599;product=naRNA4;
NZ_CP014268.2	prokka	gene	590037	590115	.	+	.	ID=C2566_00599_gene;locus_tag=C2566_00599;
NZ_CP014268.2	Prodigal:2.6	CDS	590148	591650	.	+	0	ID=C2566_00600;Parent=C2566_00600_gene;inference=ab initio prediction:Prodigal:2.6:similar to AA sequence:UniProt-Swiss-Prot:sp|Q6BEX0|YTFR_ECOLI;locus_tag=C2566_00600;product=putative ABC transporter ATP-binding protein YtfR OS=Escherichia coli (strain K12) OX=83333;Gene Name=ytfR;
NZ_CP014268.2	prokka	gene	590148	591650	.	+	.	ID=C2566_00600_gene;locus_tag=C2566_00600;
NZ_CP014268.2	Prodigal:2.6	CDS	591664	592686	.	+	0	ID=C2566_00601;Parent=C2566_00601_gene;inference=ab initio prediction:Prodigal:2.6:similar to AA sequence:UniProt-Swiss-Prot:sp|P39328|YTFT_ECOLI;locus_tag=C2566_00601;product=Inner membrane ABC transporter permease protein YtfT OS=Escherichia coli (strain K12) OX=83333;Gene Name=ytfT;
NZ_CP014268.2	prokka	gene	591664	592686	.	+	.	ID=C2566_00601_gene;locus_tag=C2566_00601;
NZ_CP014268.2	Prodigal:2.6	CDS	592673	593668	.	+	0	ID=C2566_00602;Parent=C2566_00602_gene;inference=ab initio prediction:Prodigal:2.6:similar to AA sequence:UniProt-Swiss-Prot:sp|P37772|YJFF_ECOLI;locus_tag=C2566_00602;product=Inner membrane ABC transporter permease protein YjfF OS=Escherichia coli (strain K12) OX=83333;Gene Name=yjfF;
NZ_CP014268.2	prokka	gene	592673	593668	.	+	.	ID=C2566_00602_gene;locus_tag=C2566_00602;
NZ_CP014268.2	Prodigal:2.6	CDS	593701	594699	.	-	0	ID=C2566_00603;Parent=C2566_00603_gene;inference=ab initio prediction:Prodigal:2.6:similar to AA sequence:UniProt-Swiss-Prot:sp|Q0SXH4|F16PA_SHIF8;locus_tag=C2566_00603;product=Fructose-1'6-bisphosphatase class 1 OS=Shigella flexneri serotype 5b (strain 8401) OX=373384;Gene Name=fbp;
NZ_CP014268.2	prokka	gene	593701	594699	.	-	.	ID=C2566_00603_gene;locus_tag=C2566_00603;
NZ_CP014268.2	Prodigal:2.6	CDS	594875	596248	.	+	0	ID=C2566_00604;Parent=C2566_00604_gene;inference=ab initio prediction:Prodigal:2.6:similar to AA sequence:UniProt-Swiss-Prot:sp|P37773|MPL_ECOLI;locus_tag=C2566_00604;product=UDP-N-acetylmuramate--L-alanyl-gamma-D-glutamyl-meso-2'6-diaminoheptandioate ligase OS=Escherichia coli(strain K12) OX=83333;Gene Name=mpl;
NZ_CP014268.2	prokka	gene	594875	596248	.	+	.	ID=C2566_00604_gene;locus_tag=C2566_00604;
NZ_CP014268.2	Infernal:1.1	misc_RNA	596278	596355	.	+	.	ID=C2566_00605;Parent=C2566_00605_gene;inference=COORDINATES:profile:Infernal:1.1;locus_tag=C2566_00605;product=naRNA4;
NZ_CP014268.2	prokka	gene	596278	596355	.	+	.	ID=C2566_00605_gene;locus_tag=C2566_00605;
NZ_CP014268.2	Prodigal:2.6	CDS	596404	596955	.	-	0	ID=C2566_00606;Parent=C2566_00606_gene;inference=ab initio prediction:Prodigal:2.6:similar to AA sequence:UniProt-Swiss-Prot:sp|Q3YUB7|YJGA_SHISS;locus_tag=C2566_00606;note=UPF0307 protein YjgA OS=Shigella sonnei (strain Ss046) OX=300269;Gene Name=yjgA;
NZ_CP014268.2	prokka	gene	596404	596955	.	-	.	ID=C2566_00606_gene;locus_tag=C2566_00606;
NZ_CP014268.2	Prodigal:2.6	CDS	597050	598402	.	+	0	ID=C2566_00607;Parent=C2566_00607_gene;inference=ab initio prediction:Prodigal:2.6:similar to AA sequence:UniProt-Swiss-Prot:sp|P0AFK0|PMBA_ECOLI;locus_tag=C2566_00607;product=Metalloprotease PmbA OS=Escherichia coli (strain K12) OX=83333;Gene Name=pmbA;
NZ_CP014268.2	prokka	gene	597050	598402	.	+	.	ID=C2566_00607_gene;locus_tag=C2566_00607;
NZ_CP014268.2	Prodigal:2.6	CDS	598585	598971	.	+	0	ID=C2566_00608;Parent=C2566_00608_gene;inference=ab initio prediction:Prodigal:2.6:similar to AA sequence:UniProt-Swiss-Prot:sp|P0ABE7|C562_ECOLX;locus_tag=C2566_00608;product=Soluble cytochrome b562 OS=Escherichia coli OX=562;Gene Name=cybC;
NZ_CP014268.2	prokka	gene	598585	598971	.	+	.	ID=C2566_00608_gene;locus_tag=C2566_00608;
NZ_CP014268.2	Prodigal:2.6	CDS	599016	599480	.	-	0	ID=C2566_00609;Parent=C2566_00609_gene;inference=ab initio prediction:Prodigal:2.6:similar to AA sequence:UniProt-Swiss-Prot:sp|P0A9N9|NRDG_ECO57;locus_tag=C2566_00609;product=Anaerobic ribonucleoside-triphosphate reductase-activating protein OS=Escherichia coli O157:H7 OX=83334;Gene Name=nrdG;
NZ_CP014268.2	prokka	gene	599016	599480	.	-	.	ID=C2566_00609_gene;locus_tag=C2566_00609;
NZ_CP014268.2	Prodigal:2.6	CDS	599639	601777	.	-	0	ID=C2566_00610;Parent=C2566_00610_gene;inference=ab initio prediction:Prodigal:2.6:similar to AA sequence:UniProt-Swiss-Prot:sp|P28903|NRDD_ECOLI;locus_tag=C2566_00610;product=Anaerobic ribonucleoside-triphosphate reductase OS=Escherichia coli (strain K12) OX=83333;Gene Name=nrdD;
NZ_CP014268.2	prokka	gene	599639	601777	.	-	.	ID=C2566_00610_gene;locus_tag=C2566_00610;
NZ_CP014268.2	Prodigal:2.6	CDS	602171	603826	.	-	0	ID=C2566_00611;Parent=C2566_00611_gene;inference=ab initio prediction:Prodigal:2.6:similar to AA sequence:UniProt-Swiss-Prot:sp|P28904|TREC_ECOLI;locus_tag=C2566_00611;product=Trehalose-6-phosphate hydrolase OS=Escherichia coli (strain K12) OX=83333;Gene Name=treC;
NZ_CP014268.2	prokka	gene	602171	603826	.	-	.	ID=C2566_00611_gene;locus_tag=C2566_00611;
NZ_CP014268.2	Prodigal:2.6	CDS	603876	605297	.	-	0	ID=C2566_00612;Parent=C2566_00612_gene;inference=ab initio prediction:Prodigal:2.6:similar to AA sequence:UniProt-Swiss-Prot:sp|P36672|PTTBC_ECOLI;locus_tag=C2566_00612;product=PTS system trehalose-specific EIIBC component OS=Escherichia coli (strain K12) OX=83333;Gene Name=treB;
NZ_CP014268.2	prokka	gene	603876	605297	.	-	.	ID=C2566_00612_gene;locus_tag=C2566_00612;
NZ_CP014268.2	Prodigal:2.6	CDS	605416	606363	.	-	0	ID=C2566_00613;Parent=C2566_00613_gene;inference=ab initio prediction:Prodigal:2.6:similar to AA sequence:UniProt-Swiss-Prot:sp|P36673|TRER_ECOLI;locus_tag=C2566_00613;product=HTH-type transcriptional regulator TreR OS=Escherichia coli (strain K12) OX=83333;Gene Name=treR;
NZ_CP014268.2	prokka	gene	605416	606363	.	-	.	ID=C2566_00613_gene;locus_tag=C2566_00613;
NZ_CP014268.2	Infernal:1.1	misc_RNA	606533	606648	.	+	.	ID=C2566_00614;Parent=C2566_00614_gene;inference=COORDINATES:profile:Infernal:1.1;locus_tag=C2566_00614;product=Mg_sensor;
NZ_CP014268.2	prokka	gene	606533	606648	.	+	.	ID=C2566_00614_gene;locus_tag=C2566_00614;
NZ_CP014268.2	Prodigal:2.6	CDS	606742	609438	.	+	0	ID=C2566_00615;Parent=C2566_00615_gene;inference=ab initio prediction:Prodigal:2.6:similar to AA sequence:UniProt-Swiss-Prot:sp|P0ABB8|ATMA_ECOLI;locus_tag=C2566_00615;product=Magnesium-transporting ATPase' P-type 1 OS=Escherichia coli (strain K12) OX=83333;Gene Name=mgtA;
NZ_CP014268.2	prokka	gene	606742	609438	.	+	.	ID=C2566_00615_gene;locus_tag=C2566_00615;
NZ_CP014268.2	Prodigal:2.6	CDS	609644	610030	.	-	0	ID=C2566_00616;Parent=C2566_00616_gene;inference=ab initio prediction:Prodigal:2.6:similar to AA sequence:UniProt-Swiss-Prot:sp|P0AF93|RIDA_ECOLI;locus_tag=C2566_00616;product=2-iminobutanoate/2-iminopropanoate deaminase OS=Escherichia coli (strain K12) OX=83333;Gene Name=ridA;
NZ_CP014268.2	prokka	gene	609644	610030	.	-	.	ID=C2566_00616_gene;locus_tag=C2566_00616;
NZ_CP014268.2	Prodigal:2.6	CDS	610103	610564	.	-	0	ID=C2566_00617;Parent=C2566_00617_gene;inference=ab initio prediction:Prodigal:2.6:similar to AA sequence:UniProt-Swiss-Prot:sp|Q3YUA7|PYRI_SHISS;locus_tag=C2566_00617;product=Aspartate carbamoyltransferase regulatory chain OS=Shigella sonnei (strain Ss046) OX=300269;Gene Name=pyrI;
NZ_CP014268.2	prokka	gene	610103	610564	.	-	.	ID=C2566_00617_gene;locus_tag=C2566_00617;
NZ_CP014268.2	Prodigal:2.6	CDS	610577	611512	.	-	0	ID=C2566_00618;Parent=C2566_00618_gene;inference=ab initio prediction:Prodigal:2.6:similar to AA sequence:UniProt-Swiss-Prot:sp|Q3YUA6|PYRB_SHISS;locus_tag=C2566_00618;product=Aspartate carbamoyltransferase OS=Shigella sonnei (strain Ss046) OX=300269;Gene Name=pyrB;
NZ_CP014268.2	prokka	gene	610577	611512	.	-	.	ID=C2566_00618_gene;locus_tag=C2566_00618;
NZ_CP014268.2	Protein_Homology	CDS	611516	611650	.	-	0	ID=C2566_00619;Parent=C2566_00619_gene;inference=COORDINATES: similar to AA sequence:UniProt-Swiss-Prot:sp|P0AD83|LPPY_ECOLI;locus_tag=C2566_00619;product=pyr operon leader peptide;Gene Name=pyrL;
NZ_CP014268.2	RefSeq	gene	611516	611650	.	-	.	ID=C2566_00619_gene;locus_tag=C2566_00619;
NZ_CP014268.2	Prodigal:2.6	CDS	611931	612326	.	-	0	ID=C2566_00620;Parent=C2566_00620_gene;inference=ab initio prediction:Prodigal:2.6:similar to AA sequence:UniProt-Swiss-Prot:sp|P39332|YJGH_ECOLI;locus_tag=C2566_00620;product=RutC family protein YjgH OS=Escherichia coli (strain K12) OX=83333;Gene Name=yjgH;
NZ_CP014268.2	prokka	gene	611931	612326	.	-	.	ID=C2566_00620_gene;locus_tag=C2566_00620;
NZ_CP014268.2	Prodigal:2.6	CDS	612457	613170	.	-	0	ID=C2566_00621;Parent=C2566_00621_gene;inference=ab initio prediction:Prodigal:2.6:similar to AA sequence:UniProt-Swiss-Prot:sp|P39333|BDCA_ECOLI;locus_tag=C2566_00621;product=Cyclic-di-GMP-binding biofilm dispersal mediator protein OS=Escherichia coli (strain K12) OX=83333;Gene Name=bdcA;
NZ_CP014268.2	prokka	gene	612457	613170	.	-	.	ID=C2566_00621_gene;locus_tag=C2566_00621;
NZ_CP014268.2	Prodigal:2.6	CDS	613241	613834	.	+	0	ID=C2566_00622;Parent=C2566_00622_gene;inference=ab initio prediction:Prodigal:2.6:similar to AA sequence:UniProt-Swiss-Prot:sp|P39334|BDCR_ECOLI;locus_tag=C2566_00622;product=HTH-type transcriptional repressor BdcR OS=Escherichia coli (strain K12) OX=83333;Gene Name=bdcR;
NZ_CP014268.2	prokka	gene	613241	613834	.	+	.	ID=C2566_00622_gene;locus_tag=C2566_00622;
NZ_CP014268.2	Prodigal:2.6	CDS	613979	614431	.	+	0	ID=C2566_00623;Parent=C2566_00623_gene;inference=ab initio prediction:Prodigal:2.6:similar to AA sequence:UniProt-Swiss-Prot:sp|P0AF96|TABA_ECOLI;locus_tag=C2566_00623;product=Toxin-antitoxin biofilm protein TabA OS=Escherichia coli (strain K12) OX=83333;Gene Name=tabA;
NZ_CP014268.2	prokka	gene	613979	614431	.	+	.	ID=C2566_00623_gene;locus_tag=C2566_00623;
NZ_CP014268.2	Prodigal:2.6	CDS	614554	616206	.	+	0	ID=C2566_00624;Parent=C2566_00624_gene;inference=ab initio prediction:Prodigal:2.6:similar to AA sequence:UniProt-Swiss-Prot:sp|P39336|YJGL_ECOLI;locus_tag=C2566_00624;product=putative protein YjgL OS=Escherichia coli (strain K12) OX=83333;Gene Name=yjgL;
NZ_CP014268.2	prokka	gene	614554	616206	.	+	.	ID=C2566_00624_gene;locus_tag=C2566_00624;
NZ_CP014268.2	Prodigal:2.6	CDS	616279	617283	.	-	0	ID=C2566_00625;Parent=C2566_00625_gene;inference=ab initio prediction:Prodigal:2.6:similar to AA sequence:UniProt-Swiss-Prot:sp|B7NGI6|OTC_ECOLU;locus_tag=C2566_00625;product=Ornithine carbamoyltransferase OS=Escherichia coli O17:K52:H18 (strain UMN026 / ExPEC) OX=585056;Gene Name=argI;
NZ_CP014268.2	prokka	gene	616279	617283	.	-	.	ID=C2566_00625_gene;locus_tag=C2566_00625;
NZ_CP014268.2	Prodigal:2.6	CDS	617445	617861	.	+	0	ID=C2566_00626;Parent=C2566_00626_gene;inference=ab initio prediction:Prodigal:2.6:similar to AA sequence:UniProt-Swiss-Prot:sp|P0AF92|RRAB_SHIFL;locus_tag=C2566_00626;product=Regulator of ribonuclease activity B OS=Shigella flexneri OX=623;Gene Name=rraB;
NZ_CP014268.2	prokka	gene	617445	617861	.	+	.	ID=C2566_00626_gene;locus_tag=C2566_00626;
NZ_CP014268.2	Prodigal:2.6	CDS	617907	618410	.	-	0	ID=C2566_00627;Parent=C2566_00627_gene;inference=ab initio prediction:Prodigal:2.6:similar to AA sequence:UniProt-Swiss-Prot:sp|P39337|YJGM_ECOLI;locus_tag=C2566_00627;product=putative N-acetyltransferase YjgM OS=Escherichia coli (strain K12) OX=83333;Gene Name=yjgM;
NZ_CP014268.2	prokka	gene	617907	618410	.	-	.	ID=C2566_00627_gene;locus_tag=C2566_00627;
NZ_CP014268.2	Prodigal:2.6	CDS	618603	619799	.	+	0	ID=C2566_00628;Parent=C2566_00628_gene;inference=ab initio prediction:Prodigal:2.6:similar to AA sequence:UniProt-Swiss-Prot:sp|P58219|YJGN_ECO57;locus_tag=C2566_00628;product=Inner membrane protein YjgN OS=Escherichia coli O157:H7 OX=83334;Gene Name=yjgN;
NZ_CP014268.2	prokka	gene	618603	619799	.	+	.	ID=C2566_00628_gene;locus_tag=C2566_00628;
NZ_CP014268.2	Prodigal:2.6	CDS	619855	622710	.	-	0	ID=C2566_00629;Parent=C2566_00629_gene;inference=ab initio prediction:Prodigal:2.6:similar to AA sequence:UniProt-Swiss-Prot:sp|Q8XCB3|SYV_ECO57;locus_tag=C2566_00629;product=Valine--tRNA ligase OS=Escherichia coli O157:H7 OX=83334;Gene Name=valS;
NZ_CP014268.2	prokka	gene	619855	622710	.	-	.	ID=C2566_00629_gene;locus_tag=C2566_00629;
NZ_CP014268.2	Prodigal:2.6	CDS	622710	623153	.	-	0	ID=C2566_00630;Parent=C2566_00630_gene;inference=ab initio prediction:Prodigal:2.6:similar to AA sequence:UniProt-Swiss-Prot:sp|P28905|HOLC_ECOLI;locus_tag=C2566_00630;product=DNA polymerase III subunit chi OS=Escherichia coli (strain K12) OX=83333;Gene Name=holC;
NZ_CP014268.2	prokka	gene	622710	623153	.	-	.	ID=C2566_00630_gene;locus_tag=C2566_00630;
NZ_CP014268.2	Infernal:1.1	misc_RNA	623261	623336	.	+	.	ID=C2566_00631;Parent=C2566_00631_gene;inference=COORDINATES:profile:Infernal:1.1;locus_tag=C2566_00631;product=naRNA4;
NZ_CP014268.2	prokka	gene	623261	623336	.	-	.	ID=C2566_00631_gene;locus_tag=C2566_00631;
NZ_CP014268.2	Infernal:1.1	misc_RNA	623357	623432	.	+	.	ID=C2566_00632;Parent=C2566_00632_gene;inference=COORDINATES:profile:Infernal:1.1;locus_tag=C2566_00632;product=naRNA4;
NZ_CP014268.2	prokka	gene	623357	623432	.	+	.	ID=C2566_00632_gene;locus_tag=C2566_00632;
NZ_CP014268.2	Prodigal:2.6	CDS	623507	625018	.	-	0	ID=C2566_00633;Parent=C2566_00633_gene;inference=ab initio prediction:Prodigal:2.6:similar to AA sequence:UniProt-Swiss-Prot:sp|B1LRE5|AMPA_ECOSM;locus_tag=C2566_00633;product=putative cytosol aminopeptidase OS=Escherichia coli (strain SMS-3-5 / SECEC) OX=439855;Gene Name=pepA;
NZ_CP014268.2	prokka	gene	623507	625018	.	-	.	ID=C2566_00633_gene;locus_tag=C2566_00633;
NZ_CP014268.2	Prodigal:2.6	CDS	625285	626385	.	+	0	ID=C2566_00634;Parent=C2566_00634_gene;inference=ab initio prediction:Prodigal:2.6:similar to AA sequence:UniProt-Swiss-Prot:sp|P0AFA1|LPTF_SHIFL;locus_tag=C2566_00634;product=Lipopolysaccharide export system permease protein LptF OS=Shigella flexneri OX=623;Gene Name=lptF;
NZ_CP014268.2	prokka	gene	625285	626385	.	+	.	ID=C2566_00634_gene;locus_tag=C2566_00634;
NZ_CP014268.2	Prodigal:2.6	CDS	626385	627467	.	+	0	ID=C2566_00635;Parent=C2566_00635_gene;inference=ab initio prediction:Prodigal:2.6:similar to AA sequence:UniProt-Swiss-Prot:sp|P0ADC6|LPTG_ECOLI;locus_tag=C2566_00635;product=Lipopolysaccharide export system permease protein LptG OS=Escherichia coli (strain K12) OX=83333;Gene Name=lptG;
NZ_CP014268.2	prokka	gene	626385	627467	.	+	.	ID=C2566_00635_gene;locus_tag=C2566_00635;
NZ_CP014268.2	Prodigal:2.6	CDS	627628	629130	.	-	0	ID=C2566_00636;Parent=C2566_00636_gene;inference=ab initio prediction:Prodigal:2.6:similar to AA sequence:UniProt-Swiss-Prot:sp|P39342|YJGR_ECOLI;locus_tag=C2566_00636;product=putative protein YjgR OS=Escherichia coli (strain K12) OX=83333;Gene Name=yjgR;
NZ_CP014268.2	prokka	gene	627628	629130	.	-	.	ID=C2566_00636_gene;locus_tag=C2566_00636;
NZ_CP014268.2	Prodigal:2.6	CDS	629208	630206	.	-	0	ID=C2566_00637;Parent=C2566_00637_gene;inference=ab initio prediction:Prodigal:2.6:similar to AA sequence:UniProt-Swiss-Prot:sp|P39343|IDNR_ECOLI;locus_tag=C2566_00637;product=HTH-type transcriptional regulator IdnR OS=Escherichia coli (strain K12) OX=83333;Gene Name=idnR;
NZ_CP014268.2	prokka	gene	629208	630206	.	-	.	ID=C2566_00637_gene;locus_tag=C2566_00637;
NZ_CP014268.2	Prodigal:2.6	CDS	630273	631592	.	-	0	ID=C2566_00638;Parent=C2566_00638_gene;inference=ab initio prediction:Prodigal:2.6:similar to AA sequence:UniProt-Swiss-Prot:sp|P39344|IDNT_ECOLI;locus_tag=C2566_00638;product=Gnt-II system L-idonate transporter OS=Escherichia coli (strain K12) OX=83333;Gene Name=idnT;
NZ_CP014268.2	prokka	gene	630273	631592	.	-	.	ID=C2566_00638_gene;locus_tag=C2566_00638;
NZ_CP014268.2	Prodigal:2.6	CDS	631655	632419	.	-	0	ID=C2566_00639;Parent=C2566_00639_gene;inference=ab initio prediction:Prodigal:2.6:similar to AA sequence:UniProt-Swiss-Prot:sp|P0A9P9|IDNO_ECOLI;locus_tag=C2566_00639;product=5-keto-D-gluconate 5-reductase OS=Escherichia coli (strain K12) OX=83333;Gene Name=idnO;
NZ_CP014268.2	prokka	gene	631655	632419	.	-	.	ID=C2566_00639_gene;locus_tag=C2566_00639;
NZ_CP014268.2	Prodigal:2.6	CDS	632443	633474	.	-	0	ID=C2566_00640;Parent=C2566_00640_gene;inference=ab initio prediction:Prodigal:2.6:similar to AA sequence:UniProt-Swiss-Prot:sp|P39346|IDND_ECOLI;locus_tag=C2566_00640;product=L-idonate 5-dehydrogenase (NAD(P)(+)) OS=Escherichia coli (strain K12) OX=83333;Gene Name=idnD;
NZ_CP014268.2	prokka	gene	632443	633474	.	-	.	ID=C2566_00640_gene;locus_tag=C2566_00640;
NZ_CP014268.2	Prodigal:2.6	CDS	633691	634254	.	+	0	ID=C2566_00641;Parent=C2566_00641_gene;inference=ab initio prediction:Prodigal:2.6:similar to AA sequence:UniProt-Swiss-Prot:sp|P39208|IDNK_ECOLI;locus_tag=C2566_00641;product=Thermosensitive gluconokinase OS=Escherichia coli (strain K12) OX=83333;Gene Name=idnK;
NZ_CP014268.2	prokka	gene	633691	634254	.	+	.	ID=C2566_00641_gene;locus_tag=C2566_00641;
NZ_CP014268.2	Prodigal:2.6	CDS	634258	635277	.	-	0	ID=C2566_00642;Parent=C2566_00642_gene;inference=ab initio prediction:Prodigal:2.6:similar to AA sequence:UniProt-Swiss-Prot:sp|P27250|AHR_ECOLI;locus_tag=C2566_00642;product=Aldehyde reductase Ahr OS=Escherichia coli (strain K12) OX=83333;Gene Name=ahr;
NZ_CP014268.2	prokka	gene	634258	635277	.	-	.	ID=C2566_00642_gene;locus_tag=C2566_00642;
NZ_CP014268.2	Aragorn:1.2	tRNA	635473	635557	.	+	.	ID=C2566_00643;Parent=C2566_00643_gene;inference=COORDINATES:profile:Aragorn:1.2;locus_tag=C2566_00643;product=tRNA-Leu(caa);
NZ_CP014268.2	prokka	gene	635473	635557	.	+	.	ID=C2566_00643_gene;locus_tag=C2566_00643;
NZ_CP014268.2	Prodigal:2.6	CDS	635595	635789	.	+	0	ID=C2566_00644;Parent=C2566_00644_gene;inference=ab initio prediction:Prodigal:2.6;locus_tag=C2566_00644;product=hypothetical protein;
NZ_CP014268.2	prokka	gene	635595	635789	.	+	.	ID=C2566_00644_gene;locus_tag=C2566_00644;
NZ_CP014268.2	Prodigal:2.6	CDS	635818	637008	.	+	0	ID=C2566_00645;Parent=C2566_00645_gene;inference=ab initio prediction:Prodigal:2.6:similar to AA sequence:UniProt-Swiss-Prot:sp|P39347|INTB_ECOLI;locus_tag=C2566_00645;product=Putative protein IntB OS=Escherichia coli (strain K12) OX=83333;Gene Name=intB;
NZ_CP014268.2	prokka	gene	635818	637008	.	+	.	ID=C2566_00645_gene;locus_tag=C2566_00645;
NZ_CP014268.2	Prodigal:2.6	CDS	637331	637666	.	+	0	ID=C2566_00646;Parent=C2566_00646_gene;inference=ab initio prediction:Prodigal:2.6:similar to AA sequence:UniProt-Swiss-Prot:sp|Q9Z3A0|YJGW_ECOLI;locus_tag=C2566_00646;product=Putative uncharacterized protein YjgW;Gene Name=yjgW;
NZ_CP014268.2	prokka	gene	637331	637666	.	+	.	ID=C2566_00646_gene;locus_tag=C2566_00646;
NZ_CP014268.2	Prodigal:2.6	CDS	637775	638206	.	-	0	ID=C2566_00647;Parent=C2566_00647_gene;inference=ab initio prediction:Prodigal:2.6:similar to AA sequence:UniProt-Swiss-Prot:sp|P75785|OPGE_ECOLI;locus_tag=C2566_00647;product=Phosphoethanolamine transferase OpgE OS=Escherichia coli (strain K12) OX=83333;Gene Name=opgE;
NZ_CP014268.2	prokka	gene	637775	638206	.	-	.	ID=C2566_00647_gene;locus_tag=C2566_00647;
NZ_CP014268.2	Prodigal:2.6	CDS	638164	638523	.	-	0	ID=C2566_00648;Parent=C2566_00648_gene;inference=ab initio prediction:Prodigal:2.6:similar to AA sequence:UniProt-Swiss-Prot:sp|P39349|YJGX_ECOLI;locus_tag=C2566_00648;product=Putative phosphoethanolamine transferase YjgX OS=Escherichia coli (strain K12) OX=83333;Gene Name=yjgX;
NZ_CP014268.2	prokka	gene	638164	638523	.	-	.	ID=C2566_00648_gene;locus_tag=C2566_00648;
NZ_CP014268.2	Infernal:1.1	misc_RNA	638925	639064	.	-	.	ID=C2566_00649;Parent=C2566_00649_gene;inference=COORDINATES:profile:Infernal:1.1;locus_tag=C2566_00649;product=group-II-D1D4-4;
NZ_CP014268.2	prokka	gene	638925	639064	.	-	.	ID=C2566_00649_gene;locus_tag=C2566_00649;
NZ_CP014268.2	Protein Homology	CDS	639092	639321	.	+	0	ID=C2566_00650;Parent=C2566_00650_gene;Note=frameshifted%3B incomplete%3B partial in the middle of a contig%3B missing N-terminus;gbkey=CDS;locus_tag=C2566_00650;inference=COORDINATES: similar to AA sequence:RefSeq:WP_001546148.1;gbkey=CDS;partial=true;product=IS66 family transposase;pseudo=true;start_range=.,639092;transl_table=11;
NZ_CP014268.2	RefSeq	pseudogene	639092	639321	.	+	.	ID=C2566_00650_gene;locus_tag=C2566_00650;gbkey=Gene;gene_biotype=pseudogene;partial=true;pseudo=true;start_range=.,639092;
NZ_CP014268.2	Prodigal:2.6	CDS	639835	641163	.	-	0	ID=C2566_00651;Parent=C2566_00651_gene;inference=ab initio prediction:Prodigal:2.6:similar to AA sequence:UniProt-Swiss-Prot:sp|P03835|INSG_ECOLI;locus_tag=C2566_00651;product=Transposase InsG for insertion sequence element IS4 OS=Escherichia coli (strain K12) OX=83333;Gene Name=insG;
NZ_CP014268.2	prokka	gene	639835	641163	.	-	.	ID=C2566_00651_gene;locus_tag=C2566_00651;
NZ_CP014268.2	Prodigal:2.6	CDS	641790	643007	.	+	0	ID=C2566_00652;Parent=C2566_00652_gene;inference=ab initio prediction:Prodigal:2.6:similar to AA sequence:UniProt-Swiss-Prot:sp|P39352|YJHB_ECOLI;locus_tag=C2566_00652;product=Putative metabolite transport protein YjhB OS=Escherichia coli (strain K12) OX=83333;Gene Name=yjhB;
NZ_CP014268.2	prokka	gene	641790	643007	.	+	.	ID=C2566_00652_gene;locus_tag=C2566_00652;
NZ_CP014268.2	Prodigal:2.6	CDS	643019	644137	.	+	0	ID=C2566_00653;Parent=C2566_00653_gene;inference=ab initio prediction:Prodigal:2.6:similar to AA sequence:UniProt-Swiss-Prot:sp|P39353|YJHC_ECOLI;locus_tag=C2566_00653;product=putative oxidoreductase YjhC OS=Escherichia coli (strain K12) OX=83333;Gene Name=yjhC;
NZ_CP014268.2	prokka	gene	643019	644137	.	+	.	ID=C2566_00653_gene;locus_tag=C2566_00653;
NZ_CP014268.2	Prodigal:2.6	CDS	644180	644305	.	+	0	ID=C2566_00654;Parent=C2566_00654_gene;inference=ab initio prediction:Prodigal:2.6:similar to AA sequence:UniProt-Swiss-Prot:sp|A8DYQ1|YTHA_ECOLI;locus_tag=C2566_00654;product=putative protein YthA OS=Escherichia coli (strain K12) OX=83333;Gene Name=ythA;
NZ_CP014268.2	prokka	gene	644180	644305	.	+	.	ID=C2566_00654_gene;locus_tag=C2566_00654;
NZ_CP014268.2	Prodigal:2.6	CDS	644358	644708	.	-	0	ID=C2566_00655;Parent=C2566_00655_gene;inference=ab initio prediction:Prodigal:2.6:similar to AA sequence:UniProt-Swiss-Prot:sp|P39354|YJHD_ECOLI;locus_tag=C2566_00655;product=Putative uncharacterized protein YjhD OS=Escherichia coli (strain K12) OX=83333;Gene Name=yjhD;
NZ_CP014268.2	prokka	gene	644358	644708	.	-	.	ID=C2566_00655_gene;locus_tag=C2566_00655;
NZ_CP014268.2	GeneMark.hmm	CDS	644593	644841	.	+	0	ID=C2566_00656;Parent=C2566_00656_gene;inference=ab initio prediction:GeneMark.hmm prokaryotic:similar to AA sequence:UniProt-Swiss-Prot:sp|P39355|YJHE_ECOLI;locus_tag=C2566_00656;product=Putative uncharacterized protein YjhE OS=Escherichia coli (strain K12) OX=83333;Gene Name=yjhE;
NZ_CP014268.2	GeneMark.hmm	gene	644593	644841	.	+	.	ID=C2566_00656_gene;locus_tag=C2566_00656;
NZ_CP014268.2	Prodigal:2.6	CDS	644929	645201	.	+	0	ID=C2566_00657;Parent=C2566_00657_gene;inference=ab initio prediction:Prodigal:2.6:similar to AA sequence:UniProt-Swiss-Prot:sp|P39212|INSN2_ECOLI;locus_tag=C2566_00657;product=Putative transposase InsN for insertion sequence element IS911B OS=Escherichia coli (strain K12) OX=83333;Gene Name=insN2;
NZ_CP014268.2	prokka	gene	644929	645201	.	+	.	ID=C2566_00657_gene;locus_tag=C2566_00657;
NZ_CP014268.2	Prodigal:2.6	CDS	645443	646096	.	+	0	ID=C2566_00658;Parent=C2566_00658_gene;inference=ab initio prediction:Prodigal:2.6:similar to AA sequence:UniProt-Swiss-Prot:sp|Q47718|INSO2_ECOLI;locus_tag=C2566_00658;product=Putative transposase InsO for insertion sequence element IS911B OS=Escherichia coli (strain K12) OX=83333;Gene Name=insO2;
NZ_CP014268.2	prokka	gene	645443	646096	.	+	.	ID=C2566_00658_gene;locus_tag=C2566_00658;
NZ_CP014268.2	Prodigal:2.6	CDS	646031	646444	.	-	0	ID=C2566_00659;Parent=C2566_00659_gene;inference=ab initio prediction:Prodigal:2.6;locus_tag=C2566_00659;product=hypothetical protein;
NZ_CP014268.2	prokka	gene	646031	646444	.	-	.	ID=C2566_00659_gene;locus_tag=C2566_00659;
NZ_CP014268.2	Prodigal:2.6	CDS	646507	648504	.	-	0	ID=C2566_00660;Parent=C2566_00660_gene;inference=ab initio prediction:Prodigal:2.6:similar to AA sequence:UniProt-Swiss-Prot:sp|Q6F754|GBTR_ACIAD;locus_tag=C2566_00660;product=Glycine betaine transporter OS=Acinetobacter baylyi (strain ATCC / BD413 / ADP1) OX=62977;Gene Name=ACIAD3460;
NZ_CP014268.2	prokka	gene	646507	648504	.	-	.	ID=C2566_00660_gene;locus_tag=C2566_00660;
NZ_CP014268.2	Prodigal:2.6	CDS	648658	649476	.	-	0	ID=C2566_00661;Parent=C2566_00661_gene;inference=ab initio prediction:Prodigal:2.6:similar to AA sequence:UniProt-Swiss-Prot:sp|P16940|YIS2_SHISO;locus_tag=C2566_00661;product=Insertion element IS600 uncharacterized 31 kDa protein OS=Shigella sonnei OX=624;
NZ_CP014268.2	prokka	gene	648658	649476	.	-	.	ID=C2566_00661_gene;locus_tag=C2566_00661;
NZ_CP014268.2	Prodigal:2.6	CDS	649512	649814	.	-	0	ID=C2566_00662;Parent=C2566_00662_gene;inference=ab initio prediction:Prodigal:2.6:similar to AA sequence:UniProt-Swiss-Prot:sp|P16939|YIS1_SHISO;locus_tag=C2566_00662;product=Insertion element IS600 uncharacterized 11 kDa protein OS=Shigella sonnei OX=624;
NZ_CP014268.2	prokka	gene	649512	649814	.	-	.	ID=C2566_00662_gene;locus_tag=C2566_00662;
NZ_CP014268.2	Prodigal:2.6	CDS	650013	650426	.	+	0	ID=C2566_00663;Parent=C2566_00663_gene;inference=ab initio prediction:Prodigal:2.6:similar to AA sequence:UniProt-Swiss-Prot:sp|Q47718|INSO2_ECOLI;locus_tag=C2566_00663;product=Putative transposase InsO for insertion sequence element IS911B OS=Escherichia coli (strain K12) OX=83333;Gene Name=insO2;
NZ_CP014268.2	prokka	gene	650013	650426	.	+	.	ID=C2566_00663_gene;locus_tag=C2566_00663;
NZ_CP014268.2	Prodigal:2.6	CDS	650592	651005	.	+	0	ID=C2566_00664;Parent=C2566_00664_gene;inference=ab initio prediction:Prodigal:2.6:similar to AA sequence:UniProt-Swiss-Prot:sp|Q47719|Y4286_ECOLI;locus_tag=C2566_00664;product=Putative uncharacterized protein OS=Escherichia coli (strain K12) OX=83333;Gene Name=b4286;
NZ_CP014268.2	prokka	gene	650592	651005	.	+	.	ID=C2566_00664_gene;locus_tag=C2566_00664;
NZ_CP014268.2	Prodigal:2.6	CDS	651562	652329	.	-	0	ID=C2566_00665;Parent=C2566_00665_gene;inference=ab initio prediction:Prodigal:2.6:similar to AA sequence:UniProt-Swiss-Prot:sp|P15031|FECE_ECOLI;locus_tag=C2566_00665;product=Fe(3+) dicitrate transport ATP-binding protein FecE OS=Escherichia coli (strain K12) OX=83333;Gene Name=fecE;
NZ_CP014268.2	prokka	gene	651562	652329	.	-	.	ID=C2566_00665_gene;locus_tag=C2566_00665;
NZ_CP014268.2	Prodigal:2.6	CDS	652330	653286	.	-	0	ID=C2566_00666;Parent=C2566_00666_gene;inference=ab initio prediction:Prodigal:2.6:similar to AA sequence:UniProt-Swiss-Prot:sp|P15029|FECD_ECOLI;locus_tag=C2566_00666;product=Fe(3+) dicitrate transport system permease protein FecD OS=Escherichia coli (strain K12) OX=83333;Gene Name=fecD;
NZ_CP014268.2	prokka	gene	652330	653286	.	-	.	ID=C2566_00666_gene;locus_tag=C2566_00666;
NZ_CP014268.2	Prodigal:2.6	CDS	653283	654281	.	-	0	ID=C2566_00667;Parent=C2566_00667_gene;inference=ab initio prediction:Prodigal:2.6:similar to AA sequence:UniProt-Swiss-Prot:sp|P15030|FECC_ECOLI;locus_tag=C2566_00667;product=Fe(3+) dicitrate transport system permease protein FecC OS=Escherichia coli (strain K12) OX=83333;Gene Name=fecC;
NZ_CP014268.2	prokka	gene	653283	654281	.	-	.	ID=C2566_00667_gene;locus_tag=C2566_00667;
NZ_CP014268.2	Prodigal:2.6	CDS	654278	655180	.	-	0	ID=C2566_00668;Parent=C2566_00668_gene;inference=ab initio prediction:Prodigal:2.6:similar to AA sequence:UniProt-Swiss-Prot:sp|P15028|FECB_ECOLI;locus_tag=C2566_00668;product=Fe(3+) dicitrate-binding periplasmic protein OS=Escherichia coli (strain K12) OX=83333;Gene Name=fecB;
NZ_CP014268.2	prokka	gene	654278	655180	.	-	.	ID=C2566_00668_gene;locus_tag=C2566_00668;
NZ_CP014268.2	Prodigal:2.6	CDS	655225	657549	.	-	0	ID=C2566_00669;Parent=C2566_00669_gene;inference=ab initio prediction:Prodigal:2.6:similar to AA sequence:UniProt-Swiss-Prot:sp|P13036|FECA_ECOLI;locus_tag=C2566_00669;product=Fe(3+) dicitrate transport protein FecA OS=Escherichia coli (strain K12) OX=83333;Gene Name=fecA;
NZ_CP014268.2	prokka	gene	655225	657549	.	-	.	ID=C2566_00669_gene;locus_tag=C2566_00669;
NZ_CP014268.2	Prodigal:2.6	CDS	657636	658589	.	-	0	ID=C2566_00670;Parent=C2566_00670_gene;inference=ab initio prediction:Prodigal:2.6:similar to AA sequence:UniProt-Swiss-Prot:sp|P23485|FECR_ECOLI;locus_tag=C2566_00670;product=Protein FecR OS=Escherichia coli (strain K12) OX=83333;Gene Name=fecR;
NZ_CP014268.2	prokka	gene	657636	658589	.	-	.	ID=C2566_00670_gene;locus_tag=C2566_00670;
NZ_CP014268.2	Prodigal:2.6	CDS	658586	659107	.	-	0	ID=C2566_00671;Parent=C2566_00671_gene;inference=ab initio prediction:Prodigal:2.6:similar to AA sequence:UniProt-Swiss-Prot:sp|P23484|FECI_ECOLI;locus_tag=C2566_00671;product=putative RNA polymerase sigma factor FecI OS=Escherichia coli (strain K12) OX=83333;Gene Name=fecI;
NZ_CP014268.2	prokka	gene	658586	659107	.	-	.	ID=C2566_00671_gene;locus_tag=C2566_00671;
NZ_CP014268.2	Prodigal:2.6	CDS	659887	660096	.	+	0	ID=C2566_00672;Parent=C2566_00672_gene;inference=ab initio prediction:Prodigal:2.6:similar to AA sequence:UniProt-Swiss-Prot:sp|P19766|INSB_SHISO;locus_tag=C2566_00672;product=Insertion element IS1 protein InsB OS=Shigella sonnei OX=624;Gene Name=insB;
NZ_CP014268.2	prokka	gene	659887	660096	.	+	.	ID=C2566_00672_gene;locus_tag=C2566_00672;
NZ_CP014268.2	Protein Homology	CDS	660116	660181	.	-	0	ID=C2566_00673;Parent=C2566_00673_gene;Note=incomplete%3B partial in the middle of a contig%3B missing N-terminus and C-terminus;locus_tag=C2566_00673;gbkey=CDS;inference=COORDINATES: similar to AA sequence:RefSeq:WP_000280980.1;end_range=660181,.;partial=true;product=omptin family outer membrane protease;pseudo=true;start_range=.,660116;transl_table=11
NZ_CP014268.2	RefSeq	pseudogene	660116	660181	.	-	.	ID=C2566_00673_gene;locus_tag=C2566_00673;end_range=660181,.gbkey=Gene;gene_biotype=pseudogene;partial=true;pseudo=true;start_range=.,660116;
NZ_CP014268.2	Protein Homology	CDS	660414	660518	.	+	0	ID=C2566_00674;Parent=C2566_00674_gene;Note=incomplete%3B partial in the middle of a contig%3B missing N-terminus;gbkey=CDS;locus_tag=C2566_00674;inference=COORDINATES: similar to AA sequence:RefSeq:WP_012477168.1;gbkey=CDS;partial=true;product=IS3 family transposase;pseudo=true;start_range=.,660414;transl_table=11;
NZ_CP014268.2	RefSeq	pseudogene	660414	660518	.	+	.	ID=C2566_00674_gene;locus_tag=C2566_00674;gbkey=Gene;gene_biotype=pseudogene;partial=true;pseudo=true;start_range=.,660414;
NZ_CP014268.2	Prodigal:2.6	CDS	660857	661114	.	+	0	ID=C2566_00675;Parent=C2566_00675_gene;inference=ab initio prediction:Prodigal:2.6;locus_tag=C2566_00675;product=hypothetical protein;
NZ_CP014268.2	prokka	gene	660857	661114	.	+	.	ID=C2566_00675_gene;locus_tag=C2566_00675;
NZ_CP014268.2	Prodigal:2.6	CDS	661197	661574	.	-	0	ID=C2566_00676;Parent=C2566_00676_gene;inference=ab initio prediction:Prodigal:2.6:similar to AA sequence:UniProt-Swiss-Prot:sp|P19766|INSB_SHISO;locus_tag=C2566_00676;product=Insertion element IS1 protein InsB OS=Shigella sonnei OX=624;Gene Name=insB;
NZ_CP014268.2	prokka	gene	661197	661574	.	-	.	ID=C2566_00676_gene;locus_tag=C2566_00676;
NZ_CP014268.2	Prodigal:2.6	CDS	661619	661894	.	-	0	ID=C2566_00677;Parent=C2566_00677_gene;inference=ab initio prediction:Prodigal:2.6:similar to AA sequence:UniProt-Swiss-Prot:sp|P59842|INSA_HAEDU;locus_tag=C2566_00677;product=Insertion element IS1 protein InsA OS=Haemophilus ducreyi (strain 35000HP / ATCC 700724) OX=233412;Gene Name=insA;
NZ_CP014268.2	prokka	gene	661619	661894	.	-	.	ID=C2566_00677_gene;locus_tag=C2566_00677;
NZ_CP014268.2	Prodigal:2.6	CDS	661944	663032	.	+	0	ID=C2566_00678;Parent=C2566_00678_gene;inference=ab initio prediction:Prodigal:2.6;locus_tag=C2566_00678;product=hypothetical protein;
NZ_CP014268.2	prokka	gene	661944	663032	.	+	.	ID=C2566_00678_gene;locus_tag=C2566_00678;
NZ_CP014268.2	Prodigal:2.6	CDS	663285	664610	.	+	0	ID=C2566_00679;Parent=C2566_00679_gene;inference=ab initio prediction:Prodigal:2.6:similar to AA sequence:UniProt-Swiss-Prot:sp|P33341|YEHB_ECOLI;locus_tag=C2566_00679;product=Outer membrane usher protein YehB OS=Escherichia coli (strain K12) OX=83333;Gene Name=yehB;
NZ_CP014268.2	prokka	gene	663285	664610	.	+	.	ID=C2566_00679_gene;locus_tag=C2566_00679;
NZ_CP014268.2	Prodigal:2.6	CDS	664623	665582	.	+	0	ID=C2566_00680;Parent=C2566_00680_gene;inference=ab initio prediction:Prodigal:2.6;locus_tag=C2566_00680;product=hypothetical protein;
NZ_CP014268.2	prokka	gene	664623	665582	.	+	.	ID=C2566_00680_gene;locus_tag=C2566_00680;
NZ_CP014268.2	Prodigal:2.6	CDS	665621	666520	.	-	0	ID=C2566_00681;Parent=C2566_00681_gene;inference=ab initio prediction:Prodigal:2.6:similar to AA sequence:UniProt-Swiss-Prot:sp|P0A9G3|NHAR_SHIFL;locus_tag=C2566_00681;product=Transcriptional activator protein NhaR OS=Shigella flexneri OX=623;Gene Name=nhaR;
NZ_CP014268.2	prokka	gene	665621	666520	.	-	.	ID=C2566_00681_gene;locus_tag=C2566_00681;
NZ_CP014268.2	Prodigal:2.6	CDS	666586	667752	.	-	0	ID=C2566_00682;Parent=C2566_00682_gene;inference=ab initio prediction:Prodigal:2.6:similar to AA sequence:UniProt-Swiss-Prot:sp|A7ZVW6|NHAA_ECOHS;locus_tag=C2566_00682;product=Na(+)/H(+) antiporter NhaA OS=Escherichia coli O9:H4 (strain HS) OX=331112;Gene Name=nhaA;
NZ_CP014268.2	prokka	gene	666586	667752	.	-	.	ID=C2566_00682_gene;locus_tag=C2566_00682;
NZ_CP014268.2	Infernal:1.1	misc_RNA	668189	668341	.	+	.	ID=C2566_00683;Parent=C2566_00683_gene;inference=COORDINATES:profile:Infernal:1.1;locus_tag=C2566_00683;product=sok;
NZ_CP014268.2	prokka	gene	668189	668341	.	+	.	ID=C2566_00683_gene;locus_tag=C2566_00683;
NZ_CP014268.2	Prodigal:2.6	CDS	668282	668491	.	+	0	ID=C2566_00684;Parent=C2566_00684_gene;inference=ab initio prediction:Prodigal:2.6:similar to AA sequence:UniProt-Swiss-Prot:sp|P0ACG5|HOKC_SHIFL;locus_tag=C2566_00684;product=Protein HokC OS=Shigella flexneri OX=623;Gene Name=hokC;
NZ_CP014268.2	prokka	gene	668282	668491	.	+	.	ID=C2566_00684_gene;locus_tag=C2566_00684;
NZ_CP014268.2	Prodigal:2.6	CDS	668522	668662	.	-	0	ID=C2566_00685;Parent=C2566_00685_gene;inference=ab initio prediction:Prodigal:2.6;locus_tag=C2566_00685;product=hypothetical protein;
NZ_CP014268.2	prokka	gene	668522	668662	.	-	.	ID=C2566_00685_gene;locus_tag=C2566_00685;
NZ_CP014268.2	Prodigal:2.6	CDS	668685	669797	.	-	0	ID=C2566_00686;Parent=C2566_00686_gene;inference=ab initio prediction:Prodigal:2.6:similar to AA sequence:UniProt-Swiss-Prot:sp|P0CF92|INSL2_ECOLI;locus_tag=C2566_00686;product=Putative transposase InsL for insertion sequence element IS186B OS=Escherichia coli (strain K12) OX=83333;Gene Name=insL2;
NZ_CP014268.2	prokka	gene	668685	669797	.	-	.	ID=C2566_00686_gene;locus_tag=C2566_00686;
NZ_CP014268.2	Prodigal:2.6	CDS	669944	671074	.	-	0	ID=C2566_00687;Parent=C2566_00687_gene;inference=ab initio prediction:Prodigal:2.6:similar to AA sequence:UniProt-Swiss-Prot:sp|B7LVP7|DNAJ_ESCF3;locus_tag=C2566_00687;product=Chaperone protein DnaJ OS=Escherichia fergusonii (strain ATCC / DSM 13698 / CDC 0568-73) OX=585054;Gene Name=dnaJ;
NZ_CP014268.2	prokka	gene	669944	671074	.	-	.	ID=C2566_00687_gene;locus_tag=C2566_00687;
NZ_CP014268.2	Infernal:1.1	misc_RNA	671075	671152	.	-	.	ID=C2566_00688;Parent=C2566_00688_gene;inference=COORDINATES:profile:Infernal:1.1;locus_tag=C2566_00688;product=tpke11;
NZ_CP014268.2	prokka	gene	671075	671152	.	-	.	ID=C2566_00688_gene;locus_tag=C2566_00688;
NZ_CP014268.2	Prodigal:2.6	CDS	671163	673079	.	-	0	ID=C2566_00689;Parent=C2566_00689_gene;inference=ab initio prediction:Prodigal:2.6:similar to AA sequence:UniProt-Swiss-Prot:sp|Q3Z601|DNAK_SHISS;locus_tag=C2566_00689;product=Chaperone protein DnaK OS=Shigella sonnei (strain Ss046) OX=300269;Gene Name=dnaK;
NZ_CP014268.2	prokka	gene	671163	673079	.	-	.	ID=C2566_00689_gene;locus_tag=C2566_00689;
NZ_CP014268.2	Prodigal:2.6	CDS	673456	673860	.	+	0	ID=C2566_00690;Parent=C2566_00690_gene;inference=ab initio prediction:Prodigal:2.6:similar to AA sequence:UniProt-Swiss-Prot:sp|Q83MH6|YAAI_SHIFL;locus_tag=C2566_00690;note=UPF0412 protein YaaI OS=Shigella flexneri OX=623;Gene Name=yaaI;
NZ_CP014268.2	prokka	gene	673456	673860	.	+	.	ID=C2566_00690_gene;locus_tag=C2566_00690;
NZ_CP014268.2	Prodigal:2.6	CDS	673886	674599	.	+	0	ID=C2566_00691;Parent=C2566_00691_gene;inference=ab initio prediction:Prodigal:2.6:similar to AA sequence:UniProt-Swiss-Prot:sp|P75617|YAAW_ECOLI;locus_tag=C2566_00691;note=UPF0174 protein YaaW OS=Escherichia coli (strain K12) OX=83333;Gene Name=yaaW;
NZ_CP014268.2	prokka	gene	673886	674599	.	+	.	ID=C2566_00691_gene;locus_tag=C2566_00691;
NZ_CP014268.2	Prodigal:2.6	CDS	674748	675314	.	+	0	ID=C2566_00692;Parent=C2566_00692_gene;inference=ab initio prediction:Prodigal:2.6:similar to AA sequence:UniProt-Swiss-Prot:sp|P0AC98|SATP_ECOLI;locus_tag=C2566_00692;product=Succinate-acetate/proton symporter SatP OS=Escherichia coli (strain K12) OX=83333;Gene Name=satP;
NZ_CP014268.2	prokka	gene	674748	675314	.	+	.	ID=C2566_00692_gene;locus_tag=C2566_00692;
NZ_CP014268.2	Prodigal:2.6	CDS	675349	675936	.	-	0	ID=C2566_00693;Parent=C2566_00693_gene;inference=ab initio prediction:Prodigal:2.6:similar to AA sequence:UniProt-Swiss-Prot:sp|P0AF03|MOG_ECOLI;locus_tag=C2566_00693;product=Molybdopterin adenylyltransferase OS=Escherichia coli (strain K12) OX=83333;Gene Name=mog;
NZ_CP014268.2	prokka	gene	675349	675936	.	-	.	ID=C2566_00693_gene;locus_tag=C2566_00693;
NZ_CP014268.2	Prodigal:2.6	CDS	676051	677004	.	-	0	ID=C2566_00694;Parent=C2566_00694_gene;inference=ab initio prediction:Prodigal:2.6:similar to AA sequence:UniProt-Swiss-Prot:sp|Q326L3|TAL_SHIBS;locus_tag=C2566_00694;product=Transaldolase OS=Shigella boydii serotype 4 (strain Sb227) OX=300268;Gene Name=tal;
NZ_CP014268.2	prokka	gene	676051	677004	.	-	.	ID=C2566_00694_gene;locus_tag=C2566_00694;
NZ_CP014268.2	Prodigal:2.6	CDS	677283	678713	.	+	0	ID=C2566_00695;Parent=C2566_00695_gene;inference=ab initio prediction:Prodigal:2.6:similar to AA sequence:UniProt-Swiss-Prot:sp|P30143|YAAJ_ECOLI;locus_tag=C2566_00695;product=putative transporter YaaJ OS=Escherichia coli (strain K12) OX=83333;Gene Name=yaaJ;
NZ_CP014268.2	prokka	gene	677283	678713	.	+	.	ID=C2566_00695_gene;locus_tag=C2566_00695;
NZ_CP014268.2	Prodigal:2.6	CDS	678783	679559	.	+	0	ID=C2566_00696;Parent=C2566_00696_gene;inference=ab initio prediction:Prodigal:2.6:similar to AA sequence:UniProt-Swiss-Prot:sp|P0A8I3|YAAA_ECOLI;locus_tag=C2566_00696;note=UPF0246 protein YaaA OS=Escherichia coli (strain K12) OX=83333;Gene Name=yaaA;
NZ_CP014268.2	prokka	gene	678783	679559	.	+	.	ID=C2566_00696_gene;locus_tag=C2566_00696;
NZ_CP014268.2	Prodigal:2.6	CDS	679712	680008	.	-	0	ID=C2566_00697;Parent=C2566_00697_gene;inference=ab initio prediction:Prodigal:2.6:similar to AA sequence:UniProt-Swiss-Prot:sp|P75616|YAAX_ECOLI;locus_tag=C2566_00697;product=putative protein YaaX OS=Escherichia coli (strain K12) OX=83333;Gene Name=yaaX;
NZ_CP014268.2	prokka	gene	679712	680008	.	-	.	ID=C2566_00697_gene;locus_tag=C2566_00697;
NZ_CP014268.2	Prodigal:2.6	CDS	680222	681508	.	-	0	ID=C2566_00698;Parent=C2566_00698_gene;inference=ab initio prediction:Prodigal:2.6:similar to AA sequence:UniProt-Swiss-Prot:sp|P00934|THRC_ECOLI;locus_tag=C2566_00698;product=Threonine synthase OS=Escherichia coli (strain K12) OX=83333;Gene Name=thrC;
NZ_CP014268.2	prokka	gene	680222	681508	.	-	.	ID=C2566_00698_gene;locus_tag=C2566_00698;
NZ_CP014268.2	Prodigal:2.6	CDS	681509	682441	.	-	0	ID=C2566_00699;Parent=C2566_00699_gene;inference=ab initio prediction:Prodigal:2.6:similar to AA sequence:UniProt-Swiss-Prot:sp|P00547|KHSE_ECOLI;locus_tag=C2566_00699;product=Homoserine kinase OS=Escherichia coli (strain K12) OX=83333;Gene Name=thrB;
NZ_CP014268.2	prokka	gene	681509	682441	.	-	.	ID=C2566_00699_gene;locus_tag=C2566_00699;
NZ_CP014268.2	Prodigal:2.6	CDS	682443	684905	.	-	0	ID=C2566_00700;Parent=C2566_00700_gene;inference=ab initio prediction:Prodigal:2.6:similar to AA sequence:UniProt-Swiss-Prot:sp|P00561|AK1H_ECOLI;locus_tag=C2566_00700;product=Bifunctional aspartokinase/homoserine dehydrogenase 1 OS=Escherichia coli (strain K12) OX=83333;Gene Name=thrA;
NZ_CP014268.2	prokka	gene	682443	684905	.	-	.	ID=C2566_00700_gene;locus_tag=C2566_00700;
NZ_CP014268.2	Infernal:1.1	misc_RNA	684932	685051	.	-	.	ID=C2566_00701;Parent=C2566_00701_gene;inference=COORDINATES:profile:Infernal:1.1;locus_tag=C2566_00701;product=Thr_leader;
NZ_CP014268.2	prokka	gene	684932	685051	.	-	.	ID=C2566_00701_gene;locus_tag=C2566_00701;
NZ_CP014268.2	Protein_Homology	CDS	684987	685052	.	-	0	ID=C2566_00702;Parent=C2566_00702_gene;inference=COORDINATES: similar to AA sequence:UniProt-Swiss-Prot:sp|P0AD86|LPT_ECOLI;locus_tag=C2566_00702;product=thr operon leader peptide;Gene Name=thrL;
NZ_CP014268.2	RefSeq	gene	684987	685052	.	-	.	ID=C2566_00702_gene;locus_tag=C2566_00702;
NZ_CP014268.2	Prodigal:2.6	CDS	685266	685952	.	-	0	ID=C2566_00703;Parent=C2566_00703_gene;inference=ab initio prediction:Prodigal:2.6:similar to AA sequence:UniProt-Swiss-Prot:sp|P37005|LAST_ECOLI;locus_tag=C2566_00703;product=putative tRNA/rRNA methyltransferase LasT OS=Escherichia coli (strain K12) OX=83333;Gene Name=lasT;
NZ_CP014268.2	prokka	gene	685266	685952	.	-	.	ID=C2566_00703_gene;locus_tag=C2566_00703;
NZ_CP014268.2	Prodigal:2.6	CDS	686588	687304	.	+	0	ID=C2566_00704;Parent=C2566_00704_gene;inference=ab initio prediction:Prodigal:2.6:similar to AA sequence:UniProt-Swiss-Prot:sp|P0A9Q4|ARCA_SHIFL;locus_tag=C2566_00704;product=Aerobic respiration control protein ArcA OS=Shigella flexneri OX=623;Gene Name=arcA;
NZ_CP014268.2	prokka	gene	686588	687304	.	+	.	ID=C2566_00704_gene;locus_tag=C2566_00704;
NZ_CP014268.2	Prodigal:2.6	CDS	687364	688716	.	-	0	ID=C2566_00705;Parent=C2566_00705_gene;inference=ab initio prediction:Prodigal:2.6:similar to AA sequence:UniProt-Swiss-Prot:sp|P08369|CRED_ECOLI;locus_tag=C2566_00705;product=Inner membrane protein CreD OS=Escherichia coli (strain K12) OX=83333;Gene Name=creD;
NZ_CP014268.2	prokka	gene	687364	688716	.	-	.	ID=C2566_00705_gene;locus_tag=C2566_00705;
NZ_CP014268.2	Prodigal:2.6	CDS	688774	690198	.	-	0	ID=C2566_00706;Parent=C2566_00706_gene;inference=ab initio prediction:Prodigal:2.6:similar to AA sequence:UniProt-Swiss-Prot:sp|P08401|CREC_ECOLI;locus_tag=C2566_00706;product=Sensor protein CreC OS=Escherichia coli (strain K12) OX=83333;Gene Name=creC;
NZ_CP014268.2	prokka	gene	688774	690198	.	-	.	ID=C2566_00706_gene;locus_tag=C2566_00706;
NZ_CP014268.2	Prodigal:2.6	CDS	690198	690887	.	-	0	ID=C2566_00707;Parent=C2566_00707_gene;inference=ab initio prediction:Prodigal:2.6:similar to AA sequence:UniProt-Swiss-Prot:sp|P08368|CREB_ECOLI;locus_tag=C2566_00707;product=Transcriptional regulatory protein CreB OS=Escherichia coli (strain K12) OX=83333;Gene Name=creB;
NZ_CP014268.2	prokka	gene	690198	690887	.	-	.	ID=C2566_00707_gene;locus_tag=C2566_00707;
NZ_CP014268.2	Prodigal:2.6	CDS	690900	691373	.	-	0	ID=C2566_00708;Parent=C2566_00708_gene;inference=ab initio prediction:Prodigal:2.6:similar to AA sequence:UniProt-Swiss-Prot:sp|P0AE94|CREA_SHIFL;locus_tag=C2566_00708;product=Protein CreA OS=Shigella flexneri OX=623;Gene Name=creA;
NZ_CP014268.2	prokka	gene	690900	691373	.	-	.	ID=C2566_00708_gene;locus_tag=C2566_00708;
NZ_CP014268.2	Prodigal:2.6	CDS	691584	692453	.	+	0	ID=C2566_00709;Parent=C2566_00709_gene;inference=ab initio prediction:Prodigal:2.6:similar to AA sequence:UniProt-Swiss-Prot:sp|P0ACI2|ROB_SHIFL;locus_tag=C2566_00709;product=Right origin-binding protein OS=Shigella flexneri OX=623;Gene Name=rob;
NZ_CP014268.2	prokka	gene	691584	692453	.	+	.	ID=C2566_00709_gene;locus_tag=C2566_00709;
NZ_CP014268.2	Prodigal:2.6	CDS	692450	693097	.	-	0	ID=C2566_00710;Parent=C2566_00710_gene;inference=ab initio prediction:Prodigal:2.6:similar to AA sequence:UniProt-Swiss-Prot:sp|Q0SX17|GPMB_SHIF8;locus_tag=C2566_00710;product=putative phosphoglycerate mutase GpmB OS=Shigella flexneri serotype 5b (strain 8401) OX=373384;Gene Name=gpmB;
NZ_CP014268.2	prokka	gene	692450	693097	.	-	.	ID=C2566_00710_gene;locus_tag=C2566_00710;
NZ_CP014268.2	Prodigal:2.6	CDS	693149	693661	.	+	0	ID=C2566_00711;Parent=C2566_00711_gene;inference=ab initio prediction:Prodigal:2.6:similar to AA sequence:UniProt-Swiss-Prot:sp|B1IS25|NCPP_ECOLC;locus_tag=C2566_00711;product=Non-canonical purine NTP phosphatase OS=Escherichia coli (strain ATCC 8739 / DSM 1576 / Crooks) OX=481805;Gene Name=yjjX;
NZ_CP014268.2	prokka	gene	693149	693661	.	+	.	ID=C2566_00711_gene;locus_tag=C2566_00711;
NZ_CP014268.2	Infernal:1.1	misc_RNA	693729	693800	.	+	.	ID=C2566_00712;Parent=C2566_00712_gene;inference=COORDINATES:profile:Infernal:1.1;locus_tag=C2566_00712;product=naRNA4;
NZ_CP014268.2	prokka	gene	693729	693800	.	+	.	ID=C2566_00712_gene;locus_tag=C2566_00712;
NZ_CP014268.2	Prodigal:2.6	CDS	693808	694104	.	-	0	ID=C2566_00713;Parent=C2566_00713_gene;inference=ab initio prediction:Prodigal:2.6:similar to AA sequence:UniProt-Swiss-Prot:sp|P0A881|TRPR_ECOLI;locus_tag=C2566_00713;product=Trp operon repressor OS=Escherichia coli (strain K12) OX=83333;Gene Name=trpR;
NZ_CP014268.2	prokka	gene	693808	694104	.	-	.	ID=C2566_00713_gene;locus_tag=C2566_00713;
NZ_CP014268.2	Prodigal:2.6	CDS	694224	696161	.	-	0	ID=C2566_00714;Parent=C2566_00714_gene;inference=ab initio prediction:Prodigal:2.6:similar to AA sequence:UniProt-Swiss-Prot:sp|P0AGC3|SLT_ECOLI;locus_tag=C2566_00714;product=Soluble lytic murein transglycosylase OS=Escherichia coli (strain K12) OX=83333;Gene Name=slt;
NZ_CP014268.2	prokka	gene	694224	696161	.	-	.	ID=C2566_00714_gene;locus_tag=C2566_00714;
NZ_CP014268.2	Protein_Homology	CDS	696270	696398	.	-	0	ID=C2566_00715;Parent=C2566_00715_gene;inference=COORDINATES: similar to AA sequence:UniProt-Swiss-Prot:sp|A0A2A3VSL3|A0A2A3VSL3_ECOLX;locus_tag=C2566_00715;product= Methionine aminopeptidase;Gene Name=A9819_24985;
NZ_CP014268.2	RefSeq	gene	696270	696398	.	-	.	ID=C2566_00715_gene;locus_tag=C2566_00715;
NZ_CP014268.2	Prodigal:2.6	CDS	696372	698039	.	+	0	ID=C2566_00716;Parent=C2566_00716_gene;inference=ab initio prediction:Prodigal:2.6:similar to AA sequence:UniProt-Swiss-Prot:sp|P0A9W3|ETTA_ECOLI;locus_tag=C2566_00716;product=Energy-dependent translational throttle protein EttA OS=Escherichia coli (strain K12) OX=83333;Gene Name=ettA;
NZ_CP014268.2	prokka	gene	696372	698039	.	+	.	ID=C2566_00716_gene;locus_tag=C2566_00716;
NZ_CP014268.2	Infernal:1.1	misc_RNA	698118	698196	.	-	.	ID=C2566_00717;Parent=C2566_00717_gene;inference=COORDINATES:profile:Infernal:1.1;locus_tag=C2566_00717;product=naRNA4;
NZ_CP014268.2	prokka	gene	698118	698196	.	-	.	ID=C2566_00717_gene;locus_tag=C2566_00717;
NZ_CP014268.2	Prodigal:2.6	CDS	698146	698313	.	-	0	ID=C2566_00718;Parent=C2566_00718_gene;inference=ab initio prediction:Prodigal:2.6;locus_tag=C2566_00718;product=hypothetical protein;
NZ_CP014268.2	prokka	gene	698146	698313	.	-	.	ID=C2566_00718_gene;locus_tag=C2566_00718;
NZ_CP014268.2	Prodigal:2.6	CDS	698347	699579	.	-	0	ID=C2566_00719;Parent=C2566_00719_gene;inference=ab initio prediction:Prodigal:2.6:similar to AA sequence:UniProt-Swiss-Prot:sp|P27278|NADR_ECOLI;locus_tag=C2566_00719;product=Trifunctional NAD biosynthesis/regulator protein NadR OS=Escherichia coli (strain K12) OX=83333;Gene Name=nadR;
NZ_CP014268.2	prokka	gene	698347	699579	.	-	.	ID=C2566_00719_gene;locus_tag=C2566_00719;
NZ_CP014268.2	Prodigal:2.6	CDS	699600	700982	.	-	0	ID=C2566_00720;Parent=C2566_00720_gene;inference=ab initio prediction:Prodigal:2.6:similar to AA sequence:UniProt-Swiss-Prot:sp|P24554|RADA_ECOLI;locus_tag=C2566_00720;product=DNA repair protein RadA OS=Escherichia coli (strain K12) OX=83333;Gene Name=radA;
NZ_CP014268.2	prokka	gene	699600	700982	.	-	.	ID=C2566_00720_gene;locus_tag=C2566_00720;
NZ_CP014268.2	Prodigal:2.6	CDS	701031	701999	.	-	0	ID=C2566_00721;Parent=C2566_00721_gene;inference=ab initio prediction:Prodigal:2.6:similar to AA sequence:UniProt-Swiss-Prot:sp|P0AGB1|SERB_ECO57;locus_tag=C2566_00721;product=Phosphoserine phosphatase OS=Escherichia coli O157:H7 OX=83334;Gene Name=serB;
NZ_CP014268.2	prokka	gene	701031	701999	.	-	.	ID=C2566_00721_gene;locus_tag=C2566_00721;
NZ_CP014268.2	Prodigal:2.6	CDS	702105	702749	.	+	0	ID=C2566_00722;Parent=C2566_00722_gene;inference=ab initio prediction:Prodigal:2.6:similar to AA sequence:UniProt-Swiss-Prot:sp|P0AGC7|SMP_ECOLI;locus_tag=C2566_00722;product=putative inner membrane protein Smp OS=Escherichia coli (strain K12) OX=83333;Gene Name=ytjB;
NZ_CP014268.2	prokka	gene	702105	702749	.	+	.	ID=C2566_00722_gene;locus_tag=C2566_00722;
NZ_CP014268.2	Prodigal:2.6	CDS	702777	703793	.	+	0	ID=C2566_00723;Parent=C2566_00723_gene;inference=ab initio prediction:Prodigal:2.6:similar to AA sequence:UniProt-Swiss-Prot:sp|P32099|LPLA_ECOLI;locus_tag=C2566_00723;product=Lipoate-protein ligase A OS=Escherichia coli (strain K12) OX=83333;Gene Name=lplA;
NZ_CP014268.2	prokka	gene	702777	703793	.	+	.	ID=C2566_00723_gene;locus_tag=C2566_00723;
NZ_CP014268.2	Prodigal:2.6	CDS	703794	705125	.	-	0	ID=C2566_00724;Parent=C2566_00724_gene;inference=ab initio prediction:Prodigal:2.6:similar to AA sequence:UniProt-Swiss-Prot:sp|P39410|YJJJ_ECOLI;locus_tag=C2566_00724;product=Toxin YjjJ OS=Escherichia coli (strain K12) OX=83333;Gene Name=yjjJ;
NZ_CP014268.2	prokka	gene	703794	705125	.	-	.	ID=C2566_00724_gene;locus_tag=C2566_00724;
NZ_CP014268.2	Prodigal:2.6	CDS	705292	706011	.	-	0	ID=C2566_00725;Parent=C2566_00725_gene;inference=ab initio prediction:Prodigal:2.6:similar to AA sequence:UniProt-Swiss-Prot:sp|B7NH52|DEOD_ECOLU;locus_tag=C2566_00725;product=Purine nucleoside phosphorylase DeoD-type OS=Escherichia coli O17:K52:H18 (strain UMN026 / ExPEC) OX=585056;Gene Name=deoD;
NZ_CP014268.2	prokka	gene	705292	706011	.	-	.	ID=C2566_00725_gene;locus_tag=C2566_00725;
NZ_CP014268.2	Prodigal:2.6	CDS	706068	707291	.	-	0	ID=C2566_00726;Parent=C2566_00726_gene;inference=ab initio prediction:Prodigal:2.6:similar to AA sequence:UniProt-Swiss-Prot:sp|Q0SX28|DEOB_SHIF8;locus_tag=C2566_00726;product=Phosphopentomutase OS=Shigella flexneri serotype 5b (strain 8401) OX=373384;Gene Name=deoB;
NZ_CP014268.2	prokka	gene	706068	707291	.	-	.	ID=C2566_00726_gene;locus_tag=C2566_00726;
NZ_CP014268.2	Prodigal:2.6	CDS	707343	708665	.	-	0	ID=C2566_00727;Parent=C2566_00727_gene;inference=ab initio prediction:Prodigal:2.6:similar to AA sequence:UniProt-Swiss-Prot:sp|B1XFJ2|TYPH_ECODH;locus_tag=C2566_00727;product=Thymidine phosphorylase OS=Escherichia coli (strain K12 / DH10B) OX=316385;Gene Name=deoA;
NZ_CP014268.2	prokka	gene	707343	708665	.	-	.	ID=C2566_00727_gene;locus_tag=C2566_00727;
NZ_CP014268.2	Prodigal:2.6	CDS	708792	709571	.	-	0	ID=C2566_00728;Parent=C2566_00728_gene;inference=ab initio prediction:Prodigal:2.6:similar to AA sequence:UniProt-Swiss-Prot:sp|B7NH49|DEOC_ECOLU;locus_tag=C2566_00728;product=Deoxyribose-phosphate aldolase OS=Escherichia coli O17:K52:H18 (strain UMN026 / ExPEC) OX=585056;Gene Name=deoC;
NZ_CP014268.2	prokka	gene	708792	709571	.	-	.	ID=C2566_00728_gene;locus_tag=C2566_00728;
NZ_CP014268.2	Prodigal:2.6	CDS	709829	711379	.	+	0	ID=C2566_00729;Parent=C2566_00729_gene;inference=ab initio prediction:Prodigal:2.6:similar to AA sequence:UniProt-Swiss-Prot:sp|P37342|YJJI_ECOLI;locus_tag=C2566_00729;product=putative protein YjjI OS=Escherichia coli (strain K12) OX=83333;Gene Name=yjjI;
NZ_CP014268.2	prokka	gene	709829	711379	.	+	.	ID=C2566_00729_gene;locus_tag=C2566_00729;
NZ_CP014268.2	Prodigal:2.6	CDS	711351	712214	.	+	0	ID=C2566_00730;Parent=C2566_00730_gene;inference=ab initio prediction:Prodigal:2.6:similar to AA sequence:UniProt-Swiss-Prot:sp|P39409|YJJW_ECOLI;locus_tag=C2566_00730;product=Putative glycyl-radical enzyme activating enzyme YjjW OS=Escherichia coli (strain K12) OX=83333;Gene Name=yjjW;
NZ_CP014268.2	prokka	gene	711351	712214	.	+	.	ID=C2566_00730_gene;locus_tag=C2566_00730;
NZ_CP014268.2	Infernal:1.1	misc_RNA	712253	712331	.	-	.	ID=C2566_00731;Parent=C2566_00731_gene;inference=COORDINATES:profile:Infernal:1.1;locus_tag=C2566_00731;product=naRNA4;
NZ_CP014268.2	prokka	gene	712253	712331	.	+	.	ID=C2566_00731_gene;locus_tag=C2566_00731;
NZ_CP014268.2	Infernal:1.1	misc_RNA	712354	712432	.	-	.	ID=C2566_00732;Parent=C2566_00732_gene;inference=COORDINATES:profile:Infernal:1.1;locus_tag=C2566_00732;product=naRNA4;
NZ_CP014268.2	prokka	gene	712354	712432	.	-	.	ID=C2566_00732_gene;locus_tag=C2566_00732;
NZ_CP014268.2	Infernal:1.1	misc_RNA	712455	712533	.	-	.	ID=C2566_00733;Parent=C2566_00733_gene;inference=COORDINATES:profile:Infernal:1.1;locus_tag=C2566_00733;product=naRNA4;
NZ_CP014268.2	prokka	gene	712455	712533	.	-	.	ID=C2566_00733_gene;locus_tag=C2566_00733;
NZ_CP014268.2	Infernal:1.1	misc_RNA	712556	712634	.	-	.	ID=C2566_00734;Parent=C2566_00734_gene;inference=COORDINATES:profile:Infernal:1.1;locus_tag=C2566_00734;product=naRNA4;
NZ_CP014268.2	prokka	gene	712556	712634	.	+	.	ID=C2566_00734_gene;locus_tag=C2566_00734;
NZ_CP014268.2	Prodigal:2.6	CDS	712634	713413	.	-	0	ID=C2566_00735;Parent=C2566_00735_gene;inference=ab initio prediction:Prodigal:2.6:similar to AA sequence:UniProt-Swiss-Prot:sp|P39408|YJJV_ECOLI;locus_tag=C2566_00735;product=putative metal-dependent hydrolase YjjV OS=Escherichia coli (strain K12) OX=83333;Gene Name=yjjV;
NZ_CP014268.2	prokka	gene	712634	713413	.	-	.	ID=C2566_00735_gene;locus_tag=C2566_00735;
NZ_CP014268.2	Prodigal:2.6	CDS	713410	714483	.	-	0	ID=C2566_00736;Parent=C2566_00736_gene;inference=ab initio prediction:Prodigal:2.6:similar to AA sequence:UniProt-Swiss-Prot:sp|P39407|YJJU_ECOLI;locus_tag=C2566_00736;product=putative protein YjjU OS=Escherichia coli (strain K12) OX=83333;Gene Name=yjjU;
NZ_CP014268.2	prokka	gene	713410	714483	.	-	.	ID=C2566_00736_gene;locus_tag=C2566_00736;
NZ_CP014268.2	Prodigal:2.6	CDS	714605	714766	.	-	0	ID=C2566_00737;Parent=C2566_00737_gene;inference=ab initio prediction:Prodigal:2.6:similar to AA sequence:UniProt-Swiss-Prot:sp|B1IS43|YTJA_ECOLC;locus_tag=C2566_00737;note=UPF0391 membrane protein YtjA OS=Escherichia coli (strain ATCC 8739 / DSM 1576 / Crooks) OX=481805;Gene Name=ytjA;
NZ_CP014268.2	prokka	gene	714605	714766	.	-	.	ID=C2566_00737_gene;locus_tag=C2566_00737;
NZ_CP014268.2	Prodigal:2.6	CDS	714893	715498	.	-	0	ID=C2566_00738;Parent=C2566_00738_gene;inference=ab initio prediction:Prodigal:2.6:similar to AA sequence:UniProt-Swiss-Prot:sp|P0AFH9|OSMY_ECOL6;locus_tag=C2566_00738;product=Osmotically-inducible protein Y OS=Escherichia coli O6:H1 (strain CFT073 / ATCC / UPEC) OX=199310;Gene Name=osmY;
NZ_CP014268.2	prokka	gene	714893	715498	.	-	.	ID=C2566_00738_gene;locus_tag=C2566_00738;
NZ_CP014268.2	Prodigal:2.6	CDS	715891	717507	.	-	0	ID=C2566_00739;Parent=C2566_00739_gene;inference=ab initio prediction:Prodigal:2.6:similar to AA sequence:UniProt-Swiss-Prot:sp|B5Z4Q6|RF3_ECO5E;locus_tag=C2566_00739;product=Peptide chain release factor 3 OS=Escherichia coli O157:H7 (strain / EHEC) OX=444450;Gene Name=prfC;
NZ_CP014268.2	prokka	gene	715891	717507	.	-	.	ID=C2566_00739_gene;locus_tag=C2566_00739;
NZ_CP014268.2	Prodigal:2.6	CDS	717571	718248	.	-	0	ID=C2566_00740;Parent=C2566_00740_gene;inference=ab initio prediction:Prodigal:2.6:similar to AA sequence:UniProt-Swiss-Prot:sp|P0A8Y2|YJJG_ECO57;locus_tag=C2566_00740;product=Pyrimidine 5'-nucleotidase YjjG OS=Escherichia coli O157:H7 OX=83334;Gene Name=yjjG;
NZ_CP014268.2	prokka	gene	717571	718248	.	-	.	ID=C2566_00740_gene;locus_tag=C2566_00740;
NZ_CP014268.2	Prodigal:2.6	CDS	718263	718709	.	-	0	ID=C2566_00741;Parent=C2566_00741_gene;inference=ab initio prediction:Prodigal:2.6:similar to AA sequence:UniProt-Swiss-Prot:sp|P0A947|RIMI_SHIFL;locus_tag=C2566_00741;product=Ribosomal-protein-alanine acetyltransferase OS=Shigella flexneri OX=623;Gene Name=rimI;
NZ_CP014268.2	prokka	gene	718263	718709	.	-	.	ID=C2566_00741_gene;locus_tag=C2566_00741;
NZ_CP014268.2	Prodigal:2.6	CDS	718678	719091	.	-	0	ID=C2566_00742;Parent=C2566_00742_gene;inference=ab initio prediction:Prodigal:2.6:similar to AA sequence:UniProt-Swiss-Prot:sp|P28632|HOLD_ECOLI;locus_tag=C2566_00742;product=DNA polymerase III subunit psi OS=Escherichia coli (strain K12) OX=83333;Gene Name=holD;
NZ_CP014268.2	prokka	gene	718678	719091	.	-	.	ID=C2566_00742_gene;locus_tag=C2566_00742;
NZ_CP014268.2	Prodigal:2.6	CDS	719194	720225	.	+	0	ID=C2566_00743;Parent=C2566_00743_gene;inference=ab initio prediction:Prodigal:2.6:similar to AA sequence:UniProt-Swiss-Prot:sp|B7MNC1|RSMC_ECO45;locus_tag=C2566_00743;product=Ribosomal RNA small subunit methyltransferase C OS=Escherichia coli O45:K1 (strain S88 / ExPEC) OX=585035;Gene Name=rsmC;
NZ_CP014268.2	prokka	gene	719194	720225	.	+	.	ID=C2566_00743_gene;locus_tag=C2566_00743;
NZ_CP014268.2	Aragorn:1.2	tRNA	720493	720579	.	+	.	ID=C2566_00744;Parent=C2566_00744_gene;inference=COORDINATES:profile:Aragorn:1.2;locus_tag=C2566_00744;product=tRNA-Leu(cag);
NZ_CP014268.2	prokka	gene	720493	720579	.	+	.	ID=C2566_00744_gene;locus_tag=C2566_00744;
NZ_CP014268.2	Aragorn:1.2	tRNA	720608	720694	.	+	.	ID=C2566_00745;Parent=C2566_00745_gene;inference=COORDINATES:profile:Aragorn:1.2;locus_tag=C2566_00745;product=tRNA-Leu(cag);
NZ_CP014268.2	prokka	gene	720608	720694	.	+	.	ID=C2566_00745_gene;locus_tag=C2566_00745;
NZ_CP014268.2	Aragorn:1.2	tRNA	720729	720815	.	+	.	ID=C2566_00746;Parent=C2566_00746_gene;inference=COORDINATES:profile:Aragorn:1.2;locus_tag=C2566_00746;product=tRNA-Leu(cag);
NZ_CP014268.2	prokka	gene	720729	720815	.	+	.	ID=C2566_00746_gene;locus_tag=C2566_00746;
NZ_CP014268.2	Prodigal:2.6	CDS	720854	721129	.	-	0	ID=C2566_00747;Parent=C2566_00747_gene;inference=ab initio prediction:Prodigal:2.6:similar to AA sequence:UniProt-Swiss-Prot:sp|P55914|YJJZ_ECOLI;locus_tag=C2566_00747;product=putative protein YjjZ OS=Escherichia coli (strain K12) OX=83333;Gene Name=yjjZ;
NZ_CP014268.2	prokka	gene	720854	721129	.	-	.	ID=C2566_00747_gene;locus_tag=C2566_00747;
NZ_CP014268.2	Prodigal:2.6	CDS	721231	722019	.	+	0	ID=C2566_00748;Parent=C2566_00748_gene;inference=ab initio prediction:Prodigal:2.6:similar to AA sequence:UniProt-Swiss-Prot:sp|P39405|FHUF_ECOLI;locus_tag=C2566_00748;product=Ferric iron reductase protein FhuF OS=Escherichia coli (strain K12) OX=83333;Gene Name=fhuF;
NZ_CP014268.2	prokka	gene	721231	722019	.	+	.	ID=C2566_00748_gene;locus_tag=C2566_00748;
NZ_CP014268.2	Prodigal:2.6	CDS	722057	722734	.	-	0	ID=C2566_00749;Parent=C2566_00749_gene;inference=ab initio prediction:Prodigal:2.6:similar to AA sequence:UniProt-Swiss-Prot:sp|P39404|BGLJ_ECOLI;locus_tag=C2566_00749;product=Transcriptional activator protein BglJ OS=Escherichia coli (strain K12) OX=83333;Gene Name=bglJ;
NZ_CP014268.2	prokka	gene	722057	722734	.	-	.	ID=C2566_00749_gene;locus_tag=C2566_00749;
NZ_CP014268.2	Prodigal:2.6	CDS	722692	723417	.	-	0	ID=C2566_00750;Parent=C2566_00750_gene;inference=ab initio prediction:Prodigal:2.6:similar to AA sequence:UniProt-Swiss-Prot:sp|P0ADD8|YJJQ_ECO57;locus_tag=C2566_00750;product=putative protein YjjQ OS=Escherichia coli O157:H7 OX=83334;Gene Name=yjjQ;
NZ_CP014268.2	prokka	gene	722692	723417	.	-	.	ID=C2566_00750_gene;locus_tag=C2566_00750;
NZ_CP014268.2	Prodigal:2.6	CDS	723973	724806	.	+	0	ID=C2566_00751;Parent=C2566_00751_gene;inference=ab initio prediction:Prodigal:2.6:similar to AA sequence:UniProt-Swiss-Prot:sp|P0ADD5|YJJP_ECOLI;locus_tag=C2566_00751;product=Inner membrane protein YjjP OS=Escherichia coli (strain K12) OX=83333;Gene Name=yjjP;
NZ_CP014268.2	prokka	gene	723973	724806	.	+	.	ID=C2566_00751_gene;locus_tag=C2566_00751;
NZ_CP014268.2	Prodigal:2.6	CDS	724797	725270	.	+	0	ID=C2566_00752;Parent=C2566_00752_gene;inference=ab initio prediction:Prodigal:2.6:similar to AA sequence:UniProt-Swiss-Prot:sp|P0ADD2|YJJB_ECOLI;locus_tag=C2566_00752;note=UPF0442 protein YjjB OS=Escherichia coli (strain K12) OX=83333;Gene Name=yjjB;
NZ_CP014268.2	prokka	gene	724797	725270	.	+	.	ID=C2566_00752_gene;locus_tag=C2566_00752;
NZ_CP014268.2	Prodigal:2.6	CDS	725377	725916	.	+	0	ID=C2566_00753;Parent=C2566_00753_gene;inference=ab initio prediction:Prodigal:2.6:similar to AA sequence:UniProt-Swiss-Prot:sp|B1LEG6|DNAT_ECOSM;locus_tag=C2566_00753;product=Primosomal protein 1 OS=Escherichia coli (strain SMS-3-5 / SECEC) OX=439855;Gene Name=dnaT;
NZ_CP014268.2	prokka	gene	725377	725916	.	+	.	ID=C2566_00753_gene;locus_tag=C2566_00753;
NZ_CP014268.2	Prodigal:2.6	CDS	725919	726656	.	+	0	ID=C2566_00754;Parent=C2566_00754_gene;inference=ab initio prediction:Prodigal:2.6:similar to AA sequence:UniProt-Swiss-Prot:sp|P0AEF0|DNAC_ECOLI;locus_tag=C2566_00754;product=DNA replication protein DnaC OS=Escherichia coli (strain K12) OX=83333;Gene Name=dnaC;
NZ_CP014268.2	prokka	gene	725919	726656	.	+	.	ID=C2566_00754_gene;locus_tag=C2566_00754;
NZ_CP014268.2	Prodigal:2.6	CDS	726705	727199	.	+	0	ID=C2566_00755;Parent=C2566_00755_gene;inference=ab initio prediction:Prodigal:2.6:similar to AA sequence:UniProt-Swiss-Prot:sp|P18390|YJJA_ECOLI;locus_tag=C2566_00755;product=putative protein YjjA OS=Escherichia coli (strain K12) OX=83333;Gene Name=yjjA;
NZ_CP014268.2	prokka	gene	726705	727199	.	+	.	ID=C2566_00755_gene;locus_tag=C2566_00755;
NZ_CP014268.2	Prodigal:2.6	CDS	727453	729465	.	+	0	ID=C2566_00756;Parent=C2566_00756_gene;inference=ab initio prediction:Prodigal:2.6:similar to AA sequence:UniProt-Swiss-Prot:sp|P39401|OPGB_ECOLI;locus_tag=C2566_00756;product=Phosphoglycerol transferase I OS=Escherichia coli (strain K12) OX=83333;Gene Name=mdoB;
NZ_CP014268.2	prokka	gene	727453	729465	.	+	.	ID=C2566_00756_gene;locus_tag=C2566_00756;
NZ_CP014268.2	Infernal:1.1	misc_RNA	729507	729576	.	-	.	ID=C2566_00757;Parent=C2566_00757_gene;inference=COORDINATES:profile:Infernal:1.1;locus_tag=C2566_00757;product=RNA-OUT;
NZ_CP014268.2	prokka	gene	729507	729576	.	-	.	ID=C2566_00757_gene;locus_tag=C2566_00757;
NZ_CP014268.2	Prodigal:2.6	CDS	729569	730777	.	+	0	ID=C2566_00758;Parent=C2566_00758_gene;inference=COORDINATES: similar to AA sequence:RefSeq:WP_001339197.1;locus_tag=C2566_00758;product=IS4-like element ISVsa5 family transposase;Gene Name=DDE_Tnp_1;
NZ_CP014268.2	prokka	gene	729569	730777	.	+	.	ID=C2566_00758_gene;locus_tag=C2566_00758;
NZ_CP014268.2	Protein Homology	CDS	730791	730988	.	-	0	ID=C2566_00759;Parent=C2566_00759_gene;Note=incomplete%3B partial in the middle of a contig%3B missing C-terminus;gbkey=CDS;locus_tag=C2566_00759;inference=COORDINATES: similar to AA sequence:RefSeq:YP_009518834.1;gbkey=CDS;partial=true;product=hypothetical protein;pseudo=true;start_range=.,730791;transl_table=11;
NZ_CP014268.2	RefSeq	pseudogene	730791	730988	.	-	.	ID=C2566_00759_gene;locus_tag=C2566_00759;gbkey=Gene;gene_biotype=pseudogene;partial=true;pseudo=true;start_range=.,730791;
NZ_CP014268.2	Prodigal:2.6	CDS	731487	731651	.	-	0	ID=C2566_00760;Parent=C2566_00760_gene;inference=ab initio prediction:Prodigal:2.6:similar to AA sequence:UniProt-Swiss-Prot:sp|P39390|YJIS_ECOLI;locus_tag=C2566_00760;product=putative protein YjiS OS=Escherichia coli (strain K12) OX=83333;Gene Name=yjiS;
NZ_CP014268.2	prokka	gene	731487	731651	.	-	.	ID=C2566_00760_gene;locus_tag=C2566_00760;
NZ_CP014268.2	Prodigal:2.6	CDS	731828	733240	.	+	0	ID=C2566_00761;Parent=C2566_00761_gene;inference=ab initio prediction:Prodigal:2.6:similar to AA sequence:UniProt-Swiss-Prot:sp|P39389|YJIR_ECOLI;locus_tag=C2566_00761;product=putative HTH-type transcriptional regulator YjiR OS=Escherichia coli (strain K12) OX=83333;Gene Name=yjiR;
NZ_CP014268.2	prokka	gene	731828	733240	.	+	.	ID=C2566_00761_gene;locus_tag=C2566_00761;
NZ_CP014268.2	Prodigal:2.6	CDS	733484	734044	.	-	0	ID=C2566_00762;Parent=C2566_00762_gene;inference=ab initio prediction:Prodigal:2.6:similar to AA sequence:UniProt-Swiss-Prot:sp|P0DP22|YJIQ_ECOLI;locus_tag=C2566_00762;product=Putative inactive recombination-promoting nuclease-like protein YjiQ OS=Escherichia coli (strain K12)OX=83333;Gene Name=yjiQ;
NZ_CP014268.2	prokka	gene	733484	734044	.	-	.	ID=C2566_00762_gene;locus_tag=C2566_00762;
NZ_CP014268.2	Prodigal:2.6	CDS	734093	734404	.	-	0	ID=C2566_00763;Parent=C2566_00763_gene;inference=ab initio prediction:Prodigal:2.6:similar to AA sequence:UniProt-Swiss-Prot:sp|P0DP21|YJIP_ECOLI;locus_tag=C2566_00763;product=Putative inactive recombination-promoting nuclease-like protein YjiP OS=Escherichia coli (strain K12)OX=83333;Gene Name=yjiP;
NZ_CP014268.2	prokka	gene	734093	734404	.	-	.	ID=C2566_00763_gene;locus_tag=C2566_00763;
NZ_CP014268.2	Prodigal:2.6	CDS	734883	736115	.	+	0	ID=C2566_00764;Parent=C2566_00764_gene;inference=ab initio prediction:Prodigal:2.6:similar to AA sequence:UniProt-Swiss-Prot:sp|P39386|MDTM_ECOLI;locus_tag=C2566_00764;product=Multidrug resistance protein MdtM OS=Escherichia coli (strain K12) OX=83333;Gene Name=mdtM;
NZ_CP014268.2	prokka	gene	734883	736115	.	+	.	ID=C2566_00764_gene;locus_tag=C2566_00764;
NZ_CP014268.2	Prodigal:2.6	CDS	736156	737436	.	+	0	ID=C2566_00765;Parent=C2566_00765_gene;inference=ab initio prediction:Prodigal:2.6:similar to AA sequence:UniProt-Swiss-Prot:sp|P39385|YJIN_ECOLI;locus_tag=C2566_00765;product=putative protein YjiN OS=Escherichia coli (strain K12) OX=83333;Gene Name=yjiN;
NZ_CP014268.2	prokka	gene	736156	737436	.	+	.	ID=C2566_00765_gene;locus_tag=C2566_00765;
NZ_CP014268.2	Prodigal:2.6	CDS	737552	738703	.	+	0	ID=C2566_00766;Parent=C2566_00766_gene;inference=ab initio prediction:Prodigal:2.6:similar to AA sequence:UniProt-Swiss-Prot:sp|P39384|YJIM_ECOLI;locus_tag=C2566_00766;product=Putative dehydratase subunit YjiM OS=Escherichia coli (strain K12) OX=83333;Gene Name=yjiM;
NZ_CP014268.2	prokka	gene	737552	738703	.	+	.	ID=C2566_00766_gene;locus_tag=C2566_00766;
NZ_CP014268.2	Prodigal:2.6	CDS	738713	739480	.	+	0	ID=C2566_00767;Parent=C2566_00767_gene;inference=ab initio prediction:Prodigal:2.6:similar to AA sequence:UniProt-Swiss-Prot:sp|P39383|YJIL_ECOLI;locus_tag=C2566_00767;product=putative protein YjiL OS=Escherichia coli (strain K12) OX=83333;Gene Name=yjiL;
NZ_CP014268.2	prokka	gene	738713	739480	.	+	.	ID=C2566_00767_gene;locus_tag=C2566_00767;
NZ_CP014268.2	Prodigal:2.6	CDS	739477	739734	.	+	0	ID=C2566_00768;Parent=C2566_00768_gene;inference=ab initio prediction:Prodigal:2.6:similar to AA sequence:UniProt-Swiss-Prot:sp|P0DN74|YTIA_ECOLI;locus_tag=C2566_00768;product=putative protein YtiA OS=Escherichia coli (strain K12) OX=83333;Gene Name=ytiA;
NZ_CP014268.2	prokka	gene	739477	739734	.	+	.	ID=C2566_00768_gene;locus_tag=C2566_00768;
NZ_CP014268.2	Prodigal:2.6	CDS	739688	740659	.	+	0	ID=C2566_00769;Parent=C2566_00769_gene;inference=ab initio prediction:Prodigal:2.6:similar to AA sequence:UniProt-Swiss-Prot:sp|P39382|YJIK_ECOLI;locus_tag=C2566_00769;product=putative protein YjiK OS=Escherichia coli (strain K12) OX=83333;Gene Name=yjiK;
NZ_CP014268.2	prokka	gene	739688	740659	.	+	.	ID=C2566_00769_gene;locus_tag=C2566_00769;
NZ_CP014268.2	Prodigal:2.6	CDS	740727	741905	.	+	0	ID=C2566_00770;Parent=C2566_00770_gene;inference=ab initio prediction:Prodigal:2.6:similar to AA sequence:UniProt-Swiss-Prot:sp|P39381|YJIJ_ECOLI;locus_tag=C2566_00770;product=putative protein YjiJ OS=Escherichia coli (strain K12) OX=83333;Gene Name=yjiJ;
NZ_CP014268.2	prokka	gene	740727	741905	.	+	.	ID=C2566_00770_gene;locus_tag=C2566_00770;
NZ_CP014268.2	Prodigal:2.6	CDS	741918	742472	.	-	0	ID=C2566_00771;Parent=C2566_00771_gene;inference=ab initio prediction:Prodigal:2.6:similar to AA sequence:UniProt-Swiss-Prot:sp|B7NGY8|KPTA_ECOLU;locus_tag=C2566_00771;product=putative RNA 2'-phosphotransferase OS=Escherichia coli O17:K52:H18 (strain UMN026 / ExPEC) OX=585056;Gene Name=kptA;
NZ_CP014268.2	prokka	gene	741918	742472	.	-	.	ID=C2566_00771_gene;locus_tag=C2566_00771;
NZ_CP014268.2	Prodigal:2.6	CDS	742722	743405	.	+	0	ID=C2566_00772;Parent=C2566_00772_gene;inference=ab initio prediction:Prodigal:2.6:similar to AA sequence:UniProt-Swiss-Prot:sp|P39379|YJIH_ECOLI;locus_tag=C2566_00772;product=putative protein YjiH OS=Escherichia coli (strain K12) OX=83333;Gene Name=yjiH;
NZ_CP014268.2	prokka	gene	742722	743405	.	+	.	ID=C2566_00772_gene;locus_tag=C2566_00772;
NZ_CP014268.2	Prodigal:2.6	CDS	743402	743863	.	+	0	ID=C2566_00773;Parent=C2566_00773_gene;inference=ab initio prediction:Prodigal:2.6:similar to AA sequence:UniProt-Swiss-Prot:sp|P0AEH9|YJIG_ECOL6;locus_tag=C2566_00773;product=Inner membrane protein YjiG OS=Escherichia coli O6:H1 (strain CFT073 / ATCC / UPEC) OX=199310;Gene Name=yjiG;
NZ_CP014268.2	prokka	gene	743402	743863	.	+	.	ID=C2566_00773_gene;locus_tag=C2566_00773;
NZ_CP014268.2	Prodigal:2.6	CDS	743876	745048	.	+	0	ID=C2566_00774;Parent=C2566_00774_gene;inference=ab initio prediction:Prodigal:2.6:similar to AA sequence:UniProt-Swiss-Prot:sp|P39377|IADA_ECOLI;locus_tag=C2566_00774;product=Isoaspartyl dipeptidase OS=Escherichia coli (strain K12) OX=83333;Gene Name=iadA;
NZ_CP014268.2	prokka	gene	743876	745048	.	+	.	ID=C2566_00774_gene;locus_tag=C2566_00774;
NZ_CP014268.2	Prodigal:2.6	CDS	745113	746024	.	+	0	ID=C2566_00775;Parent=C2566_00775_gene;inference=ab initio prediction:Prodigal:2.6:similar to AA sequence:UniProt-Swiss-Prot:sp|P39376|YJIE_ECOLI;locus_tag=C2566_00775;product=HTH-type transcriptional regulator YjiE OS=Escherichia coli (strain K12) OX=83333;Gene Name=yjiE;
NZ_CP014268.2	prokka	gene	745113	746024	.	+	.	ID=C2566_00775_gene;locus_tag=C2566_00775;
NZ_CP014268.2	Prodigal:2.6	CDS	746017	746409	.	-	0	ID=C2566_00776;Parent=C2566_00776_gene;inference=ab initio prediction:Prodigal:2.6:similar to AA sequence:UniProt-Swiss-Prot:sp|B7NGY3|IRAD_ECOLU;locus_tag=C2566_00776;product=Anti-adapter protein IraD OS=Escherichia coli O17:K52:H18 (strain UMN026 / ExPEC) OX=585056;Gene Name=iraD;
NZ_CP014268.2	prokka	gene	746017	746409	.	-	.	ID=C2566_00776_gene;locus_tag=C2566_00776;
NZ_CP014268.2	Zcurve:3.0	CDS	746608	746748	.	-	0	ID=C2566_00777;Parent=C2566_00777_gene;inference=ab initio prediction:Zcurve_3.0:similar to AA sequence:UniProt-Swiss-Prot:sp|P0DPC5|YTID_ECOLI;locus_tag=C2566_00777;product=Protein YtiD OS=Escherichia coli (strain K12) OX=83333;Gene Name=ytiD;
NZ_CP014268.2	Glimmer:3.02	gene	746608	746748	.	-	.	ID=C2566_00777_gene;locus_tag=C2566_00777;
NZ_CP014268.2	Prodigal:2.6	CDS	746727	746828	.	-	0	ID=C2566_00778;Parent=C2566_00778_gene;inference=ab initio prediction:Prodigal:2.6:similar to AA sequence:UniProt-Swiss-Prot:sp|P0DPC4|YTIC_ECOLI;locus_tag=C2566_00778;product=Protein YtiC OS=Escherichia coli (strain K12) OX=83333;Gene Name=ytiC;
NZ_CP014268.2	prokka	gene	746727	746828	.	-	.	ID=C2566_00778_gene;locus_tag=C2566_00778;
NZ_CP014268.2	Prodigal:2.6	CDS	747082	747912	.	+	0	ID=C2566_00779;Parent=C2566_00779_gene;inference=ab initio prediction:Prodigal:2.6:similar to AA sequence:UniProt-Swiss-Prot:sp|P39374|YJIC_ECOLI;locus_tag=C2566_00779;product=putative protein YjiC OS=Escherichia coli (strain K12) OX=83333;Gene Name=yjiC;
NZ_CP014268.2	prokka	gene	747082	747912	.	+	.	ID=C2566_00779_gene;locus_tag=C2566_00779;
NZ_CP014268.2	Prodigal:2.6	CDS	748053	748826	.	-	0	ID=C2566_00780;Parent=C2566_00780_gene;inference=ab initio prediction:Prodigal:2.6:similar to AA sequence:UniProt-Swiss-Prot:sp|P39161|UXUR_ECOLI;locus_tag=C2566_00780;product=Uxu operon transcriptional regulator OS=Escherichia coli (strain K12) OX=83333;Gene Name=uxuR;
NZ_CP014268.2	prokka	gene	748053	748826	.	-	.	ID=C2566_00780_gene;locus_tag=C2566_00780;
NZ_CP014268.2	Prodigal:2.6	CDS	748825	749019	.	+	0	ID=C2566_00781;Parent=C2566_00781_gene;inference=ab initio prediction:Prodigal:2.6;locus_tag=C2566_00781;product=hypothetical protein;
NZ_CP014268.2	prokka	gene	748825	749019	.	+	.	ID=C2566_00781_gene;locus_tag=C2566_00781;
NZ_CP014268.2	Prodigal:2.6	CDS	749041	750501	.	-	0	ID=C2566_00782;Parent=C2566_00782_gene;inference=ab initio prediction:Prodigal:2.6:similar to AA sequence:UniProt-Swiss-Prot:sp|P39160|UXUB_ECOLI;locus_tag=C2566_00782;product=D-mannonate oxidoreductase OS=Escherichia coli (strain K12) OX=83333;Gene Name=uxuB;
NZ_CP014268.2	prokka	gene	749041	750501	.	-	.	ID=C2566_00782_gene;locus_tag=C2566_00782;
NZ_CP014268.2	Prodigal:2.6	CDS	750582	751766	.	-	0	ID=C2566_00783;Parent=C2566_00783_gene;inference=ab initio prediction:Prodigal:2.6:similar to AA sequence:UniProt-Swiss-Prot:sp|P24215|UXUA_ECOLI;locus_tag=C2566_00783;product=Mannonate dehydratase OS=Escherichia coli (strain K12) OX=83333;Gene Name=uxuA;
NZ_CP014268.2	prokka	gene	750582	751766	.	-	.	ID=C2566_00783_gene;locus_tag=C2566_00783;
NZ_CP014268.2	Prodigal:2.6	CDS	752106	753449	.	+	0	ID=C2566_00784;Parent=C2566_00784_gene;inference=ab initio prediction:Prodigal:2.6:similar to AA sequence:UniProt-Swiss-Prot:sp|P0AC94|GNTP_ECOLI;locus_tag=C2566_00784;product=High-affinity gluconate transporter OS=Escherichia coli (strain K12) OX=83333;Gene Name=gntP;
NZ_CP014268.2	prokka	gene	752106	753449	.	+	.	ID=C2566_00784_gene;locus_tag=C2566_00784;
NZ_CP014268.2	Prodigal:2.6	CDS	753692	754594	.	-	0	ID=C2566_00785;Parent=C2566_00785_gene;inference=ab initio prediction:Prodigal:2.6:similar to AA sequence:UniProt-Swiss-Prot:sp|P08191|FIMH_ECOLI;locus_tag=C2566_00785;product=Type 1 fimbrin D-mannose specific adhesin OS=Escherichia coli (strain K12) OX=83333;Gene Name=fimH;
NZ_CP014268.2	prokka	gene	753692	754594	.	-	.	ID=C2566_00785_gene;locus_tag=C2566_00785;
NZ_CP014268.2	Prodigal:2.6	CDS	754614	755117	.	-	0	ID=C2566_00786;Parent=C2566_00786_gene;inference=ab initio prediction:Prodigal:2.6:similar to AA sequence:UniProt-Swiss-Prot:sp|P08190|FIMG_ECOLI;locus_tag=C2566_00786;product=Protein FimG OS=Escherichia coli (strain K12) OX=83333;Gene Name=fimG;
NZ_CP014268.2	prokka	gene	754614	755117	.	-	.	ID=C2566_00786_gene;locus_tag=C2566_00786;
NZ_CP014268.2	Prodigal:2.6	CDS	755130	755660	.	-	0	ID=C2566_00787;Parent=C2566_00787_gene;inference=ab initio prediction:Prodigal:2.6:similar to AA sequence:UniProt-Swiss-Prot:sp|P08189|FIMF_ECOLI;locus_tag=C2566_00787;product=Protein FimF OS=Escherichia coli (strain K12) OX=83333;Gene Name=fimF;
NZ_CP014268.2	prokka	gene	755130	755660	.	-	.	ID=C2566_00787_gene;locus_tag=C2566_00787;
NZ_CP014268.2	Prodigal:2.6	CDS	755670	758306	.	-	0	ID=C2566_00788;Parent=C2566_00788_gene;inference=ab initio prediction:Prodigal:2.6:similar to AA sequence:UniProt-Swiss-Prot:sp|P30130|FIMD_ECOLI;locus_tag=C2566_00788;product=Outer membrane usher protein FimD OS=Escherichia coli (strain K12) OX=83333;Gene Name=fimD;
NZ_CP014268.2	prokka	gene	755670	758306	.	-	.	ID=C2566_00788_gene;locus_tag=C2566_00788;
NZ_CP014268.2	Prodigal:2.6	CDS	758373	759098	.	-	0	ID=C2566_00789;Parent=C2566_00789_gene;inference=ab initio prediction:Prodigal:2.6:similar to AA sequence:UniProt-Swiss-Prot:sp|P31697|FIMC_ECOLI;locus_tag=C2566_00789;product=Chaperone protein FimC OS=Escherichia coli (strain K12) OX=83333;Gene Name=fimC;
NZ_CP014268.2	prokka	gene	758373	759098	.	-	.	ID=C2566_00789_gene;locus_tag=C2566_00789;
NZ_CP014268.2	Prodigal:2.6	CDS	759135	759581	.	-	0	ID=C2566_00790;Parent=C2566_00790_gene;inference=ab initio prediction:Prodigal:2.6:similar to AA sequence:UniProt-Swiss-Prot:sp|P39264|FIMI_ECOLI;locus_tag=C2566_00790;product=Fimbrin-like protein FimI OS=Escherichia coli (strain K12) OX=83333;Gene Name=fimI;
NZ_CP014268.2	prokka	gene	759135	759581	.	-	.	ID=C2566_00790_gene;locus_tag=C2566_00790;
NZ_CP014268.2	Prodigal:2.6	CDS	759739	760287	.	-	0	ID=C2566_00791;Parent=C2566_00791_gene;inference=ab initio prediction:Prodigal:2.6:similar to AA sequence:UniProt-Swiss-Prot:sp|P04128|FIMA1_ECOLI;locus_tag=C2566_00791;product=Type-1 fimbrial protein' A chain OS=Escherichia coli (strain K12) OX=83333;Gene Name=fimA;
NZ_CP014268.2	prokka	gene	759739	760287	.	-	.	ID=C2566_00791_gene;locus_tag=C2566_00791;
NZ_CP014268.2	Prodigal:2.6	CDS	760769	761365	.	-	0	ID=C2566_00792;Parent=C2566_00792_gene;inference=ab initio prediction:Prodigal:2.6:similar to AA sequence:UniProt-Swiss-Prot:sp|P0ADH7|FIME_ECOLI;locus_tag=C2566_00792;product=Type 1 fimbriae regulatory protein FimE OS=Escherichia coli (strain K12) OX=83333;Gene Name=fimE;
NZ_CP014268.2	prokka	gene	760769	761365	.	-	.	ID=C2566_00792_gene;locus_tag=C2566_00792;
NZ_CP014268.2	Glimmer:3.02	CDS	761855	761977	.	-	0	ID=C2566_00793;Parent=C2566_00793_gene;inference=ab initio prediction:Glimmer:3.02:similar to AA sequence:UniProt-Swiss-Prot:sp|P0ADH5|FIMB_ECOLI;locus_tag=C2566_00793;product=Type 1 fimbriae regulatory protein FimB OS=Escherichia coli (strain K12) OX=83333;Gene Name=fimB1;
NZ_CP014268.2	Glimmer:3.02	gene	761855	761977	.	-	.	ID=C2566_00793_gene;locus_tag=C2566_00793;
NZ_CP014268.2	Prodigal:2.6	CDS	762033	762308	.	+	0	ID=C2566_00794;Parent=C2566_00794_gene;inference=ab initio prediction:Prodigal:2.6:similar to AA sequence:UniProt-Swiss-Prot:sp|P59842|INSA_HAEDU;locus_tag=C2566_00794;product=Insertion element IS1 protein InsA OS=Haemophilus ducreyi (strain 35000HP / ATCC 700724) OX=233412;Gene Name=insA;
NZ_CP014268.2	prokka	gene	762033	762308	.	+	.	ID=C2566_00794_gene;locus_tag=C2566_00794;
NZ_CP014268.2	Prodigal:2.6	CDS	762353	762730	.	+	0	ID=C2566_00795;Parent=C2566_00795_gene;inference=ab initio prediction:Prodigal:2.6:similar to AA sequence:UniProt-Swiss-Prot:sp|P19766|INSB_SHISO;locus_tag=C2566_00795;product=Insertion element IS1 protein InsB OS=Shigella sonnei OX=624;Gene Name=insB;
NZ_CP014268.2	prokka	gene	762353	762730	.	+	.	ID=C2566_00795_gene;locus_tag=C2566_00795;
NZ_CP014268.2	Prodigal:2.6	CDS	762724	763221	.	-	0	ID=C2566_00796;Parent=C2566_00796_gene;inference=ab initio prediction:Prodigal:2.6:similar to AA sequence:UniProt-Swiss-Prot:sp|P0ADH5|FIMB_ECOLI;locus_tag=C2566_00796;product=Type 1 fimbriae regulatory protein FimB OS=Escherichia coli (strain K12) OX=83333;Gene Name=fimB2;
NZ_CP014268.2	prokka	gene	762724	763221	.	-	.	ID=C2566_00796_gene;locus_tag=C2566_00796;
NZ_CP014268.2	Prodigal:2.6	CDS	764677	765393	.	+	0	ID=C2566_00797;Parent=C2566_00797_gene;inference=ab initio prediction:Prodigal:2.6:similar to AA sequence:UniProt-Swiss-Prot:sp|P69858|NANC_SHIFL;locus_tag=C2566_00797;product=putative N-acetylneuraminic acid outer membrane channel protein NanC OS=Shigella flexneri OX=623;Gene Name=nanC;
NZ_CP014268.2	prokka	gene	764677	765393	.	+	.	ID=C2566_00797_gene;locus_tag=C2566_00797;
NZ_CP014268.2	Prodigal:2.6	CDS	765413	766519	.	+	0	ID=C2566_00798;Parent=C2566_00798_gene;inference=ab initio prediction:Prodigal:2.6:similar to AA sequence:UniProt-Swiss-Prot:sp|P39371|NANM_ECOLI;locus_tag=C2566_00798;product=N-acetylneuraminate epimerase OS=Escherichia coli (strain K12) OX=83333;Gene Name=nanM;
NZ_CP014268.2	prokka	gene	765413	766519	.	+	.	ID=C2566_00798_gene;locus_tag=C2566_00798;
NZ_CP014268.2	Prodigal:2.6	CDS	766584	767564	.	+	0	ID=C2566_00799;Parent=C2566_00799_gene;inference=ab initio prediction:Prodigal:2.6:similar to AA sequence:UniProt-Swiss-Prot:sp|P39370|NANS_ECOLI;locus_tag=C2566_00799;product=putative 9-O-acetyl-N-acetylneuraminic acid deacetylase OS=Escherichia coli (strain K12) OX=83333;Gene Name=nanS;
NZ_CP014268.2	prokka	gene	766584	767564	.	+	.	ID=C2566_00799_gene;locus_tag=C2566_00799;
NZ_CP014268.2	Prodigal:2.6	CDS	768147	769163	.	-	0	ID=C2566_00800;Parent=C2566_00800_gene;inference=ab initio prediction:Prodigal:2.6:similar to AA sequence:UniProt-Swiss-Prot:sp|P39369|YJHR_ECOLI;locus_tag=C2566_00800;product=Putative uncharacterized protein YjhR OS=Escherichia coli (strain K12) OX=83333;Gene Name=yjhR;
NZ_CP014268.2	prokka	pseudogene	768147	769163	.	-	.	ID=C2566_00800_gene;locus_tag=C2566_00800;
NZ_CP014268.2	Protein Homology	CDS	769503	769748	.	+	0	ID=C2566_00801;Parent=C2566_00801_gene;Note=internal stop;gbkey=CDS;locus_tag=C2566_00801;inference=COORDINATES: similar to AA sequence:RefSeq:WP_001420158.1;gbkey=CDS;product=GNAT family N-acetyltransferase;pseudo=true;transl_table=11;
NZ_CP014268.2	RefSeq	pseudogene	769503	769748	.	+	.	ID=C2566_00801_gene;locus_tag=C2566_00801;gbkey=Gene;gene_biotype=pseudogene;pseudo=true;
NZ_CP014268.2	Prodigal:2.6	CDS	770125	770382	.	+	0	ID=C2566_00802;Parent=C2566_00802_gene;inference=ab initio prediction:Prodigal:2.6:similar to AA sequence:UniProt-Swiss-Prot:sp|B7NGV6|YJHX_ECOLU;locus_tag=C2566_00802;note=UPF0386 protein YjhX OS=Escherichia coli O17:K52:H18 (strain UMN026 / ExPEC) OX=585056;Gene Name=yjhX;
NZ_CP014268.2	prokka	gene	770125	770382	.	+	.	ID=C2566_00802_gene;locus_tag=C2566_00802;
NZ_CP014268.2	Prodigal:2.6	CDS	770394	770939	.	+	0	ID=C2566_00803;Parent=C2566_00803_gene;inference=ab initio prediction:Prodigal:2.6:similar to AA sequence:UniProt-Swiss-Prot:sp|P39368|YJHQ_ECOLI;locus_tag=C2566_00803;product=putative N-acetyltransferase YjhQ OS=Escherichia coli (strain K12) OX=83333;Gene Name=yjhQ;
NZ_CP014268.2	prokka	gene	770394	770939	.	+	.	ID=C2566_00803_gene;locus_tag=C2566_00803;
NZ_CP014268.2	Prodigal:2.6	CDS	770995	771741	.	+	0	ID=C2566_00804;Parent=C2566_00804_gene;inference=ab initio prediction:Prodigal:2.6:similar to AA sequence:UniProt-Swiss-Prot:sp|P39367|YJHP_ECOLI;locus_tag=C2566_00804;product=putative protein YjhP OS=Escherichia coli (strain K12) OX=83333;Gene Name=yjhP;
NZ_CP014268.2	prokka	gene	770995	771741	.	+	.	ID=C2566_00804_gene;locus_tag=C2566_00804;
NZ_CP014268.2	Protein Homology	CDS	771868	772128	.	+	0	ID=C2566_00805;Parent=C2566_00805_gene;Note=internal stop;gbkey=CDS;locus_tag=C2566_00805;inference=COORDINATES: similar to AA sequence:RefSeq:WP_000084876.1;gbkey=CDS;product=hypothetical protein;pseudo=true;transl_table=11;
NZ_CP014268.2	RefSeq	pseudogene	771868	772128	.	+	.	ID=C2566_00805_gene;locus_tag=C2566_00805;gbkey=Gene;gene_biotype=pseudogene;pseudo=true;
NZ_CP014268.2	Prodigal:2.6	CDS	772527	773648	.	+	0	ID=C2566_00806;Parent=C2566_00806_gene;inference=ab initio prediction:Prodigal:2.6:similar to AA sequence:UniProt-Swiss-Prot:sp|P39366|SGCX_ECOLI;locus_tag=C2566_00806;product=Putative aminopeptidase SgcX OS=Escherichia coli (strain K12) OX=83333;Gene Name=sgcX;
NZ_CP014268.2	prokka	gene	772527	773648	.	+	.	ID=C2566_00806_gene;locus_tag=C2566_00806;
NZ_CP014268.2	Prodigal:2.6	CDS	773645	773923	.	+	0	ID=C2566_00807;Parent=C2566_00807_gene;inference=ab initio prediction:Prodigal:2.6:similar to AA sequence:UniProt-Swiss-Prot:sp|P58035|SGCB_ECOLI;locus_tag=C2566_00807;product=Putative phosphotransferase enzyme IIB component SgcB OS=Escherichia coli (strain K12) OX=83333;Gene Name=sgcB;
NZ_CP014268.2	prokka	gene	773645	773923	.	+	.	ID=C2566_00807_gene;locus_tag=C2566_00807;
NZ_CP014268.2	Prodigal:2.6	CDS	773935	775248	.	+	0	ID=C2566_00808;Parent=C2566_00808_gene;inference=ab initio prediction:Prodigal:2.6:similar to AA sequence:UniProt-Swiss-Prot:sp|P39365|SGCC_ECOLI;locus_tag=C2566_00808;product=Putative permease IIC component OS=Escherichia coli (strain K12) OX=83333;Gene Name=sgcC;
NZ_CP014268.2	prokka	gene	773935	775248	.	+	.	ID=C2566_00808_gene;locus_tag=C2566_00808;
NZ_CP014268.2	Prodigal:2.6	CDS	775261	776067	.	+	0	ID=C2566_00809;Parent=C2566_00809_gene;inference=ab initio prediction:Prodigal:2.6:similar to AA sequence:UniProt-Swiss-Prot:sp|P39364|SGCQ_ECOLI;locus_tag=C2566_00809;product=Putative sgc region protein SgcQ OS=Escherichia coli (strain K12) OX=83333;Gene Name=sgcQ;
NZ_CP014268.2	prokka	gene	775261	776067	.	+	.	ID=C2566_00809_gene;locus_tag=C2566_00809;
NZ_CP014268.2	Prodigal:2.6	CDS	776198	776629	.	+	0	ID=C2566_00810;Parent=C2566_00810_gene;inference=ab initio prediction:Prodigal:2.6:similar to AA sequence:UniProt-Swiss-Prot:sp|P39363|SGCA_ECOLI;locus_tag=C2566_00810;product=Putative phosphotransferase IIA component SgcA OS=Escherichia coli (strain K12) OX=83333;Gene Name=sgcA;
NZ_CP014268.2	prokka	gene	776198	776629	.	+	.	ID=C2566_00810_gene;locus_tag=C2566_00810;
NZ_CP014268.2	Prodigal:2.6	CDS	776641	777273	.	+	0	ID=C2566_00811;Parent=C2566_00811_gene;inference=ab initio prediction:Prodigal:2.6:similar to AA sequence:UniProt-Swiss-Prot:sp|P39362|SGCE_ECOLI;locus_tag=C2566_00811;product=Protein SgcE OS=Escherichia coli (strain K12) OX=83333;Gene Name=sgcE;
NZ_CP014268.2	prokka	gene	776641	777273	.	+	.	ID=C2566_00811_gene;locus_tag=C2566_00811;
NZ_CP014268.2	Prodigal:2.6	CDS	777290	778072	.	+	0	ID=C2566_00812;Parent=C2566_00812_gene;inference=ab initio prediction:Prodigal:2.6:similar to AA sequence:UniProt-Swiss-Prot:sp|P39361|SGCR_ECOLI;locus_tag=C2566_00812;product=Putative sgc region transcriptional regulator OS=Escherichia coli (strain K12) OX=83333;Gene Name=sgcR;
NZ_CP014268.2	prokka	gene	777290	778072	.	+	.	ID=C2566_00812_gene;locus_tag=C2566_00812;
NZ_CP014268.2	Prodigal:2.6	CDS	778262	778537	.	+	0	ID=C2566_00813;Parent=C2566_00813_gene;inference=ab initio prediction:Prodigal:2.6:similar to AA sequence:UniProt-Swiss-Prot:sp|P59842|INSA_HAEDU;locus_tag=C2566_00813;product=Insertion element IS1 protein InsA OS=Haemophilus ducreyi (strain 35000HP / ATCC 700724) OX=233412;Gene Name=insA;
NZ_CP014268.2	prokka	gene	778262	778537	.	+	.	ID=C2566_00813_gene;locus_tag=C2566_00813;
NZ_CP014268.2	Prodigal:2.6	CDS	778582	778959	.	+	0	ID=C2566_00814;Parent=C2566_00814_gene;inference=ab initio prediction:Prodigal:2.6:similar to AA sequence:UniProt-Swiss-Prot:sp|P19766|INSB_SHISO;locus_tag=C2566_00814;product=Insertion element IS1 protein InsB OS=Shigella sonnei OX=624;Gene Name=insB;
NZ_CP014268.2	prokka	gene	778582	778959	.	+	.	ID=C2566_00814_gene;locus_tag=C2566_00814;
NZ_CP014268.2	Prodigal:2.6	CDS	778970	779320	.	-	0	ID=C2566_00815;Parent=C2566_00815_gene;inference=ab initio prediction:Prodigal:2.6;locus_tag=C2566_00815;product=hypothetical protein;
NZ_CP014268.2	prokka	gene	778970	779320	.	-	.	ID=C2566_00815_gene;locus_tag=C2566_00815;
NZ_CP014268.2	Prodigal:2.6	CDS	779803	780066	.	-	0	ID=C2566_00816;Parent=C2566_00816_gene;inference=ab initio prediction:Prodigal:2.6:similar to AA sequence:UniProt-Swiss-Prot:sp|Q32K74|RS20_SHIDS;locus_tag=C2566_00816;product=30S ribosomal protein S20 OS=Shigella dysenteriae serotype 1 (strain Sd197) OX=300267;Gene Name=rpsT;
NZ_CP014268.2	prokka	gene	779803	780066	.	-	.	ID=C2566_00816_gene;locus_tag=C2566_00816;
NZ_CP014268.2	Zcurve:3.0	CDS	780169	780384	.	+	0	ID=C2566_00817;Parent=C2566_00817_gene;inference=ab initio prediction:Zcurve_3.0:similar to AA sequence:UniProt-Swiss-Protsp|P75620|YAAY_ECOLI;locus_tag=C2566_00817;product=Uncharacterized protein YaaY OS=Escherichia coli (strain K12);Gene Name=yaaY;
NZ_CP014268.2	Zcurve:3.0	gene	780169	780384	.	+	.	ID=C2566_00817_gene;locus_tag=C2566_00817;
NZ_CP014268.2	Prodigal:2.6	CDS	780395	781336	.	+	0	ID=C2566_00818;Parent=C2566_00818_gene;inference=ab initio prediction:Prodigal:2.6:similar to AA sequence:UniProt-Swiss-Prot:sp|P0AG40|RIBF_ECOLI;locus_tag=C2566_00818;product=Bifunctional riboflavin kinase/FMN adenylyltransferase OS=Escherichia coli (strain K12) OX=83333;Gene Name=ribF;
NZ_CP014268.2	prokka	gene	780395	781336	.	+	.	ID=C2566_00818_gene;locus_tag=C2566_00818;
NZ_CP014268.2	Prodigal:2.6	CDS	781379	784195	.	+	0	ID=C2566_00819;Parent=C2566_00819_gene;inference=ab initio prediction:Prodigal:2.6:similar to AA sequence:UniProt-Swiss-Prot:sp|B1IRE9|SYI_ECOLC;locus_tag=C2566_00819;product=Isoleucine--tRNA ligase OS=Escherichia coli (strain ATCC 8739 / DSM 1576 / Crooks) OX=481805;Gene Name=ileS;
NZ_CP014268.2	prokka	gene	781379	784195	.	+	.	ID=C2566_00819_gene;locus_tag=C2566_00819;
NZ_CP014268.2	Prodigal:2.6	CDS	784195	784689	.	+	0	ID=C2566_00820;Parent=C2566_00820_gene;inference=ab initio prediction:Prodigal:2.6:similar to AA sequence:UniProt-Swiss-Prot:sp|Q32K70|LSPA_SHIDS;locus_tag=C2566_00820;product=Lipoprotein signal peptidase OS=Shigella dysenteriae serotype 1 (strain Sd197) OX=300267;Gene Name=lspA;
NZ_CP014268.2	prokka	gene	784195	784689	.	+	.	ID=C2566_00820_gene;locus_tag=C2566_00820;
NZ_CP014268.2	Prodigal:2.6	CDS	784814	785263	.	+	0	ID=C2566_00821;Parent=C2566_00821_gene;inference=ab initio prediction:Prodigal:2.6:similar to AA sequence:UniProt-Swiss-Prot:sp|P0AEM3|FKBX_SHIFL;locus_tag=C2566_00821;product=FKBP-type 16 kDa peptidyl-prolyl cis-trans isomerase OS=Shigella flexneri OX=623;Gene Name=fkpB;
NZ_CP014268.2	prokka	gene	784814	785263	.	+	.	ID=C2566_00821_gene;locus_tag=C2566_00821;
NZ_CP014268.2	Prodigal:2.6	CDS	785265	786215	.	+	0	ID=C2566_00822;Parent=C2566_00822_gene;inference=ab initio prediction:Prodigal:2.6:similar to AA sequence:UniProt-Swiss-Prot:sp|B1LFV9|ISPH_ECOSM;locus_tag=C2566_00822;product=4-hydroxy-3-methylbut-2-enyl diphosphate reductase OS=Escherichia coli (strain SMS-3-5 / SECEC) OX=439855;Gene Name=ispH;
NZ_CP014268.2	prokka	gene	785265	786215	.	+	.	ID=C2566_00822_gene;locus_tag=C2566_00822;
NZ_CP014268.2	Prodigal:2.6	CDS	786281	787195	.	+	0	ID=C2566_00823;Parent=C2566_00823_gene;inference=ab initio prediction:Prodigal:2.6:similar to AA sequence:UniProt-Swiss-Prot:sp|B7N7Q4|RIHC_ECOLU;locus_tag=C2566_00823;product=Non-specific ribonucleoside hydrolase RihC OS=Escherichia coli O17:K52:H18 (strain UMN026 / ExPEC) OX=585056;Gene Name=rihC;
NZ_CP014268.2	prokka	gene	786281	787195	.	+	.	ID=C2566_00823_gene;locus_tag=C2566_00823;
NZ_CP014268.2	Prodigal:2.6	CDS	787362	788183	.	+	0	ID=C2566_00824;Parent=C2566_00824_gene;inference=ab initio prediction:Prodigal:2.6:similar to AA sequence:UniProt-Swiss-Prot:sp|A7ZVX9|DAPB_ECOHS;locus_tag=C2566_00824;product=4-hydroxy-tetrahydrodipicolinate reductase OS=Escherichia coli O9:H4 (strain HS) OX=331112;Gene Name=dapB;
NZ_CP014268.2	prokka	gene	787362	788183	.	+	.	ID=C2566_00824_gene;locus_tag=C2566_00824;
NZ_CP014268.2	Prodigal:2.6	CDS	788639	789787	.	+	0	ID=C2566_00825;Parent=C2566_00825_gene;inference=ab initio prediction:Prodigal:2.6:similar to AA sequence:UniProt-Swiss-Prot:sp|P0A6F2|CARA_ECO57;locus_tag=C2566_00825;product=Carbamoyl-phosphate synthase small chain OS=Escherichia coli O157:H7 OX=83334;Gene Name=carA;
NZ_CP014268.2	prokka	gene	788639	789787	.	+	.	ID=C2566_00825_gene;locus_tag=C2566_00825;
NZ_CP014268.2	Prodigal:2.6	CDS	789805	793026	.	+	0	ID=C2566_00826;Parent=C2566_00826_gene;inference=ab initio prediction:Prodigal:2.6:similar to AA sequence:UniProt-Swiss-Prot:sp|P63737|CARB_ECO57;locus_tag=C2566_00826;product=Carbamoyl-phosphate synthase large chain OS=Escherichia coli O157:H7 OX=83334;Gene Name=carB;
NZ_CP014268.2	prokka	gene	789805	793026	.	+	.	ID=C2566_00826_gene;locus_tag=C2566_00826;
NZ_CP014268.2	Prodigal:2.6	CDS	793288	793683	.	+	0	ID=C2566_00827;Parent=C2566_00827_gene;inference=ab initio prediction:Prodigal:2.6:similar to AA sequence:UniProt-Swiss-Prot:sp|P0AE58|CAIF_ECOLI;locus_tag=C2566_00827;product=Transcriptional activatory protein CaiF OS=Escherichia coli (strain K12) OX=83333;Gene Name=caiF;
NZ_CP014268.2	prokka	gene	793288	793683	.	+	.	ID=C2566_00827_gene;locus_tag=C2566_00827;
NZ_CP014268.2	Infernal:1.1	misc_RNA	793767	793837	.	+	.	ID=C2566_00828;Parent=C2566_00828_gene;inference=COORDINATES:profile:Infernal:1.1;locus_tag=C2566_00828;product=naRNA4;
NZ_CP014268.2	prokka	gene	793767	793837	.	+	.	ID=C2566_00828_gene;locus_tag=C2566_00828;
NZ_CP014268.2	Prodigal:2.6	CDS	793892	794482	.	-	0	ID=C2566_00829;Parent=C2566_00829_gene;inference=ab initio prediction:Prodigal:2.6:similar to AA sequence:UniProt-Swiss-Prot:sp|Q83SQ8|CAIE_SHIFL;locus_tag=C2566_00829;product=Carnitine operon protein CaiE OS=Shigella flexneri OX=623;Gene Name=caiE;
NZ_CP014268.2	prokka	gene	793892	794482	.	-	.	ID=C2566_00829_gene;locus_tag=C2566_00829;
NZ_CP014268.2	Prodigal:2.6	CDS	794488	795273	.	-	0	ID=C2566_00830;Parent=C2566_00830_gene;inference=ab initio prediction:Prodigal:2.6:similar to AA sequence:UniProt-Swiss-Prot:sp|P31551|CAID_ECOLI;locus_tag=C2566_00830;product=Carnitinyl-CoA dehydratase OS=Escherichia coli (strain K12) OX=83333;Gene Name=caiD;
NZ_CP014268.2	prokka	gene	794488	795273	.	-	.	ID=C2566_00830_gene;locus_tag=C2566_00830;
NZ_CP014268.2	Prodigal:2.6	CDS	795382	796935	.	-	0	ID=C2566_00831;Parent=C2566_00831_gene;inference=ab initio prediction:Prodigal:2.6:similar to AA sequence:UniProt-Swiss-Prot:sp|B5YYD1|CAIC_ECO5E;locus_tag=C2566_00831;product=Crotonobetaine/carnitine--CoA ligase OS=Escherichia coli O157:H7 (strain / EHEC) OX=444450;Gene Name=caiC;
NZ_CP014268.2	prokka	gene	795382	796935	.	-	.	ID=C2566_00831_gene;locus_tag=C2566_00831;
NZ_CP014268.2	Prodigal:2.6	CDS	797009	798225	.	-	0	ID=C2566_00832;Parent=C2566_00832_gene;inference=ab initio prediction:Prodigal:2.6:similar to AA sequence:UniProt-Swiss-Prot:sp|B1IRD8|CAIB_ECOLC;locus_tag=C2566_00832;product=L-carnitine CoA-transferase OS=Escherichia coli (strain ATCC 8739 / DSM 1576 / Crooks) OX=481805;Gene Name=caiB;
NZ_CP014268.2	prokka	pseudogene	797009	798225	.	-	.	ID=C2566_00832_gene;locus_tag=C2566_00832;
NZ_CP014268.2	Prodigal:2.6	CDS	798354	799496	.	-	0	ID=C2566_00833;Parent=C2566_00833_gene;inference=ab initio prediction:Prodigal:2.6:similar to AA sequence:UniProt-Swiss-Prot:sp|Q3Z5W9|CAIA_SHISS;locus_tag=C2566_00833;product=Crotonobetainyl-CoA reductase OS=Shigella sonnei (strain Ss046) OX=300269;Gene Name=caiA;
NZ_CP014268.2	prokka	gene	798354	799496	.	-	.	ID=C2566_00833_gene;locus_tag=C2566_00833;
NZ_CP014268.2	Prodigal:2.6	CDS	799527	801041	.	-	0	ID=C2566_00834;Parent=C2566_00834_gene;inference=ab initio prediction:Prodigal:2.6:similar to AA sequence:UniProt-Swiss-Prot:sp|B1IRD6|CAIT_ECOLC;locus_tag=C2566_00834;product=L-carnitine/gamma-butyrobetaine antiporter OS=Escherichia coli (strain ATCC 8739 / DSM 1576 / Crooks)OX=481805;Gene Name=caiT;
NZ_CP014268.2	prokka	gene	799527	801041	.	-	.	ID=C2566_00834_gene;locus_tag=C2566_00834;
NZ_CP014268.2	Prodigal:2.6	CDS	801515	802285	.	+	0	ID=C2566_00835;Parent=C2566_00835_gene;inference=ab initio prediction:Prodigal:2.6:similar to AA sequence:UniProt-Swiss-Prot:sp|P60566|FIXA_ECOLI;locus_tag=C2566_00835;product=Protein FixA OS=Escherichia coli (strain K12) OX=83333;Gene Name=fixA;
NZ_CP014268.2	prokka	gene	801515	802285	.	+	.	ID=C2566_00835_gene;locus_tag=C2566_00835;
NZ_CP014268.2	Prodigal:2.6	CDS	802300	803241	.	+	0	ID=C2566_00836;Parent=C2566_00836_gene;inference=ab initio prediction:Prodigal:2.6:similar to AA sequence:UniProt-Swiss-Prot:sp|Q3Z5W6|FIXB_SHISS;locus_tag=C2566_00836;product=Protein FixB OS=Shigella sonnei (strain Ss046) OX=300269;Gene Name=fixB;
NZ_CP014268.2	prokka	gene	802300	803241	.	+	.	ID=C2566_00836_gene;locus_tag=C2566_00836;
NZ_CP014268.2	Prodigal:2.6	CDS	803292	804578	.	+	0	ID=C2566_00837;Parent=C2566_00837_gene;inference=ab initio prediction:Prodigal:2.6:similar to AA sequence:UniProt-Swiss-Prot:sp|P68644|FIXC_ECOLI;locus_tag=C2566_00837;product=Protein FixC OS=Escherichia coli (strain K12) OX=83333;Gene Name=fixC;
NZ_CP014268.2	prokka	gene	803292	804578	.	+	.	ID=C2566_00837_gene;locus_tag=C2566_00837;
NZ_CP014268.2	Prodigal:2.6	CDS	804575	804862	.	+	0	ID=C2566_00838;Parent=C2566_00838_gene;inference=ab initio prediction:Prodigal:2.6:similar to AA sequence:UniProt-Swiss-Prot:sp|P68646|FIXX_ECOLI;locus_tag=C2566_00838;product=Ferredoxin-like protein FixX OS=Escherichia coli (strain K12) OX=83333;Gene Name=fixX;
NZ_CP014268.2	prokka	gene	804575	804862	.	+	.	ID=C2566_00838_gene;locus_tag=C2566_00838;
NZ_CP014268.2	Prodigal:2.6	CDS	804919	806250	.	+	0	ID=C2566_00839;Parent=C2566_00839_gene;inference=ab initio prediction:Prodigal:2.6:similar to AA sequence:UniProt-Swiss-Prot:sp|P31679|YAAU_ECOLI;locus_tag=C2566_00839;product=Putative metabolite transport protein YaaU OS=Escherichia coli (strain K12) OX=83333;Gene Name=yaaU;
NZ_CP014268.2	prokka	gene	804919	806250	.	+	.	ID=C2566_00839_gene;locus_tag=C2566_00839;
NZ_CP014268.2	Prodigal:2.6	CDS	806358	806888	.	+	0	ID=C2566_00840;Parent=C2566_00840_gene;inference=ab initio prediction:Prodigal:2.6:similar to AA sequence:UniProt-Swiss-Prot:sp|P0A754|KEFF_ECOLI;locus_tag=C2566_00840;product=Glutathione-regulated potassium-efflux system ancillary protein KefF OS=Escherichia coli (strain K12)OX=83333;Gene Name=kefF;
NZ_CP014268.2	prokka	gene	806358	806888	.	+	.	ID=C2566_00840_gene;locus_tag=C2566_00840;
NZ_CP014268.2	Prodigal:2.6	CDS	806881	808743	.	+	0	ID=C2566_00841;Parent=C2566_00841_gene;inference=ab initio prediction:Prodigal:2.6:similar to AA sequence:UniProt-Swiss-Prot:sp|Q326I6|KEFC_SHIBS;locus_tag=C2566_00841;product=Glutathione-regulated potassium-efflux system protein KefC OS=Shigella boydii serotype 4 (strain Sb227)OX=300268;Gene Name=kefC;
NZ_CP014268.2	prokka	gene	806881	808743	.	+	.	ID=C2566_00841_gene;locus_tag=C2566_00841;
NZ_CP014268.2	Prodigal:2.6	CDS	808824	809414	.	+	0	ID=C2566_00842;Parent=C2566_00842_gene;inference=ab initio prediction:Prodigal:2.6:similar to AA sequence:UniProt-Swiss-Prot:sp|P0ABQ4|DYR_ECOLI;locus_tag=C2566_00842;product=Dihydrofolate reductase OS=Escherichia coli (strain K12) OX=83333;Gene Name=folA;
NZ_CP014268.2	prokka	gene	808824	809414	.	+	.	ID=C2566_00842_gene;locus_tag=C2566_00842;
NZ_CP014268.2	Prodigal:2.6	CDS	809492	810334	.	-	0	ID=C2566_00843;Parent=C2566_00843_gene;inference=ab initio prediction:Prodigal:2.6:similar to AA sequence:UniProt-Swiss-Prot:sp|B1XC50|APAH_ECODH;locus_tag=C2566_00843;product=Bis(5'-nucleosyl)-tetraphosphatase' symmetrical OS=Escherichia coli (strain K12 / DH10B) OX=316385;Gene Name=apaH;
NZ_CP014268.2	prokka	gene	809492	810334	.	-	.	ID=C2566_00843_gene;locus_tag=C2566_00843;
NZ_CP014268.2	Prodigal:2.6	CDS	810341	810718	.	-	0	ID=C2566_00844;Parent=C2566_00844_gene;inference=ab initio prediction:Prodigal:2.6:similar to AA sequence:UniProt-Swiss-Prot:sp|P62675|APAG_SHIFL;locus_tag=C2566_00844;product=Protein ApaG OS=Shigella flexneri OX=623;Gene Name=apaG;
NZ_CP014268.2	prokka	gene	810341	810718	.	-	.	ID=C2566_00844_gene;locus_tag=C2566_00844;
NZ_CP014268.2	Prodigal:2.6	CDS	810721	811542	.	-	0	ID=C2566_00845;Parent=C2566_00845_gene;inference=ab initio prediction:Prodigal:2.6:similar to AA sequence:UniProt-Swiss-Prot:sp|Q3Z5V8|RSMA_SHISS;locus_tag=C2566_00845;product=Ribosomal RNA small subunit methyltransferase A OS=Shigella sonnei (strain Ss046) OX=300269;Gene Name=rsmA;
NZ_CP014268.2	prokka	gene	810721	811542	.	-	.	ID=C2566_00845_gene;locus_tag=C2566_00845;
NZ_CP014268.2	Prodigal:2.6	CDS	811539	812528	.	-	0	ID=C2566_00846;Parent=C2566_00846_gene;inference=ab initio prediction:Prodigal:2.6:similar to AA sequence:UniProt-Swiss-Prot:sp|P19624|PDXA_ECOLI;locus_tag=C2566_00846;product=4-hydroxythreonine-4-phosphate dehydrogenase OS=Escherichia coli (strain K12) OX=83333;Gene Name=pdxA;
NZ_CP014268.2	prokka	gene	811539	812528	.	-	.	ID=C2566_00846_gene;locus_tag=C2566_00846;
NZ_CP014268.2	Prodigal:2.6	CDS	812528	813814	.	-	0	ID=C2566_00847;Parent=C2566_00847_gene;inference=ab initio prediction:Prodigal:2.6:similar to AA sequence:UniProt-Swiss-Prot:sp|Q1RGE4|SURA_ECOUT;locus_tag=C2566_00847;product=Chaperone SurA OS=Escherichia coli (strain UTI89 / UPEC) OX=364106;Gene Name=surA;
NZ_CP014268.2	prokka	gene	812528	813814	.	-	.	ID=C2566_00847_gene;locus_tag=C2566_00847;
NZ_CP014268.2	Prodigal:2.6	CDS	813867	816221	.	-	0	ID=C2566_00848;Parent=C2566_00848_gene;inference=ab initio prediction:Prodigal:2.6:similar to AA sequence:UniProt-Swiss-Prot:sp|P31554|LPTD_ECOLI;locus_tag=C2566_00848;product=LPS-assembly protein LptD OS=Escherichia coli (strain K12) OX=83333;Gene Name=lptD;
NZ_CP014268.2	prokka	gene	813867	816221	.	-	.	ID=C2566_00848_gene;locus_tag=C2566_00848;
NZ_CP014268.2	Prodigal:2.6	CDS	816476	817291	.	+	0	ID=C2566_00849;Parent=C2566_00849_gene;inference=ab initio prediction:Prodigal:2.6:similar to AA sequence:UniProt-Swiss-Prot:sp|P31680|DJLA_ECOLI;locus_tag=C2566_00849;product=Co-chaperone protein DjlA OS=Escherichia coli (strain K12) OX=83333;Gene Name=djlA;
NZ_CP014268.2	prokka	gene	816476	817291	.	+	.	ID=C2566_00849_gene;locus_tag=C2566_00849;
NZ_CP014268.2	Infernal:1.1	misc_RNA	817305	817384	.	-	.	ID=C2566_00850;Parent=C2566_00850_gene;inference=COORDINATES:profile:Infernal:1.1;locus_tag=C2566_00850;product=naRNA4;
NZ_CP014268.2	prokka	gene	817305	817384	.	-	.	ID=C2566_00850_gene;locus_tag=C2566_00850;
NZ_CP014268.2	Prodigal:2.6	CDS	817408	818067	.	-	0	ID=C2566_00851;Parent=C2566_00851_gene;inference=ab initio prediction:Prodigal:2.6:similar to AA sequence:UniProt-Swiss-Prot:sp|P0AA38|RLUA_SHIFL;locus_tag=C2566_00851;product=Ribosomal large subunit pseudouridine synthase A OS=Shigella flexneri OX=623;Gene Name=rluA;
NZ_CP014268.2	prokka	gene	817408	818067	.	-	.	ID=C2566_00851_gene;locus_tag=C2566_00851;
NZ_CP014268.2	Prodigal:2.6	CDS	818079	820985	.	-	0	ID=C2566_00852;Parent=C2566_00852_gene;inference=ab initio prediction:Prodigal:2.6:similar to AA sequence:UniProt-Swiss-Prot:sp|P60240|RAPA_ECOLI;locus_tag=C2566_00852;product=RNA polymerase-associated protein RapA OS=Escherichia coli (strain K12) OX=83333;Gene Name=rapA;
NZ_CP014268.2	prokka	gene	818079	820985	.	-	.	ID=C2566_00852_gene;locus_tag=C2566_00852;
NZ_CP014268.2	Prodigal:2.6	CDS	821150	823501	.	-	0	ID=C2566_00853;Parent=C2566_00853_gene;inference=ab initio prediction:Prodigal:2.6:similar to AA sequence:UniProt-Swiss-Prot:sp|P21189|DPO2_ECOLI;locus_tag=C2566_00853;product=DNA polymerase II OS=Escherichia coli (strain K12) OX=83333;Gene Name=polB;
NZ_CP014268.2	prokka	gene	821150	823501	.	-	.	ID=C2566_00853_gene;locus_tag=C2566_00853;
NZ_CP014268.2	Prodigal:2.6	CDS	823576	824271	.	-	0	ID=C2566_00854;Parent=C2566_00854_gene;inference=ab initio prediction:Prodigal:2.6:similar to AA sequence:UniProt-Swiss-Prot:sp|P08203|ARAD_ECOLI;locus_tag=C2566_00854;product=L-ribulose-5-phosphate 4-epimerase AraD OS=Escherichia coli (strain K12) OX=83333;Gene Name=araD;
NZ_CP014268.2	prokka	gene	823576	824271	.	-	.	ID=C2566_00854_gene;locus_tag=C2566_00854;
NZ_CP014268.2	Infernal:1.1	misc_RNA	824331	824396	.	-	.	ID=C2566_00855;Parent=C2566_00855_gene;inference=COORDINATES:profile:Infernal:1.1;locus_tag=C2566_00855;product=naRNA4;
NZ_CP014268.2	prokka	gene	824331	824396	.	-	.	ID=C2566_00855_gene;locus_tag=C2566_00855;
NZ_CP014268.2	Infernal:1.1	misc_RNA	824416	824481	.	-	.	ID=C2566_00856;Parent=C2566_00856_gene;inference=COORDINATES:profile:Infernal:1.1;locus_tag=C2566_00856;product=naRNA4;
NZ_CP014268.2	prokka	gene	824416	824481	.	-	.	ID=C2566_00856_gene;locus_tag=C2566_00856;
NZ_CP014268.2	Prodigal:2.6	CDS	824556	826058	.	-	0	ID=C2566_00857;Parent=C2566_00857_gene;inference=ab initio prediction:Prodigal:2.6:similar to AA sequence:UniProt-Swiss-Prot:sp|B1LFZ6|ARAA_ECOSM;locus_tag=C2566_00857;product=L-arabinose isomerase OS=Escherichia coli (strain SMS-3-5 / SECEC) OX=439855;Gene Name=araA;
NZ_CP014268.2	prokka	gene	824556	826058	.	-	.	ID=C2566_00857_gene;locus_tag=C2566_00857;
NZ_CP014268.2	Prodigal:2.6	CDS	826069	827769	.	-	0	ID=C2566_00858;Parent=C2566_00858_gene;inference=ab initio prediction:Prodigal:2.6:similar to AA sequence:UniProt-Swiss-Prot:sp|B1IRB5|ARAB_ECOLC;locus_tag=C2566_00858;product=Ribulokinase OS=Escherichia coli (strain ATCC 8739 / DSM 1576 / Crooks) OX=481805;Gene Name=araB;
NZ_CP014268.2	prokka	gene	826069	827769	.	-	.	ID=C2566_00858_gene;locus_tag=C2566_00858;
NZ_CP014268.2	Prodigal:2.6	CDS	828108	828986	.	+	0	ID=C2566_00859;Parent=C2566_00859_gene;inference=ab initio prediction:Prodigal:2.6:similar to AA sequence:UniProt-Swiss-Prot:sp|P0A9E0|ARAC_ECOLI;locus_tag=C2566_00859;product=Arabinose operon regulatory protein OS=Escherichia coli (strain K12) OX=83333;Gene Name=araC;
NZ_CP014268.2	prokka	gene	828108	828986	.	+	.	ID=C2566_00859_gene;locus_tag=C2566_00859;
NZ_CP014268.2	Prodigal:2.6	CDS	829072	829836	.	+	0	ID=C2566_00860;Parent=C2566_00860_gene;inference=ab initio prediction:Prodigal:2.6:similar to AA sequence:UniProt-Swiss-Prot:sp|P30149|YABI_ECOLI;locus_tag=C2566_00860;product=Inner membrane protein YabI OS=Escherichia coli (strain K12) OX=83333;Gene Name=yabI;
NZ_CP014268.2	prokka	gene	829072	829836	.	+	.	ID=C2566_00860_gene;locus_tag=C2566_00860;
NZ_CP014268.2	Prodigal:2.6	CDS	829950	830648	.	-	0	ID=C2566_00861;Parent=C2566_00861_gene;inference=ab initio prediction:Prodigal:2.6:similar to AA sequence:UniProt-Swiss-Prot:sp|Q326G9|THIQ_SHIBS;locus_tag=C2566_00861;product=Thiamine import ATP-binding protein ThiQ OS=Shigella boydii serotype 4 (strain Sb227) OX=300268;Gene Name=thiQ;
NZ_CP014268.2	prokka	gene	829950	830648	.	-	.	ID=C2566_00861_gene;locus_tag=C2566_00861;
NZ_CP014268.2	Prodigal:2.6	CDS	830632	832242	.	-	0	ID=C2566_00862;Parent=C2566_00862_gene;inference=ab initio prediction:Prodigal:2.6:similar to AA sequence:UniProt-Swiss-Prot:sp|P31549|THIP_ECOLI;locus_tag=C2566_00862;product=Thiamine transport system permease protein ThiP OS=Escherichia coli (strain K12) OX=83333;Gene Name=thiP;
NZ_CP014268.2	prokka	gene	830632	832242	.	-	.	ID=C2566_00862_gene;locus_tag=C2566_00862;
NZ_CP014268.2	Prodigal:2.6	CDS	832218	833201	.	-	0	ID=C2566_00863;Parent=C2566_00863_gene;inference=ab initio prediction:Prodigal:2.6:similar to AA sequence:UniProt-Swiss-Prot:sp|P31550|THIB_ECOLI;locus_tag=C2566_00863;product=Thiamine-binding periplasmic protein OS=Escherichia coli (strain K12) OX=83333;Gene Name=thiB;
NZ_CP014268.2	prokka	gene	832218	833201	.	-	.	ID=C2566_00863_gene;locus_tag=C2566_00863;
NZ_CP014268.2	Infernal:1.1	misc_RNA	833232	833331	.	-	.	ID=C2566_00864;Parent=C2566_00864_gene;inference=COORDINATES:profile:Infernal:1.1;locus_tag=C2566_00864;product=TPP;
NZ_CP014268.2	prokka	gene	833232	833331	.	-	.	ID=C2566_00864_gene;locus_tag=C2566_00864;
NZ_CP014268.2	Prodigal:2.6	CDS	833365	835020	.	-	0	ID=C2566_00865;Parent=C2566_00865_gene;inference=ab initio prediction:Prodigal:2.6:similar to AA sequence:UniProt-Swiss-Prot:sp|Q3Z5U2|SGRR_SHISS;locus_tag=C2566_00865;product=HTH-type transcriptional regulator SgrR OS=Shigella sonnei (strain Ss046) OX=300269;Gene Name=sgrR;
NZ_CP014268.2	prokka	gene	833365	835020	.	-	.	ID=C2566_00865_gene;locus_tag=C2566_00865;
NZ_CP014268.2	Infernal:1.1	misc_RNA	835088	835314	.	+	.	ID=C2566_00866;Parent=C2566_00866_gene;inference=COORDINATES:profile:Infernal:1.1;locus_tag=C2566_00866;product=SgrS;
NZ_CP014268.2	prokka	gene	835088	835314	.	+	.	ID=C2566_00866_gene;locus_tag=C2566_00866;
NZ_CP014268.2	Prodigal:2.6	CDS	835109	835240	.	+	0	ID=C2566_00867;Parent=C2566_00867_gene;inference=ab initio prediction:Prodigal:2.6:similar to AA sequence:UniProt-Swiss-Prot:sp|C1P5Z7|SGRT_ECOLI;locus_tag=C2566_00867;product=Putative inhibitor of glucose uptake transporter SgrT OS=Escherichia coli (strain K12) OX=83333;Gene Name=sgrT;
NZ_CP014268.2	prokka	gene	835109	835240	.	+	.	ID=C2566_00867_gene;locus_tag=C2566_00867;
NZ_CP014268.2	Prodigal:2.6	CDS	835342	836520	.	+	0	ID=C2566_00868;Parent=C2566_00868_gene;inference=ab initio prediction:Prodigal:2.6:similar to AA sequence:UniProt-Swiss-Prot:sp|P31675|SETA_ECOLI;locus_tag=C2566_00868;product=Sugar efflux transporter A OS=Escherichia coli (strain K12) OX=83333;Gene Name=setA;
NZ_CP014268.2	prokka	gene	835342	836520	.	+	.	ID=C2566_00868_gene;locus_tag=C2566_00868;
NZ_CP014268.2	Prodigal:2.6	CDS	836569	837174	.	-	0	ID=C2566_00869;Parent=C2566_00869_gene;inference=ab initio prediction:Prodigal:2.6:similar to AA sequence:UniProt-Swiss-Prot:sp|Q3Z5T9|LEUD_SHISS;locus_tag=C2566_00869;product=3-isopropylmalate dehydratase small subunit OS=Shigella sonnei (strain Ss046) OX=300269;Gene Name=leuD;
NZ_CP014268.2	prokka	gene	836569	837174	.	-	.	ID=C2566_00869_gene;locus_tag=C2566_00869;
NZ_CP014268.2	Prodigal:2.6	CDS	837185	838585	.	-	0	ID=C2566_00870;Parent=C2566_00870_gene;inference=ab initio prediction:Prodigal:2.6:similar to AA sequence:UniProt-Swiss-Prot:sp|B6HZ52|LEUC_ECOSE;locus_tag=C2566_00870;product=3-isopropylmalate dehydratase large subunit OS=Escherichia coli (strain SE11) OX=409438;Gene Name=leuC;
NZ_CP014268.2	prokka	gene	837185	838585	.	-	.	ID=C2566_00870_gene;locus_tag=C2566_00870;
NZ_CP014268.2	Prodigal:2.6	CDS	838588	839679	.	-	0	ID=C2566_00871;Parent=C2566_00871_gene;inference=ab initio prediction:Prodigal:2.6:similar to AA sequence:UniProt-Swiss-Prot:sp|P30125|LEU3_ECOLI;locus_tag=C2566_00871;product=3-isopropylmalate dehydrogenase OS=Escherichia coli (strain K12) OX=83333;Gene Name=leuB;
NZ_CP014268.2	prokka	gene	838588	839679	.	-	.	ID=C2566_00871_gene;locus_tag=C2566_00871;
NZ_CP014268.2	Prodigal:2.6	CDS	839679	841250	.	-	0	ID=C2566_00872;Parent=C2566_00872_gene;inference=ab initio prediction:Prodigal:2.6:similar to AA sequence:UniProt-Swiss-Prot:sp|C4ZPZ7|LEU1_ECOBW;locus_tag=C2566_00872;product=2-isopropylmalate synthase OS=Escherichia coli (strain K12/BW2952) OX=595496;Gene Name=leuA;
NZ_CP014268.2	prokka	gene	839679	841250	.	-	.	ID=C2566_00872_gene;locus_tag=C2566_00872;
NZ_CP014268.2	Infernal:1.1	misc_RNA	841294	841443	.	-	.	ID=C2566_00873;Parent=C2566_00873_gene;inference=COORDINATES:profile:Infernal:1.1;locus_tag=C2566_00873;product=Leu_leader;
NZ_CP014268.2	prokka	gene	841294	841443	.	-	.	ID=C2566_00873_gene;locus_tag=C2566_00873;
NZ_CP014268.2	Protein_Homology	CDS	841343	841429	.	-	0	ID=C2566_00874;Parent=C2566_00874_gene;inference=COORDINATES: similar to AA sequence:UniProt-Swiss-Prot:sp|P0AD79|LPL_ECOLI;locus_tag=C2566_00874;product=leu operon leader peptide;Gene Name=leuL;
NZ_CP014268.2	RefSeq	gene	841343	841429	.	-	.	ID=C2566_00874_gene;locus_tag=C2566_00874;
NZ_CP014268.2	Prodigal:2.6	CDS	842089	843033	.	+	0	ID=C2566_00875;Parent=C2566_00875_gene;inference=ab initio prediction:Prodigal:2.6:similar to AA sequence:UniProt-Swiss-Prot:sp|P10151|LEUO_ECOLI;locus_tag=C2566_00875;product=HTH-type transcriptional regulator LeuO OS=Escherichia coli (strain K12) OX=83333;Gene Name=leuO;
NZ_CP014268.2	prokka	gene	842089	843033	.	+	.	ID=C2566_00875_gene;locus_tag=C2566_00875;
NZ_CP014268.2	Prodigal:2.6	CDS	843351	845075	.	+	0	ID=C2566_00876;Parent=C2566_00876_gene;inference=ab initio prediction:Prodigal:2.6:similar to AA sequence:UniProt-Swiss-Prot:sp|P00893|ILVI_ECOLI;locus_tag=C2566_00876;product=Acetolactate synthase isozyme 3 large subunit OS=Escherichia coli (strain K12) OX=83333;Gene Name=ilvI;
NZ_CP014268.2	prokka	gene	843351	845075	.	+	.	ID=C2566_00876_gene;locus_tag=C2566_00876;
NZ_CP014268.2	Prodigal:2.6	CDS	845078	845569	.	+	0	ID=C2566_00877;Parent=C2566_00877_gene;inference=ab initio prediction:Prodigal:2.6:similar to AA sequence:UniProt-Swiss-Prot:sp|P00894|ILVH_ECOLI;locus_tag=C2566_00877;product=Acetolactate synthase isozyme 3 small subunit OS=Escherichia coli (strain K12) OX=83333;Gene Name=ilvH;
NZ_CP014268.2	prokka	gene	845078	845569	.	+	.	ID=C2566_00877_gene;locus_tag=C2566_00877;
NZ_CP014268.2	Prodigal:2.6	CDS	845749	846753	.	+	0	ID=C2566_00878;Parent=C2566_00878_gene;inference=ab initio prediction:Prodigal:2.6:similar to AA sequence:UniProt-Swiss-Prot:sp|P0ACP3|CRA_ECO57;locus_tag=C2566_00878;product=Catabolite repressor/activator OS=Escherichia coli O157:H7 OX=83334;Gene Name=cra;
NZ_CP014268.2	prokka	gene	845749	846753	.	+	.	ID=C2566_00878_gene;locus_tag=C2566_00878;
NZ_CP014268.2	Prodigal:2.6	CDS	847355	847813	.	+	0	ID=C2566_00879;Parent=C2566_00879_gene;inference=ab initio prediction:Prodigal:2.6:similar to AA sequence:UniProt-Swiss-Prot:sp|B6HZ58|MRAZ_ECOSE;locus_tag=C2566_00879;product=Transcriptional regulator MraZ OS=Escherichia coli (strain SE11) OX=409438;Gene Name=mraZ;
NZ_CP014268.2	prokka	gene	847355	847813	.	+	.	ID=C2566_00879_gene;locus_tag=C2566_00879;
NZ_CP014268.2	Prodigal:2.6	CDS	847815	848756	.	+	0	ID=C2566_00880;Parent=C2566_00880_gene;inference=ab initio prediction:Prodigal:2.6:similar to AA sequence:UniProt-Swiss-Prot:sp|B2U287|RSMH_SHIB3;locus_tag=C2566_00880;product=Ribosomal RNA small subunit methyltransferase H OS=Shigella boydii serotype 18 (strain CDC 3083-94/BS512) OX=344609;Gene Name=rsmH;
NZ_CP014268.2	prokka	gene	847815	848756	.	+	.	ID=C2566_00880_gene;locus_tag=C2566_00880;
NZ_CP014268.2	Prodigal:2.6	CDS	848753	849118	.	+	0	ID=C2566_00881;Parent=C2566_00881_gene;inference=ab initio prediction:Prodigal:2.6:similar to AA sequence:UniProt-Swiss-Prot:sp|P0AEN7|FTSL_SHIFL;locus_tag=C2566_00881;product=Cell division protein FtsL OS=Shigella flexneri OX=623;Gene Name=ftsL;
NZ_CP014268.2	prokka	gene	848753	849118	.	+	.	ID=C2566_00881_gene;locus_tag=C2566_00881;
NZ_CP014268.2	Prodigal:2.6	CDS	849134	850900	.	+	0	ID=C2566_00882;Parent=C2566_00882_gene;inference=ab initio prediction:Prodigal:2.6:similar to AA sequence:UniProt-Swiss-Prot:sp|P0AD68|FTSI_ECOLI;locus_tag=C2566_00882;product=Peptidoglycan D'D-transpeptidase FtsI OS=Escherichia coli (strain K12) OX=83333;Gene Name=ftsI;
NZ_CP014268.2	prokka	gene	849134	850900	.	+	.	ID=C2566_00882_gene;locus_tag=C2566_00882;
NZ_CP014268.2	Prodigal:2.6	CDS	850887	852374	.	+	0	ID=C2566_00883;Parent=C2566_00883_gene;inference=ab initio prediction:Prodigal:2.6:similar to AA sequence:UniProt-Swiss-Prot:sp|P22188|MURE_ECOLI;locus_tag=C2566_00883;product=UDP-N-acetylmuramoyl-L-alanyl-D-glutamate--2'6-diaminopimelate ligase OS=Escherichia coli (strain K12)OX=83333;Gene Name=murE;
NZ_CP014268.2	prokka	gene	850887	852374	.	+	.	ID=C2566_00883_gene;locus_tag=C2566_00883;
NZ_CP014268.2	Prodigal:2.6	CDS	852371	853729	.	+	0	ID=C2566_00884;Parent=C2566_00884_gene;inference=ab initio prediction:Prodigal:2.6:similar to AA sequence:UniProt-Swiss-Prot:sp|P11880|MURF_ECOLI;locus_tag=C2566_00884;product=UDP-N-acetylmuramoyl-tripeptide--D-alanyl-D-alanine ligase OS=Escherichia coli (strain K12) OX=83333;Gene Name=murF;
NZ_CP014268.2	prokka	gene	852371	853729	.	+	.	ID=C2566_00884_gene;locus_tag=C2566_00884;
NZ_CP014268.2	Prodigal:2.6	CDS	853723	854805	.	+	0	ID=C2566_00885;Parent=C2566_00885_gene;inference=ab initio prediction:Prodigal:2.6:similar to AA sequence:UniProt-Swiss-Prot:sp|P0A6W4|MRAY_SHIFL;locus_tag=C2566_00885;product=Phospho-N-acetylmuramoyl-pentapeptide-transferase OS=Shigella flexneri OX=623;Gene Name=mraY;
NZ_CP014268.2	prokka	gene	853723	854805	.	+	.	ID=C2566_00885_gene;locus_tag=C2566_00885;
NZ_CP014268.2	Prodigal:2.6	CDS	854808	856124	.	+	0	ID=C2566_00886;Parent=C2566_00886_gene;inference=ab initio prediction:Prodigal:2.6:similar to AA sequence:UniProt-Swiss-Prot:sp|P14900|MURD_ECOLI;locus_tag=C2566_00886;product=UDP-N-acetylmuramoylalanine--D-glutamate ligase OS=Escherichia coli (strain K12) OX=83333;Gene Name=murD;
NZ_CP014268.2	prokka	gene	854808	856124	.	+	.	ID=C2566_00886_gene;locus_tag=C2566_00886;
NZ_CP014268.2	Prodigal:2.6	CDS	856124	857368	.	+	0	ID=C2566_00887;Parent=C2566_00887_gene;inference=ab initio prediction:Prodigal:2.6:similar to AA sequence:UniProt-Swiss-Prot:sp|P0ABG4|FTSW_ECOLI;locus_tag=C2566_00887;product=putative peptidoglycan glycosyltransferase FtsW OS=Escherichia coli (strain K12) OX=83333;Gene Name=ftsW;
NZ_CP014268.2	prokka	gene	856124	857368	.	+	.	ID=C2566_00887_gene;locus_tag=C2566_00887;
NZ_CP014268.2	Prodigal:2.6	CDS	857365	858432	.	+	0	ID=C2566_00888;Parent=C2566_00888_gene;inference=ab initio prediction:Prodigal:2.6:similar to AA sequence:UniProt-Swiss-Prot:sp|B1XC67|MURG_ECODH;locus_tag=C2566_00888;product=UDP-N-acetylglucosamine--N-acetylmuramyl-(pentapeptide) pyrophosphoryl-undecaprenol N-acetylglucosamine transferase OS=Escherichia coli (strain K12 / DH10B) OX=316385;Gene Name=murG;
NZ_CP014268.2	prokka	gene	857365	858432	.	+	.	ID=C2566_00888_gene;locus_tag=C2566_00888;
NZ_CP014268.2	Prodigal:2.6	CDS	858486	859961	.	+	0	ID=C2566_00889;Parent=C2566_00889_gene;inference=ab initio prediction:Prodigal:2.6:similar to AA sequence:UniProt-Swiss-Prot:sp|Q1RGA4|MURC_ECOUT;locus_tag=C2566_00889;product=UDP-N-acetylmuramate--L-alanine ligase OS=Escherichia coli (strain UTI89 / UPEC) OX=364106;Gene Name=murC;
NZ_CP014268.2	prokka	gene	858486	859961	.	+	.	ID=C2566_00889_gene;locus_tag=C2566_00889;
NZ_CP014268.2	Prodigal:2.6	CDS	859954	860874	.	+	0	ID=C2566_00890;Parent=C2566_00890_gene;inference=ab initio prediction:Prodigal:2.6:similar to AA sequence:UniProt-Swiss-Prot:sp|P07862|DDLB_ECOLI;locus_tag=C2566_00890;product=D-alanine--D-alanine ligase B OS=Escherichia coli (strain K12) OX=83333;Gene Name=ddlB;
NZ_CP014268.2	prokka	gene	859954	860874	.	+	.	ID=C2566_00890_gene;locus_tag=C2566_00890;
NZ_CP014268.2	Prodigal:2.6	CDS	860876	861706	.	+	0	ID=C2566_00891;Parent=C2566_00891_gene;inference=ab initio prediction:Prodigal:2.6:similar to AA sequence:UniProt-Swiss-Prot:sp|P06136|FTSQ_ECOLI;locus_tag=C2566_00891;product=Cell division protein FtsQ OS=Escherichia coli (strain K12) OX=83333;Gene Name=ftsQ;
NZ_CP014268.2	prokka	gene	860876	861706	.	+	.	ID=C2566_00891_gene;locus_tag=C2566_00891;
NZ_CP014268.2	Prodigal:2.6	CDS	861703	862965	.	+	0	ID=C2566_00892;Parent=C2566_00892_gene;inference=ab initio prediction:Prodigal:2.6:similar to AA sequence:UniProt-Swiss-Prot:sp|P0ABH0|FTSA_ECOLI;locus_tag=C2566_00892;product=Cell division protein FtsA OS=Escherichia coli (strain K12) OX=83333;Gene Name=ftsA;
NZ_CP014268.2	prokka	gene	861703	862965	.	+	.	ID=C2566_00892_gene;locus_tag=C2566_00892;
NZ_CP014268.2	Prodigal:2.6	CDS	863026	864177	.	+	0	ID=C2566_00893;Parent=C2566_00893_gene;inference=ab initio prediction:Prodigal:2.6:similar to AA sequence:UniProt-Swiss-Prot:sp|P0A9A7|FTSZ_ECOL6;locus_tag=C2566_00893;product=Cell division protein FtsZ OS=Escherichia coli O6:H1 (strain CFT073 / ATCC / UPEC) OX=199310;Gene Name=ftsZ;
NZ_CP014268.2	prokka	gene	863026	864177	.	+	.	ID=C2566_00893_gene;locus_tag=C2566_00893;
NZ_CP014268.2	Prodigal:2.6	CDS	864278	865195	.	+	0	ID=C2566_00894;Parent=C2566_00894_gene;inference=ab initio prediction:Prodigal:2.6:similar to AA sequence:UniProt-Swiss-Prot:sp|P0A728|LPXC_SHIFL;locus_tag=C2566_00894;product=UDP-3-O-acyl-N-acetylglucosamine deacetylase OS=Shigella flexneri OX=623;Gene Name=lpxC;
NZ_CP014268.2	prokka	gene	864278	865195	.	+	.	ID=C2566_00894_gene;locus_tag=C2566_00894;
NZ_CP014268.2	Prodigal:2.6	CDS	865351	865938	.	+	0	ID=C2566_00895;Parent=C2566_00895_gene;inference=ab initio prediction:Prodigal:2.6:similar to AA sequence:UniProt-Swiss-Prot:sp|P62398|SECM_SHIFL;locus_tag=C2566_00895;product=Secretion monitor OS=Shigella flexneri OX=623;Gene Name=secM;
NZ_CP014268.2	prokka	gene	865351	865938	.	+	.	ID=C2566_00895_gene;locus_tag=C2566_00895;
NZ_CP014268.2	Prodigal:2.6	CDS	866000	868705	.	+	0	ID=C2566_00896;Parent=C2566_00896_gene;inference=ab initio prediction:Prodigal:2.6:similar to AA sequence:UniProt-Swiss-Prot:sp|B6HZ76|SECA_ECOSE;locus_tag=C2566_00896;product=Protein translocase subunit SecA OS=Escherichia coli (strain SE11) OX=409438;Gene Name=secA;
NZ_CP014268.2	prokka	gene	866000	868705	.	+	.	ID=C2566_00896_gene;locus_tag=C2566_00896;
NZ_CP014268.2	Infernal:1.1	misc_RNA	868681	868750	.	+	.	ID=C2566_00897;Parent=C2566_00897_gene;inference=COORDINATES:profile:Infernal:1.1;locus_tag=C2566_00897;product=STnc40;
NZ_CP014268.2	prokka	gene	868681	868750	.	+	.	ID=C2566_00897_gene;locus_tag=C2566_00897;
NZ_CP014268.2	Prodigal:2.6	CDS	868765	869154	.	+	0	ID=C2566_00898;Parent=C2566_00898_gene;inference=ab initio prediction:Prodigal:2.6:similar to AA sequence:UniProt-Swiss-Prot:sp|P08337|MUTT_ECOLI;locus_tag=C2566_00898;product=8-oxo-dGTP diphosphatase OS=Escherichia coli (strain K12) OX=83333;Gene Name=mutT;
NZ_CP014268.2	prokka	gene	868765	869154	.	+	.	ID=C2566_00898_gene;locus_tag=C2566_00898;
NZ_CP014268.2	Infernal:1.1	misc_RNA	869154	869230	.	+	.	ID=C2566_00899;Parent=C2566_00899_gene;inference=COORDINATES:profile:Infernal:1.1;locus_tag=C2566_00899;product=naRNA4;
NZ_CP014268.2	prokka	gene	869154	869230	.	+	.	ID=C2566_00899_gene;locus_tag=C2566_00899;
NZ_CP014268.2	Infernal:1.1	misc_RNA	869270	869347	.	+	.	ID=C2566_00900;Parent=C2566_00900_gene;inference=COORDINATES:profile:Infernal:1.1;locus_tag=C2566_00900;product=naRNA4;
NZ_CP014268.2	prokka	gene	869270	869347	.	+	.	ID=C2566_00900_gene;locus_tag=C2566_00900;
NZ_CP014268.2	Prodigal:2.6	CDS	869370	869567	.	-	0	ID=C2566_00901;Parent=C2566_00901_gene;inference=ab initio prediction:Prodigal:2.6:similar to AA sequence:UniProt-Swiss-Prot:sp|Q1RG95|YACG_ECOUT;locus_tag=C2566_00901;product=DNA gyrase inhibitor YacG OS=Escherichia coli (strain UTI89 / UPEC) OX=364106;Gene Name=yacG;
NZ_CP014268.2	prokka	gene	869370	869567	.	-	.	ID=C2566_00901_gene;locus_tag=C2566_00901;
NZ_CP014268.2	Prodigal:2.6	CDS	869577	870320	.	-	0	ID=C2566_00902;Parent=C2566_00902_gene;inference=ab initio prediction:Prodigal:2.6:similar to AA sequence:UniProt-Swiss-Prot:sp|B6HZ79|ZAPD_ECOSE;locus_tag=C2566_00902;product=Cell division protein ZapD OS=Escherichia coli (strain SE11) OX=409438;Gene Name=zapD;
NZ_CP014268.2	prokka	gene	869577	870320	.	-	.	ID=C2566_00902_gene;locus_tag=C2566_00902;
NZ_CP014268.2	Prodigal:2.6	CDS	870320	870940	.	-	0	ID=C2566_00903;Parent=C2566_00903_gene;inference=ab initio prediction:Prodigal:2.6:similar to AA sequence:UniProt-Swiss-Prot:sp|Q3Z5Q6|COAE_SHISS;locus_tag=C2566_00903;product=Dephospho-CoA kinase OS=Shigella sonnei (strain Ss046) OX=300269;Gene Name=coaE;
NZ_CP014268.2	prokka	gene	870320	870940	.	-	.	ID=C2566_00903_gene;locus_tag=C2566_00903;
NZ_CP014268.2	Prodigal:2.6	CDS	871165	872208	.	+	0	ID=C2566_00904;Parent=C2566_00904_gene;inference=ab initio prediction:Prodigal:2.6:similar to AA sequence:UniProt-Swiss-Prot:sp|P60561|GUAC_ECOL6;locus_tag=C2566_00904;product=GMP reductase OS=Escherichia coli O6:H1 (strain CFT073 / ATCC / UPEC) OX=199310;Gene Name=guaC;
NZ_CP014268.2	prokka	gene	871165	872208	.	+	.	ID=C2566_00904_gene;locus_tag=C2566_00904;
NZ_CP014268.2	Prodigal:2.6	CDS	872243	873445	.	-	0	ID=C2566_00905;Parent=C2566_00905_gene;inference=ab initio prediction:Prodigal:2.6:similar to AA sequence:UniProt-Swiss-Prot:sp|P36646|HOFC_ECOLI;locus_tag=C2566_00905;product=Protein transport protein HofC OS=Escherichia coli (strain K12) OX=83333;Gene Name=hofC;
NZ_CP014268.2	prokka	gene	872243	873445	.	-	.	ID=C2566_00905_gene;locus_tag=C2566_00905;
NZ_CP014268.2	Prodigal:2.6	CDS	873435	874820	.	-	0	ID=C2566_00906;Parent=C2566_00906_gene;inference=ab initio prediction:Prodigal:2.6:similar to AA sequence:UniProt-Swiss-Prot:sp|P36645|HOFB_ECOLI;locus_tag=C2566_00906;product=Protein transport protein HofB OS=Escherichia coli (strain K12) OX=83333;Gene Name=hofB;
NZ_CP014268.2	prokka	gene	873435	874820	.	-	.	ID=C2566_00906_gene;locus_tag=C2566_00906;
NZ_CP014268.2	Prodigal:2.6	CDS	874830	875270	.	-	0	ID=C2566_00907;Parent=C2566_00907_gene;inference=ab initio prediction:Prodigal:2.6:similar to AA sequence:UniProt-Swiss-Prot:sp|P36647|PPDD_ECOLI;locus_tag=C2566_00907;product=Prepilin peptidase-dependent protein D OS=Escherichia coli (strain K12) OX=83333;Gene Name=ppdD;
NZ_CP014268.2	prokka	gene	874830	875270	.	-	.	ID=C2566_00907_gene;locus_tag=C2566_00907;
NZ_CP014268.2	Prodigal:2.6	CDS	875473	876366	.	-	0	ID=C2566_00908;Parent=C2566_00908_gene;inference=ab initio prediction:Prodigal:2.6:similar to AA sequence:UniProt-Swiss-Prot:sp|P30011|NADC_ECOLI;locus_tag=C2566_00908;product=Nicotinate-nucleotide pyrophosphorylase [carboxylating] OS=Escherichia coli (strain K12) OX=83333;Gene Name=nadC;
NZ_CP014268.2	prokka	gene	875473	876366	.	-	.	ID=C2566_00908_gene;locus_tag=C2566_00908;
NZ_CP014268.2	Prodigal:2.6	CDS	876454	877005	.	+	0	ID=C2566_00909;Parent=C2566_00909_gene;inference=ab initio prediction:Prodigal:2.6:similar to AA sequence:UniProt-Swiss-Prot:sp|P13016|AMPD_ECOLI;locus_tag=C2566_00909;product=1'6-anhydro-N-acetylmuramyl-L-alanine amidase AmpD OS=Escherichia coli (strain K12) OX=83333;Gene Name=ampD;
NZ_CP014268.2	prokka	gene	876454	877005	.	+	.	ID=C2566_00909_gene;locus_tag=C2566_00909;
NZ_CP014268.2	Prodigal:2.6	CDS	877002	877856	.	+	0	ID=C2566_00910;Parent=C2566_00910_gene;inference=ab initio prediction:Prodigal:2.6:similar to AA sequence:UniProt-Swiss-Prot:sp|P0AE15|AMPE_SHIFL;locus_tag=C2566_00910;product=Protein AmpE OS=Shigella flexneri OX=623;Gene Name=ampE;
NZ_CP014268.2	prokka	gene	877002	877856	.	+	.	ID=C2566_00910_gene;locus_tag=C2566_00910;
NZ_CP014268.2	Prodigal:2.6	CDS	877899	879269	.	-	0	ID=C2566_00911;Parent=C2566_00911_gene;inference=ab initio prediction:Prodigal:2.6:similar to AA sequence:UniProt-Swiss-Prot:sp|P15993|AROP_ECOLI;locus_tag=C2566_00911;product=Aromatic amino acid transport protein AroP OS=Escherichia coli (strain K12) OX=83333;Gene Name=aroP;
NZ_CP014268.2	prokka	gene	877899	879269	.	-	.	ID=C2566_00911_gene;locus_tag=C2566_00911;
NZ_CP014268.2	Prodigal:2.6	CDS	879813	880577	.	+	0	ID=C2566_00912;Parent=C2566_00912_gene;inference=ab initio prediction:Prodigal:2.6:similar to AA sequence:UniProt-Swiss-Prot:sp|P0ACL9|PDHR_ECOLI;locus_tag=C2566_00912;product=Pyruvate dehydrogenase complex repressor OS=Escherichia coli (strain K12) OX=83333;Gene Name=pdhR;
NZ_CP014268.2	prokka	gene	879813	880577	.	+	.	ID=C2566_00912_gene;locus_tag=C2566_00912;
NZ_CP014268.2	Infernal:1.1	misc_RNA	880622	880735	.	-	.	ID=C2566_00913;Parent=C2566_00913_gene;inference=COORDINATES:profile:Infernal:1.1;locus_tag=C2566_00913;product=tp2;
NZ_CP014268.2	prokka	gene	880622	880735	.	-	.	ID=C2566_00913_gene;locus_tag=C2566_00913;
NZ_CP014268.2	Prodigal:2.6	CDS	880738	883401	.	+	0	ID=C2566_00914;Parent=C2566_00914_gene;inference=ab initio prediction:Prodigal:2.6:similar to AA sequence:UniProt-Swiss-Prot:sp|P0AFG8|ODP1_ECOLI;locus_tag=C2566_00914;product=Pyruvate dehydrogenase E1 component OS=Escherichia coli (strain K12) OX=83333;Gene Name=aceE;
NZ_CP014268.2	prokka	gene	880738	883401	.	+	.	ID=C2566_00914_gene;locus_tag=C2566_00914;
NZ_CP014268.2	Prodigal:2.6	CDS	883416	885308	.	+	0	ID=C2566_00915;Parent=C2566_00915_gene;inference=ab initio prediction:Prodigal:2.6:similar to AA sequence:UniProt-Swiss-Prot:sp|P06959|ODP2_ECOLI;locus_tag=C2566_00915;product=Dihydrolipoyllysine-residue acetyltransferase component of pyruvate dehydrogenase complex OS=Escherichia coli (strain K12) OX=83333;Gene Name=aceF;
NZ_CP014268.2	prokka	gene	883416	885308	.	+	.	ID=C2566_00915_gene;locus_tag=C2566_00915;
NZ_CP014268.2	Prodigal:2.6	CDS	885633	887057	.	+	0	ID=C2566_00916;Parent=C2566_00916_gene;inference=ab initio prediction:Prodigal:2.6:similar to AA sequence:UniProt-Swiss-Prot:sp|P0A9P3|DLDH_SHIFL;locus_tag=C2566_00916;product=Dihydrolipoyl dehydrogenase OS=Shigella flexneri OX=623;Gene Name=lpdA;
NZ_CP014268.2	prokka	gene	885633	887057	.	+	.	ID=C2566_00916_gene;locus_tag=C2566_00916;
NZ_CP014268.2	Prodigal:2.6	CDS	887128	888981	.	-	0	ID=C2566_00917;Parent=C2566_00917_gene;inference=ab initio prediction:Prodigal:2.6:similar to AA sequence:UniProt-Swiss-Prot:sp|P36682|YACH_ECOLI;locus_tag=C2566_00917;product=putative protein YacH OS=Escherichia coli (strain K12) OX=83333;Gene Name=yacH;
NZ_CP014268.2	prokka	gene	887128	888981	.	-	.	ID=C2566_00917_gene;locus_tag=C2566_00917;
NZ_CP014268.2	Prodigal:2.6	CDS	889336	891933	.	+	0	ID=C2566_00918;Parent=C2566_00918_gene;inference=ab initio prediction:Prodigal:2.6:similar to AA sequence:UniProt-Swiss-Prot:sp|P36683|ACNB_ECOLI;locus_tag=C2566_00918;product=Aconitate hydratase B OS=Escherichia coli (strain K12) OX=83333;Gene Name=acnB;
NZ_CP014268.2	prokka	gene	889336	891933	.	+	.	ID=C2566_00918_gene;locus_tag=C2566_00918;
NZ_CP014268.2	Prodigal:2.6	CDS	892109	892471	.	+	0	ID=C2566_00919;Parent=C2566_00919_gene;inference=ab initio prediction:Prodigal:2.6:similar to AA sequence:UniProt-Swiss-Prot:sp|B6HZ94|YACL_ECOSE;locus_tag=C2566_00919;note=UPF0231 protein YacL OS=Escherichia coli (strain SE11) OX=409438;Gene Name=yacL;
NZ_CP014268.2	prokka	gene	892109	892471	.	+	.	ID=C2566_00919_gene;locus_tag=C2566_00919;
NZ_CP014268.2	Prodigal:2.6	CDS	892509	893303	.	-	0	ID=C2566_00920;Parent=C2566_00920_gene;inference=ab initio prediction:Prodigal:2.6:similar to AA sequence:UniProt-Swiss-Prot:sp|B1LGS1|SPED_ECOSM;locus_tag=C2566_00920;product=S-adenosylmethionine decarboxylase proenzyme OS=Escherichia coli (strain SMS-3-5 / SECEC) OX=439855;Gene Name=speD;
NZ_CP014268.2	prokka	gene	892509	893303	.	-	.	ID=C2566_00920_gene;locus_tag=C2566_00920;
NZ_CP014268.2	Prodigal:2.6	CDS	893319	894185	.	-	0	ID=C2566_00921;Parent=C2566_00921_gene;inference=ab initio prediction:Prodigal:2.6:similar to AA sequence:UniProt-Swiss-Prot:sp|P09158|SPEE_ECOLI;locus_tag=C2566_00921;product=Polyamine aminopropyltransferase OS=Escherichia coli (strain K12) OX=83333;Gene Name=speE;
NZ_CP014268.2	prokka	gene	893319	894185	.	-	.	ID=C2566_00921_gene;locus_tag=C2566_00921;
NZ_CP014268.2	Prodigal:2.6	CDS	894291	894599	.	-	0	ID=C2566_00922;Parent=C2566_00922_gene;inference=ab initio prediction:Prodigal:2.6:similar to AA sequence:UniProt-Swiss-Prot:sp|P0AA96|YACC_ECOL6;locus_tag=C2566_00922;product=putative protein YacC OS=Escherichia coli O6:H1 (strain CFT073 / ATCC / UPEC) OX=199310;Gene Name=yacC;
NZ_CP014268.2	prokka	gene	894291	894599	.	-	.	ID=C2566_00922_gene;locus_tag=C2566_00922;
NZ_CP014268.2	Prodigal:2.6	CDS	894804	896354	.	+	0	ID=C2566_00923;Parent=C2566_00923_gene;inference=ab initio prediction:Prodigal:2.6:similar to AA sequence:UniProt-Swiss-Prot:sp|P36649|CUEO_ECOLI;locus_tag=C2566_00923;product=Blue copper oxidase CueO OS=Escherichia coli (strain K12) OX=83333;Gene Name=cueO;
NZ_CP014268.2	prokka	gene	894804	896354	.	+	.	ID=C2566_00923_gene;locus_tag=C2566_00923;
NZ_CP014268.2	Prodigal:2.6	CDS	896556	898946	.	-	0	ID=C2566_00924;Parent=C2566_00924_gene;inference=ab initio prediction:Prodigal:2.6:similar to AA sequence:UniProt-Swiss-Prot:sp|P15877|DHG_ECOLI;locus_tag=C2566_00924;product=Quinoprotein glucose dehydrogenase OS=Escherichia coli (strain K12) OX=83333;Gene Name=gcd;
NZ_CP014268.2	prokka	gene	896556	898946	.	-	.	ID=C2566_00924_gene;locus_tag=C2566_00924;
NZ_CP014268.2	Prodigal:2.6	CDS	899152	899688	.	+	0	ID=C2566_00925;Parent=C2566_00925_gene;inference=ab initio prediction:Prodigal:2.6:similar to AA sequence:UniProt-Swiss-Prot:sp|P0A9M2|HPRT_ECOLI;locus_tag=C2566_00925;product=Hypoxanthine phosphoribosyltransferase OS=Escherichia coli (strain K12) OX=83333;Gene Name=hpt;
NZ_CP014268.2	prokka	gene	899152	899688	.	+	.	ID=C2566_00925_gene;locus_tag=C2566_00925;
NZ_CP014268.2	Prodigal:2.6	CDS	899729	900391	.	-	0	ID=C2566_00926;Parent=C2566_00926_gene;inference=ab initio prediction:Prodigal:2.6:similar to AA sequence:UniProt-Swiss-Prot:sp|P61518|CAN_SHIFL;locus_tag=C2566_00926;product=Carbonic anhydrase 2 OS=Shigella flexneri OX=623;Gene Name=can;
NZ_CP014268.2	prokka	gene	899729	900391	.	-	.	ID=C2566_00926_gene;locus_tag=C2566_00926;
NZ_CP014268.2	Prodigal:2.6	CDS	900500	901426	.	+	0	ID=C2566_00927;Parent=C2566_00927_gene;inference=ab initio prediction:Prodigal:2.6:similar to AA sequence:UniProt-Swiss-Prot:sp|P36879|YADG_ECOLI;locus_tag=C2566_00927;product=putative ABC transporter ATP-binding protein YadG OS=Escherichia coli (strain K12) OX=83333;Gene Name=yadG;
NZ_CP014268.2	prokka	gene	900500	901426	.	+	.	ID=C2566_00927_gene;locus_tag=C2566_00927;
NZ_CP014268.2	Prodigal:2.6	CDS	901423	902193	.	+	0	ID=C2566_00928;Parent=C2566_00928_gene;inference=ab initio prediction:Prodigal:2.6:similar to AA sequence:UniProt-Swiss-Prot:sp|P0AFN9|YADH_SHIFL;locus_tag=C2566_00928;product=Inner membrane transport permease YadH OS=Shigella flexneri OX=623;Gene Name=yadH;
NZ_CP014268.2	prokka	gene	901423	902193	.	+	.	ID=C2566_00928_gene;locus_tag=C2566_00928;
NZ_CP014268.2	Prodigal:2.6	CDS	902298	902738	.	+	0	ID=C2566_00929;Parent=C2566_00929_gene;inference=ab initio prediction:Prodigal:2.6:similar to AA sequence:UniProt-Swiss-Prot:sp|P36881|YADI_ECOLI;locus_tag=C2566_00929;product=Putative phosphotransferase enzyme IIA component YadI OS=Escherichia coli (strain K12) OX=83333;Gene Name=yadI;
NZ_CP014268.2	prokka	gene	902298	902738	.	+	.	ID=C2566_00929_gene;locus_tag=C2566_00929;
NZ_CP014268.2	Prodigal:2.6	CDS	902802	904031	.	+	0	ID=C2566_00930;Parent=C2566_00930_gene;inference=ab initio prediction:Prodigal:2.6:similar to AA sequence:UniProt-Swiss-Prot:sp|P31666|YADE_ECOLI;locus_tag=C2566_00930;product=putative protein YadE OS=Escherichia coli (strain K12) OX=83333;Gene Name=yadE;
NZ_CP014268.2	prokka	gene	902802	904031	.	+	.	ID=C2566_00930_gene;locus_tag=C2566_00930;
NZ_CP014268.2	Prodigal:2.6	CDS	904035	904415	.	-	0	ID=C2566_00931;Parent=C2566_00931_gene;inference=ab initio prediction:Prodigal:2.6:similar to AA sequence:UniProt-Swiss-Prot:sp|P0A793|PAND_SHIFL;locus_tag=C2566_00931;product=Aspartate 1-decarboxylase OS=Shigella flexneri OX=623;Gene Name=panD;
NZ_CP014268.2	prokka	gene	904035	904415	.	-	.	ID=C2566_00931_gene;locus_tag=C2566_00931;
NZ_CP014268.2	Prodigal:2.6	CDS	904689	905591	.	+	0	ID=C2566_00932;Parent=C2566_00932_gene;inference=ab initio prediction:Prodigal:2.6:similar to AA sequence:UniProt-Swiss-Prot:sp|P31665|RPNC_ECOLI;locus_tag=C2566_00932;product=Recombination-promoting nuclease RpnC OS=Escherichia coli (strain K12) OX=83333;Gene Name=rpnC;
NZ_CP014268.2	prokka	gene	904689	905591	.	+	.	ID=C2566_00932_gene;locus_tag=C2566_00932;
NZ_CP014268.2	Prodigal:2.6	CDS	905665	906516	.	-	0	ID=C2566_00933;Parent=C2566_00933_gene;inference=ab initio prediction:Prodigal:2.6:similar to AA sequence:UniProt-Swiss-Prot:sp|B1XCA8|PANC_ECODH;locus_tag=C2566_00933;product=Pantothenate synthetase OS=Escherichia coli (strain K12 / DH10B) OX=316385;Gene Name=panC;
NZ_CP014268.2	prokka	gene	905665	906516	.	-	.	ID=C2566_00933_gene;locus_tag=C2566_00933;
NZ_CP014268.2	Prodigal:2.6	CDS	906528	907322	.	-	0	ID=C2566_00934;Parent=C2566_00934_gene;inference=ab initio prediction:Prodigal:2.6:similar to AA sequence:UniProt-Swiss-Prot:sp|P31057|PANB_ECOLI;locus_tag=C2566_00934;product=3-methyl-2-oxobutanoate hydroxymethyltransferase OS=Escherichia coli (strain K12) OX=83333;Gene Name=panB;
NZ_CP014268.2	prokka	gene	906528	907322	.	-	.	ID=C2566_00934_gene;locus_tag=C2566_00934;
NZ_CP014268.2	Prodigal:2.6	CDS	907436	908674	.	-	0	ID=C2566_00935;Parent=C2566_00935_gene;inference=ab initio prediction:Prodigal:2.6:similar to AA sequence:UniProt-Swiss-Prot:sp|P31058|YADC_ECOLI;locus_tag=C2566_00935;product=putative fimbrial-like protein YadC OS=Escherichia coli (strain K12) OX=83333;Gene Name=yadC;
NZ_CP014268.2	prokka	gene	907436	908674	.	-	.	ID=C2566_00935_gene;locus_tag=C2566_00935;
NZ_CP014268.2	Prodigal:2.6	CDS	908724	909320	.	-	0	ID=C2566_00936;Parent=C2566_00936_gene;inference=ab initio prediction:Prodigal:2.6:similar to AA sequence:UniProt-Swiss-Prot:sp|P37016|YADK_ECOLI;locus_tag=C2566_00936;product=putative fimbrial-like protein YadK OS=Escherichia coli (strain K12) OX=83333;Gene Name=yadK;
NZ_CP014268.2	prokka	gene	908724	909320	.	-	.	ID=C2566_00936_gene;locus_tag=C2566_00936;
NZ_CP014268.2	Prodigal:2.6	CDS	909347	909952	.	-	0	ID=C2566_00937;Parent=C2566_00937_gene;inference=ab initio prediction:Prodigal:2.6:similar to AA sequence:UniProt-Swiss-Prot:sp|P37017|YADL_ECOLI;locus_tag=C2566_00937;product=putative fimbrial-like protein YadL OS=Escherichia coli (strain K12) OX=83333;Gene Name=yadL;
NZ_CP014268.2	prokka	gene	909347	909952	.	-	.	ID=C2566_00937_gene;locus_tag=C2566_00937;
NZ_CP014268.2	Prodigal:2.6	CDS	909964	910533	.	-	0	ID=C2566_00938;Parent=C2566_00938_gene;inference=ab initio prediction:Prodigal:2.6:similar to AA sequence:UniProt-Swiss-Prot:sp|P37018|YADM_ECOLI;locus_tag=C2566_00938;product=putative fimbrial-like protein YadM OS=Escherichia coli (strain K12) OX=83333;Gene Name=yadM;
NZ_CP014268.2	prokka	gene	909964	910533	.	-	.	ID=C2566_00938_gene;locus_tag=C2566_00938;
NZ_CP014268.2	Prodigal:2.6	CDS	910550	913147	.	-	0	ID=C2566_00939;Parent=C2566_00939_gene;inference=ab initio prediction:Prodigal:2.6:similar to AA sequence:UniProt-Swiss-Prot:sp|P33129|HTRE_ECOLI;locus_tag=C2566_00939;product=Outer membrane usher protein HtrE OS=Escherichia coli (strain K12) OX=83333;Gene Name=htrE;
NZ_CP014268.2	prokka	gene	910550	913147	.	-	.	ID=C2566_00939_gene;locus_tag=C2566_00939;
NZ_CP014268.2	Prodigal:2.6	CDS	913182	913922	.	-	0	ID=C2566_00940;Parent=C2566_00940_gene;inference=ab initio prediction:Prodigal:2.6:similar to AA sequence:UniProt-Swiss-Prot:sp|P33128|YADV_ECOLI;locus_tag=C2566_00940;product=putative fimbrial chaperone YadV OS=Escherichia coli (strain K12) OX=83333;Gene Name=yadV;
NZ_CP014268.2	prokka	gene	913182	913922	.	-	.	ID=C2566_00940_gene;locus_tag=C2566_00940;
NZ_CP014268.2	Prodigal:2.6	CDS	914020	914604	.	-	0	ID=C2566_00941;Parent=C2566_00941_gene;inference=ab initio prediction:Prodigal:2.6:similar to AA sequence:UniProt-Swiss-Prot:sp|P37050|YADN_ECOLI;locus_tag=C2566_00941;product=putative fimbrial-like protein YadN OS=Escherichia coli (strain K12) OX=83333;Gene Name=yadN;
NZ_CP014268.2	prokka	gene	914020	914604	.	-	.	ID=C2566_00941_gene;locus_tag=C2566_00941;
NZ_CP014268.2	Prodigal:2.6	CDS	914974	915453	.	-	0	ID=C2566_00942;Parent=C2566_00942_gene;inference=ab initio prediction:Prodigal:2.6:similar to AA sequence:UniProt-Swiss-Prot:sp|P26281|HPPK_ECOLI;locus_tag=C2566_00942;product=2-amino-4-hydroxy-6-hydroxymethyldihydropteridine pyrophosphokinase OS=Escherichia coli (strain K12)OX=83333;Gene Name=folK;
NZ_CP014268.2	prokka	gene	914974	915453	.	-	.	ID=C2566_00942_gene;locus_tag=C2566_00942;
NZ_CP014268.2	Prodigal:2.6	CDS	915450	916814	.	-	0	ID=C2566_00943;Parent=C2566_00943_gene;inference=ab initio prediction:Prodigal:2.6:similar to AA sequence:UniProt-Swiss-Prot:sp|P0ABF3|PCNB_ECO57;locus_tag=C2566_00943;product=Poly(A) polymerase I OS=Escherichia coli O157:H7 OX=83334;Gene Name=pcnB;
NZ_CP014268.2	prokka	gene	915450	916814	.	-	.	ID=C2566_00943_gene;locus_tag=C2566_00943;
NZ_CP014268.2	Prodigal:2.6	CDS	916907	917833	.	-	0	ID=C2566_00944;Parent=C2566_00944_gene;inference=ab initio prediction:Prodigal:2.6:similar to AA sequence:UniProt-Swiss-Prot:sp|C4ZRN7|GLUQ_ECOBW;locus_tag=C2566_00944;product=Glutamyl-Q tRNA(Asp) synthetase OS=Escherichia coli (strain K12 / BW2952) OX=595496;Gene Name=gluQ;
NZ_CP014268.2	prokka	gene	916907	917833	.	-	.	ID=C2566_00944_gene;locus_tag=C2566_00944;
NZ_CP014268.2	Prodigal:2.6	CDS	917870	918325	.	-	0	ID=C2566_00945;Parent=C2566_00945_gene;inference=ab initio prediction:Prodigal:2.6:similar to AA sequence:UniProt-Swiss-Prot:sp|P0ABS4|DKSA_SHIFL;locus_tag=C2566_00945;product=RNA polymerase-binding transcription factor DksA OS=Shigella flexneri OX=623;Gene Name=dksA;
NZ_CP014268.2	prokka	gene	917870	918325	.	-	.	ID=C2566_00945_gene;locus_tag=C2566_00945;
NZ_CP014268.2	Prodigal:2.6	CDS	918503	919207	.	-	0	ID=C2566_00946;Parent=C2566_00946_gene;inference=ab initio prediction:Prodigal:2.6:similar to AA sequence:UniProt-Swiss-Prot:sp|B6HZC1|SFSA_ECOSE;locus_tag=C2566_00946;product=Sugar fermentation stimulation protein A OS=Escherichia coli (strain SE11) OX=409438;Gene Name=sfsA;
NZ_CP014268.2	prokka	gene	918503	919207	.	-	.	ID=C2566_00946_gene;locus_tag=C2566_00946;
NZ_CP014268.2	Prodigal:2.6	CDS	919222	919752	.	-	0	ID=C2566_00947;Parent=C2566_00947_gene;inference=ab initio prediction:Prodigal:2.6:similar to AA sequence:UniProt-Swiss-Prot:sp|P37025|THPR_ECOLI;locus_tag=C2566_00947;product=RNA 2''3'-cyclic phosphodiesterase OS=Escherichia coli (strain K12) OX=83333;Gene Name=thpR;
NZ_CP014268.2	prokka	gene	919222	919752	.	-	.	ID=C2566_00947_gene;locus_tag=C2566_00947;
NZ_CP014268.2	Prodigal:2.6	CDS	919826	922255	.	+	0	ID=C2566_00948;Parent=C2566_00948_gene;inference=ab initio prediction:Prodigal:2.6:similar to AA sequence:UniProt-Swiss-Prot:sp|P37024|HRPB_ECOLI;locus_tag=C2566_00948;product=ATP-dependent RNA helicase HrpB OS=Escherichia coli (strain K12) OX=83333;Gene Name=hrpB;
NZ_CP014268.2	prokka	gene	919826	922255	.	+	.	ID=C2566_00948_gene;locus_tag=C2566_00948;
NZ_CP014268.2	Prodigal:2.6	CDS	922451	924985	.	+	0	ID=C2566_00949;Parent=C2566_00949_gene;inference=ab initio prediction:Prodigal:2.6:similar to AA sequence:UniProt-Swiss-Prot:sp|P02919|PBPB_ECOLI;locus_tag=C2566_00949;product=Penicillin-binding protein 1B OS=Escherichia coli (strain K12) OX=83333;Gene Name=mrcB;
NZ_CP014268.2	prokka	gene	922451	924985	.	+	.	ID=C2566_00949_gene;locus_tag=C2566_00949;
NZ_CP014268.2	Prodigal:2.6	CDS	925205	925681	.	+	0	ID=C2566_00950;Parent=C2566_00950_gene;inference=ab initio prediction:Prodigal:2.6:similar to AA sequence:UniProt-Swiss-Prot:sp|P06971|FHUA_ECOLI;locus_tag=C2566_00950;product=Ferrichrome outer membrane transporter/phage receptor OS=Escherichia coli (strain K12) OX=83333;Gene Name=fhuA1;
NZ_CP014268.2	prokka	gene	925205	925681	.	+	.	ID=C2566_00950_gene;locus_tag=C2566_00950;
NZ_CP014268.2	Prodigal:2.6	CDS	925652	926557	.	-	0	ID=C2566_00951;Parent=C2566_00951_gene;inference=ab initio prediction:Prodigal:2.6:similar to AA sequence:UniProt-Swiss-Prot:sp|P0C5W5|INSD_ECOLX;locus_tag=C2566_00951;product=Transposase InsD for insertion element IS2A/D/F/H/I/K OS=Escherichia coli OX=562;Gene Name=insD;
NZ_CP014268.2	prokka	gene	925652	926557	.	-	.	ID=C2566_00951_gene;locus_tag=C2566_00951;
NZ_CP014268.2	Prodigal:2.6	CDS	926515	926880	.	-	0	ID=C2566_00952;Parent=C2566_00952_gene;inference=ab initio prediction:Prodigal:2.6:similar to AA sequence:UniProt-Swiss-Prot:sp|P0CF45|INSC6_ECOLI;locus_tag=C2566_00952;product=Transposase InsC for insertion element IS2K OS=Escherichia coli (strain K12) OX=83333;Gene Name=insC6;
NZ_CP014268.2	prokka	gene	926515	926880	.	-	.	ID=C2566_00952_gene;locus_tag=C2566_00952;
NZ_CP014268.2	Prodigal:2.6	CDS	927012	928784	.	+	0	ID=C2566_00953;Parent=C2566_00953_gene;inference=ab initio prediction:Prodigal:2.6:similar to AA sequence:UniProt-Swiss-Prot:sp|P06971|FHUA_ECOLI;locus_tag=C2566_00953;product=Ferrichrome outer membrane transporter/phage receptor OS=Escherichia coli (strain K12) OX=83333;Gene Name=fhuA2;
NZ_CP014268.2	prokka	gene	927012	928784	.	+	.	ID=C2566_00953_gene;locus_tag=C2566_00953;
NZ_CP014268.2	Prodigal:2.6	CDS	928835	929632	.	+	0	ID=C2566_00954;Parent=C2566_00954_gene;inference=ab initio prediction:Prodigal:2.6:similar to AA sequence:UniProt-Swiss-Prot:sp|P07821|FHUC_ECOLI;locus_tag=C2566_00954;product=Iron(3+)-hydroxamate import ATP-binding protein FhuC OS=Escherichia coli (strain K12) OX=83333;Gene Name=fhuC;
NZ_CP014268.2	prokka	gene	928835	929632	.	+	.	ID=C2566_00954_gene;locus_tag=C2566_00954;
NZ_CP014268.2	Prodigal:2.6	CDS	929632	930522	.	+	0	ID=C2566_00955;Parent=C2566_00955_gene;inference=ab initio prediction:Prodigal:2.6:similar to AA sequence:UniProt-Swiss-Prot:sp|P07822|FHUD_ECOLI;locus_tag=C2566_00955;product=Iron(3+)-hydroxamate-binding protein FhuD OS=Escherichia coli (strain K12) OX=83333;Gene Name=fhuD;
NZ_CP014268.2	prokka	gene	929632	930522	.	+	.	ID=C2566_00955_gene;locus_tag=C2566_00955;
NZ_CP014268.2	Prodigal:2.6	CDS	930519	932501	.	+	0	ID=C2566_00956;Parent=C2566_00956_gene;inference=ab initio prediction:Prodigal:2.6:similar to AA sequence:UniProt-Swiss-Prot:sp|P06972|FHUB_ECOLI;locus_tag=C2566_00956;product=Iron(3+)-hydroxamate import system permease protein FhuB OS=Escherichia coli (strain K12) OX=83333;Gene Name=fhuB;
NZ_CP014268.2	prokka	gene	930519	932501	.	+	.	ID=C2566_00956_gene;locus_tag=C2566_00956;
NZ_CP014268.2	Prodigal:2.6	CDS	932659	933939	.	-	0	ID=C2566_00957;Parent=C2566_00957_gene;inference=ab initio prediction:Prodigal:2.6:similar to AA sequence:UniProt-Swiss-Prot:sp|B7M195|GSA_ECO8A;locus_tag=C2566_00957;product=Glutamate-1-semialdehyde 2'1-aminomutase OS=Escherichia coli O8 (strain IAI1) OX=585034;Gene Name=hemL;
NZ_CP014268.2	prokka	gene	932659	933939	.	-	.	ID=C2566_00957_gene;locus_tag=C2566_00957;
NZ_CP014268.2	Prodigal:2.6	CDS	934164	935585	.	+	0	ID=C2566_00958;Parent=C2566_00958_gene;inference=ab initio prediction:Prodigal:2.6:similar to AA sequence:UniProt-Swiss-Prot:sp|B6HZD1|CLCA_ECOSE;locus_tag=C2566_00958;product=H(+)/Cl(-) exchange transporter ClcA OS=Escherichia coli (strain SE11) OX=409438;Gene Name=clcA;
NZ_CP014268.2	prokka	gene	934164	935585	.	+	.	ID=C2566_00958_gene;locus_tag=C2566_00958;
NZ_CP014268.2	Prodigal:2.6	CDS	935667	936011	.	+	0	ID=C2566_00959;Parent=C2566_00959_gene;inference=ab initio prediction:Prodigal:2.6:similar to AA sequence:UniProt-Swiss-Prot:sp|Q3Z5K1|ERPA_SHISS;locus_tag=C2566_00959;product=Iron-sulfur cluster insertion protein ErpA OS=Shigella sonnei (strain Ss046) OX=300269;Gene Name=erpA;
NZ_CP014268.2	prokka	gene	935667	936011	.	+	.	ID=C2566_00959_gene;locus_tag=C2566_00959;
NZ_CP014268.2	Prodigal:2.6	CDS	936058	936681	.	-	0	ID=C2566_00960;Parent=C2566_00960_gene;inference=ab initio prediction:Prodigal:2.6:similar to AA sequence:UniProt-Swiss-Prot:sp|P0AFP0|YADS_ECOLI;locus_tag=C2566_00960;note=UPF0126 inner membrane protein YadS OS=Escherichia coli (strain K12) OX=83333;Gene Name=yadS;
NZ_CP014268.2	prokka	gene	936058	936681	.	-	.	ID=C2566_00960_gene;locus_tag=C2566_00960;
NZ_CP014268.2	Prodigal:2.6	CDS	936719	937519	.	-	0	ID=C2566_00961;Parent=C2566_00961_gene;inference=ab initio prediction:Prodigal:2.6:similar to AA sequence:UniProt-Swiss-Prot:sp|P37028|BTUF_ECOLI;locus_tag=C2566_00961;product=Vitamin B12-binding protein OS=Escherichia coli (strain K12) OX=83333;Gene Name=btuF;
NZ_CP014268.2	prokka	gene	936719	937519	.	-	.	ID=C2566_00961_gene;locus_tag=C2566_00961;
NZ_CP014268.2	Prodigal:2.6	CDS	937512	938210	.	-	0	ID=C2566_00962;Parent=C2566_00962_gene;inference=ab initio prediction:Prodigal:2.6:similar to AA sequence:UniProt-Swiss-Prot:sp|B1LGW2|MTNN_ECOSM;locus_tag=C2566_00962;product=5'-methylthioadenosine/S-adenosylhomocysteine nucleosidase OS=Escherichia coli (strain SMS-3-5 / SECEC)OX=439855;Gene Name=mtnN;
NZ_CP014268.2	prokka	gene	937512	938210	.	-	.	ID=C2566_00962_gene;locus_tag=C2566_00962;
NZ_CP014268.2	Prodigal:2.6	CDS	938294	939811	.	+	0	ID=C2566_00963;Parent=C2566_00963_gene;inference=ab initio prediction:Prodigal:2.6:similar to AA sequence:UniProt-Swiss-Prot:sp|A7ZWA8|DGTP_ECOHS;locus_tag=C2566_00963;product=Deoxyguanosinetriphosphate triphosphohydrolase OS=Escherichia coli O9:H4 (strain HS) OX=331112;Gene Name=dgt;
NZ_CP014268.2	prokka	gene	938294	939811	.	+	.	ID=C2566_00963_gene;locus_tag=C2566_00963;
NZ_CP014268.2	Prodigal:2.6	CDS	939941	941365	.	+	0	ID=C2566_00964;Parent=C2566_00964_gene;inference=ab initio prediction:Prodigal:2.6:similar to AA sequence:UniProt-Swiss-Prot:sp|P0C0V1|DEGP_ECO57;locus_tag=C2566_00964;product=Periplasmic serine endoprotease DegP OS=Escherichia coli O157:H7 OX=83334;Gene Name=degP;
NZ_CP014268.2	prokka	gene	939941	941365	.	+	.	ID=C2566_00964_gene;locus_tag=C2566_00964;
NZ_CP014268.2	Prodigal:2.6	CDS	941520	942677	.	+	0	ID=C2566_00965;Parent=C2566_00965_gene;inference=ab initio prediction:Prodigal:2.6:similar to AA sequence:UniProt-Swiss-Prot:sp|P37047|CDAR_ECOLI;locus_tag=C2566_00965;product=Carbohydrate diacid regulator OS=Escherichia coli (strain K12) OX=83333;Gene Name=cdaR;
NZ_CP014268.2	prokka	gene	941520	942677	.	+	.	ID=C2566_00965_gene;locus_tag=C2566_00965;
NZ_CP014268.2	Prodigal:2.6	CDS	942766	943152	.	-	0	ID=C2566_00966;Parent=C2566_00966_gene;inference=ab initio prediction:Prodigal:2.6:similar to AA sequence:UniProt-Swiss-Prot:sp|A7ZHQ5|YAEH_ECO24;locus_tag=C2566_00966;note=UPF0325 protein YaeH OS=Escherichia coli O139:H28 (strain E24377A / ETEC) OX=331111;Gene Name=yaeH;
NZ_CP014268.2	prokka	gene	942766	943152	.	-	.	ID=C2566_00966_gene;locus_tag=C2566_00966;
NZ_CP014268.2	Prodigal:2.6	CDS	943314	944126	.	-	0	ID=C2566_00967;Parent=C2566_00967_gene;inference=ab initio prediction:Prodigal:2.6:similar to AA sequence:UniProt-Swiss-Prot:sp|P37049|YAEI_ECOLI;locus_tag=C2566_00967;product=Phosphodiesterase YaeI OS=Escherichia coli (strain K12) OX=83333;Gene Name=yaeI;
NZ_CP014268.2	prokka	gene	943314	944126	.	-	.	ID=C2566_00967_gene;locus_tag=C2566_00967;
NZ_CP014268.2	Prodigal:2.6	CDS	944180	945004	.	-	0	ID=C2566_00968;Parent=C2566_00968_gene;inference=ab initio prediction:Prodigal:2.6:similar to AA sequence:UniProt-Swiss-Prot:sp|A7ZWB2|DAPD_ECOHS;locus_tag=C2566_00968;product=2'3'4'5-tetrahydropyridine-2'6-dicarboxylate N-succinyltransferase OS=Escherichia coli O9:H4 (strain HS) OX=331112;Gene Name=dapD;
NZ_CP014268.2	prokka	gene	944180	945004	.	-	.	ID=C2566_00968_gene;locus_tag=C2566_00968;
NZ_CP014268.2	Prodigal:2.6	CDS	945035	947707	.	-	0	ID=C2566_00969;Parent=C2566_00969_gene;inference=ab initio prediction:Prodigal:2.6:similar to AA sequence:UniProt-Swiss-Prot:sp|B1IQH4|GLND_ECOLC;locus_tag=C2566_00969;product=Bifunctional uridylyltransferase/uridylyl-removing enzyme OS=Escherichia coli (strain ATCC 8739 / DSM 1576 / Crooks) OX=481805;Gene Name=glnD;
NZ_CP014268.2	prokka	gene	945035	947707	.	-	.	ID=C2566_00969_gene;locus_tag=C2566_00969;
NZ_CP014268.2	Prodigal:2.6	CDS	947769	948563	.	-	0	ID=C2566_00970;Parent=C2566_00970_gene;inference=ab initio prediction:Prodigal:2.6:similar to AA sequence:UniProt-Swiss-Prot:sp|P0AE18|MAP1_ECOLI;locus_tag=C2566_00970;product=Methionine aminopeptidase OS=Escherichia coli (strain K12) OX=83333;Gene Name=map;
NZ_CP014268.2	prokka	gene	947769	948563	.	-	.	ID=C2566_00970_gene;locus_tag=C2566_00970;
NZ_CP014268.2	Infernal:1.1	misc_RNA	948817	948903	.	+	.	ID=C2566_00971;Parent=C2566_00971_gene;inference=COORDINATES:profile:Infernal:1.1;locus_tag=C2566_00971;product=t44;
NZ_CP014268.2	prokka	gene	948817	948903	.	+	.	ID=C2566_00971_gene;locus_tag=C2566_00971;
NZ_CP014268.2	Prodigal:2.6	CDS	948931	949656	.	+	0	ID=C2566_00972;Parent=C2566_00972_gene;inference=ab initio prediction:Prodigal:2.6:similar to AA sequence:UniProt-Swiss-Prot:sp|Q32JU0|RS2_SHIDS;locus_tag=C2566_00972;product=30S ribosomal protein S2 OS=Shigella dysenteriae serotype 1 (strain Sd197) OX=300267;Gene Name=rpsB;
NZ_CP014268.2	prokka	gene	948931	949656	.	+	.	ID=C2566_00972_gene;locus_tag=C2566_00972;
NZ_CP014268.2	Prodigal:2.6	CDS	949914	950765	.	+	0	ID=C2566_00973;Parent=C2566_00973_gene;inference=ab initio prediction:Prodigal:2.6:similar to AA sequence:UniProt-Swiss-Prot:sp|B6HZE4|EFTS_ECOSE;locus_tag=C2566_00973;product=Elongation factor Ts OS=Escherichia coli (strain SE11) OX=409438;Gene Name=tsf;
NZ_CP014268.2	prokka	gene	949914	950765	.	+	.	ID=C2566_00973_gene;locus_tag=C2566_00973;
NZ_CP014268.2	Prodigal:2.6	CDS	950912	951637	.	+	0	ID=C2566_00974;Parent=C2566_00974_gene;inference=ab initio prediction:Prodigal:2.6:similar to AA sequence:UniProt-Swiss-Prot:sp|Q3Z5I7|PYRH_SHISS;locus_tag=C2566_00974;product=Uridylate kinase OS=Shigella sonnei (strain Ss046) OX=300269;Gene Name=pyrH;
NZ_CP014268.2	prokka	gene	950912	951637	.	+	.	ID=C2566_00974_gene;locus_tag=C2566_00974;
NZ_CP014268.2	Prodigal:2.6	CDS	951929	952486	.	+	0	ID=C2566_00975;Parent=C2566_00975_gene;inference=ab initio prediction:Prodigal:2.6:similar to AA sequence:UniProt-Swiss-Prot:sp|B7LWB1|RRF_ESCF3;locus_tag=C2566_00975;product=Ribosome-recycling factor OS=Escherichia fergusonii (strain ATCC / DSM 13698 / CDC 0568-73) OX=585054;Gene Name=frr;
NZ_CP014268.2	prokka	gene	951929	952486	.	+	.	ID=C2566_00975_gene;locus_tag=C2566_00975;
NZ_CP014268.2	Prodigal:2.6	CDS	952578	953774	.	+	0	ID=C2566_00976;Parent=C2566_00976_gene;inference=ab initio prediction:Prodigal:2.6:similar to AA sequence:UniProt-Swiss-Prot:sp|P45568|DXR_ECOLI;locus_tag=C2566_00976;product=1-deoxy-D-xylulose 5-phosphate reductoisomerase OS=Escherichia coli (strain K12) OX=83333;Gene Name=dxr;
NZ_CP014268.2	prokka	gene	952578	953774	.	+	.	ID=C2566_00976_gene;locus_tag=C2566_00976;
NZ_CP014268.2	Prodigal:2.6	CDS	953963	954721	.	+	0	ID=C2566_00977;Parent=C2566_00977_gene;inference=ab initio prediction:Prodigal:2.6:similar to AA sequence:UniProt-Swiss-Prot:sp|P60475|UPPS_SHIFL;locus_tag=C2566_00977;product=Ditrans'polycis-undecaprenyl-diphosphate synthase ((2E'6E)-farnesyl-diphosphate specific) OS=Shigella flexneri OX=623;Gene Name=uppS;
NZ_CP014268.2	prokka	gene	953963	954721	.	+	.	ID=C2566_00977_gene;locus_tag=C2566_00977;
NZ_CP014268.2	Prodigal:2.6	CDS	954721	954873	.	+	0	ID=C2566_00978;Parent=C2566_00978_gene;inference=ab initio prediction:Prodigal:2.6;locus_tag=C2566_00978;product=hypothetical protein;
NZ_CP014268.2	prokka	gene	954721	954873	.	+	.	ID=C2566_00978_gene;locus_tag=C2566_00978;
NZ_CP014268.2	Prodigal:2.6	CDS	954842	955591	.	+	0	ID=C2566_00979;Parent=C2566_00979_gene;inference=ab initio prediction:Prodigal:2.6:similar to AA sequence:UniProt-Swiss-Prot:sp|P0ABG2|CDSA_ECO57;locus_tag=C2566_00979;product=Phosphatidate cytidylyltransferase OS=Escherichia coli O157:H7 OX=83334;Gene Name=cdsA;
NZ_CP014268.2	prokka	gene	954842	955591	.	+	.	ID=C2566_00979_gene;locus_tag=C2566_00979;
NZ_CP014268.2	Prodigal:2.6	CDS	955603	956955	.	+	0	ID=C2566_00980;Parent=C2566_00980_gene;inference=ab initio prediction:Prodigal:2.6:similar to AA sequence:UniProt-Swiss-Prot:sp|P0AEH1|RSEP_ECOLI;locus_tag=C2566_00980;product=Regulator of sigma-E protease RseP OS=Escherichia coli (strain K12) OX=83333;Gene Name=rseP;
NZ_CP014268.2	prokka	gene	955603	956955	.	+	.	ID=C2566_00980_gene;locus_tag=C2566_00980;
NZ_CP014268.2	Prodigal:2.6	CDS	956985	959417	.	+	0	ID=C2566_00981;Parent=C2566_00981_gene;inference=ab initio prediction:Prodigal:2.6:similar to AA sequence:UniProt-Swiss-Prot:sp|Q3Z5I1|BAMA_SHISS;locus_tag=C2566_00981;product=Outer membrane protein assembly factor BamA OS=Shigella sonnei (strain Ss046) OX=300269;Gene Name=bamA;
NZ_CP014268.2	prokka	gene	956985	959417	.	+	.	ID=C2566_00981_gene;locus_tag=C2566_00981;
NZ_CP014268.2	Prodigal:2.6	CDS	959539	960024	.	+	0	ID=C2566_00982;Parent=C2566_00982_gene;inference=ab initio prediction:Prodigal:2.6:similar to AA sequence:UniProt-Swiss-Prot:sp|P0AEU8|SKP_ECOL6;locus_tag=C2566_00982;product=Chaperone protein Skp OS=Escherichia coli O6:H1 (strain CFT073 / ATCC / UPEC) OX=199310;Gene Name=skp;
NZ_CP014268.2	prokka	gene	959539	960024	.	+	.	ID=C2566_00982_gene;locus_tag=C2566_00982;
NZ_CP014268.2	Prodigal:2.6	CDS	960028	961053	.	+	0	ID=C2566_00983;Parent=C2566_00983_gene;inference=ab initio prediction:Prodigal:2.6:similar to AA sequence:UniProt-Swiss-Prot:sp|P21645|LPXD_ECOLI;locus_tag=C2566_00983;product=UDP-3-O-(3-hydroxymyristoyl)glucosamine N-acyltransferase OS=Escherichia coli (strain K12) OX=83333;Gene Name=lpxD;
NZ_CP014268.2	prokka	gene	960028	961053	.	+	.	ID=C2566_00983_gene;locus_tag=C2566_00983;
NZ_CP014268.2	Prodigal:2.6	CDS	961158	961613	.	+	0	ID=C2566_00984;Parent=C2566_00984_gene;inference=ab initio prediction:Prodigal:2.6:similar to AA sequence:UniProt-Swiss-Prot:sp|P0A6Q9|FABZ_SHIFL;locus_tag=C2566_00984;product=3-hydroxyacyl-[acyl-carrier-protein] dehydratase FabZ OS=Shigella flexneri OX=623;Gene Name=fabZ;
NZ_CP014268.2	prokka	gene	961158	961613	.	+	.	ID=C2566_00984_gene;locus_tag=C2566_00984;
NZ_CP014268.2	Prodigal:2.6	CDS	961617	962405	.	+	0	ID=C2566_00985;Parent=C2566_00985_gene;inference=ab initio prediction:Prodigal:2.6:similar to AA sequence:UniProt-Swiss-Prot:sp|P0A724|LPXA_SHIFL;locus_tag=C2566_00985;product=Acyl-[acyl-carrier-protein]--UDP-N-acetylglucosamine O-acyltransferase OS=Shigella flexneri OX=623;Gene Name=lpxA;
NZ_CP014268.2	prokka	gene	961617	962405	.	+	.	ID=C2566_00985_gene;locus_tag=C2566_00985;
NZ_CP014268.2	Prodigal:2.6	CDS	962405	963553	.	+	0	ID=C2566_00986;Parent=C2566_00986_gene;inference=ab initio prediction:Prodigal:2.6:similar to AA sequence:UniProt-Swiss-Prot:sp|A7ZHS2|LPXB_ECO24;locus_tag=C2566_00986;product=Lipid-A-disaccharide synthase OS=Escherichia coli O139:H28 (strainA / ETEC) OX=331111;Gene Name=lpxB;
NZ_CP014268.2	prokka	gene	962405	963553	.	+	.	ID=C2566_00986_gene;locus_tag=C2566_00986;
NZ_CP014268.2	Prodigal:2.6	CDS	963550	964146	.	+	0	ID=C2566_00987;Parent=C2566_00987_gene;inference=ab initio prediction:Prodigal:2.6:similar to AA sequence:UniProt-Swiss-Prot:sp|B1IQF8|RNH2_ECOLC;locus_tag=C2566_00987;product=Ribonuclease HII OS=Escherichia coli (strain ATCC 8739 / DSM 1576 / Crooks) OX=481805;Gene Name=rnhB;
NZ_CP014268.2	prokka	gene	963550	964146	.	+	.	ID=C2566_00987_gene;locus_tag=C2566_00987;
NZ_CP014268.2	Prodigal:2.6	CDS	964183	967665	.	+	0	ID=C2566_00988;Parent=C2566_00988_gene;inference=ab initio prediction:Prodigal:2.6:similar to AA sequence:UniProt-Swiss-Prot:sp|P10443|DPO3A_ECOLI;locus_tag=C2566_00988;product=DNA polymerase III subunit alpha OS=Escherichia coli (strain K12) OX=83333;Gene Name=dnaE;
NZ_CP014268.2	prokka	gene	964183	967665	.	+	.	ID=C2566_00988_gene;locus_tag=C2566_00988;
NZ_CP014268.2	Prodigal:2.6	CDS	967678	968637	.	+	0	ID=C2566_00989;Parent=C2566_00989_gene;inference=ab initio prediction:Prodigal:2.6:similar to AA sequence:UniProt-Swiss-Prot:sp|B1IQF6|ACCA_ECOLC;locus_tag=C2566_00989;product=Acetyl-coenzyme A carboxylase carboxyl transferase subunit alpha OS=Escherichia coli (strain ATCC 8739/ DSM 1576 / Crooks) OX=481805;Gene Name=accA;
NZ_CP014268.2	prokka	gene	967678	968637	.	+	.	ID=C2566_00989_gene;locus_tag=C2566_00989;
NZ_CP014268.2	Prodigal:2.6	CDS	968736	970877	.	+	0	ID=C2566_00990;Parent=C2566_00990_gene;inference=ab initio prediction:Prodigal:2.6:similar to AA sequence:UniProt-Swiss-Prot:sp|P52095|DCLZ_ECOLI;locus_tag=C2566_00990;product=Constitutive lysine decarboxylase OS=Escherichia coli (strain K12) OX=83333;Gene Name=ldcC;
NZ_CP014268.2	prokka	gene	968736	970877	.	+	.	ID=C2566_00990_gene;locus_tag=C2566_00990;
NZ_CP014268.2	Prodigal:2.6	CDS	970934	971323	.	+	0	ID=C2566_00991;Parent=C2566_00991_gene;inference=ab initio prediction:Prodigal:2.6:similar to AA sequence:UniProt-Swiss-Prot:sp|P52096|YAER_ECOLI;locus_tag=C2566_00991;product=putative protein YaeR OS=Escherichia coli (strain K12) OX=83333;Gene Name=yaeR;
NZ_CP014268.2	prokka	gene	970934	971323	.	+	.	ID=C2566_00991_gene;locus_tag=C2566_00991;
NZ_CP014268.2	Prodigal:2.6	CDS	971388	972686	.	+	0	ID=C2566_00992;Parent=C2566_00992_gene;inference=ab initio prediction:Prodigal:2.6:similar to AA sequence:UniProt-Swiss-Prot:sp|Q8FL00|TILS_ECOL6;locus_tag=C2566_00992;product=tRNA(Ile)-lysidine synthase OS=Escherichia coli O6:H1 (strain CFT073 / ATCC / UPEC) OX=199310;Gene Name=tilS;
NZ_CP014268.2	prokka	gene	971388	972686	.	+	.	ID=C2566_00992_gene;locus_tag=C2566_00992;
NZ_CP014268.2	Prodigal:2.6	CDS	972735	972995	.	-	0	ID=C2566_00993;Parent=C2566_00993_gene;inference=ab initio prediction:Prodigal:2.6:similar to AA sequence:UniProt-Swiss-Prot:sp|P0AFW8|ROF_ECOLI;locus_tag=C2566_00993;product=Protein rof OS=Escherichia coli (strain K12) OX=83333;Gene Name=rof;
NZ_CP014268.2	prokka	gene	972735	972995	.	-	.	ID=C2566_00993_gene;locus_tag=C2566_00993;
NZ_CP014268.2	Prodigal:2.6	CDS	972982	973182	.	-	0	ID=C2566_00994;Parent=C2566_00994_gene;inference=ab initio prediction:Prodigal:2.6:similar to AA sequence:UniProt-Swiss-Prot:sp|P0A8K7|YAEP_SHIFL;locus_tag=C2566_00994;note=UPF0253 protein YaeP OS=Shigella flexneri OX=623;Gene Name=yaeP;
NZ_CP014268.2	prokka	gene	972982	973182	.	-	.	ID=C2566_00994_gene;locus_tag=C2566_00994;
NZ_CP014268.2	Prodigal:2.6	CDS	973348	973893	.	+	0	ID=C2566_00995;Parent=C2566_00995_gene;inference=ab initio prediction:Prodigal:2.6:similar to AA sequence:UniProt-Swiss-Prot:sp|P0AA97|YAEQ_ECOLI;locus_tag=C2566_00995;product=putative protein YaeQ OS=Escherichia coli (strain K12) OX=83333;Gene Name=yaeQ;
NZ_CP014268.2	prokka	gene	973348	973893	.	+	.	ID=C2566_00995_gene;locus_tag=C2566_00995;
NZ_CP014268.2	Prodigal:2.6	CDS	973890	974312	.	+	0	ID=C2566_00996;Parent=C2566_00996_gene;inference=ab initio prediction:Prodigal:2.6:similar to AA sequence:UniProt-Swiss-Prot:sp|P40711|ARFB_ECOLI;locus_tag=C2566_00996;product=Peptidyl-tRNA hydrolase ArfB OS=Escherichia coli (strain K12) OX=83333;Gene Name=arfB;
NZ_CP014268.2	prokka	gene	973890	974312	.	+	.	ID=C2566_00996_gene;locus_tag=C2566_00996;
NZ_CP014268.2	Prodigal:2.6	CDS	974326	975036	.	+	0	ID=C2566_00997;Parent=C2566_00997_gene;inference=ab initio prediction:Prodigal:2.6:similar to AA sequence:UniProt-Swiss-Prot:sp|P40710|NLPE_ECOLI;locus_tag=C2566_00997;product=Lipoprotein NlpE OS=Escherichia coli (strain K12) OX=83333;Gene Name=nlpE;
NZ_CP014268.2	prokka	gene	974326	975036	.	+	.	ID=C2566_00997_gene;locus_tag=C2566_00997;
NZ_CP014268.2	Infernal:1.1	misc_RNA	975115	975191	.	+	.	ID=C2566_00998;Parent=C2566_00998_gene;inference=COORDINATES:profile:Infernal:1.1;locus_tag=C2566_00998;product=naRNA4;
NZ_CP014268.2	prokka	gene	975115	975191	.	+	.	ID=C2566_00998_gene;locus_tag=C2566_00998;
NZ_CP014268.2	Prodigal:2.6	CDS	975236	976060	.	-	0	ID=C2566_00999;Parent=C2566_00999_gene;inference=ab initio prediction:Prodigal:2.6:similar to AA sequence:UniProt-Swiss-Prot:sp|P37056|YAEF_ECOLI;locus_tag=C2566_00999;product=putative lipoprotein peptidase YaeF OS=Escherichia coli (strain K12) OX=83333;Gene Name=yaeF;
[truncated: 7,259 more rows]
